# Supplementary material for: Transcriptome analysis reveals defense-related genes and pathways against Xanthomonas campestris pv. vesicatoria in pepper (Capsicum annuum L.)
Source: PLoS One. 2021 Mar 11;16(3):e0240279. doi: 10.1371/journal.pone.0240279 (PMC7951875; doi:10.1371/journal.pone.0240279)
Supplement: S1 Table — (XLSX) [file pone.0240279.s001.xlsx]

## Sheet: S1 Table
S1 Table Statistic analysis of pepper clean reads in 18 libraries for RNA-seq
Sample	Clean Reads Pairs	Clean Base (bp)	Length	Q20(%)	Q30(%)	GC(%)	Total mapped ratio	Uniq mapped reads ratio	Multiple mapped reads ratio	Discordantly reads ratio	Expressed_Isoform	Expressed_Gene
ECW_0H_1	22079427	6623828100	150;150	97.1;97.6	92.9;93.7	43.9;43.8	0.9184	0.7928	0.0594	0.0662	48705	32222
ECW_0H_2	24015267	7204580100	150;150	96.9;97.5	92.4;93.5	43.7;43.7	0.9322	0.8206	0.0553	0.0563	48591	32098
ECW_0H_3	22690589	6807176700	150;150	97.1;97.5	92.8;93.5	43.7;43.7	0.9246	0.7931	0.0553	0.0762	48410	31995
ECW_6H_1	26766224	8029867200	150;150	97.0;97.2	92.6;92.9	43.8;43.9	0.9323	0.7996	0.0556	0.0771	49583	32621
ECW_6H_2	25046797	7514039100	150;150	96.9;97.3	92.3;93.0	44.0;44.0	0.9427	0.8221	0.058	0.0626	49324	32457
ECW_6H_3	25474339	7642301700	150;150	96.8;97.3	92.1;93.1	43.9;43.9	0.9424	0.8154	0.0572	0.0698	49403	32433
ECW_24H_1	24055603	7216680900	150;150	96.8;97.1	92.0;92.4	43.6;43.5	0.9402	0.8259	0.0498	0.0645	48929	32268
ECW_24H_2	23741387	7122416100	150;150	96.7;97.3	91.9;93.0	43.5;43.6	0.9395	0.8221	0.0485	0.0689	49023	32301
ECW_24H_3	22637273	6791181900	150;150	96.9;97.3	92.2;93.0	43.8;43.8	0.9169	0.7762	0.0525	0.0882	47618	31619
VI037601_0H_1	25116544	7534963200	150;150	97.1;97.5	92.7;93.6	43.8;43.8	0.9375	0.8198	0.0591	0.0586	49382	32594
VI037601_0H_2	27158399	8147519700	150;150	96.8;97.4	89.3;90.8	44.0;43.9	0.9314	0.8084	0.0602	0.0628	49854	32778
VI037601_0H_3	22245771	6673731300	150;150	96.8;97.2	92.2;92.7	43.8;43.8	0.9341	0.8117	0.0577	0.0647	48681	32107
VI037601_6H_1	22053222	6615966600	150;150	96.9;97.3	92.2;93.1	43.6;43.6	0.923	0.7908	0.0524	0.0798	49117	32624
VI037601_6H_2	23392172	7017651600	150;150	96.9;97.8	92.4;94.2	43.7;43.7	0.928	0.7999	0.0558	0.0723	49549	32790
VI037601_6H_3	22433050	6729915000	150;150	97.1;97.3	92.7;93.1	43.5;43.5	0.9326	0.8145	0.0539	0.0642	49563	32846
VI037601_24H_1	26161791	7848537300	150;150	96.6;97.4	91.7;93.3	43.8;43.7	0.924	0.7959	0.0514	0.0767	49576	32812
VI037601_24H_2	22838026	6851407800	150;150	97.1;97.6	92.7;93.8	43.8;43.8	0.9139	0.777	0.0547	0.0822	49056	32578
VI037601_24H_3	22406331	6721899300	150;150	97.0;97.3	92.6;93.1	43.7;43.8	0.9381	0.8306	0.0526	0.0549	48909	32510
