# Supplementary material for: Transcriptome analysis reveals defense-related genes and pathways against Xanthomonas campestris pv. vesicatoria in pepper (Capsicum annuum L.)
Source: PLoS One. 2021 Mar 11;16(3):e0240279. doi: 10.1371/journal.pone.0240279 (PMC7951875; doi:10.1371/journal.pone.0240279)
Supplement: S2 Table — (XLSX) [file pone.0240279.s002.xlsx]

## Sheet: S2 Table
S2 Table Detailed list of novel genes
Chromosome_ID	Transcript_ID	Chromosomal location (5')	Chromosomal location (3')
Chr00	novel.6	71846181	71846315
Chr00	novel.6	71846481	71846665
Chr00	novel.29	101416391	101416730
Chr00	novel.37	102400863	102401062
Chr00	novel.70	105129843	105129916
Chr00	novel.70	105130133	105130264
Chr00	novel.174	113477515	113477606
Chr00	novel.174	113597529	113597668
Chr00	novel.284	121039558	121039811
Chr00	novel.327	123373881	123374143
Chr00	novel.341	124252941	124253205
Chr00	novel.348	124656791	124657024
Chr00	novel.348	124657299	124657331
Chr00	novel.353	124888609	124888873
Chr00	novel.516	131649447	131649749
Chr00	novel.546	132626562	132626596
Chr00	novel.546	132626684	132626871
Chr00	novel.551	132882455	132882761
Chr00	novel.579	134039463	134039535
Chr00	novel.579	134039649	134039776
Chr00	novel.579	134039463	134039776
Chr00	novel.591	134397827	134397926
Chr00	novel.591	134398017	134398125
Chr00	novel.608	135102474	135102679
Chr00	novel.608	135102772	135102799
Chr00	novel.630	135800143	135800467
Chr00	novel.661	136696147	136696250
Chr00	novel.661	136696370	136696807
Chr00	novel.684	137469499	137469842
Chr00	novel.718	138765531	138765620
Chr00	novel.718	138765769	138765884
Chr00	novel.778	140606702	140606781
Chr00	novel.778	140606865	140606992
Chr00	novel.781	140747818	140747976
Chr00	novel.781	140748068	140748152
Chr00	novel.793	141150820	141150973
Chr00	novel.793	141151083	141151192
Chr00	novel.798	141216821	141216942
Chr00	novel.798	141217095	141217197
Chr00	novel.826	142014220	142014311
Chr00	novel.826	142014397	142014534
Chr00	novel.837	142245300	142245446
Chr00	novel.837	142245547	142245602
Chr00	novel.838	142260689	142260745
Chr00	novel.838	142260914	142261058
Chr00	novel.877	143605985	143606222
Chr00	novel.877	143606310	143606385
Chr00	novel.901	144237531	144237943
Chr00	novel.902	144251325	144251740
Chr00	novel.917	144577581	144577659
Chr00	novel.917	144577773	144577985
Chr00	novel.917	144577581	144577659
Chr00	novel.917	144577770	144577985
Chr00	novel.952	145348489	145348583
Chr00	novel.952	145348753	145348909
Chr00	novel.964	145620687	145620788
Chr00	novel.964	145620874	145621011
Chr00	novel.1012	147010377	147010393
Chr00	novel.1012	147010486	147010806
Chr00	novel.1018	147114682	147114902
Chr00	novel.1018	147425129	147425488
Chr00	novel.1055	148287982	148288213
Chr00	novel.1055	148464878	148464976
Chr00	novel.1062	148662925	148663110
Chr00	novel.1062	148663187	148663349
Chr00	novel.1068	148852818	148853282
Chr00	novel.1083	149278720	149278825
Chr00	novel.1083	149278920	149279134
Chr00	novel.1089	149457210	149457380
Chr00	novel.1089	149457537	149457683
Chr00	novel.1092	149658979	149659172
Chr00	novel.1092	149659261	149659450
Chr00	novel.1098	149960870	149961079
Chr00	novel.1098	149961158	149961343
Chr00	novel.1104	150101838	150102311
Chr00	novel.1104	150101871	150101914
Chr00	novel.1104	150102010	150102237
Chr00	novel.1109	150388451	150389405
Chr00	novel.1109	150388462	150389040
Chr00	novel.1109	150389132	150389405
Chr00	novel.1119	150823512	150824070
Chr00	novel.1119	150824146	150824309
Chr00	novel.1119	150824380	150824452
Chr00	novel.1125	150924103	150924251
Chr00	novel.1125	150924333	150924583
Chr00	novel.1125	150924187	150924251
Chr00	novel.1125	150924338	150924564
Chr00	novel.1136	151141234	151141529
Chr00	novel.1136	151141620	151141682
Chr00	novel.1146	151648462	151648954
Chr00	novel.1158	152057647	152058146
Chr00	novel.1159	152062165	152062322
Chr00	novel.1159	152062434	152062661
Chr00	novel.1159	152062165	152062663
Chr00	novel.1181	152510054	152510539
Chr00	novel.1186	152692219	152692266
Chr00	novel.1186	152692487	152692715
Chr00	novel.1187	152730344	152730846
Chr00	novel.1188	152855607	152856109
Chr00	novel.1192	153018956	153019050
Chr00	novel.1192	153019227	153019419
Chr00	novel.1205	153375406	153375586
Chr00	novel.1205	153375681	153375818
Chr00	novel.1240	154394787	154394851
Chr00	novel.1240	154394963	154395267
Chr00	novel.1253	154825518	154825550
Chr00	novel.1253	154825627	154826017
Chr00	novel.1257	154997578	154997731
Chr00	novel.1257	154998000	154998101
Chr00	novel.1257	154997578	154998101
Chr00	novel.1261	155116474	155116699
Chr00	novel.1261	155116873	155116999
Chr00	novel.1285	156057654	156057782
Chr00	novel.1285	156057865	156058189
Chr00	novel.1285	156057654	156057782
Chr00	novel.1285	156103309	156103574
Chr00	novel.1295	156519680	156520069
Chr00	novel.1295	156520146	156520203
Chr00	novel.1298	156624581	156624691
Chr00	novel.1298	156624827	156625004
Chr00	novel.1308	157024746	157024883
Chr00	novel.1308	157025050	157025285
Chr00	novel.1318	157343130	157343677
Chr00	novel.1321	157427865	157428871
Chr00	novel.1341	158097127	158097574
Chr00	novel.1349	158378969	158379564
Chr00	novel.1349	158379690	158379879
Chr00	novel.1350	158385788	158385912
Chr00	novel.1350	158385998	158386292
Chr00	novel.1367	159342805	159343818
Chr00	novel.1371	159420953	159421058
Chr00	novel.1371	159421220	159421344
Chr00	novel.1371	159421414	159421517
Chr00	novel.1375	159671924	159672387
Chr00	novel.1376	159672504	159672686
Chr00	novel.1376	159672960	159673053
Chr00	novel.1383	159798731	159798934
Chr00	novel.1383	159799001	159799110
Chr00	novel.1383	159799202	159799291
Chr00	novel.1383	159798731	159799110
Chr00	novel.1383	159799202	159799291
Chr00	novel.1386	159869005	159869212
Chr00	novel.1386	159869301	159869477
Chr00	novel.1386	159869005	159869482
Chr00	novel.1391	160034581	160034781
Chr00	novel.1391	160035034	160035153
Chr00	novel.1399	160217143	160217396
Chr00	novel.1399	160217504	160217724
Chr00	novel.1404	160409705	160409918
Chr00	novel.1404	160410005	160410285
Chr00	novel.1417	160758674	160758889
Chr00	novel.1417	160758972	160759026
Chr00	novel.1417	160759113	160759248
Chr00	novel.1420	160842583	160843156
Chr00	novel.1421	160913174	160913363
Chr00	novel.1421	160913523	160913585
Chr00	novel.1423	160953943	160954115
Chr00	novel.1423	160958267	160958655
Chr00	novel.1428	160999579	160999819
Chr00	novel.1436	161235699	161236292
Chr00	novel.1437	161237511	161237707
Chr00	novel.1437	161237790	161238078
Chr00	novel.1439	161315258	161315671
Chr00	novel.1443	161400001	161400107
Chr00	novel.1443	161400455	161400556
Chr00	novel.1449	161667503	161667529
Chr00	novel.1449	161667634	161667722
Chr00	novel.1449	161667886	161668097
Chr00	novel.1457	161988509	161988543
Chr00	novel.1457	161988633	161988827
Chr00	novel.1457	161988923	161989087
Chr00	novel.1460	162121846	162121895
Chr00	novel.1460	162122014	162122240
Chr00	novel.1460	162122332	162122402
Chr00	novel.1463	162157659	162157728
Chr00	novel.1463	162157823	162157899
Chr00	novel.1463	162158126	162158260
Chr00	novel.1463	162157659	162157899
Chr00	novel.1463	162158126	162158261
Chr00	novel.1464	162161926	162162509
Chr00	novel.1490	163073040	163073203
Chr00	novel.1490	163073339	163073585
Chr00	novel.1494	163149749	163149968
Chr00	novel.1494	163150055	163150177
Chr00	novel.1502	163314716	163314843
Chr00	novel.1502	163314966	163315330
Chr00	novel.1504	163388092	163388839
Chr00	novel.1504	163388960	163389011
Chr00	novel.1508	163467884	163468049
Chr00	novel.1508	163468130	163468291
Chr00	novel.1508	163468377	163468431
Chr00	novel.1512	163537687	163537875
Chr00	novel.1512	163537967	163538056
Chr00	novel.1512	163538137	163538287
Chr00	novel.1529	163989971	163990381
Chr00	novel.1529	163990518	163990592
Chr00	novel.1531	164022763	164022919
Chr00	novel.1531	164023066	164023383
Chr00	novel.1543	164355792	164356421
Chr00	novel.1549	164556382	164556961
Chr00	novel.1550	164622226	164622471
Chr00	novel.1550	164622568	164622690
Chr00	novel.1554	164711344	164711434
Chr00	novel.1554	164711510	164711625
Chr00	novel.1557	165165103	165165364
Chr00	novel.1568	165240481	165240585
Chr00	novel.1568	165240688	165240864
Chr00	novel.1568	165240932	165241036
Chr00	novel.1595	165995183	165995831
Chr00	novel.1604	166412642	166412715
Chr00	novel.1604	166412794	166412860
Chr00	novel.1604	166413083	166413226
Chr00	novel.1615	166726726	166726890
Chr00	novel.1615	166726982	166727123
Chr00	novel.1616	166729948	166730023
Chr00	novel.1616	166730111	166730280
Chr00	novel.1616	166730374	166730568
Chr00	novel.1624	167037663	167038331
Chr00	novel.1625	167097044	167097079
Chr00	novel.1625	167097182	167097270
Chr00	novel.1625	167097355	167097377
Chr00	novel.1625	167097465	167097579
Chr00	novel.1625	167097670	167097712
Chr00	novel.1625	167097044	167097079
Chr00	novel.1625	167097182	167097270
Chr00	novel.1625	167097465	167097579
Chr00	novel.1625	167097670	167097712
Chr00	novel.1632	167228932	167229038
Chr00	novel.1632	167229120	167229348
Chr00	novel.1632	167229426	167229575
Chr00	novel.1642	167458825	167458978
Chr00	novel.1642	167459059	167459194
Chr00	novel.1643	167491607	167491876
Chr00	novel.1646	167601826	167601933
Chr00	novel.1646	167602095	167602196
Chr00	novel.1646	167602271	167602498
Chr00	novel.1648	167878309	167878908
Chr00	novel.1660	168403414	168403520
Chr00	novel.1660	168403750	168403933
Chr00	novel.1661	168514294	168514657
Chr00	novel.1661	168514945	168514987
Chr00	novel.1662	168522078	168522675
Chr00	novel.1675	168920411	168920498
Chr00	novel.1675	168920595	168921106
Chr00	novel.1694	169630256	169630434
Chr00	novel.1694	169630538	169630587
Chr00	novel.1694	169630695	169630751
Chr00	novel.1694	169630831	169630957
Chr00	novel.1702	169803993	169804701
Chr00	novel.1704	169854135	169854213
Chr00	novel.1704	169854288	169854426
Chr00	novel.1705	169900918	169901132
Chr00	novel.1705	169901208	169901407
Chr00	novel.1717	170227108	170228200
Chr00	novel.1719	170240630	170241354
Chr00	novel.1722	170327699	170327815
Chr00	novel.1722	170327921	170328145
Chr00	novel.1723	170353322	170353594
Chr00	novel.1723	170353693	170353916
Chr00	novel.1723	170354021	170354046
Chr00	novel.1729	170487038	170487232
Chr00	novel.1729	170487322	170487447
Chr00	novel.1736	170743744	170743775
Chr00	novel.1736	170743871	170744171
Chr00	novel.1736	170743754	170743775
Chr00	novel.1736	170743868	170744171
Chr00	novel.1746	170915795	170917272
Chr00	novel.1750	171007340	171007444
Chr00	novel.1750	171007490	171008028
Chr00	novel.1750	171007340	171008044
Chr00	novel.1750	171007355	171007648
Chr00	novel.1750	171007688	171008044
Chr00	novel.1750	171007366	171007678
Chr00	novel.1750	171007718	171008037
Chr00	novel.1750	171007374	171007393
Chr00	novel.1750	171007460	171008004
Chr00	novel.1749	171062533	171063184
Chr00	novel.1758	171461034	171461225
Chr00	novel.1758	171461486	171461771
Chr00	novel.1762	171591044	171591278
Chr00	novel.1762	171591444	171591794
Chr00	novel.1764	171638038	171638555
Chr00	novel.1764	171638660	171638786
Chr00	novel.1772	171899736	171900297
Chr00	novel.1772	171899736	171900126
Chr00	novel.1772	171900245	171900364
Chr00	novel.1774	171910418	171910521
Chr00	novel.1774	171910622	171910737
Chr00	novel.1774	171910861	171911928
Chr00	novel.1780	172066457	172066834
Chr00	novel.1781	172067259	172067527
Chr00	novel.1781	172067604	172067935
Chr00	novel.1787	172320173	172320361
Chr00	novel.1787	172320473	172320531
Chr00	novel.1787	172320773	172320907
Chr00	novel.1800	172930974	172931073
Chr00	novel.1800	172931174	172931255
Chr00	novel.1800	172931599	172931671
Chr00	novel.1804	173047067	173047106
Chr00	novel.1804	173047219	173047828
Chr00	novel.1805	173049444	173049685
Chr00	novel.1805	173049894	173050112
Chr00	novel.1808	173139877	173140076
Chr00	novel.1808	173140171	173140640
Chr00	novel.1812	173289095	173289232
Chr00	novel.1812	173289480	173289755
Chr00	novel.1817	173335665	173336426
Chr00	novel.1826	173669340	173669593
Chr00	novel.1826	173669690	173669770
Chr00	novel.1826	173669861	173670075
Chr00	novel.1834	173981485	173981868
Chr00	novel.1834	173982055	173982243
Chr00	novel.1845	174408589	174409390
Chr00	novel.1846	174409467	174409931
Chr00	novel.1846	174410006	174410203
Chr00	novel.1854	174724579	174724828
Chr00	novel.1854	174724933	174725350
Chr00	novel.1854	174724584	174724828
Chr00	novel.1854	174724933	174725004
Chr00	novel.1854	174725195	174725256
Chr00	novel.1866	175204534	175204621
Chr00	novel.1866	175204739	175205343
Chr00	novel.1868	175263244	175263538
Chr00	novel.1868	175263706	175264063
Chr00	novel.1872	175392475	175394228
Chr00	novel.1872	175394332	175394508
Chr00	novel.1872	175394663	175394724
Chr00	novel.1872	175394841	175395455
Chr00	novel.1882	175954793	175954838
Chr00	novel.1882	175954914	175954970
Chr00	novel.1882	175955193	175955261
Chr00	novel.1882	175955338	175955406
Chr00	novel.1882	175955505	175955571
Chr00	novel.1891	176379958	176380409
Chr00	novel.1899	176621050	176622940
Chr00	novel.1907	177115278	177116124
Chr00	novel.1909	177217540	177218392
Chr00	novel.1913	177393338	177393371
Chr00	novel.1913	177393516	177394044
Chr00	novel.1922	177915565	177916017
Chr00	novel.1922	177916093	177916181
Chr00	novel.1924	178157455	178157684
Chr00	novel.1924	178157791	178158024
Chr00	novel.1924	178157460	178158024
Chr00	novel.1928	178340765	178341101
Chr00	novel.1928	178341238	178341290
Chr00	novel.1928	178341392	178341453
Chr00	novel.1932	178524215	178524404
Chr00	novel.1932	178524484	178524581
Chr00	novel.1937	178733913	178734056
Chr00	novel.1937	178734154	178734792
Chr00	novel.1939	178773738	178774612
Chr00	novel.1940	178845589	178846051
Chr00	novel.1940	178846149	178846201
Chr00	novel.1953	179401871	179402143
Chr00	novel.1953	179402236	179402707
Chr00	novel.1956	179438581	179438686
Chr00	novel.1956	179438796	179438984
Chr00	novel.1956	179439073	179439372
Chr00	novel.1972	180870759	180871111
Chr00	novel.1972	180871187	180871376
Chr00	novel.1976	180939002	180939252
Chr00	novel.1976	180939380	180939836
Chr00	novel.1978	180983512	180983674
Chr00	novel.1978	180983750	180983933
Chr00	novel.1980	181046093	181046124
Chr00	novel.1980	181046214	181046419
Chr00	novel.1980	181046535	181046572
Chr00	novel.1980	181046798	181046910
Chr00	novel.2001	181631802	181632071
Chr00	novel.2001	181632181	181632328
Chr00	novel.2001	181632412	181632462
Chr00	novel.2001	181632541	181632674
Chr00	novel.2001	181631802	181632071
Chr00	novel.2001	181632181	181632328
Chr00	novel.2001	181632412	181632679
Chr00	novel.2001	181631802	181632071
Chr00	novel.2001	181632181	181632328
Chr00	novel.2001	181632412	181632462
Chr00	novel.2001	181632650	181632705
Chr00	novel.2019	182573760	182574385
Chr00	novel.2019	182574463	182574535
Chr00	novel.2019	182573786	182574008
Chr00	novel.2019	182574119	182574385
Chr00	novel.2019	182574463	182574535
Chr00	novel.2020	182632088	182632812
Chr00	novel.2033	183225677	183226960
Chr00	novel.2033	183227052	183227285
Chr00	novel.2033	183227390	183227595
Chr00	novel.2034	183317480	183317558
Chr00	novel.2034	183317712	183317900
Chr00	novel.2038	183568091	183568293
Chr00	novel.2038	183568429	183568571
Chr00	novel.2038	183568219	183568288
Chr00	novel.2038	183568429	183568569
Chr00	novel.2040	183705978	183706161
Chr00	novel.2040	183706335	183706476
Chr00	novel.2040	183706551	183706613
Chr00	novel.2040	183706748	183706887
Chr00	novel.2046	184080189	184080302
Chr00	novel.2046	184080513	184080674
Chr00	novel.2046	184080778	184081044
Chr00	novel.2047	184091007	184091116
Chr00	novel.2047	184091584	184091706
Chr00	novel.2047	184091801	184091875
Chr00	novel.2050	184137171	184137246
Chr00	novel.2050	184137325	184137629
Chr00	novel.2052	184293005	184293222
Chr00	novel.2052	184293431	184293636
Chr00	novel.2055	184405641	184406306
Chr00	novel.2055	184406386	184406532
Chr00	novel.2055	184405658	184405694
Chr00	novel.2055	184406180	184406306
Chr00	novel.2055	184406386	184406533
Chr00	novel.2056	184585142	184586100
Chr00	novel.2067	184955379	184955820
Chr00	novel.2067	184955940	184956205
Chr00	novel.2067	184956312	184956373
Chr00	novel.2069	185123104	185123207
Chr00	novel.2069	185123436	185124102
Chr00	novel.2069	185123104	185124102
Chr00	novel.2075	185364231	185364419
Chr00	novel.2075	185364541	185364630
Chr00	novel.2075	185364846	185364911
Chr00	novel.2075	185365185	185365236
Chr00	novel.2077	185467528	185467592
Chr00	novel.2077	185467794	185468130
Chr00	novel.2077	185468188	185468456
Chr00	novel.2079	185514267	185514765
Chr00	novel.2079	185883698	185883910
Chr00	novel.2079	185884016	185884193
Chr00	novel.2083	186020833	186021401
Chr00	novel.2085	186109426	186110304
Chr00	novel.2089	186366172	186367429
Chr00	novel.2089	186366588	186366720
Chr00	novel.2089	186367089	186367327
Chr00	novel.2098	186777261	186777773
Chr00	novel.2098	186777953	186778187
Chr00	novel.2098	186777303	186778050
Chr00	novel.2098	186778155	186778189
Chr00	novel.2098	186777312	186777677
Chr00	novel.2098	186805993	186806089
Chr00	novel.2098	186806269	186806332
Chr00	novel.2098	186777316	186777677
Chr00	novel.2098	186805993	186806323
Chr00	novel.2098	186777317	186777676
Chr00	novel.2098	186805994	186806308
Chr00	novel.2098	186777320	186777650
Chr00	novel.2098	186805967	186806089
Chr00	novel.2098	186806269	186806333
Chr00	novel.2097	186842214	186843203
Chr00	novel.2100	187169400	187170409
Chr00	novel.2101	187170460	187170967
Chr00	novel.2101	187171351	187171509
Chr00	novel.2106	187348298	187348994
Chr00	novel.2109	187388455	187389514
Chr00	novel.2113	187434378	187434566
Chr00	novel.2113	187435358	187435392
Chr00	novel.2120	187786425	187786581
Chr00	novel.2120	187786714	187786958
Chr00	novel.2120	187787040	187787112
Chr00	novel.2127	187954981	187955864
Chr00	novel.2134	188265526	188265567
Chr00	novel.2134	188265688	188265778
Chr00	novel.2134	188265868	188266128
Chr00	novel.2134	188266294	188266452
Chr00	novel.2134	188266522	188266615
Chr00	novel.2137	188420306	188421395
Chr00	novel.2141	188469186	188469495
Chr00	novel.2141	188469618	188469866
Chr00	novel.2143	188619067	188619285
Chr00	novel.2143	188619511	188619573
Chr00	novel.2149	188815693	188815840
Chr00	novel.2149	188816095	188816475
Chr00	novel.2153	188963208	188963758
Chr00	novel.2153	188963939	188964169
Chr00	novel.2153	188964255	188964302
Chr00	novel.2154	188969029	188969641
Chr00	novel.2154	188969738	188969884
Chr00	novel.2157	189103775	189104030
Chr00	novel.2157	189104496	189104630
Chr00	novel.2160	189310256	189310372
Chr00	novel.2160	189310502	189310615
Chr00	novel.2160	189310799	189311221
Chr00	novel.2163	189534412	189534522
Chr00	novel.2163	189534651	189534708
Chr00	novel.2163	189534998	189535137
Chr00	novel.2163	189535226	189535291
Chr00	novel.2163	189535389	189535506
Chr00	novel.2165	189574715	189575540
Chr00	novel.2167	189583722	189583966
Chr00	novel.2167	189583988	189584001
Chr00	novel.2167	189584250	189584437
Chr00	novel.2169	189628488	189628585
Chr00	novel.2169	189628751	189629097
Chr00	novel.2178	189888172	189888245
Chr00	novel.2178	189888360	189888508
Chr00	novel.2184	190083536	190084688
Chr00	novel.2211	191692069	191692243
Chr00	novel.2211	191692347	191693010
Chr00	novel.2214	191719013	191719725
Chr00	novel.2216	191793169	191793205
Chr00	novel.2216	191794158	191794385
Chr00	novel.2220	191927145	191928383
Chr00	novel.2226	192288975	192289111
Chr00	novel.2226	192289218	192289819
Chr00	novel.2228	192364708	192364773
Chr00	novel.2228	192364863	192365112
Chr00	novel.2239	193026454	193026800
Chr00	novel.2239	193026928	193027071
Chr00	novel.2239	193027362	193027625
Chr00	novel.2240	193086205	193086364
Chr00	novel.2240	193087257	193087427
Chr00	novel.2240	193086297	193086364
Chr00	novel.2240	193087247	193087427
Chr00	novel.2250	193986902	193987776
Chr00	novel.2250	193987851	193987969
Chr00	novel.2251	194065922	194066398
Chr00	novel.2254	194102871	194103005
Chr00	novel.2254	194103494	194103560
Chr00	novel.2254	194103718	194103914
Chr00	novel.2255	194144881	194146159
Chr00	novel.2258	194298353	194298464
Chr00	novel.2258	194298689	194298828
Chr00	novel.2258	194299021	194299179
Chr00	novel.2258	194299249	194299449
Chr00	novel.2265	194937959	194938055
Chr00	novel.2265	194938143	194938221
Chr00	novel.2265	194938314	194938431
Chr00	novel.2265	194938500	194938678
Chr00	novel.2265	194937975	194938055
Chr00	novel.2265	194938143	194938221
Chr00	novel.2265	194938314	194938435
Chr00	novel.2265	194938500	194938663
Chr00	novel.2268	195041940	195043187
Chr00	novel.2268	195041946	195042662
Chr00	novel.2268	195042833	195043108
Chr00	novel.2270	195293817	195294009
Chr00	novel.2270	195294216	195294398
Chr00	novel.2270	195294473	195294683
Chr00	novel.2270	195294759	195294996
Chr00	novel.2270	195295083	195295210
Chr00	novel.2277	195542864	195543077
Chr00	novel.2277	195543899	195543962
Chr00	novel.2277	195544090	195544186
Chr00	novel.2277	195544275	195544301
Chr00	novel.2284	195854313	195854487
Chr00	novel.2284	195854995	195855169
Chr00	novel.2286	196039263	196039459
Chr00	novel.2286	196039886	196041456
Chr00	novel.2295	196412016	196412207
Chr00	novel.2295	196412868	196412953
Chr00	novel.2295	196413078	196413427
Chr00	novel.2298	196574878	196574985
Chr00	novel.2298	196575861	196576083
Chr00	novel.2298	196576273	196576315
Chr00	novel.2312	197313498	197313622
Chr00	novel.2312	197313862	197314413
Chr00	novel.2312	197314523	197315061
Chr00	novel.2317	197622638	197622737
Chr00	novel.2317	197623062	197623189
Chr00	novel.2317	197623284	197623410
Chr00	novel.2317	197623573	197623737
Chr00	novel.2317	197623828	197624269
Chr00	novel.2317	197622638	197622737
Chr00	novel.2317	197623062	197623189
Chr00	novel.2317	197623284	197623410
Chr00	novel.2317	197623573	197624269
Chr00	novel.2321	197648862	197649521
Chr00	novel.2321	197649778	197650260
Chr00	novel.2321	197648862	197650260
Chr00	novel.2324	197772396	197773082
Chr00	novel.2324	197773303	197773412
Chr00	novel.2324	197773857	197774025
Chr00	novel.2324	197772421	197773082
Chr00	novel.2324	197773224	197773749
Chr00	novel.2325	197803840	197804995
Chr00	novel.2328	197814264	197814542
Chr00	novel.2328	197814615	197814673
Chr00	novel.2329	197908907	197909040
Chr00	novel.2329	197909335	197909729
Chr00	novel.2329	197909993	197910142
Chr00	novel.2331	197968983	197969098
Chr00	novel.2331	197970137	197970234
Chr00	novel.2337	198081246	198082147
Chr00	novel.2337	198082184	198082477
Chr00	novel.2337	198081246	198082477
Chr00	novel.2338	198103238	198103673
Chr00	novel.2338	198103752	198103882
Chr00	novel.2338	198103985	198104073
Chr00	novel.2338	198104642	198104890
Chr00	novel.2344	198370624	198370930
Chr00	novel.2344	198371223	198371630
Chr00	novel.2349	198593047	198593240
Chr00	novel.2349	198593328	198594716
Chr00	novel.2354	198791318	198791590
Chr00	novel.2354	198791697	198791787
Chr00	novel.2356	198913929	198915724
Chr00	novel.2358	199022558	199023060
Chr00	novel.2358	199023150	199023341
Chr00	novel.2358	199024098	199024264
Chr00	novel.2365	199228397	199228472
Chr00	novel.2365	199228584	199228779
Chr00	novel.2368	199442248	199442614
Chr00	novel.2368	199442682	199442837
Chr00	novel.2368	199443266	199443469
Chr00	novel.2377	199800455	199801368
Chr00	novel.2387	200545640	200547411
Chr00	novel.2395	201344910	201345325
Chr00	novel.2395	201345467	201345662
Chr00	novel.2397	201503416	201503761
Chr00	novel.2397	201504024	201504158
Chr00	novel.2397	201504243	201504376
Chr00	novel.2397	201504520	201504730
Chr00	novel.2397	201504927	201505164
Chr00	novel.2397	201505241	201505430
Chr00	novel.2404	201999956	202000084
Chr00	novel.2404	202000163	202000426
Chr00	novel.2406	202064923	202065186
Chr00	novel.2406	202065451	202065775
Chr00	novel.2406	202066312	202066567
Chr00	novel.2406	202066806	202066910
Chr00	novel.2408	202310611	202310635
Chr00	novel.2408	202311015	202311127
Chr00	novel.2408	202312003	202312101
Chr00	novel.2408	202312200	202312256
Chr00	novel.2408	202312374	202312526
Chr00	novel.2408	202312631	202312655
Chr00	novel.2409	202376292	202376687
Chr00	novel.2409	202377050	202377473
Chr00	novel.2429	203504803	203506461
Chr00	novel.2440	204262614	204262893
Chr00	novel.2440	204262970	204263689
Chr00	novel.2442	204364529	204365398
Chr00	novel.2454	205200695	205200856
Chr00	novel.2454	205200991	205201110
Chr00	novel.2454	205201216	205201338
Chr00	novel.2454	205201766	205201864
Chr00	novel.2454	205202034	205202166
Chr00	novel.2458	205491916	205491955
Chr00	novel.2458	205492068	205492633
Chr00	novel.2475	207384409	207384564
Chr00	novel.2475	207384829	207384947
Chr00	novel.2475	207384424	207384564
Chr00	novel.2475	207384833	207384947
Chr00	novel.2477	207553934	207554165
Chr00	novel.2477	207555402	207555682
Chr00	novel.2477	207556036	207556179
Chr00	novel.2483	208009576	208009835
Chr00	novel.2485	208326702	208327823
Chr00	novel.2485	208328864	208328982
Chr00	novel.2485	208326703	208327823
Chr00	novel.2485	208328711	208328757
Chr00	novel.2485	208328864	208328948
Chr00	novel.2487	208658239	208658602
Chr00	novel.2488	208828748	208829168
Chr00	novel.2488	208829283	208829417
Chr00	novel.2488	208829563	208829698
Chr00	novel.2488	208829921	208830505
Chr00	novel.2492	208916839	208917882
Chr00	novel.2492	208918067	208918241
Chr00	novel.2492	208918514	208918659
Chr00	novel.2492	208918771	208919141
Chr00	novel.2492	208916839	208918241
Chr00	novel.2492	208918449	208919141
Chr00	novel.2492	208916839	208917682
Chr00	novel.2492	208918067	208918241
Chr00	novel.2492	208918449	208918659
Chr00	novel.2492	208918771	208919148
Chr00	novel.2492	208916840	208918241
Chr00	novel.2492	208918514	208918659
Chr00	novel.2492	208918768	208919140
Chr00	novel.2492	208916840	208918241
Chr00	novel.2492	208918514	208918659
Chr00	novel.2492	208918771	208919140
Chr00	novel.2492	208916840	208918241
Chr00	novel.2492	208918449	208918659
Chr00	novel.2492	208918768	208919141
Chr00	novel.2492	208916846	208917866
Chr00	novel.2492	208918067	208918241
Chr00	novel.2492	208918449	208919140
Chr00	novel.2493	208977258	208977731
Chr00	novel.2493	208979345	208979522
Chr00	novel.2501	209345712	209346312
Chr00	novel.2501	209346459	209346563
Chr00	novel.2501	209348113	209348201
Chr00	novel.2542	212734353	212735147
Chr00	novel.2545	213018773	213019041
Chr00	novel.2545	213019476	213020411
Chr00	novel.2553	213707580	213707859
Chr00	novel.2553	213709588	213709656
Chr00	novel.2553	213709724	213709862
Chr00	novel.2553	213709984	213710134
Chr00	novel.2562	214279401	214280241
Chr00	novel.2562	214280418	214280605
Chr00	novel.2571	214800539	214800852
Chr00	novel.2571	214800997	214801233
Chr00	novel.2571	214801764	214801937
Chr00	novel.2571	214802079	214802321
Chr00	novel.2586	216535489	216538194
Chr00	novel.2586	216535568	216535986
Chr00	novel.2586	216537709	216538152
Chr00	novel.2587	216557502	216558319
Chr00	novel.2590	216735474	216735497
Chr00	novel.2590	216735622	216735859
Chr00	novel.2590	216736733	216738125
Chr00	novel.2592	216798733	216801476
Chr00	novel.2595	217058456	217058485
Chr00	novel.2595	217058575	217058717
Chr00	novel.2595	217058922	217059468
Chr00	novel.2597	217079121	217079227
Chr00	novel.2597	217079783	217079875
Chr00	novel.2598	217144581	217144846
Chr00	novel.2598	217145895	217145994
Chr00	novel.2603	217670682	217670766
Chr00	novel.2603	217670864	217671042
Chr00	novel.2603	217671154	217671760
Chr00	novel.2603	217671884	217671988
Chr00	novel.2603	217672504	217672659
Chr00	novel.2603	217672751	217672835
Chr00	novel.2606	217850229	217850639
Chr00	novel.2606	217850758	217851056
Chr00	novel.2607	217877998	217878055
Chr00	novel.2607	217878176	217879457
Chr00	novel.2609	218028520	218028942
Chr00	novel.2609	218029108	218029190
Chr00	novel.2609	218029485	218029677
Chr00	novel.2609	218029771	218029895
Chr00	novel.2612	218156730	218156790
Chr00	novel.2612	218156869	218157315
Chr00	novel.2614	218456394	218456614
Chr00	novel.2614	218456848	218456966
Chr00	novel.2614	218458052	218458165
Chr00	novel.2614	218458429	218458958
Chr00	novel.2616	218502612	218503137
Chr00	novel.2616	218504869	218505019
Chr00	novel.2619	218779944	218780036
Chr00	novel.2619	218780229	218782716
Chr00	novel.2620	218907901	218908014
Chr00	novel.2620	218909650	218910124
Chr00	novel.2620	218907901	218910124
Chr00	novel.2621	218931810	218931897
Chr00	novel.2621	218932224	218932343
Chr00	novel.2623	219177613	219177919
Chr00	novel.2623	219178841	219179677
Chr00	novel.2631	219742232	219742430
Chr00	novel.2631	219742522	219742726
Chr00	novel.2631	219742896	219743140
Chr00	novel.2635	219927944	219928372
Chr00	novel.2635	219929008	219929058
Chr00	novel.2635	219929134	219929195
Chr00	novel.2645	220810622	220811512
Chr00	novel.2645	220813618	220813716
Chr00	novel.2648	221060819	221061000
Chr00	novel.2648	221061545	221061690
Chr00	novel.2648	221062188	221062465
Chr00	novel.2649	221141630	221141817
Chr00	novel.2649	221143312	221144177
Chr00	novel.2658	221727835	221728208
Chr00	novel.2658	221728472	221728579
Chr00	novel.2658	221728869	221728894
Chr00	novel.2658	221729092	221729163
Chr00	novel.2658	221729255	221729326
Chr00	novel.2658	221729444	221729719
Chr00	novel.2658	221727835	221728208
Chr00	novel.2658	221728472	221728579
Chr00	novel.2658	221728869	221728940
Chr00	novel.2658	221729092	221729163
Chr00	novel.2658	221729255	221729326
Chr00	novel.2658	221729444	221729719
Chr00	novel.2660	222153564	222154280
Chr00	novel.2660	222154923	222155005
Chr00	novel.2660	222155703	222155731
Chr00	novel.2661	222187124	222187192
Chr00	novel.2661	222187745	222188635
Chr00	novel.2661	222187176	222188639
Chr00	novel.2663	222233355	222233780
Chr00	novel.2663	222233882	222234322
Chr00	novel.2675	223168668	223168718
Chr00	novel.2675	223171304	223171715
Chr00	novel.2679	224072233	224072321
Chr00	novel.2679	224073014	224073620
Chr00	novel.2681	224101897	224102095
Chr00	novel.2681	224103981	224104103
Chr00	novel.2681	224104280	224104420
Chr00	novel.2681	224104892	224105029
Chr00	novel.2681	224101897	224103262
Chr00	novel.2681	224103981	224104103
Chr00	novel.2681	224104280	224104420
Chr00	novel.2681	224104892	224105029
Chr00	novel.2683	224286281	224286836
Chr00	novel.2683	224286284	224286587
Chr00	novel.2683	224286669	224286841
Chr00	novel.2698	225644577	225644631
Chr00	novel.2698	225644969	225645233
Chr00	novel.2699	225762026	225764696
Chr00	novel.2706	226497031	226497462
Chr00	novel.2706	226498228	226498452
Chr00	novel.2706	226499553	226499646
Chr00	novel.2706	226499916	226500048
Chr00	novel.2711	227062498	227062692
Chr00	novel.2711	227064958	227065880
Chr00	novel.2711	227063740	227063803
Chr00	novel.2711	227064958	227065879
Chr00	novel.2713	227201133	227201522
Chr00	novel.2713	227202169	227202290
Chr00	novel.2713	227202525	227202680
Chr00	novel.2713	227202859	227203074
Chr00	novel.2713	227203397	227203609
Chr00	novel.2718	227600008	227600334
Chr00	novel.2721	227674612	227675292
Chr00	novel.2721	227675976	227676551
Chr00	novel.2729	228337527	228337557
Chr00	novel.2729	228337653	228338289
Chr00	novel.2729	228338865	228338954
Chr00	novel.2729	228340049	228340117
Chr00	novel.2729	228340912	228341079
Chr00	novel.2733	228524140	228524433
Chr00	novel.2733	228526664	228526980
Chr00	novel.2744	229809205	229810312
Chr00	novel.2744	229811119	229811211
Chr00	novel.2744	229811389	229811474
Chr00	novel.2744	229811559	229811721
Chr00	novel.2744	229811799	229811972
Chr00	novel.2744	229812167	229812357
Chr00	novel.2744	229812638	229812721
Chr00	novel.2744	229810220	229810312
Chr00	novel.2744	229811119	229811211
Chr00	novel.2744	229811389	229811474
Chr00	novel.2744	229811559	229811721
Chr00	novel.2744	229811799	229811972
Chr00	novel.2744	229812173	229812357
Chr00	novel.2744	229812638	229812721
Chr00	novel.2746	230184372	230184556
Chr00	novel.2746	230187898	230188152
Chr00	novel.2747	230271506	230271636
Chr00	novel.2747	230271718	230271898
Chr00	novel.2750	230458899	230459292
Chr00	novel.2750	230460156	230460286
Chr00	novel.2751	230494548	230494621
Chr00	novel.2751	230497802	230498211
Chr00	novel.2751	230498572	230498613
Chr00	novel.2764	231635982	231636020
Chr00	novel.2764	231636101	231636538
Chr00	novel.2765	231726023	231726140
Chr00	novel.2765	231726750	231726800
Chr00	novel.2765	231726931	231727271
Chr00	novel.2770	232740563	232740683
Chr00	novel.2770	232741713	232742174
Chr00	novel.2772	232999804	233001628
Chr00	novel.2773	233085178	233085726
Chr00	novel.2773	233085789	233085893
Chr00	novel.2773	233085178	233085893
Chr00	novel.2776	233347544	233347739
Chr00	novel.2776	233348120	233348266
Chr00	novel.2776	233347544	233348709
Chr00	novel.2778	233798814	233799785
Chr00	novel.2781	234439300	234440105
Chr00	novel.2782	234652304	234652709
Chr00	novel.2782	234652805	234652851
Chr00	novel.2786	235351197	235351354
Chr00	novel.2786	235355103	235355350
Chr00	novel.2791	236233966	236234379
Chr00	novel.2791	236234484	236234600
Chr00	novel.2791	236235149	236235178
Chr00	novel.2791	236235294	236235393
Chr00	novel.2791	236236176	236236282
Chr00	novel.2791	236238043	236238186
Chr00	novel.2791	236238273	236238701
Chr00	novel.2792	236870764	236870926
Chr00	novel.2792	236871039	236871152
Chr00	novel.2792	236871269	236871975
Chr00	novel.2792	236870840	236870926
Chr00	novel.2792	236871039	236871152
Chr00	novel.2792	236871269	236871439
Chr00	novel.2792	236871471	236871889
Chr00	novel.2798	238452566	238453959
Chr00	novel.2801	238584787	238584822
Chr00	novel.2801	238584946	238585020
Chr00	novel.2801	238585618	238585720
Chr00	novel.2801	238586048	238586230
Chr00	novel.2801	238586591	238586650
Chr00	novel.2801	238586744	238586762
Chr00	novel.2801	238586871	238586935
Chr00	novel.2801	238587051	238587066
Chr00	novel.2801	238587171	238587422
Chr00	novel.2804	238719464	238719702
Chr00	novel.2804	238721279	238721802
Chr00	novel.2804	238719473	238719601
Chr00	novel.2804	238721279	238721661
Chr00	novel.2808	239258552	239259322
Chr00	novel.2810	239519289	239520138
Chr00	novel.2810	239520237	239520276
Chr00	novel.2810	239521057	239521242
Chr00	novel.2815	240233572	240233741
Chr00	novel.2815	240233882	240234084
Chr00	novel.2815	240234276	240234376
Chr00	novel.2815	240234715	240234907
Chr00	novel.2815	240235212	240235373
Chr00	novel.2815	240235504	240235585
Chr00	novel.2815	240235660	240235929
Chr00	novel.2815	240236319	240236446
Chr00	novel.2815	240236578	240237196
Chr00	novel.2818	240300826	240301176
Chr00	novel.2818	240302921	240302992
Chr00	novel.2818	240303162	240303205
Chr00	novel.2818	240303291	240303549
Chr00	novel.2818	240303813	240303888
Chr00	novel.2818	240303986	240304105
Chr00	novel.2818	240304405	240304473
Chr00	novel.2818	240304625	240305029
Chr00	novel.2820	240844425	240844595
Chr00	novel.2820	240848862	240849524
Chr00	novel.2824	241095934	241096062
Chr00	novel.2824	241096141	241096404
Chr00	novel.2825	241156415	241156502
Chr00	novel.2825	241156585	241156753
Chr00	novel.2831	242377469	242378053
Chr00	novel.2836	243434882	243435198
Chr00	novel.2836	243436095	243436253
Chr00	novel.2840	243563893	243563931
Chr00	novel.2840	243564720	243564920
Chr00	novel.2843	244274376	244274582
Chr00	novel.2843	244275031	244275093
Chr00	novel.2843	244275852	244275919
Chr00	novel.2845	244503494	244503689
Chr00	novel.2845	244504593	244504627
Chr00	novel.2845	244504657	244504866
Chr00	novel.2845	244504958	244505133
Chr00	novel.2845	244505264	244505709
Chr00	novel.2851	245677117	245677603
Chr00	novel.2851	245678552	245679082
Chr00	novel.2852	245764099	245764224
Chr00	novel.2852	245765055	245765180
Chr00	novel.2861	246451347	246451986
Chr00	novel.2861	246452097	246452158
Chr00	novel.2861	246452280	246452474
Chr00	novel.2867	246982548	246982709
Chr00	novel.2867	246982838	246982922
Chr00	novel.2867	246983081	246983165
Chr00	novel.2867	246985453	246985522
Chr00	novel.2867	246987054	246987149
Chr00	novel.2877	248008713	248009547
Chr00	novel.2877	248011831	248011872
Chr00	novel.2877	248012004	248012369
Chr00	novel.2881	248760699	248761387
Chr00	novel.2881	248761464	248761917
Chr00	novel.2888	249701602	249701977
Chr00	novel.2888	249702067	249702134
Chr00	novel.2888	249702685	249702737
Chr00	novel.2888	249702831	249702854
Chr00	novel.2890	250218471	250218503
Chr00	novel.2890	250219457	250219611
Chr00	novel.2890	250220236	250220361
Chr00	novel.2890	250218471	250218923
Chr00	novel.2890	250219077	250219611
Chr00	novel.2890	250220236	250220361
Chr00	novel.2897	250816698	250817641
Chr00	novel.2897	250817783	250817989
Chr00	novel.2902	251405063	251405258
Chr00	novel.2902	251405352	251405397
Chr00	novel.2902	251406057	251406145
Chr00	novel.2902	251406240	251406297
Chr00	novel.2904	251700978	251701036
Chr00	novel.2904	251701405	251701518
Chr00	novel.2904	251701792	251702013
Chr00	novel.2904	251702105	251702179
Chr00	novel.2904	251702438	251702554
Chr00	novel.2904	251702734	251702873
Chr00	novel.2904	251700991	251701288
Chr00	novel.2904	251701405	251701518
Chr00	novel.2904	251701792	251702013
Chr00	novel.2904	251702105	251702179
Chr00	novel.2904	251702438	251702554
Chr00	novel.2904	251702734	251702880
Chr00	novel.2920	253661552	253661894
Chr00	novel.2920	253662213	253662314
Chr00	novel.2920	253661552	253661894
Chr00	novel.2920	253662411	253662582
Chr00	novel.2920	253662717	253663217
Chr00	novel.2922	253668162	253668358
Chr00	novel.2922	253668457	253668801
Chr00	novel.2927	254502267	254504385
Chr00	novel.2928	254506146	254506453
Chr00	novel.2928	254506580	254507755
Chr00	novel.2928	254507849	254508450
Chr00	novel.2930	255244496	255244997
Chr00	novel.2930	255245203	255245522
Chr00	novel.2935	255672170	255673334
Chr00	novel.2935	255673419	255673476
Chr00	novel.2935	255673974	255674201
Chr00	novel.2935	255674336	255674486
Chr00	novel.2936	255677636	255677732
Chr00	novel.2936	255677807	255677963
Chr00	novel.2936	255678426	255678623
Chr00	novel.2936	255678743	255678898
Chr00	novel.2936	255679208	255679585
Chr00	novel.2937	256004359	256004588
Chr00	novel.2937	256005117	256005707
Chr00	novel.2940	256243018	256243246
Chr00	novel.2940	256244509	256244803
Chr00	novel.2945	256971438	256972534
Chr00	novel.2945	256972777	256973068
Chr00	novel.2945	256971526	256972611
Chr00	novel.2945	256972854	256972941
Chr00	novel.2948	257058128	257058530
Chr00	novel.2948	257058763	257058956
Chr00	novel.2948	257059050	257059383
Chr00	novel.2965	258252145	258252513
Chr00	novel.2970	259212959	259213332
Chr00	novel.2970	259213463	259213497
Chr00	novel.2970	259217251	259217292
Chr00	novel.2970	259217383	259217521
Chr00	novel.2970	259217628	259217690
Chr00	novel.2970	259217757	259217896
Chr00	novel.2970	259213064	259213332
Chr00	novel.2970	259213884	259213918
Chr00	novel.2970	259217251	259217292
Chr00	novel.2970	259217383	259217521
Chr00	novel.2970	259217628	259217690
Chr00	novel.2970	259217757	259217896
Chr00	novel.2970	259213142	259213225
Chr00	novel.2970	259213651	259213757
Chr00	novel.2970	259213884	259213918
Chr00	novel.2970	259217251	259217292
Chr00	novel.2970	259217383	259217521
Chr00	novel.2970	259217628	259217894
Chr00	novel.2976	259761389	259762021
Chr00	novel.2976	259762179	259762528
Chr00	novel.2984	260309283	260310014
Chr00	novel.2985	260533115	260533215
Chr00	novel.2985	260534305	260534370
Chr00	novel.2985	260535310	260535374
Chr00	novel.2985	260535678	260535806
Chr00	novel.2985	260535837	260535866
Chr00	novel.2985	260535675	260535806
Chr00	novel.2985	260536610	260536966
Chr00	novel.2994	262008250	262010417
Chr00	novel.2997	262303231	262303729
Chr00	novel.2997	262304435	262304979
Chr00	novel.2997	262305080	262305166
Chr00	novel.2997	262305268	262305324
Chr00	novel.2997	262305421	262305659
Chr00	novel.2997	262305742	262305860
Chr00	novel.2997	262306353	262306439
Chr00	novel.2997	262308618	262308834
Chr00	novel.2999	262919820	262920158
Chr00	novel.2999	262920367	262920438
Chr00	novel.2999	262921256	262921630
Chr00	novel.2999	262921723	262921838
Chr00	novel.2999	262921926	262922080
Chr00	novel.3001	263157202	263157847
Chr00	novel.3001	263162347	263162444
Chr00	novel.3001	263163131	263164134
Chr00	novel.3001	263157736	263157847
Chr00	novel.3001	263162347	263162444
Chr00	novel.3001	263163190	263164134
Chr00	novel.3001	263161255	263161395
Chr00	novel.3001	263162347	263162444
Chr00	novel.3001	263163190	263164134
Chr00	novel.3001	263161265	263161666
Chr00	novel.3001	263162347	263162444
Chr00	novel.3001	263163131	263164134
Chr00	novel.3001	263161946	263162178
Chr00	novel.3001	263162347	263162444
Chr00	novel.3001	263163131	263164134
Chr00	novel.3001	263162085	263162183
Chr00	novel.3001	263162347	263162444
Chr00	novel.3001	263163131	263164134
Chr00	novel.3000	263349417	263349463
Chr00	novel.3000	263351275	263351732
Chr00	novel.3003	263451287	263451467
Chr00	novel.3003	263453130	263453261
Chr00	novel.3003	263453735	263453840
Chr00	novel.3005	263519707	263520156
Chr00	novel.3005	263520234	263520342
Chr00	novel.3005	263520433	263523232
Chr00	novel.3005	263519707	263520156
Chr00	novel.3005	263520234	263523379
Chr00	novel.3005	263519720	263520156
Chr00	novel.3005	263520234	263520308
Chr00	novel.3005	263520433	263523260
Chr00	novel.3005	263519724	263520152
Chr00	novel.3005	263520234	263520308
Chr00	novel.3005	263520433	263523057
Chr00	novel.3006	263791889	263792064
Chr00	novel.3006	263792621	263792996
Chr00	novel.3011	263999366	263999631
Chr00	novel.3011	264000214	264000658
Chr00	novel.3014	264264538	264266676
Chr00	novel.3015	264267126	264268071
Chr00	novel.3015	264268214	264268338
Chr00	novel.3015	264268425	264269133
Chr00	novel.3015	264267284	264267620
Chr00	novel.3015	264268013	264268071
Chr00	novel.3015	264268214	264269133
Chr00	novel.3016	264524579	264524725
Chr00	novel.3016	264525238	264525253
Chr00	novel.3016	264526458	264526538
Chr00	novel.3016	264526680	264526762
Chr00	novel.3016	264527017	264527436
Chr00	novel.3019	264693158	264693419
Chr00	novel.3019	264697705	264699710
Chr00	novel.3020	264738156	264738362
Chr00	novel.3020	264738504	264738571
Chr00	novel.3020	264738677	264738757
Chr00	novel.3023	264954054	264954299
Chr00	novel.3023	264954695	264954827
Chr00	novel.3023	264956111	264956204
Chr00	novel.3023	264956773	264957046
Chr00	novel.3023	264957158	264957272
Chr00	novel.3023	264957386	264957552
Chr00	novel.3023	264958767	264959252
Chr00	novel.3023	264955851	264956268
Chr00	novel.3023	264957386	264957552
Chr00	novel.3023	264957865	264957943
Chr00	novel.3023	264958767	264959070
Chr00	novel.3023	264955858	264956268
Chr00	novel.3023	264957386	264959089
Chr00	novel.3026	265913660	265913831
Chr00	novel.3026	265913921	265914135
Chr00	novel.3027	265915596	265915759
Chr00	novel.3027	265916295	265916363
Chr00	novel.3027	265917370	265917728
Chr00	novel.3033	266108225	266110679
Chr00	novel.3037	266221818	266222008
Chr00	novel.3037	266223047	266223211
Chr00	novel.3042	267427679	267428671
Chr00	novel.3042	267429044	267430362
Chr00	novel.3043	267435286	267436555
Chr00	novel.3043	267441019	267441159
Chr00	novel.3045	267812138	267812922
Chr00	novel.3045	267813682	267814156
Chr00	novel.3046	267816582	267816764
Chr00	novel.3046	267817254	267817327
Chr00	novel.3046	267817419	267817489
Chr00	novel.3049	268223879	268226928
Chr00	novel.3054	269221049	269221226
Chr00	novel.3054	269221608	269221628
Chr00	novel.3054	269221732	269221793
Chr00	novel.3054	269221933	269221987
Chr00	novel.3054	269222402	269222438
Chr00	novel.3054	269222596	269222921
Chr00	novel.3054	269223003	269223134
Chr00	novel.3054	269223216	269223364
Chr00	novel.3054	269223493	269223567
Chr00	novel.3054	269223705	269224056
Chr00	novel.3064	269957639	269957827
Chr00	novel.3064	269958578	269959025
Chr00	novel.3064	269957651	269958028
Chr00	novel.3064	269958578	269959022
Chr00	novel.3066	270582680	270583068
Chr00	novel.3066	270584229	270584368
Chr00	novel.3071	270780351	270781549
Chr00	novel.3073	271770701	271772262
Chr00	novel.3081	272994369	272994394
Chr00	novel.3081	272995198	272995277
Chr00	novel.3081	272995361	272995573
Chr00	novel.3085	273542253	273542485
Chr00	novel.3085	273543667	273543851
Chr00	novel.3085	273543967	273544166
Chr00	novel.3085	273545845	273546183
Chr00	novel.3085	273546269	273546370
Chr00	novel.3085	273548180	273548288
Chr00	novel.3088	273985026	273985093
Chr00	novel.3088	273988313	273988824
Chr00	novel.3088	273990121	273990178
Chr00	novel.3088	273991005	273991233
Chr00	novel.3089	274110465	274110782
Chr00	novel.3089	274110863	274112033
Chr00	novel.3090	274238323	274239288
Chr00	novel.3090	274239661	274240761
Chr00	novel.3090	274238376	274239078
Chr00	novel.3090	274239452	274239508
Chr00	novel.3095	274590838	274591159
Chr00	novel.3095	274591967	274592155
Chr00	novel.3095	274592938	274592971
Chr00	novel.3095	274591072	274591159
Chr00	novel.3095	274591967	274592155
Chr00	novel.3095	274592268	274592620
Chr00	novel.3095	274591072	274591159
Chr00	novel.3095	274591967	274592155
Chr00	novel.3095	274593061	274593383
Chr00	novel.3096	274804817	274805147
Chr00	novel.3096	274805871	274806001
Chr00	novel.3096	274806308	274806390
Chr00	novel.3096	274807046	274807285
Chr00	novel.3096	274808600	274808669
Chr00	novel.3096	274809265	274809345
Chr00	novel.3096	274809430	274809511
Chr00	novel.3096	274809850	274809867
Chr00	novel.3103	275402922	275403125
Chr00	novel.3103	275403367	275403633
Chr00	novel.3106	275725875	275726068
Chr00	novel.3106	275726603	275727013
Chr00	novel.3112	277234865	277235204
Chr00	novel.3112	277236788	277236843
Chr00	novel.3112	277235051	277235204
Chr00	novel.3112	277235845	277236032
Chr00	novel.3114	277871645	277871714
Chr00	novel.3114	277872758	277872803
Chr00	novel.3114	277872889	277873135
Chr00	novel.3114	277873228	277873413
Chr00	novel.3116	278127296	278127734
Chr00	novel.3116	278128674	278129095
Chr00	novel.3116	278129615	278129676
Chr00	novel.3116	278130029	278131000
Chr00	novel.3122	278556319	278556776
Chr00	novel.3122	278564535	278564676
Chr00	novel.3122	278565799	278565890
Chr00	novel.3122	278566456	278567376
Chr00	novel.3130	279280160	279281148
Chr00	novel.3132	279282470	279282669
Chr00	novel.3132	279285916	279285977
Chr00	novel.3132	279287226	279287294
Chr00	novel.3132	279288046	279288121
Chr00	novel.3132	279288244	279288314
Chr00	novel.3132	279288890	279288991
Chr00	novel.3132	279289179	279289268
Chr00	novel.3132	279289683	279289757
Chr00	novel.3132	279290023	279290055
Chr00	novel.3132	279290285	279290362
Chr00	novel.3132	279291079	279291120
Chr00	novel.3132	279291783	279291900
Chr00	novel.3137	279767318	279768142
Chr00	novel.3139	279768568	279768974
Chr00	novel.3139	279773165	279773269
Chr00	novel.3139	279768697	279768970
Chr00	novel.3139	279773161	279773308
Chr00	novel.3142	280095208	280095535
Chr00	novel.3142	280095627	280095884
Chr00	novel.3146	280442983	280443397
Chr00	novel.3146	280445564	280445932
Chr00	novel.3146	280446007	280446266
Chr00	novel.3146	280448363	280448504
Chr00	novel.3146	280449006	280449377
Chr00	novel.3146	280449515	280449646
Chr00	novel.3146	280450607	280450735
Chr00	novel.3146	280450840	280453547
Chr00	novel.3157	282119910	282120604
Chr00	novel.3157	282120809	282120859
Chr00	novel.3157	282119910	282121025
Chr00	novel.3167	283018669	283019630
Chr00	novel.3171	283161914	283162978
Chr00	novel.3171	283164149	283165488
Chr00	novel.3171	283165695	283165972
Chr00	novel.3171	283166106	283166137
Chr00	novel.3171	283166278	283166535
Chr00	novel.3174	283428169	283432805
Chr00	novel.3175	283435495	283436950
Chr00	novel.3175	283437643	283437691
Chr00	novel.3175	283437746	283437813
Chr00	novel.3175	283435495	283436723
Chr00	novel.3175	283436886	283436950
Chr00	novel.3175	283437643	283437816
Chr00	novel.3175	283435495	283436950
Chr00	novel.3175	283437643	283437816
Chr00	novel.3176	283632278	283632375
Chr00	novel.3176	283633336	283633389
Chr00	novel.3176	283633513	283634401
Chr00	novel.3176	283634759	283635036
Chr00	novel.3181	284314690	284314768
Chr00	novel.3181	284317241	284317394
Chr00	novel.3181	284317517	284317578
Chr00	novel.3181	284318228	284318340
Chr00	novel.3181	284318418	284318520
Chr00	novel.3181	284318815	284320051
Chr00	novel.3181	284320138	284320356
Chr00	novel.3181	284320555	284320815
Chr00	novel.3181	284320909	284321005
Chr00	novel.3181	284314690	284314768
Chr00	novel.3181	284317241	284317394
Chr00	novel.3181	284317517	284317578
Chr00	novel.3181	284318228	284318340
Chr00	novel.3181	284318418	284318520
Chr00	novel.3181	284319824	284320051
Chr00	novel.3181	284320138	284320356
Chr00	novel.3181	284320555	284320815
Chr00	novel.3181	284320909	284321005
Chr00	novel.3181	284314695	284314768
Chr00	novel.3181	284317241	284317394
Chr00	novel.3181	284317517	284317578
Chr00	novel.3181	284318228	284318340
Chr00	novel.3181	284318418	284318520
Chr00	novel.3181	284318815	284318988
Chr00	novel.3181	284319824	284320051
Chr00	novel.3181	284320138	284320356
Chr00	novel.3181	284320555	284320815
Chr00	novel.3181	284320909	284321005
Chr00	novel.3181	284314711	284314768
Chr00	novel.3181	284317241	284317394
Chr00	novel.3181	284317517	284317578
Chr00	novel.3181	284318228	284318340
Chr00	novel.3181	284318418	284318520
Chr00	novel.3181	284319824	284320051
Chr00	novel.3181	284320138	284320356
Chr00	novel.3181	284320555	284320815
Chr00	novel.3181	284320940	284321005
Chr00	novel.3185	285908558	285908747
Chr00	novel.3185	285911105	285911234
Chr00	novel.3185	285913212	285913345
Chr00	novel.3185	285913426	285913505
Chr00	novel.3185	285914538	285914630
Chr00	novel.3185	285914748	285914892
Chr00	novel.3185	285908558	285908747
Chr00	novel.3185	285911101	285911234
Chr00	novel.3185	285913212	285913345
Chr00	novel.3185	285913426	285913505
Chr00	novel.3185	285914538	285914630
Chr00	novel.3185	285914748	285914892
Chr00	novel.3190	286314345	286314480
Chr00	novel.3190	286314570	286314674
Chr00	novel.3190	286314795	286314860
Chr00	novel.3190	286317552	286317638
Chr00	novel.3190	286318997	286319423
Chr00	novel.3196	287464147	287464973
Chr00	novel.3205	289082773	289084323
Chr00	novel.3205	289085004	289085050
Chr00	novel.3205	289088138	289088378
Chr00	novel.3208	289306080	289308130
Chr00	novel.3211	289315485	289315966
Chr00	novel.3211	289316067	289316241
Chr00	novel.3211	289317711	289318008
Chr00	novel.3211	289319097	289319169
Chr00	novel.3211	289320320	289320914
Chr00	novel.3227	292293032	292293820
Chr00	novel.3227	292293035	292293662
Chr00	novel.3227	292293745	292293785
Chr00	novel.3230	292366526	292366780
Chr00	novel.3230	292367196	292367251
Chr00	novel.3230	292367335	292367607
Chr00	novel.3230	292367680	292367754
Chr00	novel.3230	292367836	292367892
Chr00	novel.3230	292368842	292368982
Chr00	novel.3230	292369095	292369145
Chr00	novel.3230	292369221	292369316
Chr00	novel.3230	292369406	292369489
Chr00	novel.3230	292369683	292369784
Chr00	novel.3230	292370742	292371144
Chr00	novel.3230	292366526	292366780
Chr00	novel.3230	292367192	292367251
Chr00	novel.3230	292367335	292367607
Chr00	novel.3230	292367680	292367754
Chr00	novel.3230	292367836	292367892
Chr00	novel.3230	292368842	292368982
Chr00	novel.3230	292369095	292369145
Chr00	novel.3230	292369221	292369316
Chr00	novel.3230	292369406	292369489
Chr00	novel.3230	292369683	292369784
Chr00	novel.3230	292370742	292371194
Chr00	novel.3229	292374431	292375297
Chr00	novel.3229	292375433	292375731
Chr00	novel.3229	292379162	292379850
Chr00	novel.3233	292795414	292795813
Chr00	novel.3233	292796482	292796552
Chr00	novel.3235	293339978	293340387
Chr00	novel.3235	293340504	293341172
Chr00	novel.3239	293781341	293781532
Chr00	novel.3239	293782506	293783609
Chr00	novel.3242	294140541	294141276
Chr00	novel.3242	294142172	294142376
Chr00	novel.3242	294142458	294142590
Chr00	novel.3242	294143549	294143572
Chr00	novel.3248	295749094	295749769
Chr00	novel.3248	295750594	295750731
Chr00	novel.3254	295938883	295939214
Chr00	novel.3254	295951580	295951670
Chr00	novel.3267	297729175	297729531
Chr00	novel.3267	297729618	297729704
Chr00	novel.3267	297730248	297730381
Chr00	novel.3267	297730976	297731034
Chr00	novel.3267	297731110	297731164
Chr00	novel.3267	297731262	297731318
Chr00	novel.3267	297732188	297732227
Chr00	novel.3267	297732405	297732514
Chr00	novel.3267	297733220	297733267
Chr00	novel.3267	297733577	297733696
Chr00	novel.3267	297733854	297733938
Chr00	novel.3267	297734941	297735257
Chr00	novel.3267	297729255	297729531
Chr00	novel.3267	297729618	297729704
Chr00	novel.3267	297730248	297730381
Chr00	novel.3267	297730976	297731034
Chr00	novel.3267	297731110	297731164
Chr00	novel.3267	297731262	297731318
Chr00	novel.3267	297732188	297732227
Chr00	novel.3267	297732405	297732514
Chr00	novel.3267	297733220	297733267
Chr00	novel.3267	297733577	297733696
Chr00	novel.3267	297733854	297733987
Chr00	novel.3267	297734941	297735337
Chr00	novel.3271	298547561	298548657
Chr00	novel.3274	299273408	299273717
Chr00	novel.3274	299276734	299277201
Chr00	novel.3284	299760513	299760836
Chr00	novel.3284	299762099	299762199
Chr00	novel.3284	299762301	299762405
Chr00	novel.3284	299762495	299762530
Chr00	novel.3284	299762693	299762803
Chr00	novel.3284	299762951	299763107
Chr00	novel.3284	299763190	299763244
Chr00	novel.3284	299763271	299763424
Chr00	novel.3284	299763967	299764077
Chr00	novel.3284	299764449	299764678
Chr00	novel.3284	299760632	299760836
Chr00	novel.3284	299762099	299762199
Chr00	novel.3284	299762301	299762405
Chr00	novel.3284	299762495	299762530
Chr00	novel.3284	299762693	299762803
Chr00	novel.3284	299762951	299763036
Chr00	novel.3284	299763190	299764077
Chr00	novel.3284	299764449	299764678
Chr00	novel.3284	299760632	299760836
Chr00	novel.3284	299762099	299762199
Chr00	novel.3284	299762301	299762405
Chr00	novel.3284	299762495	299762530
Chr00	novel.3284	299762693	299762803
Chr00	novel.3284	299762951	299763424
Chr00	novel.3284	299763967	299764077
Chr00	novel.3284	299764449	299764678
Chr00	novel.3284	299760666	299760836
Chr00	novel.3284	299762099	299762199
Chr00	novel.3284	299762301	299762405
Chr00	novel.3284	299762495	299762530
Chr00	novel.3284	299762693	299762803
Chr00	novel.3284	299763250	299764077
Chr00	novel.3284	299764449	299764674
Chr00	novel.3292	302139972	302140264
Chr00	novel.3292	302142202	302142502
Chr00	novel.3297	303074027	303074372
Chr00	novel.3297	303074725	303074787
Chr00	novel.3297	303075421	303075512
Chr00	novel.3297	303075678	303076314
Chr00	novel.3297	303075113	303075307
Chr00	novel.3297	303075851	303076314
Chr00	novel.3297	303075113	303075850
Chr00	novel.3297	303075911	303076314
Chr00	novel.3297	303075113	303075268
Chr00	novel.3297	303075320	303075561
Chr00	novel.3297	303075631	303076314
Chr00	novel.3298	303176941	303177118
Chr00	novel.3298	303177816	303177861
Chr00	novel.3298	303177993	303178049
Chr00	novel.3298	303178146	303178200
Chr00	novel.3298	303178272	303178372
Chr00	novel.3298	303178454	303178517
Chr00	novel.3298	303178614	303178747
Chr00	novel.3298	303179340	303179516
Chr00	novel.3311	303696199	303698027
Chr00	novel.3311	303698144	303698525
Chr00	novel.3311	303698604	303698770
Chr00	novel.3311	303698857	303699059
Chr00	novel.3311	303701132	303701233
Chr00	novel.3311	303702931	303703104
Chr00	novel.3311	303703738	303704045
Chr00	novel.3311	303696199	303698525
Chr00	novel.3311	303698604	303698770
Chr00	novel.3311	303698857	303699059
Chr00	novel.3311	303699726	303699908
Chr00	novel.3311	303701132	303701233
Chr00	novel.3311	303702931	303703104
Chr00	novel.3311	303703738	303704045
Chr00	novel.3311	303696199	303698525
Chr00	novel.3311	303698604	303698770
Chr00	novel.3311	303698857	303699059
Chr00	novel.3311	303699726	303699908
Chr00	novel.3311	303700937	303701067
Chr00	novel.3311	303701184	303701233
Chr00	novel.3311	303702931	303703104
Chr00	novel.3311	303703738	303704076
Chr00	novel.3311	303696264	303698525
Chr00	novel.3311	303698604	303698770
Chr00	novel.3311	303698857	303699059
Chr00	novel.3311	303699726	303699908
Chr00	novel.3311	303701132	303701233
Chr00	novel.3311	303702931	303703104
Chr00	novel.3311	303703659	303704076
Chr00	novel.3311	303696298	303698027
Chr00	novel.3311	303698144	303698525
Chr00	novel.3311	303698604	303698770
Chr00	novel.3311	303698857	303699059
Chr00	novel.3311	303699726	303699908
Chr00	novel.3311	303700937	303701233
Chr00	novel.3311	303702931	303703104
Chr00	novel.3311	303703738	303704045
Chr00	novel.3311	303696298	303698525
Chr00	novel.3311	303698604	303698770
Chr00	novel.3311	303698857	303699059
Chr00	novel.3311	303699726	303699908
Chr00	novel.3311	303700937	303701067
Chr00	novel.3311	303701184	303701233
Chr00	novel.3311	303702931	303703104
Chr00	novel.3311	303703659	303704045
Chr00	novel.3311	303696323	303698525
Chr00	novel.3311	303698604	303698770
Chr00	novel.3311	303698857	303699059
Chr00	novel.3311	303699710	303699908
Chr00	novel.3311	303701132	303701233
Chr00	novel.3311	303702931	303703104
Chr00	novel.3311	303703659	303704076
Chr00	novel.3311	303696337	303698525
Chr00	novel.3311	303698604	303698770
Chr00	novel.3311	303698857	303699059
Chr00	novel.3311	303699710	303701233
Chr00	novel.3311	303702931	303703104
Chr00	novel.3311	303703738	303704045
Chr00	novel.3311	303696337	303698525
Chr00	novel.3311	303698604	303698770
Chr00	novel.3311	303698857	303699059
Chr00	novel.3311	303699710	303699908
Chr00	novel.3311	303701132	303701233
Chr00	novel.3311	303703659	303704045
Chr00	novel.3311	303696337	303698525
Chr00	novel.3311	303698604	303698770
Chr00	novel.3311	303698857	303699059
Chr00	novel.3311	303699710	303699908
Chr00	novel.3311	303700937	303701067
Chr00	novel.3311	303701184	303701233
Chr00	novel.3311	303702931	303703104
Chr00	novel.3311	303703659	303704076
Chr00	novel.3311	303696340	303698027
Chr00	novel.3311	303698144	303698525
Chr00	novel.3311	303698604	303698770
Chr00	novel.3311	303698857	303699059
Chr00	novel.3311	303700937	303701233
Chr00	novel.3311	303702980	303703104
Chr00	novel.3311	303703659	303704045
Chr00	novel.3311	303696340	303698525
Chr00	novel.3311	303698604	303698770
Chr00	novel.3311	303698857	303699059
Chr00	novel.3311	303699726	303699908
Chr00	novel.3311	303701132	303701233
Chr00	novel.3311	303702931	303703104
Chr00	novel.3311	303703442	303704045
Chr00	novel.3311	303696350	303698525
Chr00	novel.3311	303698604	303698770
Chr00	novel.3311	303698857	303699059
Chr00	novel.3311	303699726	303701233
Chr00	novel.3311	303703659	303704045
Chr00	novel.3311	303696350	303698525
Chr00	novel.3311	303698604	303698770
Chr00	novel.3311	303698857	303699059
Chr00	novel.3311	303699710	303699908
Chr00	novel.3311	303701132	303701233
Chr00	novel.3311	303702931	303703104
Chr00	novel.3311	303703738	303704053
Chr00	novel.3311	303696350	303698027
Chr00	novel.3311	303698144	303698525
Chr00	novel.3311	303698604	303698770
Chr00	novel.3311	303698857	303701067
Chr00	novel.3311	303701184	303701233
Chr00	novel.3311	303702931	303703104
Chr00	novel.3311	303703659	303704053
Chr00	novel.3311	303696393	303698027
Chr00	novel.3311	303698144	303698525
Chr00	novel.3311	303698604	303698770
Chr00	novel.3311	303698857	303699059
Chr00	novel.3311	303699726	303699908
Chr00	novel.3311	303701132	303701233
Chr00	novel.3311	303703738	303704053
Chr00	novel.3311	303696431	303698525
Chr00	novel.3311	303698604	303698770
Chr00	novel.3311	303698857	303699059
Chr00	novel.3311	303699710	303699908
Chr00	novel.3311	303700937	303701233
Chr00	novel.3311	303702931	303703104
Chr00	novel.3311	303703738	303704045
Chr00	novel.3311	303698237	303698525
Chr00	novel.3311	303698604	303698770
Chr00	novel.3311	303698857	303701233
Chr00	novel.3311	303702931	303703104
Chr00	novel.3311	303703442	303703498
Chr00	novel.3311	303703659	303703945
Chr00	novel.3311	303698237	303698525
Chr00	novel.3311	303698604	303698770
Chr00	novel.3311	303698857	303701067
Chr00	novel.3311	303701184	303701233
Chr00	novel.3311	303702931	303703104
Chr00	novel.3311	303703442	303703498
Chr00	novel.3311	303703659	303703952
Chr00	novel.3311	303698237	303698525
Chr00	novel.3311	303698604	303698770
Chr00	novel.3311	303698857	303699059
Chr00	novel.3311	303699710	303699908
Chr00	novel.3311	303700937	303701067
Chr00	novel.3311	303701184	303701233
Chr00	novel.3311	303703650	303704045
Chr00	novel.3311	303698237	303698525
Chr00	novel.3311	303698604	303698770
Chr00	novel.3311	303698857	303699059
Chr00	novel.3311	303699710	303699908
Chr00	novel.3311	303700937	303701233
Chr00	novel.3311	303703659	303704045
Chr00	novel.3311	303698237	303698525
Chr00	novel.3311	303698604	303698770
Chr00	novel.3311	303698857	303699059
Chr00	novel.3311	303701132	303701233
Chr00	novel.3311	303702931	303703104
Chr00	novel.3311	303703659	303704045
Chr00	novel.3311	303698237	303698525
Chr00	novel.3311	303698604	303698770
Chr00	novel.3311	303698857	303699059
Chr00	novel.3311	303700937	303703104
Chr00	novel.3311	303703659	303704045
Chr00	novel.3311	303698237	303698525
Chr00	novel.3311	303698604	303698770
Chr00	novel.3311	303698857	303699908
Chr00	novel.3311	303700937	303701067
Chr00	novel.3311	303701184	303701233
Chr00	novel.3311	303703659	303704045
Chr00	novel.3311	303698237	303698525
Chr00	novel.3311	303698604	303698770
Chr00	novel.3311	303698857	303699908
Chr00	novel.3311	303701132	303701233
Chr00	novel.3311	303703659	303704045
Chr00	novel.3311	303698237	303698525
Chr00	novel.3311	303698604	303698770
Chr00	novel.3311	303698857	303699059
Chr00	novel.3311	303699710	303699908
Chr00	novel.3311	303700937	303701067
Chr00	novel.3311	303701184	303701233
Chr00	novel.3311	303702931	303703104
Chr00	novel.3311	303703738	303704053
Chr00	novel.3311	303698237	303698525
Chr00	novel.3311	303698604	303698770
Chr00	novel.3311	303698857	303701233
Chr00	novel.3311	303703659	303704076
Chr00	novel.3305	303971992	303972973
Chr00	novel.3305	303973065	303973448
Chr00	novel.3305	303973546	303973945
Chr00	novel.3305	303974920	303975387
Chr00	novel.3305	303972044	303972973
Chr00	novel.3305	303973065	303973448
Chr00	novel.3305	303973546	303973945
Chr00	novel.3305	303974727	303975349
Chr00	novel.3308	304468717	304468835
Chr00	novel.3308	304469284	304469523
Chr00	novel.3309	304474392	304474953
Chr00	novel.3313	305561877	305563889
Chr00	novel.3321	306204010	306204635
Chr00	novel.3321	306208570	306208802
Chr00	novel.3328	307723009	307725867
Chr00	novel.3332	308033268	308033460
Chr00	novel.3332	308033637	308033754
Chr00	novel.3332	308035366	308035448
Chr00	novel.3332	308035547	308035622
Chr00	novel.3332	308035745	308035812
Chr00	novel.3332	308042855	308042930
Chr00	novel.3332	308043076	308043197
Chr00	novel.3332	308043359	308043442
Chr00	novel.3332	308044135	308044281
Chr00	novel.3332	308045630	308045738
Chr00	novel.3332	308045855	308046045
Chr00	novel.3336	308441484	308441627
Chr00	novel.3336	308441731	308441844
Chr00	novel.3336	308444432	308444476
Chr00	novel.3336	308444571	308444720
Chr00	novel.3336	308444807	308444888
Chr00	novel.3336	308445055	308445114
Chr00	novel.3336	308445696	308445741
Chr00	novel.3336	308445824	308445972
Chr00	novel.3336	308446059	308446716
Chr00	novel.3336	308447580	308447641
Chr00	novel.3336	308447923	308448439
Chr00	novel.3336	308441484	308441627
Chr00	novel.3336	308441731	308441844
Chr00	novel.3336	308444571	308444720
Chr00	novel.3336	308444807	308444888
Chr00	novel.3336	308445055	308445114
Chr00	novel.3336	308445824	308445972
Chr00	novel.3336	308446059	308446171
Chr00	novel.3336	308446321	308446716
Chr00	novel.3336	308447580	308447641
Chr00	novel.3336	308447923	308448457
Chr00	novel.3336	308441484	308441627
Chr00	novel.3336	308441731	308441844
Chr00	novel.3336	308444571	308444720
Chr00	novel.3336	308444807	308444888
Chr00	novel.3336	308445055	308445114
Chr00	novel.3336	308445824	308445972
Chr00	novel.3336	308446059	308446716
Chr00	novel.3336	308447580	308447641
Chr00	novel.3336	308447923	308448502
Chr00	novel.3336	308441489	308441627
Chr00	novel.3336	308441731	308441844
Chr00	novel.3336	308444432	308444476
Chr00	novel.3336	308444571	308444720
Chr00	novel.3336	308444807	308444888
Chr00	novel.3336	308445055	308445114
Chr00	novel.3336	308445824	308445972
Chr00	novel.3336	308446059	308446716
Chr00	novel.3336	308447580	308447641
Chr00	novel.3336	308447923	308448440
Chr00	novel.3336	308441489	308441627
Chr00	novel.3336	308441731	308441844
Chr00	novel.3336	308444571	308444720
Chr00	novel.3336	308444807	308444888
Chr00	novel.3336	308445055	308445114
Chr00	novel.3336	308445696	308445741
Chr00	novel.3336	308445824	308445972
Chr00	novel.3336	308446059	308446171
Chr00	novel.3336	308446321	308446716
Chr00	novel.3336	308447580	308447641
Chr00	novel.3336	308447923	308448440
Chr00	novel.3336	308441490	308441627
Chr00	novel.3336	308441731	308441844
Chr00	novel.3336	308444432	308444476
Chr00	novel.3336	308444571	308444720
Chr00	novel.3336	308444807	308444888
Chr00	novel.3336	308445055	308445114
Chr00	novel.3336	308445824	308445972
Chr00	novel.3336	308446059	308446716
Chr00	novel.3336	308447243	308447316
Chr00	novel.3336	308447580	308447641
Chr00	novel.3336	308447923	308448439
Chr00	novel.3336	308441490	308441627
Chr00	novel.3336	308441731	308441844
Chr00	novel.3336	308444571	308444720
Chr00	novel.3336	308444807	308444888
Chr00	novel.3336	308445055	308445114
Chr00	novel.3336	308445696	308445741
Chr00	novel.3336	308445824	308445972
Chr00	novel.3336	308446059	308446716
Chr00	novel.3336	308447243	308447316
Chr00	novel.3336	308447580	308447641
Chr00	novel.3336	308447923	308448439
Chr00	novel.3336	308441490	308441627
Chr00	novel.3336	308441731	308441844
Chr00	novel.3336	308444571	308444720
Chr00	novel.3336	308444807	308444888
Chr00	novel.3336	308445055	308445114
Chr00	novel.3336	308445824	308445972
Chr00	novel.3336	308446059	308446171
Chr00	novel.3336	308446321	308446716
Chr00	novel.3336	308447243	308447316
Chr00	novel.3336	308447580	308447641
Chr00	novel.3336	308447923	308448440
Chr00	novel.3336	308441491	308441627
Chr00	novel.3336	308441731	308441844
Chr00	novel.3336	308444571	308444720
Chr00	novel.3336	308444807	308444888
Chr00	novel.3336	308445055	308445114
Chr00	novel.3336	308445696	308445741
Chr00	novel.3336	308445824	308445972
Chr00	novel.3336	308446059	308446716
Chr00	novel.3336	308447580	308447641
Chr00	novel.3336	308447923	308448440
Chr00	novel.3341	309186389	309186720
Chr00	novel.3341	309192565	309192668
Chr00	novel.3341	309186389	309186720
Chr00	novel.3341	309192823	309192926
Chr00	novel.3341	309194789	309195260
Chr00	novel.3342	309337129	309337281
Chr00	novel.3342	309337364	309337552
Chr00	novel.3342	309338866	309338926
Chr00	novel.3342	309339430	309339631
Chr00	novel.3342	309339825	309339946
Chr00	novel.3342	309340039	309340143
Chr00	novel.3342	309341128	309341194
Chr00	novel.3342	309341302	309341501
Chr00	novel.3347	309723193	309723725
Chr00	novel.3347	309726495	309726602
Chr00	novel.3347	309726717	309727362
Chr00	novel.3358	310501072	310501185
Chr00	novel.3358	310501292	310501854
Chr00	novel.3358	310501946	310502886
Chr00	novel.3359	311074751	311074802
Chr00	novel.3359	311075569	311075845
Chr00	novel.3359	311077182	311077296
Chr00	novel.3359	311077380	311077831
Chr00	novel.3359	311074757	311074802
Chr00	novel.3359	311075569	311075724
Chr00	novel.3359	311077182	311077296
Chr00	novel.3359	311077380	311077805
Chr00	novel.3361	311374419	311374690
Chr00	novel.3361	311378057	311378244
Chr00	novel.3361	311374419	311374690
Chr00	novel.3361	311378061	311378244
Chr00	novel.3370	312442291	312442385
Chr00	novel.3370	312443141	312443256
Chr00	novel.3370	312444283	312444312
Chr00	novel.3370	312444414	312444550
Chr00	novel.3370	312445807	312445986
Chr00	novel.3370	312446075	312446153
Chr00	novel.3370	312446257	312446364
Chr00	novel.3370	312447768	312447921
Chr00	novel.3370	312449028	312449117
Chr00	novel.3370	312449453	312449508
Chr00	novel.3370	312452150	312452207
Chr00	novel.3370	312452630	312453233
Chr00	novel.3370	312442675	312443256
Chr00	novel.3370	312444283	312444312
Chr00	novel.3370	312444414	312444550
Chr00	novel.3370	312445807	312445986
Chr00	novel.3370	312446075	312446153
Chr00	novel.3370	312446257	312446364
Chr00	novel.3370	312447768	312447921
Chr00	novel.3370	312449028	312449117
Chr00	novel.3370	312451160	312451215
Chr00	novel.3370	312452150	312452207
Chr00	novel.3370	312452630	312453233
Chr00	novel.3371	312643740	312644047
Chr00	novel.3371	312644961	312645392
Chr00	novel.3375	312722165	312723381
Chr00	novel.3375	312723937	312723997
Chr00	novel.3375	312724078	312724146
Chr00	novel.3375	312724801	312725156
Chr00	novel.3375	312722170	312723219
Chr00	novel.3375	312723312	312723997
Chr00	novel.3375	312724078	312724146
Chr00	novel.3375	312724801	312725203
Chr00	novel.3377	313107580	313108641
Chr00	novel.3382	313316978	313317000
Chr00	novel.3382	313317286	313317559
Chr00	novel.3385	313376161	313376514
Chr00	novel.3385	313378880	313379109
Chr00	novel.3385	313379468	313379532
Chr00	novel.3385	313379613	313379775
Chr00	novel.3385	313381861	313382009
Chr00	novel.3385	313382377	313382622
Chr00	novel.3385	313382709	313382877
Chr00	novel.3385	313382982	313383074
Chr00	novel.3385	313390708	313391539
Chr00	novel.3390	313938833	313938943
Chr00	novel.3390	313939140	313939209
Chr00	novel.3390	313943094	313943146
Chr00	novel.3390	313943239	313943296
Chr00	novel.3390	313943382	313943722
Chr00	novel.3390	313943819	313943888
Chr00	novel.3390	313944363	313944461
Chr00	novel.3390	313944856	313944924
Chr00	novel.3390	313944993	313945070
Chr00	novel.3390	313945254	313945340
Chr00	novel.3390	313945822	313945856
Chr00	novel.3390	313945957	313946062
Chr00	novel.3390	313946385	313946465
Chr00	novel.3390	313946606	313946698
Chr00	novel.3390	313947008	313947061
Chr00	novel.3390	313947192	313947308
Chr00	novel.3390	313947984	313948082
Chr00	novel.3390	313948782	313948829
Chr00	novel.3390	313948911	313949003
Chr00	novel.3390	313951768	313951825
Chr00	novel.3393	314403364	314403628
Chr00	novel.3393	314405373	314405457
Chr00	novel.3393	314405719	314408350
Chr00	novel.3393	314403468	314403628
Chr00	novel.3393	314405378	314405457
Chr00	novel.3393	314405719	314408347
Chr00	novel.3393	314405215	314405270
Chr00	novel.3393	314405378	314405457
Chr00	novel.3393	314405719	314408153
Chr00	novel.3393	314405372	314408318
Chr00	novel.3400	315362101	315362491
Chr00	novel.3400	315365749	315366003
Chr00	novel.3400	315366091	315366215
Chr00	novel.3400	315366311	315366355
Chr00	novel.3400	315366553	315366634
Chr00	novel.3400	315366973	315367041
Chr00	novel.3400	315367158	315367328
Chr00	novel.3400	315367405	315367470
Chr00	novel.3400	315367918	315367986
Chr00	novel.3400	315368092	315368163
Chr00	novel.3400	315368354	315368415
Chr00	novel.3400	315369116	315369394
Chr00	novel.3400	315369854	315369984
Chr00	novel.3400	315370118	315370212
Chr00	novel.3400	315370373	315370432
Chr00	novel.3400	315370636	315370737
Chr00	novel.3400	315370885	315370936
Chr00	novel.3400	315371041	315371093
Chr00	novel.3400	315371571	315371635
Chr00	novel.3400	315372343	315372394
Chr00	novel.3400	315373156	315373260
Chr00	novel.3400	315373367	315373619
Chr00	novel.3400	315362109	315362491
Chr00	novel.3400	315365749	315366003
Chr00	novel.3400	315366091	315366215
Chr00	novel.3400	315366311	315366355
Chr00	novel.3400	315366553	315366634
Chr00	novel.3400	315366973	315367041
Chr00	novel.3400	315367158	315367328
Chr00	novel.3400	315367405	315367470
Chr00	novel.3400	315367918	315367986
Chr00	novel.3400	315368092	315368163
Chr00	novel.3400	315368354	315368415
Chr00	novel.3400	315369116	315369394
Chr00	novel.3400	315369854	315369984
Chr00	novel.3400	315370118	315370212
Chr00	novel.3400	315370373	315370432
Chr00	novel.3400	315370636	315370737
Chr00	novel.3400	315370885	315370936
Chr00	novel.3400	315371041	315371093
Chr00	novel.3400	315371571	315371635
Chr00	novel.3400	315372343	315372394
Chr00	novel.3400	315373156	315373270
Chr00	novel.3400	315373367	315373596
Chr00	novel.3400	315362109	315362491
Chr00	novel.3400	315365749	315366003
Chr00	novel.3400	315366091	315366215
Chr00	novel.3400	315366311	315366355
Chr00	novel.3400	315366553	315366634
Chr00	novel.3400	315366973	315367041
Chr00	novel.3400	315367158	315367328
Chr00	novel.3400	315367405	315367470
Chr00	novel.3400	315367918	315367986
Chr00	novel.3400	315368092	315368163
Chr00	novel.3400	315368354	315368415
Chr00	novel.3400	315369116	315369394
Chr00	novel.3400	315369854	315369984
Chr00	novel.3400	315370118	315370212
Chr00	novel.3400	315370373	315370432
Chr00	novel.3400	315370636	315370737
Chr00	novel.3400	315370885	315370936
Chr00	novel.3400	315371041	315371093
Chr00	novel.3400	315371571	315371635
Chr00	novel.3400	315372343	315372394
Chr00	novel.3400	315373156	315373247
Chr00	novel.3400	315373367	315373609
Chr00	novel.3405	315837224	315837473
Chr00	novel.3405	315843749	315843911
Chr00	novel.3405	315837232	315837473
Chr00	novel.3405	315838367	315838412
Chr00	novel.3405	315839202	315839247
Chr00	novel.3405	315843749	315843911
Chr00	novel.3405	315837341	315837473
Chr00	novel.3405	315838367	315838412
Chr00	novel.3405	315843749	315843911
Chr00	novel.3405	315840993	315843479
Chr00	novel.3405	315843590	315843911
Chr00	novel.3406	315940558	315941598
Chr00	novel.3406	315946206	315946952
Chr00	novel.3406	315940560	315940829
Chr00	novel.3406	315946206	315946952
Chr00	novel.3413	316587160	316587377
Chr00	novel.3413	316589324	316589528
Chr00	novel.3415	317046325	317046370
Chr00	novel.3415	317048115	317049269
Chr00	novel.3423	317210385	317210591
Chr00	novel.3423	317219032	317219250
Chr00	novel.3446	318726586	318726854
Chr00	novel.3446	318729871	318730036
Chr00	novel.3446	318730843	318731044
Chr00	novel.3446	318731137	318731297
Chr00	novel.3446	318731479	318731572
Chr00	novel.3446	318732131	318732343
Chr00	novel.3446	318732504	318732584
Chr00	novel.3446	318733241	318733462
Chr00	novel.3453	319897828	319898253
Chr00	novel.3453	319898343	319898566
Chr00	novel.3461	320669309	320669442
Chr00	novel.3461	320670483	320670558
Chr00	novel.3461	320670736	320670864
Chr00	novel.3461	320670988	320671034
Chr00	novel.3461	320672392	320672506
Chr00	novel.3461	320672611	320672727
Chr00	novel.3461	320673275	320673304
Chr00	novel.3461	320673420	320673519
Chr00	novel.3461	320674281	320675001
Chr00	novel.3462	320716718	320717275
Chr00	novel.3462	320717417	320720007
Chr00	novel.3462	320720212	320720605
Chr00	novel.3462	320716853	320717263
Chr00	novel.3462	320717348	320720007
Chr00	novel.3462	320720212	320720605
Chr00	novel.3473	320827324	320827961
Chr00	novel.3473	320834637	320835396
Chr00	novel.3473	320835634	320835670
Chr00	novel.3473	320835830	320835928
Chr00	novel.3473	320835980	320836694
Chr00	novel.3474	322062277	322062344
Chr00	novel.3474	322063080	322063552
Chr00	novel.3474	322063648	322064478
Chr00	novel.3481	324432228	324432419
Chr00	novel.3481	324433359	324434129
Chr00	novel.3481	324434213	324434509
Chr00	novel.3481	324434670	324434867
Chr00	novel.3481	324435988	324436122
Chr00	novel.3481	324436237	324436353
Chr00	novel.3481	324436445	324436603
Chr00	novel.3481	324436745	324437238
Chr00	novel.3481	324432228	324432419
Chr00	novel.3481	324432813	324433187
Chr00	novel.3481	324433350	324434129
Chr00	novel.3481	324434213	324434509
Chr00	novel.3481	324434670	324434867
Chr00	novel.3481	324435988	324436122
Chr00	novel.3481	324436237	324436353
Chr00	novel.3481	324436445	324436603
Chr00	novel.3481	324436745	324437543
Chr00	novel.3491	327589891	327590297
Chr00	novel.3491	327590388	327590560
Chr00	novel.3491	327591425	327591507
Chr00	novel.3491	327591757	327591853
Chr00	novel.3491	327591998	327592070
Chr00	novel.3491	327592147	327592390
Chr00	novel.3511	332517453	332517637
Chr00	novel.3511	332526823	332527035
[truncated: 212,680+ more rows]
