# Supplementary material for: Transcriptome analysis reveals defense-related genes and pathways against Xanthomonas campestris pv. vesicatoria in pepper (Capsicum annuum L.)
Source: PLoS One. 2021 Mar 11;16(3):e0240279. doi: 10.1371/journal.pone.0240279 (PMC7951875; doi:10.1371/journal.pone.0240279)
Supplement: S3 Table — (XLSX) [file pone.0240279.s003.xlsx]

## Sheet: S3 Table
S3 Table Genes FPKM value, annotation, and function enrichment
gene_id	ECW_0H_1	ECW_0H_2	ECW_0H_3	ECW_6H_1	ECW_6H_2	ECW_6H_3	ECW_24H_1	ECW_24H_2	ECW_24H_3	VI037601_0H_1	VI037601_0H_2	VI037601_0H_3	VI037601_6H_1	VI037601_6H_2	VI037601_6H_3	VI037601_24H_1	VI037601_24H_2	VI037601_24H_3	NR_def	GO_ID	GO_term	KO_ID	KO_gene	Hyperlink	KEGG Pathway	Pathway ID	Kog_Annotation	Swiss-Prot_Id	Swiss-Prot_Annotation
Gene:Capana00g000002	1.77	7.79	1.43	5.64	1.85	2.57	8.42	7.55	7.7	1.6	8.48	2.68	5.16	6.38	4.38	2.54	3.36	10.01	PREDICTED: G-type lectin S-receptor-like serine/threonine-protein kinase At4g03230 [Capsicum annuum]	-	-	-	-	-	-	-	-	G-type	G-type lectin S-receptor-like serine/threonine-protein kinase At4g03230 OS=Arabidopsis thaliana GN=At4g03230 PE=3 SV=3
Gene:Capana00g000007	4.16	0	2.77	0	0	0.28	0	0	0	0.25	0	0	0	0	0	0	0	0	PREDICTED: probable CDP-diacylglycerol--inositol 3-phosphatidyltransferase 2 [Capsicum annuum]	GO:0016780;GO:0008654;GO:0016021;GO:0006661;GO:0016020;GO:0016740;GO:0005794;GO:0003881	phosphotransferase activity, for other substituted phosphate groups;phospholipid biosynthetic process;integral component of membrane;phosphatidylinositol biosynthetic process;membrane;transferase activity;Golgi apparatus;CDP-diacylglycerol-inositol 3-phosphatidyltransferase activity	K00999	CDIPT	http://www.genome.jp/dbget-bin/www_bget?ko:K00999	Phosphatidylinositol signaling system;Inositol phosphate metabolism;Glycerophospholipid metabolism	ko04070,ko00562,ko00564	-	Probable	Probable CDP-diacylglycerol--inositol 3-phosphatidyltransferase 2 OS=Arabidopsis thaliana GN=PIS2 PE=2 SV=2
Gene:Capana00g000010	9.6	0.8	1.35	7.99	4.97	13.2	0	0	1.12	0	6.01	0	4.64	11.12	8.73	0	0	3.77	PREDICTED: serine carboxypeptidase-like 45, partial [Capsicum annuum]	GO:0051603;GO:0016787;GO:0004180;GO:0008233;GO:0004185;GO:0019748;GO:0006508;GO:0016747	proteolysis involved in cellular protein catabolic process;hydrolase activity;carboxypeptidase activity;peptidase activity;serine-type carboxypeptidase activity;secondary metabolic process;proteolysis;transferase activity, transferring acyl groups other than amino-acyl groups	K16297	SCPL-II	http://www.genome.jp/dbget-bin/www_bget?ko:K16297	-	-	-	Serine	Serine carboxypeptidase-like 45 OS=Arabidopsis thaliana GN=SCPL45 PE=2 SV=1
Gene:Capana00g000016	0	0	2.12	0	0	0	0	0	0	0	0	2.24	0	0	0	0	0	0	PREDICTED: uncharacterized protein At2g38710-like [Capsicum annuum]	GO:0005829	cytosol	-	-	-	-	-	KOG3274(S)(Uncharacterized conserved protein, AMMECR1)	Uncharacterized	Uncharacterized protein At2g38710 OS=Arabidopsis thaliana GN=At2g38710 PE=2 SV=1
Gene:Capana00g000017	0	0	0.8	0	0	0	0	0	2.15	0.22	0	0	0	0	0	1.02	0.88	0	PREDICTED: uncharacterized protein LOC107857013 [Capsicum annuum]	-	-	-	-	-	-	-	-	-	-
Gene:Capana00g000026	0.36	0	0	0.31	0	0	0	0	0.69	0	0	0	0	0	0	0	0	0	PREDICTED: probable E3 ubiquitin-protein ligase BAH1-like 1 isoform X1 [Capsicum annuum]	GO:0061630;GO:0046872;GO:0043161;GO:0016567;GO:0008270;GO:0005634	ubiquitin protein ligase activity;metal ion binding;proteasome-mediated ubiquitin-dependent protein catabolic process;protein ubiquitination;zinc ion binding;nucleus	K16275	BAH,NLA	http://www.genome.jp/dbget-bin/www_bget?ko:K16275	-	-	-	Probable	Probable E3 ubiquitin-protein ligase BAH1-like OS=Arabidopsis thaliana GN=RF178 PE=2 SV=1
Gene:Capana00g000027	2.84	9.67	7.56	9.61	0.99	4.42	2.1	1.02	2.92	4.77	3.87	11.33	0.57	2.08	5.04	0.42	3.29	0	PREDICTED: methyltransferase-like protein 22 isoform X1 [Capsicum annuum]	-	-	-	-	-	-	-	-	Methyltransferase-like	Methyltransferase-like protein 22 OS=Homo sapiens GN=METTL22 PE=1 SV=2
Gene:Capana00g000028	16.71	19.35	23.36	13.71	12.91	19.74	23.62	23.22	24.62	14.43	18.97	18.32	14.56	14.14	20.61	19.82	22.92	12.98	PREDICTED: phosphatidylinositol-glycan biosynthesis class X protein isoform X1 [Solanum pennellii]	GO:0005789;GO:0006506	endoplasmic reticulum membrane;GPI anchor biosynthetic process	K07541	PIGX	http://www.genome.jp/dbget-bin/www_bget?ko:K07541	Glycosylphosphatidylinositol(GPI)-anchor biosynthesis	ko00563	-	Phosphatidylinositol-glycan	Phosphatidylinositol-glycan biosynthesis class X protein OS=Rattus norvegicus GN=Pigx PE=1 SV=2
Gene:Capana00g000029	0	47.46	18.33	4.98	15.75	22.45	62.41	5.79	71.65	53.98	53.69	47.57	15	24.77	20.5	22.67	24.44	54.56	PREDICTED: actin-66-like [Capsicum annuum]	GO:0000166;GO:0005524	nucleotide binding;ATP binding	K10355	ACTF	http://www.genome.jp/dbget-bin/www_bget?ko:K10355	-	-	KOG0676(Z)(Actin and related proteins)	Actin-66	Actin-66 (Fragment) OS=Solanum tuberosum PE=3 SV=1
Gene:Capana00g000031	4885.18	4363.35	5595.26	4677.26	4897.72	4854.13	3188.23	3084.21	4153.63	4506.92	4253.2	4507.51	2634.34	2796.1	2891.54	3791.54	3833.51	3431.28	XP_016570609.1 PREDICTED: chlorophyll a-b binding protein 3C, chloroplastic [Capsicum annuum] &gt;XP_016570611.1 PREDICTED: chlorophyll a-b binding protein 3C, chloroplastic [Capsicum annuum];PREDICTED: chlorophyll a-b binding protein 3C, chloroplastic [Capsicum annuum] &gt	GO:0015979;GO:0016021;GO:0009579;GO:0009768;GO:0009941;GO:0010287;GO:0046872;GO:0009507;GO:0009522;GO:0009536;GO:0009523;GO:0016020;GO:0016168;GO:0009765;GO:0009535;GO:0018298;GO:0031409;GO:0009416	photosynthesis;integral component of membrane;thylakoid;photosynthesis, light harvesting in photosystem I;chloroplast envelope;plastoglobule;metal ion binding;chloroplast;photosystem I;plastid;photosystem II;membrane;chlorophyll binding;photosynthesis, light harvesting;chloroplast thylakoid membrane;protein-chromophore linkage;pigment binding;response to light stimulus	K08912	LHCB1	http://www.genome.jp/dbget-bin/www_bget?ko:K08912	Photosynthesis - antenna proteins	ko00196	-	Chlorophyll	Chlorophyll a-b binding protein 3C, chloroplastic OS=Solanum lycopersicum GN=CAB3C PE=3 SV=1
Gene:Capana00g000032	21.38	18.4	27.55	24.16	21.51	29.11	27.68	17.98	24.5	27.54	27.66	30.46	16.39	20.61	20.85	22.95	23.85	29.92	PREDICTED: ribonuclease H2 subunit A, partial [Capsicum annuum]	GO:0032299;GO:0003723;GO:0043137;GO:0004518;GO:0004523;GO:0016787;GO:0003676;GO:0004519;GO:0016070;GO:0006298	ribonuclease H2 complex;RNA binding;DNA replication, removal of RNA primer;nuclease activity;RNA-DNA hybrid ribonuclease activity;hydrolase activity;nucleic acid binding;endonuclease activity;RNA metabolic process;mismatch repair	K10743	RNASEH2A	http://www.genome.jp/dbget-bin/www_bget?ko:K10743	DNA replication	ko03030	KOG2299(L)(Ribonuclease HI)	Ribonuclease	Ribonuclease H2 subunit A OS=Arabidopsis thaliana GN=At2g25100 PE=2 SV=2
Gene:Capana00g000033	0	0.64	1.61	0.22	1.3	0	0.19	0	2.47	0	0	1.09	0	0	0	0.9	0.48	0	PREDICTED: uncharacterized protein LOC107853204 [Capsicum annuum]	GO:0016020;GO:0016021	membrane;integral component of membrane	-	-	-	-	-	-	-	-
Gene:Capana00g000035	2.61	2.3	2.64	4.48	3.7	2.91	28.86	33.79	45.7	3.2	3.15	4.96	1.84	2.49	2.2	12.51	10.45	11.39	early light-inducible protein [Capsicum annuum];PREDICTED: early light-induced protein 1, chloroplastic-like, partial [Capsicum annuum]	GO:0016021;GO:0016020	integral component of membrane;membrane	-	-	-	-	-	-	Early	Early light-induced protein, chloroplastic OS=Pisum sativum PE=2 SV=1
Gene:Capana00g000036	7.72	6.52	7.47	9.08	7.84	8.75	5.54	4.53	7.03	10.48	8.66	8.35	7.39	7.2	8.92	7.78	5.09	5.95	PREDICTED: 21 kDa protein-like [Capsicum annuum]	GO:0004857	enzyme inhibitor activity	-	-	-	-	-	-	Pectinesterase	Pectinesterase inhibitor 3 OS=Arabidopsis thaliana GN=PMEI3 PE=2 SV=1
Gene:Capana00g000038	0	0	0	0	0	0	0	0	0	0.83	0.4	0.25	0	0	0	0	0	0	PREDICTED: LOW QUALITY PROTEIN: wall-associated receptor kinase-like 6 [Capsicum annuum]	GO:0006468;GO:0004674;GO:0004672;GO:0007166;GO:0005509;GO:0005524;GO:0016020;GO:0030247;GO:0016021;GO:0005886	protein phosphorylation;protein serine/threonine kinase activity;protein kinase activity;cell surface receptor signaling pathway;calcium ion binding;ATP binding;membrane;polysaccharide binding;integral component of membrane;plasma membrane	-	-	-	-	-	-	Wall-associated	Wall-associated receptor kinase 4 OS=Arabidopsis thaliana GN=WAK4 PE=2 SV=1
Gene:Capana00g000039	112.52	110.61	121.07	115.25	124.31	132.04	162.77	150.41	204.3	123.2	118.17	104.84	133.64	121.61	122.68	159.68	154.72	172.7	XP_015056147.1 PREDICTED: nascent polypeptide-associated complex subunit alpha-like protein 1 [Solanum pennellii];PREDICTED: nascent polypeptide-associated complex subunit alpha-like protein 1 [Solanum lycopersicum] &gt	-	-	K03626	EGD2,NACA	http://www.genome.jp/dbget-bin/www_bget?ko:K03626	-	-	KOG2239(K)(Transcription factor containing NAC and TS-N domains)	Nascent	Nascent polypeptide-associated complex subunit alpha-like protein 1 OS=Arabidopsis thaliana GN=At3g12390 PE=1 SV=1
Gene:Capana00g000040	41.95	13.42	40.39	37.25	45.38	48.61	8.28	12.98	24.25	20.99	32.29	65.65	34.87	31.47	35.14	27.13	28.59	37.98	PREDICTED: carboxyl-terminal-processing peptidase 2, chloroplastic [Capsicum annuum]	GO:0005739;GO:0031977;GO:0006508;GO:0009579;GO:0008236	mitochondrion;thylakoid lumen;proteolysis;thylakoid;serine-type peptidase activity	-	-	-	-	-	-	Carboxyl-terminal-processing	Carboxyl-terminal-processing peptidase 2, chloroplastic OS=Arabidopsis thaliana GN=CTPA2 PE=1 SV=1
Gene:Capana00g000043	0	0	0	0	0.28	0	0	0	0	0	0	0	0.33	0.3	0	0	0	0	PREDICTED: uncharacterized protein LOC107847171 [Capsicum annuum]	GO:0016021;GO:0016020	integral component of membrane;membrane	-	-	-	-	-	-	-	-
Gene:Capana00g000044	0	0	0	0	0	0	0	0	0	0.26	0.74	0.31	0	0.58	0	0	0	0.29	PREDICTED: uncharacterized protein LOC107866529 [Capsicum annuum]	-	-	-	-	-	-	-	-	-	-
Gene:Capana00g000045	21.78	26.04	22.34	29.42	33.13	32.04	39.92	42.28	22.43	30.59	32.11	24.85	40.63	29.83	37.21	40.83	34.71	42.73	-	-	-	-	-	-	-	-	-	-	-
Gene:Capana00g000047	19.87	15.87	17	17.89	19.77	18.21	21.11	21.52	24.74	16.5	18.9	18.8	18.44	20.77	17.08	21.93	26.78	25.3	PREDICTED: SH3 domain-containing protein PJ696.02-like [Capsicum annuum]	GO:0046872;GO:0032587;GO:1900027;GO:0035091	metal ion binding;ruffle membrane;regulation of ruffle assembly;phosphatidylinositol binding	K20523	SH3YL1	http://www.genome.jp/dbget-bin/www_bget?ko:K20523	-	-	KOG1843(S)(Uncharacterized conserved protein)	SH3	SH3 domain-containing protein PJ696.02 OS=Schizosaccharomyces pombe (strain 972 / ATCC 24843) GN=SPAPJ696.02 PE=1 SV=1
Gene:Capana00g000048	0	0.64	0	0.57	0.76	0.57	0	0	0	0	1.03	0	0	0	0	0	0	0.58	PREDICTED: uncharacterized protein LOC107857035 [Capsicum annuum]	-	-	-	-	-	-	-	-	-	-
Gene:Capana00g000051	0.06	0.1	0.06	0	0.05	0.21	0.28	0.34	0.18	0	0	0.06	0.06	0.17	0.29	0.05	0.06	0	PREDICTED: RING-H2 finger protein ATL8-like [Capsicum annuum] &gt;XP_016566627.1 PREDICTED: RING-H2 finger protein ATL8-like [Capsicum annuum] &gt;XP_016566628.1 PREDICTED: RING-H2 finger protein ATL8 [Capsicum annuum]	GO:0046872;GO:0042787;GO:0043161;GO:0008270;GO:0061630;GO:0000209	metal ion binding;protein ubiquitination involved in ubiquitin-dependent protein catabolic process;proteasome-mediated ubiquitin-dependent protein catabolic process;zinc ion binding;ubiquitin protein ligase activity;protein polyubiquitination	-	-	-	-	-	-	E3	E3 ubiquitin-protein ligase RDUF1 OS=Arabidopsis thaliana GN=RDUF1 PE=1 SV=1
Gene:Capana00g000052	0.3	0.84	0.32	0.46	2.34	0	3.3	3.43	4.7	0.8	1.07	1.9	3.43	7.11	7.45	1.02	0.66	1.82	PREDICTED: zinc finger protein ZAT11-like [Capsicum annuum]	GO:0046872	metal ion binding	-	-	-	-	-	-	Zinc	Zinc finger protein ZAT11 OS=Arabidopsis thaliana GN=ZAT11 PE=2 SV=1
Gene:Capana00g000053	0	0	1.06	0	0	0	0	0	0	0	0	0	0	9.26	1.05	0	0	0	PREDICTED: wall-associated receptor kinase 2-like [Capsicum annuum]	GO:0004674;GO:0005509;GO:0007166;GO:0004672;GO:0006468;GO:0030247;GO:0005886;GO:0016021;GO:0005524;GO:0000166;GO:0016020	protein serine/threonine kinase activity;calcium ion binding;cell surface receptor signaling pathway;protein kinase activity;protein phosphorylation;polysaccharide binding;plasma membrane;integral component of membrane;ATP binding;nucleotide binding;membrane	-	-	-	-	-	-	Wall-associated	Wall-associated receptor kinase 2 OS=Arabidopsis thaliana GN=WAK2 PE=1 SV=1
Gene:Capana00g000055	0.46	0.21	1.39	0.51	0.25	0.42	0	0.28	0.89	0.69	0.46	0.67	0.85	0.29	0	0.24	0	0	PREDICTED: ubiquinone biosynthesis protein COQ9, mitochondrial-like, partial [Capsicum annuum]	GO:0005743;GO:0008289;GO:0006744;GO:0005739	mitochondrial inner membrane;lipid binding;ubiquinone biosynthetic process;mitochondrion	K18587	COQ9	http://www.genome.jp/dbget-bin/www_bget?ko:K18587	-	-	KOG2969(S)(Uncharacterized conserved protein)	Ubiquinone	Ubiquinone biosynthesis protein COQ9, mitochondrial OS=Xenopus tropicalis GN=coq9 PE=2 SV=1
Gene:Capana00g000056	0.13	0	0.13	5.23	4.91	3.85	4.49	3.53	6.22	0.7	0.34	0	17.42	11.38	12.6	19.74	19.44	18.67	PREDICTED: probable WRKY transcription factor 71 [Capsicum annuum] &gt;XP_016562005.1 PREDICTED: probable WRKY transcription factor 71 [Capsicum annuum]	GO:0006355;GO:0003700;GO:0043565	regulation of transcription, DNA-templated;transcription factor activity, sequence-specific DNA binding;sequence-specific DNA binding	-	-	-	-	-	-	Probable	Probable WRKY transcription factor 28 OS=Arabidopsis thaliana GN=WRKY28 PE=2 SV=1
Gene:Capana00g000057	0	0.3	0	0.3	0	0	0.35	0.35	0	0	0	0	0.03	0	0.65	0.54	0	0	PREDICTED: zinc finger protein WIP2-like [Capsicum annuum]	GO:0003676;GO:0046872	nucleic acid binding;metal ion binding	-	-	-	-	-	-	Zinc	Zinc finger protein WIP2 OS=Arabidopsis thaliana GN=WIP2 PE=1 SV=1
Gene:Capana00g000060	19.19	18.9	19.12	20.07	21.61	21.68	24.45	22.5	14.51	23.06	23.28	19.9	18.87	19.65	23.72	17.13	16.11	16.74	PREDICTED: caffeoylshikimate esterase [Capsicum annuum]	GO:0005794	Golgi apparatus	K01054	MGLL	http://www.genome.jp/dbget-bin/www_bget?ko:K01054	Glycerolipid metabolism	ko00561	KOG1455(I)(Lysophospholipase)	Caffeoylshikimate	Caffeoylshikimate esterase OS=Arabidopsis thaliana GN=CSE PE=1 SV=1
Gene:Capana00g000061	0	0	0	0	0	0	0	0	0	0.7	0	0	0	0.91	0	0	0	0.47	PREDICTED: protein NEN1-like [Capsicum annuum]	GO:0003676	nucleic acid binding	-	-	-	-	-	-	Protein	Protein NEN2 OS=Arabidopsis thaliana GN=NEN2 PE=2 SV=1
Gene:Capana00g000062	1.04	0.51	0.58	0	0	0	0	0	0	0	0	0	0	0	0	0	0	0	putative ribonuclease h protein [Nicotiana attenuata]	-	-	-	-	-	-	-	-	-	-
Gene:Capana00g000063	73.59	88.96	78.21	57.67	56.25	55.58	58.84	59.09	50.8	75.34	77.6	75.83	42.45	40.82	46.85	27.99	38.81	48.96	XP_016557478.1 PREDICTED: protein MIZU-KUSSEI 1-like [Capsicum annuum];PREDICTED: protein MIZU-KUSSEI 1-like [Capsicum annuum] &gt	-	-	-	-	-	-	-	-	Protein	Protein MIZU-KUSSEI 1 OS=Arabidopsis thaliana GN=MIZ1 PE=1 SV=1
Gene:Capana00g000065	2.23	2.63	1.85	2.13	3.7	1.79	3.8	1.74	3.02	1.48	1.26	2.4	1.84	2.44	0.96	0.84	0.97	1.46	PREDICTED: uncharacterized protein LOC107852727 [Capsicum annuum] &gt;XP_016544930.1 PREDICTED: uncharacterized protein LOC107845199 [Capsicum annuum]	-	-	-	-	-	-	-	-	-	-
Gene:Capana00g000066	11.38	11.86	12.26	8.85	13.18	10.75	14.38	14.33	11.32	10.19	9.63	0	0	12.56	13.29	16.4	14.76	17.33	PREDICTED: uncharacterized protein LOC107857050 [Capsicum annuum]	GO:0033862;GO:0016740;GO:0005737;GO:0006561;GO:0006221	UMP kinase activity;transferase activity;cytoplasm;proline biosynthetic process;pyrimidine nucleotide biosynthetic process	-	-	-	-	-	-	Trihelix	Trihelix transcription factor ASIL2 OS=Arabidopsis thaliana GN=ASIL2 PE=2 SV=1
Gene:Capana00g000067	72.67	57.45	80.04	76.55	74.05	64.59	54.98	55.5	64.11	81.35	80.72	71.86	66.14	60.65	75.62	50.78	47.48	45.37	PREDICTED: thylakoid lumenal 15.0 kDa protein 2, chloroplastic [Capsicum annuum]	GO:0031977;GO:0009507;GO:0009579	thylakoid lumen;chloroplast;thylakoid	-	-	-	-	-	-	Thylakoid	Thylakoid lumenal 15.0 kDa protein 2, chloroplastic OS=Arabidopsis thaliana GN=At5g52970 PE=1 SV=2
Gene:Capana00g000071	6.33	8.61	7.99	6.5	6.12	6.56	6.11	6.04	5.57	6.81	7.76	8.25	7.18	6.35	7.92	8.36	5.31	6.73	PREDICTED: putative pentatricopeptide repeat-containing protein At5g59900 [Capsicum annuum]	-	-	-	-	-	-	-	-	-	-
Gene:Capana00g000072	15.76	19.07	16.31	16.79	19.06	21.27	20.4	19.81	20.12	26.26	25.17	24.72	31.27	27.98	33.11	17.58	17.32	19.62	-phosphate synthase-like subunit PDX1.2 [Capsicum annuum];XP_016562742.1 PREDICTED: pyridoxal 5&apos;-phosphate synthase-like subunit PDX1.2 [Capsicum annuum] &gt;PREDICTED: pyridoxal 5&apos	GO:0042819;GO:0008152;GO:0046982;GO:0005829;GO:0042823;GO:0003824	vitamin B6 biosynthetic process;metabolic process;protein heterodimerization activity;cytosol;pyridoxal phosphate biosynthetic process;catalytic activity	K06215	pdxS,pdx1	http://www.genome.jp/dbget-bin/www_bget?ko:K06215	Vitamin B6 metabolism	ko00750	KOG1606(H)(Stationary phase-induced protein, SOR/SNZ family)	Pyridoxal	Pyridoxal 5&apos;-phosphate synthase-like subunit PDX1.2 OS=Arabidopsis thaliana GN=PDX12 PE=1 SV=1
Gene:Capana00g000074	38.58	43.96	37.95	31.8	31.53	28.86	27.22	24.43	27.23	43.46	43.34	41.72	25.78	22.94	25.3	19.16	18.09	20.18	PREDICTED: glucan endo-1,3-beta-glucosidase 13-like [Capsicum annuum]	GO:0046658;GO:0030247;GO:0016798;GO:0005975;GO:0008152;GO:0004553;GO:0016787	anchored component of plasma membrane;polysaccharide binding;hydrolase activity, acting on glycosyl bonds;carbohydrate metabolic process;metabolic process;hydrolase activity, hydrolyzing O-glycosyl compounds;hydrolase activity	-	-	-	-	-	-	Glucan	Glucan endo-1,3-beta-glucosidase 13 OS=Arabidopsis thaliana GN=At5g56590 PE=1 SV=1
Gene:Capana00g000075	18.27	22.89	19.82	18.36	16.7	19.65	45.78	37.08	43.3	17.28	19.72	16.76	15.61	18.98	14.39	33.93	34.53	35.21	PREDICTED: CBL-interacting serine/threonine-protein kinase 3-like [Capsicum annuum]	GO:0035556;GO:0016740;GO:0006468;GO:0005737;GO:0007165;GO:0004672;GO:0004674;GO:0016020;GO:0016301;GO:0005524;GO:0005634;GO:0000166;GO:0016021;GO:0016310	intracellular signal transduction;transferase activity;protein phosphorylation;cytoplasm;signal transduction;protein kinase activity;protein serine/threonine kinase activity;membrane;kinase activity;ATP binding;nucleus;nucleotide binding;integral component of membrane;phosphorylation	K07198	PRKAA,AMPK	http://www.genome.jp/dbget-bin/www_bget?ko:K07198	-	-	-	CBL-interacting	CBL-interacting serine/threonine-protein kinase 3 OS=Arabidopsis thaliana GN=CIPK3 PE=1 SV=2
Gene:Capana00g000076	0	0	0	0	0	0	0	0	0	0	0	0	0.15	0	0.07	0.25	0	0	PREDICTED: AP2-like ethylene-responsive transcription factor PLT1 [Capsicum annuum]	-	-	K09285	OVM,ANT	http://www.genome.jp/dbget-bin/www_bget?ko:K09285	-	-	-	AP2-like	AP2-like ethylene-responsive transcription factor PLT2 OS=Arabidopsis thaliana GN=PLT2 PE=2 SV=1
Gene:Capana00g000077	0	0	0	0	0	0	0	0	0	0	0.09	0	0.12	0	0	0	0	0	PREDICTED: probable methyltransferase PMT17, partial [Capsicum annuum]	GO:0005768;GO:0005802;GO:0008757;GO:0005774;GO:0016020;GO:0032259;GO:0016021;GO:0008168	endosome;trans-Golgi network;S-adenosylmethionine-dependent methyltransferase activity;vacuolar membrane;membrane;methylation;integral component of membrane;methyltransferase activity	-	-	-	-	-	-	Probable	Probable methyltransferase PMT17 OS=Arabidopsis thaliana GN=At4g10440 PE=3 SV=1
Gene:Capana00g000079	18.13	21.55	19.22	23.09	23.55	22.94	24.19	26.36	15.12	19.59	22.44	20.71	27.32	23.22	22.82	21.71	26.67	29.11	PREDICTED: uncharacterized protein LOC107854049 [Capsicum annuum]	-	-	-	-	-	-	-	-	-	-
Gene:Capana00g000081	1.57	4.01	3.28	2.64	3.23	3.12	2.42	1.25	0.58	3.3	2.41	1.96	5	2.68	1.74	1.74	1.58	1.12	PREDICTED: pentatricopeptide repeat-containing protein At3g14580, mitochondrial-like [Capsicum annuum] &gt;XP_016545807.1 PREDICTED: pentatricopeptide repeat-containing protein At3g14580, mitochondrial-like [Capsicum annuum]	-	-	-	-	-	-	-	-	Pentatricopeptide	Pentatricopeptide repeat-containing protein At3g14580, mitochondrial OS=Arabidopsis thaliana GN=At3g14580 PE=2 SV=1
Gene:Capana00g000082	0.33	1	1.75	0.59	3.17	0	1.34	3	1.48	0	1.96	3.66	0	2.02	0.58	0.67	0.14	2.84	XP_016554553.1 PREDICTED: uncharacterized protein LOC107854066 [Capsicum annuum];PREDICTED: uncharacterized protein LOC107854066 [Capsicum annuum] &gt	-	-	-	-	-	-	-	-	-	-
Gene:Capana00g000083	5.43	1.67	2.89	2.16	0.28	2.74	7.73	0.21	32.19	3.93	6.89	0.22	0	0	3.37	0	7.29	0	PREDICTED: probable pre-mRNA-splicing factor ATP-dependent RNA helicase DEAH2 [Capsicum annuum]	GO:0016787;GO:0005737;GO:0006396;GO:0004386;GO:0004004;GO:0005524;GO:0005634;GO:0000166;GO:0044822	hydrolase activity;cytoplasm;RNA processing;helicase activity;ATP-dependent RNA helicase activity;ATP binding;nucleus;nucleotide binding;RNA binding	K12820	DHX15,PRP43	http://www.genome.jp/dbget-bin/www_bget?ko:K12820	Spliceosome	ko03040	KOG0922(A)(DEAH-box RNA helicase)	Probable;Probable	Probable pre-mRNA-splicing factor ATP-dependent RNA helicase DEAH3 OS=Arabidopsis thaliana GN=At2g47250 PE=2 SV=1;Probable pre-mRNA-splicing factor ATP-dependent RNA helicase DEAH2 OS=Arabidopsis thaliana GN=At3g62310 PE=2 SV=1
Gene:Capana00g000085	74.77	86.53	75.72	60.21	71.07	62.97	10.02	10.73	11.49	101.5	79.76	92.76	47.16	52.67	48.8	6.5	15.01	10.04	PREDICTED: transcription initiation factor IIB-2-like [Capsicum annuum]	GO:0006355;GO:0006352;GO:0008270;GO:0017025	regulation of transcription, DNA-templated;DNA-templated transcription, initiation;zinc ion binding;TBP-class protein binding	K03124	TFIIB,GTF2B,SUA7,tfb	http://www.genome.jp/dbget-bin/www_bget?ko:K03124	Basal transcription factors	ko03022	KOG1597(K)(Transcription initiation factor TFIIB)	Transcription	Transcription initiation factor IIB-2 OS=Arabidopsis thaliana GN=TFIIB2 PE=2 SV=1
Gene:Capana00g000087	1.51	1.28	0.74	1.82	2.38	2.04	7.42	4.2	10.62	3.94	4.46	5.31	4.45	4.12	3.41	1.05	0.9	2.01	PREDICTED: U-box domain-containing protein 44-like [Capsicum annuum]	GO:0005737;GO:0005634	cytoplasm;nucleus	K08332	VAC8	http://www.genome.jp/dbget-bin/www_bget?ko:K08332	-	-	-	U-box	U-box domain-containing protein 44 OS=Arabidopsis thaliana GN=PUB44 PE=1 SV=1
Gene:Capana00g000088	21.47	27.13	23.94	19.55	22.22	20.84	155.13	142.29	131.28	36.3	34.7	34.32	55.07	43.25	52.03	73.16	69.12	73.3	PREDICTED: transcription factor HBP-1b(c38)-like [Capsicum annuum]	GO:0043565;GO:0006351	sequence-specific DNA binding;transcription, DNA-templated	-	-	-	-	-	-	Protein	Protein DOG1-like 3 OS=Arabidopsis thaliana GN=DOGL3 PE=2 SV=1
Gene:Capana00g000089	0.89	0	0	0	0	0	0	0.57	0.61	0	0	0	0	0	0	0	0	0	PREDICTED: uncharacterized protein LOC107877722 [Capsicum annuum] &gt;XP_016579908.1 PREDICTED: uncharacterized protein LOC107877722 [Capsicum annuum]	GO:0046872;GO:0008270	metal ion binding;zinc ion binding	-	-	-	-	-	-	-	-
Gene:Capana00g000090	35.29	43.31	41.82	43.26	50.52	56.96	37.13	46.82	19.6	35.19	43.09	50.17	42.45	41.06	49.93	54.43	41.85	58.96	PREDICTED: uncharacterized protein LOC107853219 [Capsicum annuum]	GO:0016020;GO:0016021	membrane;integral component of membrane	-	-	-	-	-	-	-	-
Gene:Capana00g000093	5.76	5.1	4.56	5.15	6.29	5.95	7.42	6.77	9.19	6.07	7.88	6.81	7.05	5.8	5.58	7.22	6.12	6.91	PREDICTED: probable galacturonosyltransferase 6 [Capsicum annuum]	GO:0016757;GO:0016740;GO:0047262;GO:0045489;GO:0000139;GO:0005794;GO:0016020;GO:0071555;GO:0016021	transferase activity, transferring glycosyl groups;transferase activity;polygalacturonate 4-alpha-galacturonosyltransferase activity;pectin biosynthetic process;Golgi membrane;Golgi apparatus;membrane;cell wall organization;integral component of membrane	K13648	GAUT	http://www.genome.jp/dbget-bin/www_bget?ko:K13648	Amino sugar and nucleotide sugar metabolism	ko00520	-	Probable	Probable galacturonosyltransferase 5 OS=Arabidopsis thaliana GN=GAUT5 PE=2 SV=1
Gene:Capana00g000094	0	0	0	0	0	0	0	0	0	0	0.08	0	0	0	0.29	0	0	0	PREDICTED: ethylene-responsive transcription factor ESR1-like [Capsicum annuum] &gt;XP_016557500.1 PREDICTED: ethylene-responsive transcription factor ESR1-like [Capsicum annuum]	GO:0006351;GO:0051726;GO:0006355;GO:0009880;GO:0003677;GO:0005634;GO:0003700;GO:0048825	transcription, DNA-templated;regulation of cell cycle;regulation of transcription, DNA-templated;embryonic pattern specification;DNA binding;nucleus;transcription factor activity, sequence-specific DNA binding;cotyledon development	-	-	-	-	-	-	-	-
Gene:Capana00g000095	0	0	0	0	0	2.38	0	0.68	3.59	0	0	0	0	0	2.86	0	0	0	PREDICTED: WD repeat-containing protein 20-like [Capsicum annuum]	-	-	-	-	-	-	-	KOG2394(R)(WD40 protein DMR-N9)	WD	WD repeat-containing protein 20 homolog OS=Caenorhabditis elegans GN=wdr-20 PE=1 SV=1
Gene:Capana00g000097	0	0	0	0.07	0.08	0	0	0	0	0	0	0.09	0.09	0	0	0.08	0.09	0.09	PREDICTED: uncharacterized protein LOC107857073, partial [Capsicum annuum]	GO:0016021;GO:0016020	integral component of membrane;membrane	-	-	-	-	-	-	-	-
Gene:Capana00g000099	0	0.51	1.7	0.87	2.05	0	1.04	0	0	1.02	1.32	0.59	0	0	0.02	1.08	0	0	PREDICTED: probable sulfate transporter 3.3 [Capsicum annuum]	GO:0015116;GO:0055085;GO:0016021;GO:0008271;GO:0008272;GO:0016020;GO:0006810	sulfate transmembrane transporter activity;transmembrane transport;integral component of membrane;secondary active sulfate transmembrane transporter activity;sulfate transport;membrane;transport	K17471	SULTR3	http://www.genome.jp/dbget-bin/www_bget?ko:K17471	-	-	KOG0236(P)(Sulfate/bicarbonate/oxalate exchanger SAT-1 and related transporters (SLC26 family))	Probable	Probable sulfate transporter 3.3 OS=Arabidopsis thaliana GN=SULTR3;3 PE=2 SV=2
Gene:Capana00g000100	0	2.09	0.52	4.09	0	0	0.13	1.81	8.15	1.46	2.06	0.26	0.46	1.13	4.72	0	5.84	4.1	PREDICTED: uncharacterized protein LOC107857072 [Capsicum annuum]	GO:0016020;GO:0016021	membrane;integral component of membrane	-	-	-	-	-	-	-	-
Gene:Capana00g000101	0	0	0	0	0	0	0.26	0.09	0	0.16	0	0	0	0.18	0.09	0	0	0.26	YP_009169658.1 RpoC2 (chloroplast) [Capsicum frutescens] &gt;ALD50265.1 RpoC2 (chloroplast) [Capsicum annuum var. annuum] &gt;&apos;AFP90766.1 RNA polymerase beta&apos; subunit (chloroplast) [Capsicum annuum] &gt;ALD50179.1 RpoC2 (chloroplast) [Capsicum frutescens] &gt;APT41886.1 RpoC2 (chloroplast) [Capsicum tovarii];RNA polymerase beta&apos;ALD50093.1 RpoC2 (chloroplast) [Capsicum annuum var. g…	GO:0016740;GO:0005739;GO:0016779;GO:0003899;GO:0009536;GO:0003677;GO:0006351;GO:0009507	transferase activity;mitochondrion;nucleotidyltransferase activity;DNA-directed 5'-3' RNA polymerase activity;plastid;DNA binding;transcription, DNA-templated;chloroplast	K03046	rpoC	http://www.genome.jp/dbget-bin/www_bget?ko:K03046	RNA polymerase;Purine metabolism;Pyrimidine metabolism	ko03020,ko00230,ko00240	KOG0262(K)(RNA polymerase I, large subunit)	DNA-directed	DNA-directed RNA polymerase subunit beta&apos;&apos; OS=Atropa belladonna GN=rpoC2 PE=3 SV=1
Gene:Capana00g000103	2.25	1.66	0	0.58	1.27	2.63	3.51	0.71	1.44	0	0.55	0	0.72	0.66	0	2.96	0	0.63	PREDICTED: uncharacterized protein LOC107856603 [Capsicum annuum]	-	-	-	-	-	-	-	-	-	-
Gene:Capana00g000104	0.27	0.18	0.34	0.52	0.42	0.36	0.56	0.51	0.83	0.24	0.56	0.89	0.86	1.19	0.61	2	1.84	1.7	PREDICTED: laccase-7-like [Capsicum annuum]	GO:0016491;GO:0005507;GO:0046274;GO:0052716;GO:0016722;GO:0055114;GO:0048046;GO:0046872;GO:0005576	oxidoreductase activity;copper ion binding;lignin catabolic process;hydroquinone:oxygen oxidoreductase activity;oxidoreductase activity, oxidizing metal ions;oxidation-reduction process;apoplast;metal ion binding;extracellular region	K05909	E1.10.3.2	http://www.genome.jp/dbget-bin/www_bget?ko:K05909	-	-	KOG1263(Q)(Multicopper oxidases)	Laccase-7	Laccase-7 OS=Arabidopsis thaliana GN=LAC7 PE=2 SV=1
Gene:Capana00g000105	0	0	0	0.13	0	0	0	0	0	0	0	0	0	0	0	0	0	0	PREDICTED: putative disease resistance protein RGA1 [Capsicum annuum]	GO:0006952;GO:0043531	defense response;ADP binding	-	-	-	-	-	-	Putative	Putative disease resistance protein RGA1 OS=Solanum bulbocastanum GN=RGA1 PE=2 SV=2
Gene:Capana00g000107	15.64	21.46	6.73	5.32	4.77	11.82	0	0.92	2.78	0	6.8	5.87	8.45	5.9	3.7	1.28	1.62	0	PREDICTED: zeatin O-glucosyltransferase-like [Solanum tuberosum]	GO:0016021;GO:0016020;GO:0016758;GO:0016740;GO:0016757;GO:0008152	integral component of membrane;membrane;transferase activity, transferring hexosyl groups;transferase activity;transferase activity, transferring glycosyl groups;metabolic process	K13495	CISZOG	http://www.genome.jp/dbget-bin/www_bget?ko:K13495	Zeatin biosynthesis	ko00908	-	Putative	Putative cis-zeatin O-glucosyltransferase OS=Sorghum bicolor GN=SB20O07.14 PE=3 SV=1
Gene:Capana00g000108	86	65.37	90.92	90.07	92.66	88.03	323.36	314.1	490.21	95.4	97.86	98.6	91.08	109.86	118.41	151.72	154.45	130.29	1,2-dihydroxy-3-keto-5-methylthiopentene dioxygenase 2 [Capsicum annuum] &gt;AFU51538.1 acireductone dioxygenase [Capsicum annuum];XP_016557506.1 PREDICTED: 1,2-dihydroxy-3-keto-5-methylthiopentene dioxygenase 2 [Capsicum annuum] &gt	GO:0005737;GO:0055114;GO:0016491;GO:0008652;GO:0019509;GO:0005634;GO:0009086;GO:0051213;GO:0010309;GO:0005506	cytoplasm;oxidation-reduction process;oxidoreductase activity;cellular amino acid biosynthetic process;L-methionine salvage from methylthioadenosine;nucleus;methionine biosynthetic process;dioxygenase activity;acireductone dioxygenase [iron(II)-requiring] activity;iron ion binding	K08967	mtnD,mtnZ,ADI1	http://www.genome.jp/dbget-bin/www_bget?ko:K08967	Cysteine and methionine metabolism	ko00270	KOG2107(S)(Uncharacterized conserved protein, contains double-stranded beta-helix domain)	1,2-dihydroxy-3-keto-5-methylthiopentene	1,2-dihydroxy-3-keto-5-methylthiopentene dioxygenase 2 OS=Vitis vinifera GN=VIT_05s0020g04080 PE=3 SV=1
Gene:Capana00g000109	2.81	3.8	2.63	3.84	5.01	5.4	6.93	6.13	8.25	4.4	3.88	3.71	9.54	10	9.56	8.16	8.1	8.28	PREDICTED: heat stress transcription factor A-4a-like [Capsicum annuum]	GO:0043565;GO:0003700;GO:0005634;GO:0003677;GO:0006355	sequence-specific DNA binding;transcription factor activity, sequence-specific DNA binding;nucleus;DNA binding;regulation of transcription, DNA-templated	K09419	HSFF	http://www.genome.jp/dbget-bin/www_bget?ko:K09419	-	-	KOG0627(K)(Heat shock transcription factor)	Heat	Heat stress transcription factor A-4a OS=Arabidopsis thaliana GN=HSFA4A PE=2 SV=1
Gene:Capana00g000110	62.99	63.79	58.03	57.67	57.04	55.72	59.74	65.43	28.1	50.91	48.59	49.22	66.9	69.88	56.88	46.97	49.56	41.2	PREDICTED: LOW QUALITY PROTEIN: wall-associated receptor kinase-like 6 [Capsicum annuum]	GO:0004674;GO:0005509;GO:0007166;GO:0004672;GO:0006468;GO:0030247;GO:0005886;GO:0016021;GO:0005524;GO:0016020	protein serine/threonine kinase activity;calcium ion binding;cell surface receptor signaling pathway;protein kinase activity;protein phosphorylation;polysaccharide binding;plasma membrane;integral component of membrane;ATP binding;membrane	-	-	-	-	-	-	Wall-associated	Wall-associated receptor kinase-like 6 OS=Arabidopsis thaliana GN=WAKL6 PE=2 SV=2
Gene:Capana00g000112	0.21	0.13	0.42	0.23	0.35	0.37	0.06	0	0.07	0.61	0.61	0.46	0.47	0.1	0.1	0	0	0	PREDICTED: cation/H(+) antiporter 18-like [Solanum lycopersicum]	GO:0055085;GO:0005451;GO:0015299;GO:0006810;GO:0016020;GO:0006812;GO:0012505;GO:0006885;GO:0016021	transmembrane transport;monovalent cation:proton antiporter activity;solute:proton antiporter activity;transport;membrane;cation transport;endomembrane system;regulation of pH;integral component of membrane	-	-	-	-	-	-	Cation/H(+)	Cation/H(+) antiporter 18 OS=Arabidopsis thaliana GN=CHX18 PE=2 SV=1
Gene:Capana00g000113	0	0	0	0	0	0	0	0	0	2.26	1.07	0.43	0	0	0	0	0	0	AHD24521.1 WRKY6 [Capsicum annuum];probable WRKY transcription factor 31 [Capsicum annuum] &gt	GO:0003700;GO:0006355;GO:0043565	transcription factor activity, sequence-specific DNA binding;regulation of transcription, DNA-templated;sequence-specific DNA binding	-	-	-	-	-	-	WRKY	WRKY transcription factor 6 OS=Arabidopsis thaliana GN=WRKY6 PE=1 SV=1
Gene:Capana00g000114	29.13	23.48	35.59	31.11	35.47	27.46	28	32.57	36.08	30.47	31.57	28.25	31.58	30.02	31.64	33.86	28.51	29.06	PREDICTED: protein FATTY ACID EXPORT 2, chloroplastic-like [Capsicum annuum]	GO:0016020;GO:0016021	membrane;integral component of membrane	-	-	-	-	-	KOG4267(S)(Predicted membrane protein)	Protein	Protein FATTY ACID EXPORT 2, chloroplastic OS=Arabidopsis thaliana GN=FAX2 PE=2 SV=1
Gene:Capana00g000118	0.89	1.28	2.53	0.49	2.39	1.53	4.98	2.47	3.46	1.71	1.87	1.52	0.24	1.84	0.62	6.32	5.35	5.58	PREDICTED: beta-D-xylosidase 1-like isoform X1 [Capsicum annuum]	GO:0016787;GO:0004553;GO:0005975;GO:0048046;GO:0046556;GO:0009505;GO:0010214	hydrolase activity;hydrolase activity, hydrolyzing O-glycosyl compounds;carbohydrate metabolic process;apoplast;alpha-L-arabinofuranosidase activity;plant-type cell wall;seed coat development	-	-	-	-	-	-	Putative;Beta-D-xylosidase	Putative beta-D-xylosidase (Fragment) OS=Prunus persica PE=2 SV=1;Beta-D-xylosidase 1 OS=Arabidopsis thaliana GN=BXL1 PE=1 SV=1
Gene:Capana00g000126	0.58	0	0.85	0.29	1.14	1.7	1.33	0	0.45	2.91	4.18	3.05	4.88	2.77	4.97	1.32	1.09	1.26	PREDICTED: phosphatidylinositol 4-kinase alpha 1-like [Capsicum annuum]	-	-	K00888	PI4KA	http://www.genome.jp/dbget-bin/www_bget?ko:K00888	Phosphatidylinositol signaling system;Inositol phosphate metabolism	ko04070,ko00562	-	Phosphatidylinositol	Phosphatidylinositol 4-kinase alpha 1 OS=Arabidopsis thaliana GN=PI4KA1 PE=1 SV=2
Gene:Capana00g000127	2.29	2.32	1.61	2.58	1.73	2.52	1.85	2.31	0.29	1.88	1.57	2.17	2.12	1.62	2.58	2.22	1.62	1.28	PREDICTED: probable helicase MAGATAMA 3 [Capsicum annuum]	-	-	K10706	SETX,ALS4	http://www.genome.jp/dbget-bin/www_bget?ko:K10706	-	-	KOG1801(A)(tRNA-splicing endonuclease positive effector (SEN1));KOG1802(A)(RNA helicase nonsense mRNA reducing factor (pNORF1))	Probable;Uncharacterized	Probable helicase MAGATAMA 3 OS=Arabidopsis thaliana GN=MAA3 PE=2 SV=1;Uncharacterized ATP-dependent helicase C29A10.10c OS=Schizosaccharomyces pombe (strain 972 / ATCC 24843) GN=SPBC29A10.10c PE=3 SV=1
Gene:Capana00g000129	0	0	0	0	0	0	0	0	0	0	0	0	0	0.14	0	0	0	0	AIG90024.1 hypothetical protein (mitochondrion) [Capsicum annuum];hypothetical protein (mitochondrion) [Capsicum annuum] &gt;AIG89846.1 hypothetical protein (mitochondrion) [Capsicum annuum] &gt	GO:0005739;GO:0003674;GO:0008150	mitochondrion;molecular_function;biological_process	-	-	-	-	-	-	Uncharacterized	Uncharacterized mitochondrial protein AtMg01310 OS=Arabidopsis thaliana GN=AtMg01310 PE=2 SV=1
Gene:Capana00g000130	5.17	5.45	4.6	2.46	2.58	6.98	4.3	3.44	0.76	5.44	7.16	4.24	4.69	3.93	5.03	9.63	11.78	14.14	PREDICTED: auxin response factor 5-like, partial [Capsicum annuum];PREDICTED: auxin response factor 5 [Capsicum annuum]	GO:0009793;GO:0009908;GO:0009734;GO:0042802;GO:0009725;GO:0048364;GO:0016020;GO:0010305;GO:0009942;GO:0044212;GO:0048507;GO:0003677;GO:0005634;GO:0006351;GO:0010051;GO:0006355	embryo development ending in seed dormancy;flower development;auxin-activated signaling pathway;identical protein binding;response to hormone;root development;membrane;leaf vascular tissue pattern formation;longitudinal axis specification;transcription regulatory region DNA binding;meristem development;DNA binding;nucleus;transcription, DNA-templated;xylem and phloem pattern formation;regulation …	K14486	K14486,ARF	http://www.genome.jp/dbget-bin/www_bget?ko:K14486	Plant hormone signal transduction	ko04075	-	Auxin	Auxin response factor 5 OS=Arabidopsis thaliana GN=ARF5 PE=1 SV=3
Gene:Capana00g000134	18.26	17.65	13.92	19.82	15.18	17.29	21.43	20.37	10.75	14.05	9.87	13.04	16.63	16.57	17.51	21.68	24.72	17.93	PREDICTED: uncharacterized protein LOC107852885 [Capsicum annuum]	GO:0030515;GO:0000462;GO:0006396	snoRNA binding;maturation of SSU-rRNA from tricistronic rRNA transcript (SSU-rRNA, 5.8S rRNA, LSU-rRNA);RNA processing	K14557	UTP6	http://www.genome.jp/dbget-bin/www_bget?ko:K14557	Ribosome biogenesis in eukaryotes	ko03008	-	-	-
Gene:Capana00g000135	4.9	1.4	0.8	0	2.49	4.35	0.93	0.93	3.77	2.92	2.84	0	0.94	0.86	0.86	3.84	1.76	0	PREDICTED: uncharacterized protein LOC107059578 [Solanum tuberosum]	-	-	-	-	-	-	-	-	-	-
Gene:Capana00g000136	11.25	7.53	20.31	8.89	13.26	10.77	13.59	11	6.43	17.25	14.68	12.21	34.41	31.94	24.44	6.52	6.05	18.27	PREDICTED: ras-related protein RABA6a-like [Capsicum annuum]	GO:0005525;GO:0007264	GTP binding;small GTPase mediated signal transduction	-	-	-	-	-	KOG0087(U)(GTPase Rab11/YPT3, small G protein superfamily)	Ras-related	Ras-related protein RABA6a OS=Arabidopsis thaliana GN=RABA6A PE=2 SV=1
Gene:Capana00g000138	0	0	0	0	0	0	0	0	0.1	0	0	0.18	0	0.05	0	0.07	0.18	0.11	hypothetical protein GLYMA_13G018200 [Glycine max]	-	-	-	-	-	-	-	-	Protein	Protein TAR1 OS=Kluyveromyces lactis (strain ATCC 8585 / CBS 2359 / DSM 70799 / NBRC 1267 / NRRL Y-1140 / WM37) GN=TAR1-A PE=4 SV=2
Gene:Capana00g000139	0.11	1.22	0.79	0.58	0.4	0.6	0.64	0.43	0.23	0.79	0.56	0.35	0.48	0.55	0	0.3	0	0.11	PREDICTED: protein NRT1/ PTR FAMILY 5.6-like, partial [Capsicum annuum]	GO:0005215;GO:0006810;GO:0016020;GO:0016021	transporter activity;transport;membrane;integral component of membrane	K14638	SLC15A3_4,PHT	http://www.genome.jp/dbget-bin/www_bget?ko:K14638	-	-	-	Protein	Protein NRT1/ PTR FAMILY 5.6 OS=Arabidopsis thaliana GN=NPF5.6 PE=2 SV=1
Gene:Capana00g000140	2.03	2.69	3.5	2.76	2.45	2.35	3.47	3.11	2.78	3.29	3.35	3.85	1.92	1.91	2.32	1.56	1.93	2.11	PREDICTED: LOW QUALITY PROTEIN: receptor-like protein 51 [Capsicum annuum]	-	-	-	-	-	-	-	-	Receptor-like	Receptor-like protein 51 OS=Arabidopsis thaliana GN=RLP51 PE=1 SV=1
Gene:Capana00g000145	0	2.88	3.31	1.61	0.86	2.69	1.91	0.97	0.98	1.54	5.13	1.87	3.94	4.42	2.66	4	0	3.25	PREDICTED: uncharacterized protein LOC107843800 [Capsicum annuum]	-	-	-	-	-	-	-	-	-	-
Gene:Capana00g000150	2.03	2.69	3.5	2.76	2.45	2.35	3.47	3.11	2.78	3.29	3.35	3.85	1.92	1.91	2.32	1.56	1.93	2.11	PREDICTED: LOW QUALITY PROTEIN: receptor-like protein 51 [Capsicum annuum]	-	-	-	-	-	-	-	-	Receptor-like	Receptor-like protein 51 OS=Arabidopsis thaliana GN=RLP51 PE=1 SV=1
Gene:Capana00g000151	11.49	12.1	11.58	10.39	9.55	9.73	3.31	1.86	1.45	12.5	10.97	12.86	11.07	12.61	11.7	4.41	4.94	5.2	PREDICTED: lupeol synthase-like [Capsicum annuum];PREDICTED: lupeol synthase-like isoform X1 [Capsicum annuum]	GO:0016853;GO:0016866	isomerase activity;intramolecular transferase activity	K01853	E5.4.99.8	http://www.genome.jp/dbget-bin/www_bget?ko:K01853	Steroid biosynthesis	ko00100	KOG0497(I)(Oxidosqualene-lanosterol cyclase and related proteins)	Lupeol	Lupeol synthase OS=Glycyrrhiza glabra GN=LUS1 PE=1 SV=1
Gene:Capana00g000152	0.76	1.07	0.6	0	0.18	0.09	0	0.1	0.42	0	0	0.62	0	0.1	0	0.09	0.41	0	PREDICTED: probable RNA-binding protein ARP1 [Capsicum annuum]	-	-	-	-	-	-	-	-	Probable	Probable RNA-binding protein ARP1 OS=Arabidopsis thaliana GN=ARP1 PE=2 SV=1
Gene:Capana00g000153	0	0	2.03	1.09	1.78	0.41	0.5	1.76	2.09	0	0.33	0	0.58	0.87	0.98	2.18	0.49	0.43	PREDICTED: protein ABHD17A-like isoform X2 [Nicotiana tabacum]	-	-	-	-	-	-	-	KOG1552(R)(Predicted alpha/beta hydrolase)	Protein	Protein ABHD17C OS=Xenopus tropicalis GN=abhd17c PE=2 SV=1
Gene:Capana00g000155	7.11	2.88	2.63	12.07	10.19	11.27	7.44	14.92	14.31	6.25	7.32	3.69	8.19	10.42	9.64	8.41	0.2	11.43	XP_016557084.1 PREDICTED: membrane-associated progesterone-binding protein 4-like [Capsicum annuum];PREDICTED: membrane-associated progesterone-binding protein 4-like [Capsicum annuum] &gt	GO:0016021;GO:0012505;GO:0020037;GO:0016020	integral component of membrane;endomembrane system;heme binding;membrane	-	-	-	-	-	KOG1108(R)(Predicted heme/steroid binding protein)	Membrane-associated	Membrane-associated progesterone-binding protein 4 OS=Arabidopsis thaliana GN=MAPR4 PE=2 SV=1
Gene:Capana00g000156	1.97	1.23	1.64	1.73	1.6	1.43	1.63	1.73	1.5	2.59	2.13	2.34	1.88	1.11	1.93	1.16	0.67	1.22	PREDICTED: uncharacterized protein LOC107852191, partial [Capsicum annuum]	-	-	-	-	-	-	-	-	-	-
Gene:Capana00g000157	14.34	12.79	14.37	10.76	14.24	10.45	9.6	12.06	8.3	14.08	11.39	15.15	7.91	9.31	12.96	7.6	7.29	9.18	PREDICTED: protein IQ-DOMAIN 14-like [Capsicum annuum]	-	-	-	-	-	-	-	-	Protein	Protein IQ-DOMAIN 14 OS=Arabidopsis thaliana GN=IQD14 PE=1 SV=1
Gene:Capana00g000163	0	0	0	0	0	0	0	0	0	0	0	0	0	0	1.17	0	0	0	hypothetical protein A4A49_34973 [Nicotiana attenuata]	GO:0016020;GO:0016021	membrane;integral component of membrane	-	-	-	-	-	-	TLC	TLC domain-containing protein At5g14285 OS=Arabidopsis thaliana GN=At5g14285 PE=2 SV=1
Gene:Capana00g000165	82.3	74.4	94.81	98.41	79.92	87.76	89.58	84.51	126.73	107.94	109.51	97.82	69.22	84.82	81.78	74.39	80.22	75.3	PREDICTED: rapid alkalinization factor-like [Capsicum annuum] &gt;XP_016556014.1 PREDICTED: rapid alkalinization factor-like [Capsicum annuum]	GO:0009506;GO:0004871;GO:0019722	plasmodesma;signal transducer activity;calcium-mediated signaling	-	-	-	-	-	-	Rapid	Rapid alkalinization factor OS=Nicotiana tabacum GN=RALF PE=1 SV=1
Gene:Capana00g000168	32.8	45.03	27.53	48.84	48.11	47.26	88.9	85.41	51.71	32.57	37.82	38.13	73.39	62.93	56.32	77.21	75.03	84.52	PREDICTED: NAC domain-containing protein 78-like, partial [Capsicum annuum]	GO:0006351;GO:0016021;GO:0006355;GO:0016020;GO:0005634;GO:0003677	transcription, DNA-templated;integral component of membrane;regulation of transcription, DNA-templated;membrane;nucleus;DNA binding	-	-	-	-	-	-	NAC	NAC domain-containing protein 78 OS=Arabidopsis thaliana GN=NAC078 PE=2 SV=2
Gene:Capana00g000169	0	0	0	0	0	0	0	0.87	0	0.66	0.63	0	0	3.9	3.82	2.68	0.65	2.93	XP_016542789.1 PREDICTED: citrate synthase, mitochondrial [Capsicum annuum] &gt;AFL48183.1 citrate synthase [Capsicum annuum];citrate synthase, mitochondrial [Capsicum annuum] &gt	GO:0006101;GO:0016740;GO:0004108;GO:0006099;GO:0046912	citrate metabolic process;transferase activity;citrate (Si)-synthase activity;tricarboxylic acid cycle;transferase activity, transferring acyl groups, acyl groups converted into alkyl on transfer	K01647	CS,gltA	http://www.genome.jp/dbget-bin/www_bget?ko:K01647	Citrate cycle (TCA cycle);Glyoxylate and dicarboxylate metabolism;2-Oxocarboxylic acid metabolism;Biosynthesis of amino acids;Carbon metabolism	ko00020,ko00630,ko01210,ko01230,ko01200	KOG2617(C)(Citrate synthase)	Citrate	Citrate synthase, mitochondrial OS=Fragaria ananassa GN=MCSI PE=1 SV=1
Gene:Capana00g000170	0	0	1.12	0	1.21	0	1.38	0	0	0	0	0	0	0	0	0	1.25	2.31	PREDICTED: uncharacterized protein LOC107872710 [Capsicum annuum]	-	-	-	-	-	-	-	-	-	-
Gene:Capana00g000171	0	0	0.44	0	0	0	0	0	0	0.2	0	0	0	0	0	0.2	0.69	0	PREDICTED: protein CLEC16A homolog [Capsicum annuum]	-	-	K19513	CLEC16A	http://www.genome.jp/dbget-bin/www_bget?ko:K19513	-	-	-	Protein	Protein CLEC16A homolog OS=Dictyostelium discoideum GN=DDB_G0289943 PE=3 SV=1
Gene:Capana00g000174	9.36	16.71	4.6	14.52	8.78	14.21	11.33	8.6	3.64	12.52	9.95	6.53	21.86	11.53	16.22	12.66	12.39	7.48	PREDICTED: phospholipase A-2-activating protein [Capsicum annuum]	GO:0005829;GO:0009506	cytosol;plasmodesma	K14018	PLAA,DOA1,UFD3	http://www.genome.jp/dbget-bin/www_bget?ko:K14018	Protein processing in endoplasmic reticulum	ko04141	KOG0301(I)(Phospholipase A2-activating protein (contains WD40 repeats))	Phospholipase	Phospholipase A-2-activating protein OS=Homo sapiens GN=PLAA PE=1 SV=2
Gene:Capana00g000178	12.57	18.48	17.86	35.07	28.94	19.4	25.32	30.07	10.03	8.55	9.47	13.77	16.49	24.92	28.11	33.34	15.53	38.79	PREDICTED: clustered mitochondria protein-like [Capsicum annuum]	-	-	K03255	TIF31,CLU1	http://www.genome.jp/dbget-bin/www_bget?ko:K03255	-	-	KOG1839(R)(Uncharacterized protein CLU1/cluA/TIF31 involved in mitochondrial morphology/distribution, also found associated with eIF-3)	Clustered	Clustered mitochondria protein OS=Arabidopsis thaliana GN=FMT PE=2 SV=1
Gene:Capana00g000179	5.87	5.73	6.1	6.07	5.46	5.86	4.42	3.63	4.55	7.95	7.53	8.13	5.75	6.52	5.8	3.49	4.01	4.94	PREDICTED: DEAD-box ATP-dependent RNA helicase 39-like [Capsicum annuum];PREDICTED: DEAD-box ATP-dependent RNA helicase 39-like, partial [Capsicum annuum];PREDICTED: perakine reductase-like [Capsicum annuum]	GO:0005524;GO:0010501;GO:0004004;GO:0004386;GO:0016787;GO:0003676	ATP binding;RNA secondary structure unwinding;ATP-dependent RNA helicase activity;helicase activity;hydrolase activity;nucleic acid binding	-	-	-	-	-	KOG0330(A)(ATP-dependent RNA helicase);KOG0335(A)(ATP-dependent RNA helicase)	Probable;DEAD-box	Probable aldo-keto reductase 1 OS=Glycine max GN=AKR1 PE=2 SV=1;DEAD-box ATP-dependent RNA helicase 39 OS=Arabidopsis thaliana GN=RH39 PE=2 SV=2
Gene:Capana00g000180	0.07	0	0	0	0	0.04	0	0	0	0	0	0.04	0	0	0.04	0	0	0	PREDICTED: uncharacterized protein LOC108455191 [Gossypium arboreum]	-	-	-	-	-	-	-	-	-	-
Gene:Capana00g000182	0	0	0	0	0	0	0	0	0.3	0	0	0	0	0	0	0	0	0	-	-	-	-	-	-	-	-	-	-	-
Gene:Capana00g000183	4.57	1.29	7.1	2.64	4.27	2.19	5.83	4.34	20.98	5.15	6.16	4.02	2.43	3.23	4.57	3.39	3.21	3.95	PREDICTED: probable sulfate transporter 3.3 [Capsicum annuum]	GO:0008272;GO:0008271;GO:0016021;GO:0016020;GO:0006810;GO:0015116;GO:0005887;GO:0055085	sulfate transport;secondary active sulfate transmembrane transporter activity;integral component of membrane;membrane;transport;sulfate transmembrane transporter activity;integral component of plasma membrane;transmembrane transport	K17471	SULTR3	http://www.genome.jp/dbget-bin/www_bget?ko:K17471	-	-	KOG0236(P)(Sulfate/bicarbonate/oxalate exchanger SAT-1 and related transporters (SLC26 family))	Probable	Probable sulfate transporter 3.3 OS=Arabidopsis thaliana GN=SULTR3;3 PE=2 SV=2
Gene:Capana00g000189	0	1.95	0	0	0	0	0	0	0	0	0	0	0	0	0	0	0	0	AIG90080.1 hypothetical protein (mitochondrion) [Capsicum annuum];hypothetical protein (mitochondrion) [Capsicum annuum] &gt;AIG89794.1 hypothetical protein (mitochondrion) [Capsicum annuum] &gt	GO:0005739	mitochondrion	-	-	-	-	-	-	-	-
Gene:Capana00g000191	0	0.31	0	0	0	0	0	0	0	0	0	0	0	0	0	0.7	0	0	AIG89954.1 hypothetical protein (mitochondrion) [Capsicum annuum] &gt;AIG90127.1 hypothetical protein (mitochondrion) [Capsicum annuum];BAD83487.1 hypothetical protein (mitochondrion) [Nicotiana tabacum] &gt;YP_009049769.1 hypothetical protein (mitochondrion) [Capsicum annuum] &gt;hypothetical protein NitaMp080 [Nicotiana tabacum] &gt	GO:0005739	mitochondrion	-	-	-	-	-	-	-	-
Gene:Capana00g000193	4.91	6.54	3.58	5.8	8.61	8.56	7.65	9.85	2.67	4.09	3.6	2.6	7.03	3.84	4.75	6.28	7.13	4.62	PREDICTED: putative zinc transporter At3g08650 [Capsicum annuum] &gt;XP_016553638.1 PREDICTED: putative zinc transporter At3g08650 [Capsicum annuum]	-	-	-	-	-	-	-	-	Putative	Putative zinc transporter At3g08650 OS=Arabidopsis thaliana GN=At3g08650 PE=2 SV=2
Gene:Capana00g000194	0	0.64	1.12	0	1.98	1.28	2.5	0.99	1.95	1.28	1.14	0	0	0	4.32	0	0.88	1.17	PREDICTED: uncharacterized protein LOC107857088 [Capsicum annuum]	GO:0016021;GO:0016020	integral component of membrane;membrane	-	-	-	-	-	-	-	-
Gene:Capana00g000196	0.32	0	0	0	0	0	5.47	4.49	6.26	0	0	0	0	0	0	6.28	6.51	6.43	PREDICTED: glucan endo-1,3-beta-glucosidase, acidic, partial [Capsicum annuum]	GO:0005576;GO:0042973;GO:0048046;GO:0016798;GO:0005975;GO:0008152;GO:0006952;GO:0004553;GO:0016787	extracellular region;glucan endo-1,3-beta-D-glucosidase activity;apoplast;hydrolase activity, acting on glycosyl bonds;carbohydrate metabolic process;metabolic process;defense response;hydrolase activity, hydrolyzing O-glycosyl compounds;hydrolase activity	-	-	-	-	-	-	Glucan	Glucan endo-1,3-beta-glucosidase, acidic isoform PR-Q&apos; OS=Nicotiana tabacum PE=1 SV=1
Gene:Capana00g000197	10.12	9.52	11.63	18	21.01	22.5	19.5	14.89	23.23	15.04	17.04	15.71	14.9	13.71	20.19	13.6	21.02	12.22	PREDICTED: probable prolyl 4-hydroxylase 4 [Capsicum annuum]	GO:0016705;GO:0005506;GO:0055114;GO:0016491;GO:0031418	oxidoreductase activity, acting on paired donors, with incorporation or reduction of molecular oxygen;iron ion binding;oxidation-reduction process;oxidoreductase activity;L-ascorbic acid binding	K00472	E1.14.11.2	http://www.genome.jp/dbget-bin/www_bget?ko:K00472	Arginine and proline metabolism	ko00330	KOG1591(E)(Prolyl 4-hydroxylase alpha subunit)	Probable	Probable prolyl 4-hydroxylase 4 OS=Arabidopsis thaliana GN=P4H4 PE=2 SV=1
Gene:Capana00g000198	0	0	0.49	0	0	0	0	0	0	0	0	0	0.26	0	0	0	0	0	PREDICTED: protein YLS3-like [Capsicum annuum]	GO:0008289;GO:0006869	lipid binding;lipid transport	-	-	-	-	-	-	-	-
Gene:Capana00g000200	3.15	3.68	3.01	2.71	2.89	2.74	2.11	2.88	1.29	1.91	2.08	1.73	2.87	2.64	3.8	2.78	3.14	2.64	PREDICTED: E3 ubiquitin-protein ligase UPL6-like [Capsicum annuum]	GO:0004842;GO:0005737;GO:0042787;GO:0005634;GO:0016874	ubiquitin-protein transferase activity;cytoplasm;protein ubiquitination involved in ubiquitin-dependent protein catabolic process;nucleus;ligase activity	K10589	UBE3C	http://www.genome.jp/dbget-bin/www_bget?ko:K10589	Ubiquitin mediated proteolysis	ko04120	KOG0940(O)(Ubiquitin protein ligase RSP5/NEDD4)	E3	E3 ubiquitin-protein ligase UPL6 OS=Arabidopsis thaliana GN=UPL6 PE=2 SV=1
Gene:Capana00g000204	37.82	43.26	33.09	30.28	27.03	32.56	21.81	21.78	11.13	30.12	27.53	30.04	26.99	24.92	25.61	27.12	22.29	29.37	PREDICTED: uncharacterized protein LOC101250822 [Solanum lycopersicum];PREDICTED: uncharacterized protein LOC102596782 [Solanum tuberosum]	GO:0003676;GO:0003723;GO:0009507;GO:0032040;GO:0005730	nucleic acid binding;RNA binding;chloroplast;small-subunit processome;nucleolus	-	-	-	-	-	-	-	-
Gene:Capana00g000206	0	0	0	0	0	0	0	0	0	1.41	1.29	1.09	0	0.49	0	2.28	3.85	0	PREDICTED: putative F-box protein PP2-B2 [Capsicum annuum]	-	-	-	-	-	-	-	-	Putative	Putative F-box protein PP2-B12 OS=Arabidopsis thaliana GN=PP2B12 PE=4 SV=1
Gene:Capana00g000210	9.27	10.71	10.66	9.46	7.15	7.45	8.83	7.99	5.4	9.59	8.78	9.83	8.04	10.02	9.11	9.79	8.39	10.43	PREDICTED: pentatricopeptide repeat-containing protein At3g54980, mitochondrial-like isoform X2 [Capsicum annuum] &gt;XP_016557519.1 PREDICTED: pentatricopeptide repeat-containing protein At3g54980, mitochondrial-like [Capsicum annuum];XP_016557518.1 PREDICTED: pentatricopeptide repeat-containing protein At3g54980, mitochondrial-like [Capsicum annuum] &gt	-	-	-	-	-	-	-	-	-	-
Gene:Capana00g000211	0	0	0	0	0	0.21	0	0	0	0	0.13	0	0	0	0.31	0	1.26	1.21	PREDICTED: probable purple acid phosphatase 20 [Capsicum annuum]	GO:0046872;GO:0003993;GO:0016787	metal ion binding;acid phosphatase activity;hydrolase activity	-	-	-	-	-	KOG1378(G)(Purple acid phosphatase)	Probable	Probable purple acid phosphatase 20 OS=Arabidopsis thaliana GN=PAP20 PE=2 SV=1
Gene:Capana00g000214	0.2	0.08	0.25	0.04	0	0	0.04	0.17	0.09	0.04	0.04	0	0.36	0.25	0.09	0.04	0.09	0	BAD83492.1 hypothetical protein (mitochondrion) [Nicotiana tabacum];XP_006338188.1 PREDICTED: NADH-ubiquinone oxidoreductase chain 2 [Solanum tuberosum] &gt;hypothetical protein NitaMp087 [Nicotiana tabacum] &gt	GO:0016021;GO:0009507;GO:0016020;GO:0006120;GO:0008137;GO:0005739;GO:0016491;GO:0055114	integral component of membrane;chloroplast;membrane;mitochondrial electron transport, NADH to ubiquinone;NADH dehydrogenase (ubiquinone) activity;mitochondrion;oxidoreductase activity;oxidation-reduction process	K03879	ND2	http://www.genome.jp/dbget-bin/www_bget?ko:K03879	Oxidative phosphorylation	ko00190	-	NADH-ubiquinone	NADH-ubiquinone oxidoreductase chain 2 OS=Arabidopsis thaliana GN=ND2 PE=2 SV=2
Gene:Capana00g000216	0	0	0	0	0	0.27	0	0	0	0	0	0	0	0	0	0	0	0	OIT06717.1 bahd acyltransferase [Nicotiana attenuata];PREDICTED: vinorine synthase-like [Nicotiana attenuata] &gt	GO:0047180;GO:0016747;GO:0016740;GO:0016746	salutaridinol 7-O-acetyltransferase activity;transferase activity, transferring acyl groups other than amino-acyl groups;transferase activity;transferase activity, transferring acyl groups	K15400	HHT1	http://www.genome.jp/dbget-bin/www_bget?ko:K15400	Cutin, suberine and wax biosynthesis	ko00073	-	BAHD	BAHD acyltransferase At5g47980 OS=Arabidopsis thaliana GN=BAHD1 PE=2 SV=1
Gene:Capana00g000217	0	0	0	0	0	0	0	0	0	0	0	0	0	0	0	0	0	0.34	PREDICTED: LOW QUALITY PROTEIN: salutaridinol 7-O-acetyltransferase-like [Capsicum annuum]	GO:0016746;GO:0016740;GO:0016747;GO:0047180	transferase activity, transferring acyl groups;transferase activity;transferase activity, transferring acyl groups other than amino-acyl groups;salutaridinol 7-O-acetyltransferase activity	K13065	E2.3.1.133,HCT	http://www.genome.jp/dbget-bin/www_bget?ko:K13065	Flavonoid biosynthesis;Phenylpropanoid biosynthesis;Stilbenoid, diarylheptanoid and gingerol biosynthesis	ko00941,ko00940,ko00945	-	Vinorine	Vinorine synthase OS=Rauvolfia serpentina GN=ACT PE=1 SV=2
Gene:Capana00g000219	0	0	0	0.12	0	0	15.08	16.23	13.47	0	0	0.15	0.08	0.14	0.29	0	0.15	0	PREDICTED: alpha-farnesene synthase-like, partial [Capsicum annuum]	GO:0008152;GO:0000287;GO:0016829;GO:0010333;GO:0046872	metabolic process;magnesium ion binding;lyase activity;terpene synthase activity;metal ion binding	-	-	-	-	-	-	Alpha-farnesene	Alpha-farnesene synthase OS=Ricinus communis GN=TPS7 PE=1 SV=2
Gene:Capana00g000220	0	0	0	0	0	0	0	0	13.26	0	0	0	0	0	0	0	0	0	PREDICTED: probable cellulose synthase A catalytic subunit 8 [UDP-forming] [Capsicum annuum]	GO:0016757;GO:0009506;GO:0005768;GO:0016740;GO:0009834;GO:0030244;GO:0005802;GO:0009833;GO:0005794;GO:0016020;GO:0016760;GO:0046872;GO:0016021;GO:0071555;GO:0005886	transferase activity, transferring glycosyl groups;plasmodesma;endosome;transferase activity;plant-type secondary cell wall biogenesis;cellulose biosynthetic process;trans-Golgi network;plant-type primary cell wall biogenesis;Golgi apparatus;membrane;cellulose synthase (UDP-forming) activity;metal ion binding;integral component of membrane;cell wall organization;plasma membrane	K10999	CESA	http://www.genome.jp/dbget-bin/www_bget?ko:K10999	-	-	-	Probable	Probable cellulose synthase A catalytic subunit 8 [UDP-forming] OS=Oryza sativa subsp. japonica GN=CESA8 PE=1 SV=1
Gene:Capana00g000222	2.33	5.31	4.32	4.31	4.67	5.59	4	4.69	3.05	6.98	6.31	6.19	12.31	8.94	6.38	5.22	7.35	5.83	XP_016552908.1 PREDICTED: uncharacterized protein LOC107852364 [Capsicum annuum];PREDICTED: uncharacterized protein LOC107852364 [Capsicum annuum] &gt	GO:0003700;GO:0005634;GO:0003677;GO:0006355;GO:0006351	transcription factor activity, sequence-specific DNA binding;nucleus;DNA binding;regulation of transcription, DNA-templated;transcription, DNA-templated	K09286	EREBP	http://www.genome.jp/dbget-bin/www_bget?ko:K09286	-	-	-	Ethylene-responsive	Ethylene-responsive transcription factor 5 OS=Nicotiana tabacum GN=ERF5 PE=2 SV=1
Gene:Capana00g000223	11.08	14.04	13.48	11.63	13.58	10.82	2.84	8.23	2.36	9.83	10.19	9.75	7.99	18.73	11.34	5.38	3.32	7.06	PREDICTED: phosphoglycolate phosphatase 1B, chloroplastic-like, partial [Capsicum annuum]	-	-	K19269	PGP,PGLP	http://www.genome.jp/dbget-bin/www_bget?ko:K19269	Glyoxylate and dicarboxylate metabolism;Carbon metabolism	ko00630,ko01200	KOG2882(P)(p-Nitrophenyl phosphatase)	Phosphoglycolate	Phosphoglycolate phosphatase 2 OS=Arabidopsis thaliana GN=PGLP2 PE=1 SV=1
Gene:Capana00g000224	0	0	0	1.56	12.21	0	0	9.32	0.01	1.07	10.8	0	4.81	18.41	0.93	5.56	5.31	13.77	PREDICTED: splicing factor 3B subunit 4 [Capsicum annuum]	GO:0005730;GO:0000166;GO:0003676	nucleolus;nucleotide binding;nucleic acid binding	K12831	SF3B4,SAP49	http://www.genome.jp/dbget-bin/www_bget?ko:K12831	Spliceosome	ko03040	KOG0131(A)(Splicing factor 3b, subunit 4)	Splicing	Splicing factor 3B subunit 4 OS=Homo sapiens GN=SF3B4 PE=1 SV=1
Gene:Capana00g000226	0.17	0.81	0.94	0.14	0.2	0.49	3.02	1.98	18.8	7.14	5.15	6.4	0.64	0.21	0.2	3.35	1.57	0.39	PREDICTED: xanthine dehydrogenase 1-like, partial [Capsicum annuum];PREDICTED: xanthine dehydrogenase 1-like [Capsicum annuum]	GO:0005829;GO:0009055;GO:0016491;GO:0003824;GO:0051536;GO:0055114;GO:0016614;GO:0050660;GO:0046872;GO:0016903;GO:0005506;GO:0009115;GO:0051537	cytosol;electron carrier activity;oxidoreductase activity;catalytic activity;iron-sulfur cluster binding;oxidation-reduction process;oxidoreductase activity, acting on CH-OH group of donors;flavin adenine dinucleotide binding;metal ion binding;oxidoreductase activity, acting on the aldehyde or oxo group of donors;iron ion binding;xanthine catabolic process;2 iron, 2 sulfur cluster binding	K00106	XDH	http://www.genome.jp/dbget-bin/www_bget?ko:K00106	Peroxisome;Caffeine metabolism;Purine metabolism	ko04146,ko00232,ko00230	KOG0430(F)(Xanthine dehydrogenase)	Xanthine	Xanthine dehydrogenase 1 OS=Arabidopsis thaliana GN=XDH1 PE=1 SV=1
Gene:Capana00g000227	241.83	206.59	283.31	225.76	199.08	192.02	43.51	42.84	53.15	257.76	253.68	263.02	200.81	189.51	223.7	50.5	53.81	49.42	XP_016549657.1 PREDICTED: uncharacterized protein LOC107849614 [Capsicum annuum];PREDICTED: uncharacterized protein LOC107857096 [Capsicum annuum] &gt	GO:0016021;GO:0016020	integral component of membrane;membrane	-	-	-	-	-	-	-	-
Gene:Capana00g000231	5.03	7.46	9.64	10.67	9.73	11.59	25.33	28.78	35.99	8.77	14.12	7.58	10.29	10.53	9.57	26.9	24.78	27.55	PREDICTED: calcium-binding and coiled-coil domain-containing protein 2-like [Capsicum annuum]	-	-	-	-	-	-	-	-	-	-
Gene:Capana00g000232	0.68	0.72	1	0.59	0.53	0.97	0.93	1.24	1.91	0.96	0.99	0.91	0.53	0.19	0.4	0.61	0.3	0.77	PREDICTED: uncharacterized protein LOC107854435 isoform X1 [Capsicum annuum]	-	-	-	-	-	-	-	-	-	-
Gene:Capana00g000233	0	0.6	0	1.91	2.09	0	2.32	1.56	0.79	0	0	0	3.17	3.62	3.65	5.19	3.73	3.45	PREDICTED: uncharacterized protein LOC107854840 [Capsicum annuum]	GO:0005886	plasma membrane	-	-	-	-	-	-	-	-
Gene:Capana00g000236	0.06	0.29	0.06	0.05	0.06	0.06	0.12	0.06	0	0.06	0.1	0.19	0.2	0	0	0.06	0.06	0.06	PREDICTED: auxin response factor 9-like [Capsicum annuum]	GO:0009734;GO:0009725;GO:0006351;GO:0006355;GO:0003677;GO:0005634	auxin-activated signaling pathway;response to hormone;transcription, DNA-templated;regulation of transcription, DNA-templated;DNA binding;nucleus	K14486	K14486,ARF	http://www.genome.jp/dbget-bin/www_bget?ko:K14486	Plant hormone signal transduction	ko04075	-	Auxin	Auxin response factor 9 OS=Arabidopsis thaliana GN=ARF9 PE=1 SV=1
Gene:Capana00g000237	0.52	0	0	0.87	0	0	0	0	0	0	1.02	0	0	0	0	0	0	0	ANJ03942.1 AtpA (chloroplast) [Capsicum chinense] &gt;AFP90761.1 ATP synthase CF1 alpha subunit (chloroplast) [Capsicum annuum] &gt;APT41968.1 AtpA (chloroplast) [Capsicum eximium];APT41707.1 AtpA (chloroplast) [Capsicum chinense] &gt;ALD50174.1 AtpA (chloroplast) [Capsicum frutescens] &gt;ALD50346.1 AtpA (chloroplast) [Capsicum baccatum var. baccatum] &gt;ALD50088.1 AtpA (chloroplast) [Capsicum …	GO:0046933;GO:0016820;GO:0015992;GO:0045261;GO:0046961;GO:0033178;GO:0016787;GO:0046034;GO:0006811;GO:0006754;GO:0006810;GO:0016020;GO:0009536;GO:0005524;GO:0000166;GO:0009535;GO:0015986;GO:0005886;GO:0009579;GO:0015991;GO:0009507	proton-transporting ATP synthase activity, rotational mechanism;hydrolase activity, acting on acid anhydrides, catalyzing transmembrane movement of substances;proton transport;proton-transporting ATP synthase complex, catalytic core F(1);proton-transporting ATPase activity, rotational mechanism;proton-transporting two-sector ATPase complex, catalytic domain;hydrolase activity;ATP metabolic proces…	K02111	ATPF1A,atpA	http://www.genome.jp/dbget-bin/www_bget?ko:K02111	Oxidative phosphorylation;Photosynthesis	ko00190,ko00195	KOG1353(C)(F0F1-type ATP synthase, alpha subunit)	ATP	ATP synthase subunit alpha, chloroplastic OS=Nicotiana tomentosiformis GN=atpA PE=3 SV=1
Gene:Capana00g000241	13.52	12.22	16.79	14.16	13.34	13.05	11.65	11.93	4.53	7.69	9.46	9.5	10.56	10.34	9.69	10.18	10.24	8.8	PREDICTED: THO complex subunit 2-like, partial [Capsicum annuum]	GO:0000347	THO complex	K12879	THOC2	http://www.genome.jp/dbget-bin/www_bget?ko:K12879	Spliceosome;RNA transport	ko03040,ko03013	KOG1874(K)(KEKE-like motif-containing transcription regulator (Rlr1)/suppressor of sin4)	THO	THO complex subunit 2 OS=Arabidopsis thaliana GN=THO2 PE=1 SV=1
Gene:Capana00g000242	0.32	0.45	0.29	0.35	0.31	0.31	0.57	0.31	0.21	0.7	0.39	0.45	0.37	0.31	0.47	0.46	0.36	0.23	PREDICTED: beta-D-glucosyl crocetin beta-1,6-glucosyltransferase-like [Capsicum annuum]	-	-	-	-	-	-	-	-	Beta-D-glucosyl	Beta-D-glucosyl crocetin beta-1,6-glucosyltransferase OS=Gardenia jasminoides GN=UGT94E5 PE=1 SV=1
Gene:Capana00g000243	0	0	0	0	0	0	0	0	0	0	0	0	0	0.1	0	0	0	0	OIT01590.1 beta-amyrin synthase [Nicotiana attenuata];XP_019246823.1 PREDICTED: beta-amyrin synthase isoform X1 [Nicotiana attenuata] &gt;PREDICTED: beta-amyrin synthase isoform X1 [Nicotiana attenuata] &gt	GO:0016853;GO:0016866	isomerase activity;intramolecular transferase activity	K15813	LUP4	http://www.genome.jp/dbget-bin/www_bget?ko:K15813	Sesquiterpenoid and triterpenoid biosynthesis	ko00909	KOG0497(I)(Oxidosqualene-lanosterol cyclase and related proteins)	Beta-amyrin	Beta-amyrin synthase OS=Solanum lycopersicum GN=TTS1 PE=1 SV=1
Gene:Capana00g000246	2.38	1.77	2.13	1.48	1.33	1.85	5.09	6.58	4.14	1.93	2.64	1.1	1.22	1.47	1.51	8.08	5.97	4.69	PREDICTED: probable boron transporter 2 isoform X1 [Capsicum annuum]	GO:0016020;GO:0005452;GO:0016021;GO:0006820;GO:0008509;GO:0051453;GO:0005887;GO:0098656	membrane;inorganic anion exchanger activity;integral component of membrane;anion transport;anion transmembrane transporter activity;regulation of intracellular pH;integral component of plasma membrane;anion transmembrane transport	-	-	-	-	-	KOG1172(P)(Na+-independent Cl/HCO3 exchanger AE1 and related transporters (SLC4 family))	Boron;Probable	Boron transporter 1 OS=Arabidopsis thaliana GN=BOR1 PE=1 SV=1;Probable boron transporter 2 OS=Arabidopsis thaliana GN=BOR2 PE=2 SV=1
Gene:Capana00g000252	8.07	10.15	7.38	11.07	10.68	12.75	16.45	16.41	16.81	12.59	11.22	7.91	12.75	7.25	10.1	15.08	12.43	14.88	PREDICTED: uncharacterized protein LOC107856071 isoform X1 [Capsicum annuum]	GO:0008270;GO:0016020;GO:0016021;GO:0046872	zinc ion binding;membrane;integral component of membrane;metal ion binding	-	-	-	-	-	-	-	-
Gene:Capana00g000253	0	0	0	0	0	0	0	0	0	0	0	0	0	0	0	0.19	0.05	0	-	-	-	-	-	-	-	-	-	-	-
Gene:Capana00g000255	1.24	2.11	1.46	1.54	1.89	0.92	10.03	7.3	10.18	2.27	3.16	2.54	2.63	3.48	2.79	11.65	11.61	11.33	PREDICTED: uncharacterized protein LOC107856038, partial [Capsicum annuum]	-	-	K12471	EPN	http://www.genome.jp/dbget-bin/www_bget?ko:K12471	Endocytosis	ko04144	-	-	-
Gene:Capana00g000256	15.48	4.24	3.63	10.71	10.59	4.24	10.64	25.83	12.1	12.42	8.84	10.58	8.83	2.66	6.69	12.1	12.34	17.64	PREDICTED: putative F-box protein PP2-B12 [Capsicum annuum]	-	-	-	-	-	-	-	-	Putative	Putative F-box protein PP2-B12 OS=Arabidopsis thaliana GN=PP2B12 PE=4 SV=1
Gene:Capana00g000261	0	0	0	0	0.09	0	0	0.05	0	0	0	0	0	0	0	0	0.37	0	PREDICTED: probable inorganic phosphate transporter 1-2 [Capsicum annuum]	GO:0016020;GO:0005315;GO:0016021;GO:0055085;GO:0022857;GO:0006817;GO:0005887;GO:0022891	membrane;inorganic phosphate transmembrane transporter activity;integral component of membrane;transmembrane transport;transmembrane transporter activity;phosphate ion transport;integral component of plasma membrane;substrate-specific transmembrane transporter activity	K08176	PHO84	http://www.genome.jp/dbget-bin/www_bget?ko:K08176	-	-	KOG0255(R)(Synaptic vesicle transporter SVOP and related transporters (major facilitator superfamily))	Probable	Probable inorganic phosphate transporter 1-7 OS=Arabidopsis thaliana GN=PHT1-7 PE=2 SV=2
Gene:Capana00g000264	0	0	0	0	0	0	0	0	0	0	0	0	0	0.38	0	0	0	0	hypothetical protein VIGAN_UM125100 [Vigna angularis var. angularis]	-	-	-	-	-	-	-	-	-	-
Gene:Capana00g000268	2.6	2.91	1.95	2.6	2.37	2.18	1.13	1.19	0.69	3.4	3.33	2.12	1.91	1.82	2.12	1.34	1.23	0.8	PREDICTED: ubiquitin carboxyl-terminal hydrolase 12-like, partial [Capsicum annuum]	GO:0006511;GO:0016579;GO:0036459	ubiquitin-dependent protein catabolic process;protein deubiquitination;thiol-dependent ubiquitinyl hydrolase activity	K11838	USP7,UBP15	http://www.genome.jp/dbget-bin/www_bget?ko:K11838	-	-	-	Ubiquitin;Ubiquitin	Ubiquitin carboxyl-terminal hydrolase 13 OS=Arabidopsis thaliana GN=UBP13 PE=2 SV=1;Ubiquitin carboxyl-terminal hydrolase 12 OS=Arabidopsis thaliana GN=UBP12 PE=2 SV=2
Gene:Capana00g000269	20.06	20.56	23.44	25.38	27.02	24.78	36.79	35.46	30.91	22.49	18.9	18.34	25.71	24.29	22.14	32.72	30.49	35.69	PREDICTED: clustered mitochondria protein-like isoform X1 [Capsicum annuum];PREDICTED: clustered mitochondria protein [Fragaria vesca subsp. vesca];PREDICTED: clustered mitochondria protein-like isoform X2 [Capsicum annuum];PREDICTED: clustered mitochondria protein-like, partial [Nicotiana tabacum]	GO:0007005;GO:0048312;GO:0003723;GO:0005737	mitochondrion organization;intracellular distribution of mitochondria;RNA binding;cytoplasm	K03255	TIF31,CLU1	http://www.genome.jp/dbget-bin/www_bget?ko:K03255	-	-	KOG1839(R)(Uncharacterized protein CLU1/cluA/TIF31 involved in mitochondrial morphology/distribution, also found associated with eIF-3)	Clustered	Clustered mitochondria protein OS=Arabidopsis thaliana GN=FMT PE=2 SV=1
Gene:Capana00g000270	4.58	3.6	3.33	1.79	4.39	3.32	2.26	3.2	1.59	2.72	2.09	2.35	0.95	1.52	1.96	2.53	2.12	2.32	PREDICTED: uncharacterized protein LOC107852736 [Capsicum annuum];PREDICTED: uncharacterized protein LOC107869268 [Capsicum annuum]	GO:0005509;GO:0005432;GO:0055085;GO:0055074;GO:0016021;GO:0016020	calcium ion binding;calcium:sodium antiporter activity;transmembrane transport;calcium ion homeostasis;integral component of membrane;membrane	-	-	-	-	-	-	Sodium/calcium;Sodium/calcium	Sodium/calcium exchanger NCL2 OS=Oryza sativa subsp. japonica GN=NCL2 PE=2 SV=2;Sodium/calcium exchanger NCL1 OS=Oryza sativa subsp. japonica GN=NCL1 PE=2 SV=1
Gene:Capana00g000271	1.01	1.21	2.6	2.12	2.36	1.8	2.35	1.29	2.84	2.08	3.11	2.36	2.23	4.15	4.44	2.16	2.94	3.08	PREDICTED: calcium-dependent protein kinase 11-like [Capsicum annuum]	GO:0004672;GO:0005737;GO:0018105;GO:0005886;GO:0004683;GO:0004674;GO:0009738;GO:0005509;GO:0009931;GO:0035556;GO:0005516;GO:0006468;GO:0005524;GO:0005634;GO:0000166;GO:0046777	protein kinase activity;cytoplasm;peptidyl-serine phosphorylation;plasma membrane;calmodulin-dependent protein kinase activity;protein serine/threonine kinase activity;abscisic acid-activated signaling pathway;calcium ion binding;calcium-dependent protein serine/threonine kinase activity;intracellular signal transduction;calmodulin binding;protein phosphorylation;ATP binding;nucleus;nucleotide bi…	K13412	CPK	http://www.genome.jp/dbget-bin/www_bget?ko:K13412	Plant-pathogen interaction	ko04626	-	Calcium-dependent	Calcium-dependent protein kinase SK5 OS=Glycine max PE=1 SV=1
Gene:Capana00g000272	0	0	0	0	0	0	0	0	0	0	0	0.34	12.14	10.13	15.29	6.33	6.12	2.93	PREDICTED: calcineurin B-like protein 1, partial [Capsicum annuum]	GO:0005509	calcium ion binding	K06268	PPP3R,CNB	http://www.genome.jp/dbget-bin/www_bget?ko:K06268	-	-	KOG0044(T)(Ca2+ sensor (EF-Hand superfamily))	Calcineurin	Calcineurin B-like protein 1 OS=Arabidopsis thaliana GN=CBL1 PE=1 SV=3
Gene:Capana00g000273	5.03	6.12	4.47	3.22	4.74	4.89	4.72	3.52	4.99	6.46	6.34	6.22	4.08	4.06	3.21	4.64	5.58	4.42	PREDICTED: uncharacterized protein LOC107852797 [Capsicum annuum]	-	-	K15326	TSEN54	http://www.genome.jp/dbget-bin/www_bget?ko:K15326	-	-	-	tRNA-splicing;tRNA-splicing	tRNA-splicing endonuclease subunit Sen54 OS=Mus musculus GN=Tsen54 PE=2 SV=2;tRNA-splicing endonuclease subunit Sen54 OS=Homo sapiens GN=TSEN54 PE=1 SV=3
Gene:Capana00g000274	0	0	0.1	0.49	0.6	0.17	0.18	0	0.3	0.08	0	0.2	0	0	0.1	0.17	0.1	0.19	PREDICTED: putative aminoacrylate hydrolase RutD isoform X2 [Capsicum annuum]	GO:0016021;GO:0016020	integral component of membrane;membrane	-	-	-	-	-	KOG4409(R)(Predicted hydrolase/acyltransferase (alpha/beta hydrolase superfamily))	Probable	Probable lysophospholipase BODYGUARD 1 OS=Arabidopsis thaliana GN=BDG1 PE=2 SV=1
Gene:Capana00g000277	1.22	1.57	2.89	0.8	1.29	1.32	0.47	0.95	1.47	1.99	0.96	1.46	0.5	0.23	0.23	1.22	0.71	1.32	PREDICTED: actin-related protein 2/3 complex subunit 2B-like [Capsicum annuum]	GO:0015629;GO:0034314;GO:0030833;GO:0005885	actin cytoskeleton;Arp2/3 complex-mediated actin nucleation;regulation of actin filament polymerization;Arp2/3 protein complex	K05758	ARPC2	http://www.genome.jp/dbget-bin/www_bget?ko:K05758	Endocytosis	ko04144	-	Actin-related	Actin-related protein 2/3 complex subunit 2B OS=Arabidopsis thaliana GN=ARPC2B PE=2 SV=1
Gene:Capana00g000279	1.24	1.61	1.56	2.2	1.51	1.05	0.48	0.35	0.46	0.85	1.35	1.51	1.8	1.67	1.79	0.45	0.37	0.72	PREDICTED: pentatricopeptide repeat-containing protein At1g09410-like [Capsicum annuum]	-	-	-	-	-	-	-	-	Pentatricopeptide	Pentatricopeptide repeat-containing protein At4g02750 OS=Arabidopsis thaliana GN=PCMP-H24 PE=3 SV=1
Gene:Capana00g000280	2.1	2.36	2.2	2.47	2.91	2.53	1.59	1.97	3.03	1.57	2.61	2.78	3.19	1.75	2.75	1.91	1.8	1.15	PREDICTED: E3 ubiquitin-protein ligase RNF14 isoform X1 [Solanum tuberosum];PREDICTED: E3 ubiquitin-protein ligase RNF14-like isoform X1 [Capsicum annuum]	GO:0004842;GO:0032436;GO:0000209;GO:0005737;GO:0046872;GO:0031624;GO:0008270;GO:0061630;GO:0016567;GO:0000151;GO:0042787	ubiquitin-protein transferase activity;positive regulation of proteasomal ubiquitin-dependent protein catabolic process;protein polyubiquitination;cytoplasm;metal ion binding;ubiquitin conjugating enzyme binding;zinc ion binding;ubiquitin protein ligase activity;protein ubiquitination;ubiquitin ligase complex;protein ubiquitination involved in ubiquitin-dependent protein catabolic process	K11971	RNF14,ARA54	http://www.genome.jp/dbget-bin/www_bget?ko:K11971	-	-	-	E3	E3 ubiquitin-protein ligase RNF14 OS=Mus musculus GN=Rnf14 PE=1 SV=2
Gene:Capana00g000284	42.88	47.77	47.29	40.11	46.47	43.12	21.96	19.04	15.21	39.44	37.64	37.34	32.6	37.1	41.89	17.79	18.09	17.13	PREDICTED: uncharacterized protein LOC107852722 [Capsicum annuum]	GO:0016021;GO:0016020	integral component of membrane;membrane	-	-	-	-	-	-	-	-
Gene:Capana00g000285	0.76	0.26	0.58	0.25	0.17	0.35	0.09	0.19	0	0.43	0.08	0.4	0.1	0.28	0.29	0.34	0	0.19	PREDICTED: uncharacterized protein LOC107871521 [Capsicum annuum]	-	-	-	-	-	-	-	-	-	-
Gene:Capana00g000286	9.38	11.33	11.98	9.78	9.72	10.45	14.93	13.84	11.69	16.42	14.42	13.04	16.22	11.22	14.34	14.4	15.96	18.77	PREDICTED: DNA ligase 4 isoform X1 [Solanum tuberosum]	-	-	K10777	LIG4,DNL4	http://www.genome.jp/dbget-bin/www_bget?ko:K10777	Non-homologous end-joining	ko03450	-	-	-
Gene:Capana00g000287	0	0	0	0	0	0	0	0	0	0	0	0	0	0.03	0.03	0	0.03	0.03	XP_009587752.1 PREDICTED: uncharacterized protein LOC104085437 [Nicotiana tomentosiformis] &gt;XP_009587754.1 PREDICTED: uncharacterized protein LOC104085437 [Nicotiana tomentosiformis];PREDICTED: uncharacterized protein LOC104085437 [Nicotiana tomentosiformis] &gt	-	-	-	-	-	-	-	-	TPR	TPR and ankyrin repeat-containing protein 1 OS=Mus musculus GN=Trank1 PE=2 SV=3
Gene:Capana00g000290	3.74	4.5	4.04	5.71	7.09	4.61	10.44	6.81	9.32	8.96	7.68	5.14	20.71	17.79	27.09	7.56	9.82	9.03	PREDICTED: uncharacterized protein LOC107857104 isoform X1 [Capsicum annuum];XP_016547569.1 PREDICTED: uncharacterized protein LOC107847682 isoform X3 [Capsicum annuum];PREDICTED: uncharacterized protein LOC107857104 isoform X3 [Capsicum annuum] &gt	GO:0016021;GO:0016020	integral component of membrane;membrane	-	-	-	-	-	-	-	-
Gene:Capana00g000292	45	27.46	45.85	43.42	37.36	35.92	52.76	56.75	87.83	31.59	32.6	30.57	34.6	38.97	44.59	55.91	61.14	42.3	PREDICTED: 40S ribosomal protein S13-like, partial [Capsicum annuum];PREDICTED: 40S ribosomal protein S13 [Solanum lycopersicum] &gt;XP_006345513.1 PREDICTED: 40S ribosomal protein S13-like [Solanum tuberosum] &gt;XP_015074603.1 PREDICTED: 40S ribosomal protein S13-like [Solanum pennellii]	GO:0030529;GO:0003735;GO:0005840;GO:0005730;GO:0005622;GO:0006412;GO:0070181;GO:0022627	intracellular ribonucleoprotein complex;structural constituent of ribosome;ribosome;nucleolus;intracellular;translation;small ribosomal subunit rRNA binding;cytosolic small ribosomal subunit	K02953	RP-S13e,RPS13	http://www.genome.jp/dbget-bin/www_bget?ko:K02953	Ribosome	ko03010	KOG0400(J)(40S ribosomal protein S13)	40S	40S ribosomal protein S13 OS=Glycine max GN=RPS13 PE=2 SV=1
Gene:Capana00g000293	0	0	0	0.12	0	0.25	0	0	0	0.12	0.23	0.14	0	0	0	0	0.14	0	PREDICTED: uncharacterized protein LOC107853908 [Capsicum annuum]	-	-	-	-	-	-	-	-	-	-
Gene:Capana00g000294	113.83	119.54	113.85	85.07	86.44	90.54	15.93	18.18	19.46	112.42	114.61	110.13	74.74	78.91	71.76	31.48	28.69	29.59	PREDICTED: LIM domain-containing protein WLIM1-like [Capsicum annuum] &gt;XP_016568875.1 PREDICTED: LIM domain-containing protein WLIM1-like [Capsicum annuum]	GO:0008270;GO:0046872	zinc ion binding;metal ion binding	K09377	CSRP	http://www.genome.jp/dbget-bin/www_bget?ko:K09377	-	-	KOG1700(TZ)(Regulatory protein MLP and related LIM proteins)	LIM	LIM domain-containing protein WLIM1 OS=Arabidopsis thaliana GN=WLIM1 PE=1 SV=1
Gene:Capana00g000295	3.2	0.53	4.56	1.65	4.67	0	2.89	0	0	2.94	2.52	1.4	0	0	1.8	0	0.72	0	XP_016569603.1 PREDICTED: ribosome maturation protein SBDS [Capsicum annuum];PREDICTED: ribosome maturation protein SBDS [Capsicum annuum] &gt	GO:0005634;GO:0042254;GO:0006364;GO:0042256;GO:0003723;GO:0005737	nucleus;ribosome biogenesis;rRNA processing;mature ribosome assembly;RNA binding;cytoplasm	K14574	SDO1,SBDS	http://www.genome.jp/dbget-bin/www_bget?ko:K14574	Ribosome biogenesis in eukaryotes	ko03008	KOG2917(J)(Predicted exosome subunit)	Ribosome	Ribosome maturation protein SBDS OS=Gallus gallus GN=SBDS PE=2 SV=1
Gene:Capana00g000298	0.25	0.71	0.36	0.74	0.67	0.56	0.21	0.12	0.25	1.79	1.49	1.07	0.38	0.12	0.37	0.35	0.11	0	PREDICTED: ABC transporter G family member 7-like [Capsicum annuum]	GO:0042626;GO:0016021;GO:0005886;GO:0016020;GO:0016887;GO:0005524;GO:0000166	ATPase activity, coupled to transmembrane movement of substances;integral component of membrane;plasma membrane;membrane;ATPase activity;ATP binding;nucleotide binding	-	-	-	-	-	KOG0061(Q)(Transporter, ABC superfamily (Breast cancer resistance protein))	ABC	ABC transporter G family member 7 OS=Arabidopsis thaliana GN=ABCG7 PE=2 SV=1
Gene:Capana00g000300	9.54	10.09	9.93	9.67	9.88	9.11	6.53	10.89	12.43	8	3.23	11.69	6.86	7.79	5.84	8.55	7.38	9.21	PREDICTED: putative uncharacterized protein At4g01020, chloroplastic [Solanum tuberosum]	GO:0008026;GO:0005524;GO:0005634;GO:0000166;GO:0044822;GO:0016787;GO:0046872;GO:0008270;GO:0003676;GO:0005737;GO:0004386;GO:0006396;GO:0003723;GO:0004004	ATP-dependent helicase activity;ATP binding;nucleus;nucleotide binding;RNA binding;hydrolase activity;metal ion binding;zinc ion binding;nucleic acid binding;cytoplasm;helicase activity;RNA processing;RNA binding;ATP-dependent RNA helicase activity	K12818	DHX8,PRP22	http://www.genome.jp/dbget-bin/www_bget?ko:K12818	Spliceosome	ko03040	KOG1815(O)(Predicted E3 ubiquitin ligase)	ATP-dependent	ATP-dependent RNA helicase DEAH11, chloroplastic OS=Arabidopsis thaliana GN=At4g01020 PE=3 SV=1
Gene:Capana00g000301	2.21	1.32	2.49	2.34	2.69	3.39	3.48	1.54	2.76	2.5	2.65	2.77	2.31	5.06	2.44	2.4	2.05	2.93	PREDICTED: G2/mitotic-specific cyclin S13-7-like isoform X1 [Capsicum annuum]	GO:0005634	nucleus	K05868	CCNB	http://www.genome.jp/dbget-bin/www_bget?ko:K05868	-	-	KOG0654(D)(G2/Mitotic-specific cyclin A)	G2/mitotic-specific	G2/mitotic-specific cyclin S13-6 OS=Glycine max PE=2 SV=1
Gene:Capana00g000305	0.16	0.05	0.11	0.14	0.24	0.14	0.05	0.1	0	0.34	0.14	0.11	0.17	0.64	0.49	0.24	0.55	0.47	PREDICTED: uncharacterized protein LOC107852453 isoform X3 [Capsicum annuum]	-	-	-	-	-	-	-	-	-	-
Gene:Capana00g000306	14.21	12.53	12.59	13.79	16.56	13.76	11.43	14.76	6.84	8.75	7.87	9.34	11.97	10.1	11.07	9.26	11.81	9.23	XP_016568966.1 PREDICTED: KH domain-containing protein At4g18375-like [Capsicum annuum];PREDICTED: KH domain-containing protein At4g18375-like [Capsicum annuum] &gt	GO:0003723;GO:0003676	RNA binding;nucleic acid binding	K13162	PCBP2_3_4	http://www.genome.jp/dbget-bin/www_bget?ko:K13162	-	-	KOG2190(AR)(PolyC-binding proteins alphaCP-1 and related KH domain proteins)	KH	KH domain-containing protein HEN4 OS=Arabidopsis thaliana GN=HEN4 PE=1 SV=1
Gene:Capana00g000307	0	0	6.01	0	0	0	0	3.65	4.39	0.14	0	0.8	0	0	0	1.41	0	0	PREDICTED: DNA damage-binding protein 1-like, partial [Capsicum annuum]	GO:0003676;GO:0031461;GO:0016567;GO:0043161;GO:0010017;GO:0005634;GO:0006289;GO:0003684;GO:0009585	nucleic acid binding;cullin-RING ubiquitin ligase complex;protein ubiquitination;proteasome-mediated ubiquitin-dependent protein catabolic process;red or far-red light signaling pathway;nucleus;nucleotide-excision repair;damaged DNA binding;red, far-red light phototransduction	K10610	DDB1	http://www.genome.jp/dbget-bin/www_bget?ko:K10610	Ubiquitin mediated proteolysis;Nucleotide excision repair	ko04120,ko03420	KOG1897(L)(Damage-specific DNA binding complex, subunit DDB1)	DNA	DNA damage-binding protein 1 OS=Solanum cheesmaniae GN=DDB1 PE=3 SV=1
Gene:Capana00g000308	62.31	46.82	62.65	55.84	50.79	54.08	76.54	69.71	83.9	60.72	59.75	63.65	44.4	44.9	52.46	73.3	77.1	69	eukaryotic translation initiation factor [Capsicum annuum] &gt;AAY62607.1 eukaryotic initiation factor 4E [Capsicum annuum] &gt;XP_016554036.1 PREDICTED: eukaryotic translation initiation factor [Capsicum annuum] &gt;AAY62609.1 eukaryotic initiation factor 4E [Capsicum annuum];AAY62608.1 eukaryotic initiation factor 4E [Capsicum annuum] &gt	GO:0006413;GO:0003723;GO:0005737;GO:0006412;GO:0003743	translational initiation;RNA binding;cytoplasm;translation;translation initiation factor activity	K03259	EIF4E	http://www.genome.jp/dbget-bin/www_bget?ko:K03259	RNA transport	ko03013	KOG1669(J)(Predicted mRNA cap-binding protein related to eIF-4E)	Eukaryotic	Eukaryotic translation initiation factor isoform 4E-2 OS=Oryza sativa subsp. japonica GN=Os10g0467600 PE=2 SV=2
Gene:Capana00g000313	1.56	1.48	1.87	2.89	1.96	1.59	4.63	1.74	4.67	1.63	0.96	1.24	1.19	3.49	3.97	4.58	5.38	5.26	PREDICTED: uncharacterized protein LOC101252412 [Solanum lycopersicum] &gt;XP_015082459.1 PREDICTED: uncharacterized protein LOC107026115 [Solanum pennellii];PREDICTED: uncharacterized protein LOC104240752 isoform X1 [Nicotiana sylvestris]	-	-	-	-	-	-	-	-	-	-
Gene:Capana00g000314	62.01	52.43	62.62	82.14	80.59	78.17	63.42	77.2	58.32	59.43	59.1	66.67	64.78	68.65	70.39	66.27	65.29	64.5	PREDICTED: omega-amidase, chloroplastic-like [Capsicum annuum]	GO:0050152;GO:0006108;GO:0006107;GO:0008270;GO:0016810;GO:0009507;GO:0009570;GO:0005829;GO:0006807	omega-amidase activity;malate metabolic process;oxaloacetate metabolic process;zinc ion binding;hydrolase activity, acting on carbon-nitrogen (but not peptide) bonds;chloroplast;chloroplast stroma;cytosol;nitrogen compound metabolic process	K13566	NIT2	http://www.genome.jp/dbget-bin/www_bget?ko:K13566	Alanine, aspartate and glutamate metabolism	ko00250	KOG0806(E)(Carbon-nitrogen hydrolase);KOG0807(E)(Carbon-nitrogen hydrolase)	Omega-amidase,	Omega-amidase, chloroplastic OS=Arabidopsis thaliana GN=NLP3 PE=1 SV=1
Gene:Capana00g000315	478.5	575.51	503.64	364.93	376.22	386.67	256.04	227.2	309.07	684.33	667.04	673.41	347.15	343.14	341.55	225.47	224.52	215.36	PREDICTED: BURP domain-containing protein BNM2A-like [Capsicum annuum]	-	-	-	-	-	-	-	-	BURP	BURP domain protein USPL1 OS=Arabidopsis thaliana GN=USPL1 PE=2 SV=1
Gene:Capana00g000316	1.53	0.57	0.97	2.5	1.58	1.63	1.46	1.02	2.27	0.68	1.37	0.2	0.6	0.2	1.31	1.75	1.49	2.93	PREDICTED: sodium-dependent phosphate transport protein 1, chloroplastic-like [Capsicum annuum]	GO:0055085;GO:0098656;GO:0016020;GO:0005315;GO:0016021;GO:0009536;GO:0009535;GO:0009579	transmembrane transport;anion transmembrane transport;membrane;inorganic phosphate transmembrane transporter activity;integral component of membrane;plastid;chloroplast thylakoid membrane;thylakoid	K08193	SLC17A	http://www.genome.jp/dbget-bin/www_bget?ko:K08193	-	-	KOG2532(G)(Permease of the major facilitator superfamily)	Probable;Sodium-dependent	Probable anion transporter 1, chloroplastic OS=Oryza sativa subsp. japonica GN=PHT4;1 PE=2 SV=1;Sodium-dependent phosphate transport protein 1, chloroplastic OS=Arabidopsis thaliana GN=ANTR1 PE=1 SV=1
Gene:Capana00g000317	10.3	15.57	6.81	7.61	11.54	11.06	10.61	13.02	8.55	10.53	7.32	10.02	12.62	5.8	5.17	4.86	9.37	5.28	PREDICTED: dof zinc finger protein DOF2.4-like, partial [Capsicum annuum]	GO:0006355;GO:0003677	regulation of transcription, DNA-templated;DNA binding	-	-	-	-	-	-	Dof	Dof zinc finger protein DOF3.6 OS=Arabidopsis thaliana GN=DOF3.6 PE=1 SV=2
Gene:Capana00g000320	32.62	39.29	43.47	44.18	33.31	39.54	42.28	48.2	48.89	19.75	22.91	20.7	16.56	15.26	20.72	27.36	24.2	20.8	PREDICTED: mitochondrial fission 1 protein A-like [Capsicum annuum] &gt;XP_016555095.1 PREDICTED: mitochondrial fission 1 protein A-like [Capsicum annuum]	GO:0000266;GO:0016021;GO:0016020	mitochondrial fission;integral component of membrane;membrane	K17969	FIS1,TTC11,MDV2	http://www.genome.jp/dbget-bin/www_bget?ko:K17969	-	-	KOG3364(M)(Membrane protein involved in organellar division)	Mitochondrial	Mitochondrial fission 1 protein A OS=Arabidopsis thaliana GN=FIS1A PE=1 SV=1
Gene:Capana00g000321	4.43	2.5	3.82	16.26	19.47	13.91	82.94	67.12	87.23	3.14	4.31	4.25	139.73	123.74	146.32	200.68	210.06	219.04	PREDICTED: tyramine N-feruloyltransferase 4/11 [Capsicum annuum]	GO:0005737;GO:0016740;GO:0008080;GO:0050366;GO:0016746	cytoplasm;transferase activity;N-acetyltransferase activity;tyramine N-feruloyltransferase activity;transferase activity, transferring acyl groups	-	-	-	-	-	-	Tyramine	Tyramine N-feruloyltransferase 4/11 OS=Nicotiana tabacum GN=THT4 PE=2 SV=1
Gene:Capana00g000323	12.28	5.5	8.45	9.72	12.45	7.41	15.79	4.34	20.21	20.25	12.9	16.51	3.24	8.88	11.71	4.16	5.18	16.14	PREDICTED: dnaJ protein ERDJ2A-like [Capsicum annuum]	-	-	K09540	SEC63,DNAJC23	http://www.genome.jp/dbget-bin/www_bget?ko:K09540	Protein export;Protein processing in endoplasmic reticulum	ko03060,ko04141	-	DnaJ	DnaJ protein ERDJ2A OS=Arabidopsis thaliana GN=ERDJ2A PE=1 SV=1
Gene:Capana00g000325	8.13	8.55	8.07	8.74	12.33	10.3	13.01	14.59	13.76	6.29	6.35	8.95	10.75	15.63	9.8	13.73	14.26	15.23	PREDICTED: ALG-2 interacting protein X [Solanum tuberosum];PREDICTED: ALG-2 interacting protein X-like, partial [Capsicum annuum]	GO:0009506;GO:0005829	plasmodesma;cytosol	K12200	PDCD6IP,ALIX,RIM20	http://www.genome.jp/dbget-bin/www_bget?ko:K12200	Endocytosis	ko04144	KOG2220(R)(Predicted signal transduction protein)	pH-response	pH-response regulator protein palA/RIM20 OS=Cryptococcus neoformans var. neoformans serotype D (strain B-3501A) GN=RIM20 PE=3 SV=1
Gene:Capana00g000332	0	0	0	2.92	0	2.43	2.34	0	0	0	0	0	0	0	0	0	0	0	PREDICTED: fructose-bisphosphate aldolase cytoplasmic isozyme-like, partial [Capsicum annuum]	GO:0003824;GO:0004332;GO:0006096;GO:0016829	catalytic activity;fructose-bisphosphate aldolase activity;glycolytic process;lyase activity	K01623	ALDO	http://www.genome.jp/dbget-bin/www_bget?ko:K01623	Fructose and mannose metabolism;Glycolysis / Gluconeogenesis;Pentose phosphate pathway;Carbon fixation in photosynthetic organisms;Biosynthesis of amino acids;Carbon metabolism	ko00051,ko00010,ko00030,ko00710,ko01230,ko01200	KOG1557(G)(Fructose-biphosphate aldolase)	Fructose-bisphosphate	Fructose-bisphosphate aldolase 6, cytosolic OS=Arabidopsis thaliana GN=FBA6 PE=1 SV=1
Gene:Capana00g000333	26.46	31.16	24.9	27.58	24.73	30.09	33.5	29.11	25.4	30.6	31.36	24.31	28.57	26.05	30.22	29.09	26.94	30.41	PREDICTED: phosphatidylinositol 4-kinase alpha 2-like, partial [Capsicum annuum]	-	-	K00888	PI4KA	http://www.genome.jp/dbget-bin/www_bget?ko:K00888	Phosphatidylinositol signaling system;Inositol phosphate metabolism	ko04070,ko00562	KOG0902(T)(Phosphatidylinositol 4-kinase)	Phosphatidylinositol	Phosphatidylinositol 4-kinase alpha 1 OS=Arabidopsis thaliana GN=PI4KA1 PE=1 SV=2
Gene:Capana00g000334	47.39	40.35	47.69	30.16	30.24	31.93	21.78	19.48	26.11	90.94	98.18	90.22	47.49	55.45	55.65	33.39	27.29	34.57	PREDICTED: virulence protein STM3117-like [Capsicum annuum] &gt;XP_016560541.1 PREDICTED: virulence protein STM3117-like [Capsicum annuum]	GO:0046872;GO:0004462	metal ion binding;lactoylglutathione lyase activity	-	-	-	-	-	-	-	-
Gene:Capana00g000339	5.76	9.64	10.65	12.74	12.03	9.05	14.81	15.43	11.26	10.24	10.7	10.37	16.53	13.18	14.58	10.11	12.3	11.41	PREDICTED: NF-X1-type zinc finger protein NFXL2 [Capsicum annuum]	GO:0016021;GO:0008270;GO:0016020;GO:0000977;GO:0006366;GO:0006355;GO:0005634;GO:0003700;GO:0001078	integral component of membrane;zinc ion binding;membrane;RNA polymerase II regulatory region sequence-specific DNA binding;transcription from RNA polymerase II promoter;regulation of transcription, DNA-templated;nucleus;transcription factor activity, sequence-specific DNA binding;transcriptional repressor activity, RNA polymerase II core promoter proximal region sequence-specific binding	K15683	NFXL1,OZFP	http://www.genome.jp/dbget-bin/www_bget?ko:K15683	-	-	KOG1952(K)(Transcription factor NF-X1, contains NFX-type Zn2+-binding and R3H domains)	NF-X1-type	NF-X1-type zinc finger protein NFXL2 OS=Arabidopsis thaliana GN=NFXL2 PE=1 SV=2
Gene:Capana00g000342	0	0	0	0	0	0	0	0	0	0	0	0	0	0	0	0.19	0.05	0	-	-	-	-	-	-	-	-	-	-	-
Gene:Capana00g000346	0.57	0.88	0.9	0.67	0.74	0.85	28.32	25.99	30.5	0.76	0.62	0.27	3.84	3.56	4.43	10.99	8.51	7.88	PREDICTED: sodium/hydrogen exchanger 7-like isoform X2 [Capsicum annuum];PREDICTED: sodium/hydrogen exchanger 7-like, partial [Capsicum annuum]	-	-	-	-	-	-	-	-	Sodium/hydrogen	Sodium/hydrogen exchanger 7 OS=Arabidopsis thaliana GN=NHX7 PE=1 SV=1
Gene:Capana00g000347	4.5	6.08	6.91	5.5	4.85	4.7	4.89	6.3	6.94	7.78	8.47	6.95	5.64	5.44	7.71	4.39	4.21	5.03	XP_016556513.1 PREDICTED: tropomyosin-like [Capsicum annuum];PREDICTED: tropomyosin-like [Capsicum annuum] &gt	-	-	-	-	-	-	-	-	-	-
Gene:Capana00g000348	0	0.05	0	0	0	0	0.05	0	0	0	0	0	0	0	0	0.18	0	0	PREDICTED: importin-5-like, partial [Capsicum annuum]	-	-	K20222	IPO5,KPNB3,RANBP5	http://www.genome.jp/dbget-bin/www_bget?ko:K20222	-	-	KOG2171(YU)(Karyopherin (importin) beta 3)	Importin-5	Importin-5 OS=Mus musculus GN=Ipo5 PE=1 SV=3
Gene:Capana00g000349	0	0	0	0.16	0	0.08	0	0	0	0	0	0	0.39	0.64	0.75	0.16	0	0.09	PREDICTED: carotenoid 9,10(9&apos;)-cleavage dioxygenase 1-like, partial [Capsicum annuum];,10&apos	-	-	K11159	K11159	http://www.genome.jp/dbget-bin/www_bget?ko:K11159	-	-	-	Carotenoid	Carotenoid 9,10(9&apos;,10&apos;)-cleavage dioxygenase 1 OS=Phaseolus vulgaris GN=CCD1 PE=1 SV=1
Gene:Capana00g000351	0.66	1.29	1.72	1.81	1.12	1.72	0.73	0.71	0.44	2.04	1.88	1.37	1.24	1.32	1.66	1.22	0.34	0.13	PREDICTED: pentatricopeptide repeat-containing protein At1g04840-like, partial [Capsicum annuum]	-	-	-	-	-	-	-	-	Pentatricopeptide	Pentatricopeptide repeat-containing protein At1g04840 OS=Arabidopsis thaliana GN=PCMP-H64 PE=2 SV=1
Gene:Capana00g000353	6.48	5.24	5.71	5.98	7.89	7.88	8.01	7.34	10.11	6.93	6.41	7.77	7.43	8.99	10.78	4.95	6.45	3.65	PREDICTED: poly(ADP-ribose) glycohydrolase 1-like [Capsicum annuum]	GO:0004649;GO:0005975	poly(ADP-ribose) glycohydrolase activity;carbohydrate metabolic process	K07759	PARG	http://www.genome.jp/dbget-bin/www_bget?ko:K07759	-	-	-	Poly(ADP-ribose)	Poly(ADP-ribose) glycohydrolase 1 OS=Arabidopsis thaliana GN=PARG1 PE=1 SV=2
Gene:Capana00g000355	1.74	1.33	1.51	0.84	0.72	0.18	1.16	1.18	0.21	0.5	1.29	0.61	1.66	0.57	0.78	2.05	0.99	0.74	PREDICTED: LOW QUALITY PROTEIN: group II intron-encoded protein LtrA-like [Capsicum annuum]	-	-	-	-	-	-	-	-	-	-
Gene:Capana00g000357	5.56	11.49	0	11.24	0.42	7.27	23.5	0	2.54	0	4.59	2.99	0	0	0	12.81	6.88	6.8	PREDICTED: protein KAKU4 [Capsicum annuum]	-	-	-	-	-	-	-	-	-	-
Gene:Capana00g000358	0	0	0	0.2	0	0.21	0	0	0	0	0	0	0.25	0	0.7	0.2	0.58	0.45	PREDICTED: putative RING-H2 finger protein ATL71 [Capsicum annuum]	-	-	-	-	-	-	-	-	Putative	Putative RING-H2 finger protein ATL71 OS=Arabidopsis thaliana GN=ATL71 PE=3 SV=1
Gene:Capana00g000362	11.38	13.33	11.13	11.81	12.68	12.76	14.5	13.15	7.31	7.23	8.49	8.38	8.13	11.16	9.44	13.44	12.83	12.97	PREDICTED: E3 UFM1-protein ligase 1 homolog [Capsicum annuum]	-	-	-	-	-	-	-	-	E3	E3 UFM1-protein ligase 1 homolog OS=Arabidopsis thaliana GN=At3g46220 PE=1 SV=1
Gene:Capana00g000363	0	0	0	0	0	0	0	0	0.03	0.05	0	0	0	0	0	0	0	0	PREDICTED: vicilin-like antimicrobial peptides 2-2 [Capsicum annuum]	-	-	-	-	-	-	-	-	Vicilin-like	Vicilin-like antimicrobial peptides 2-2 OS=Macadamia integrifolia GN=AMP2-2 PE=2 SV=1
Gene:Capana00g000367	22.42	20.11	18.25	22.52	19.75	19.45	14.33	17.52	18.84	18.76	23.82	20.99	17.28	14.07	18.2	14.76	14.94	19.92	PREDICTED: ras-related protein RABC2a-like, partial [Capsicum annuum]	GO:0080115;GO:0005777;GO:0007264;GO:0005525;GO:0030742	myosin XI tail binding;peroxisome;small GTPase mediated signal transduction;GTP binding;GTP-dependent protein binding	K07910	RAB18	http://www.genome.jp/dbget-bin/www_bget?ko:K07910	-	-	KOG0078(TU)(GTP-binding protein SEC4, small G protein superfamily, and related Ras family GTP-binding proteins);KOG0084(TU)(GTPase Rab1/YPT1, small G protein superfamily, and related GTP-binding proteins)	Ras-related	Ras-related protein RABC2a OS=Arabidopsis thaliana GN=RABC2A PE=1 SV=1
Gene:Capana00g000368	2.6	1.81	2.37	3.38	4.14	4.76	4.46	4.65	6.12	1.34	1.07	1.1	7.52	7.67	7.66	6.45	7	6.47	PREDICTED: BAG-associated GRAM protein 1-like, partial [Capsicum annuum]	-	-	-	-	-	-	-	KOG1032(S)(Uncharacterized conserved protein, contains GRAM domain)	BAG-associated	BAG-associated GRAM protein 1 OS=Arabidopsis thaliana GN=BAGP1 PE=1 SV=1
Gene:Capana00g000372	0	2.02	0	0.51	0	0	0	0	0	0	0	0	0	0	0	0	0	0.61	PREDICTED: G-type lectin S-receptor-like serine/threonine-protein kinase At2g19130 [Capsicum annuum] &gt;XP_016580724.1 PREDICTED: G-type lectin S-receptor-like serine/threonine-protein kinase At2g19130 [Capsicum annuum]	GO:0016740;GO:0004672;GO:0016020;GO:0048544;GO:0005886;GO:0016021;GO:0006468;GO:0004674;GO:0016301;GO:0000166;GO:0005524;GO:0016310	transferase activity;protein kinase activity;membrane;recognition of pollen;plasma membrane;integral component of membrane;protein phosphorylation;protein serine/threonine kinase activity;kinase activity;nucleotide binding;ATP binding;phosphorylation	-	-	-	-	-	-	G-type	G-type lectin S-receptor-like serine/threonine-protein kinase At2g19130 OS=Arabidopsis thaliana GN=At2g19130 PE=2 SV=1
Gene:Capana00g000373	11.12	9.93	7.87	7.73	7.97	6.45	7.86	10.35	6.26	3.83	2.99	2.32	3.19	3.14	2.41	3.25	3.48	2.77	PREDICTED: protein TPX2-like isoform X1 [Nicotiana tomentosiformis] &gt;PREDICTED: nicotianamine aminotransferase A-like [Capsicum annuum];PREDICTED: protein TPX2-like [Capsicum annuum];XP_016466877.1 PREDICTED: protein TPX2-like [Nicotiana tabacum];PREDICTED: protein TPX2-like isoform X1 [Solanum tuberosum]	GO:0005874;GO:0005819;GO:0060236;GO:0008483;GO:0003824;GO:0009058;GO:0006520;GO:0030170;GO:0032147	microtubule;spindle;regulation of mitotic spindle organization;transaminase activity;catalytic activity;biosynthetic process;cellular amino acid metabolic process;pyridoxal phosphate binding;activation of protein kinase activity	K16812;K00815	TPX2;TAT	http://www.genome.jp/dbget-bin/www_bget?ko:K16812;http://www.genome.jp/dbget-bin/www_bget?ko:K00815	Cysteine and methionine metabolism;Phenylalanine metabolism;Phenylalanine, tyrosine and tryptophan biosynthesis;Tyrosine metabolism;Isoquinoline alkaloid biosynthesis;Tropane, piperidine and pyridine alkaloid biosynthesis;Ubiquinone and other terpenoid-quinone biosynthesis;Biosynthesis of amino acids	ko00270,ko00360,ko00400,ko00350,ko00950,ko00960,ko00130,ko01230	-	Protein;Nicotianamine	Protein TPX2 OS=Arabidopsis thaliana GN=TPX2 PE=1 SV=1;Nicotianamine aminotransferase B OS=Hordeum vulgare GN=naat-B PE=1 SV=2
Gene:Capana00g000374	0.45	0.52	0.46	0.34	0.4	0.8	0.48	0.16	0.29	0.3	0.24	0.29	0.06	0	0.29	0.1	0.35	0.17	PREDICTED: beta-amyrin synthase isoform X1 [Nicotiana attenuata] &gt;OIT01590.1 beta-amyrin synthase [Nicotiana attenuata];XP_019246823.1 PREDICTED: beta-amyrin synthase isoform X1 [Nicotiana attenuata] &gt	GO:0016853;GO:0016866	isomerase activity;intramolecular transferase activity	K15813	LUP4	http://www.genome.jp/dbget-bin/www_bget?ko:K15813	Sesquiterpenoid and triterpenoid biosynthesis	ko00909	KOG0497(I)(Oxidosqualene-lanosterol cyclase and related proteins)	Beta-amyrin	Beta-amyrin synthase OS=Solanum lycopersicum GN=TTS1 PE=1 SV=1
Gene:Capana00g000375	1.56	0.37	0	0.53	0.19	0.19	0	0	0	1.08	1.54	0.85	1.1	0.97	0.83	0	0.84	0	PREDICTED: root phototropism protein 3-like isoform X1 [Capsicum annuum]	-	-	-	-	-	-	-	-	Root	Root phototropism protein 3 OS=Arabidopsis thaliana GN=RPT3 PE=1 SV=2
Gene:Capana00g000376	1.09	0.41	1.54	0.91	0.33	0	0.67	1.45	0.91	0	0	0	0.24	0.91	0.26	0.46	1.09	0.73	PREDICTED: potassium transporter 4-like isoform X1 [Capsicum annuum]	GO:0006811;GO:0006813;GO:0071805;GO:0016021;GO:0009932;GO:0016020;GO:0015079;GO:0005774	ion transport;potassium ion transport;potassium ion transmembrane transport;integral component of membrane;cell tip growth;membrane;potassium ion transmembrane transporter activity;vacuolar membrane	K03549	kup	http://www.genome.jp/dbget-bin/www_bget?ko:K03549	-	-	-	Potassium	Potassium transporter 4 OS=Arabidopsis thaliana GN=POT4 PE=1 SV=2
Gene:Capana00g000377	0	0.24	0	0	0	0	0	0	0	0	0	0	0	0	0	0	0	0	AIG90026.1 hypothetical protein (mitochondrion) [Capsicum annuum];hypothetical protein (mitochondrion) [Capsicum annuum] &gt;AIG89844.1 hypothetical protein (mitochondrion) [Capsicum annuum] &gt	GO:0005739	mitochondrion	-	-	-	-	-	-	-	-
Gene:Capana00g000380	0.07	0.18	0.3	0.03	0	0.04	0.35	0.39	0.4	0.11	0.25	0.04	0	0.27	0.04	0.25	0.15	0.07	PREDICTED: uncharacterized protein LOC108455191 [Gossypium arboreum]	-	-	-	-	-	-	-	-	-	-
Gene:Capana00g000383	0.18	0	0	0.14	0	0	0	0	0	0	0	0	0	0.16	0	0	0	0	hypothetical protein TanjilG_08066, partial [Lupinus angustifolius]	-	-	-	-	-	-	-	-	-	-
Gene:Capana00g000385	0.07	0	0	0	0	0.04	0	0	0	0	0	0.04	0	0	0.04	0	0	0	PREDICTED: uncharacterized protein LOC108455191 [Gossypium arboreum]	-	-	-	-	-	-	-	-	-	-
Gene:Capana00g000388	4.5	6.87	3.58	4.86	4.44	5.89	4.21	4.45	1.66	3.4	4.21	4.47	6.35	6.54	3.91	3.97	4.22	4.14	PREDICTED: uncharacterized protein LOC107851982 isoform X1 [Capsicum annuum]	-	-	K09260	MEF2A	http://www.genome.jp/dbget-bin/www_bget?ko:K09260	-	-	KOG0014(K)(MADS box transcription factor)	Agamous-like	Agamous-like MADS-box protein AGL30 OS=Arabidopsis thaliana GN=AGL30 PE=1 SV=1
Gene:Capana00g000389	0	0	0	0	0	0	0	0	0	0.12	0	0	0	0.07	0	0	0	0	XP_016557500.1 PREDICTED: ethylene-responsive transcription factor ESR1-like [Capsicum annuum];PREDICTED: ethylene-responsive transcription factor ESR1-like [Capsicum annuum] &gt	GO:0048825;GO:0051726;GO:0006355;GO:0006351;GO:0003677;GO:0005634;GO:0003700;GO:0009880	cotyledon development;regulation of cell cycle;regulation of transcription, DNA-templated;transcription, DNA-templated;DNA binding;nucleus;transcription factor activity, sequence-specific DNA binding;embryonic pattern specification	-	-	-	-	-	-	Ethylene-responsive	Ethylene-responsive transcription factor ESR2 OS=Arabidopsis thaliana GN=ESR2 PE=1 SV=1
Gene:Capana00g000390	14.31	12.94	12.79	16.5	16.37	15.51	19.87	20.98	24.52	12.81	12.56	13.39	11.93	12.37	13.09	21.88	19.82	18.84	PREDICTED: clustered mitochondria protein-like isoform X1 [Capsicum annuum]	-	-	K03255	TIF31,CLU1	http://www.genome.jp/dbget-bin/www_bget?ko:K03255	-	-	KOG1839(R)(Uncharacterized protein CLU1/cluA/TIF31 involved in mitochondrial morphology/distribution, also found associated with eIF-3)	Clustered	Clustered mitochondria protein OS=Arabidopsis thaliana GN=FMT PE=2 SV=1
Gene:Capana00g000391	0	0	0	0	0.86	2.45	0	4.37	3.63	0	0	0	0	0	4.71	0	0.4	3.06	PREDICTED: uncharacterized protein LOC107853108 [Capsicum annuum]	-	-	-	-	-	-	-	-	-	-
Gene:Capana00g000392	0.39	0.3	0.74	0.14	0.07	0.29	0.3	0.55	0.08	0.21	0.36	0.47	1.71	0.32	0.16	0.38	0.32	0.17	PREDICTED: uncharacterized protein LOC101263043 [Solanum lycopersicum];PREDICTED: uncharacterized protein LOC107855929 [Capsicum annuum]	GO:0016020;GO:0016021	membrane;integral component of membrane	-	-	-	-	-	-	-	-
Gene:Capana00g000393	0	0	0	0	0	0	0	0.21	0	0	0	0	0	0	0	0	0	0	subtilisin-like protease sbt1.9 [Nicotiana attenuata]	GO:0004252;GO:0008236;GO:0016787;GO:0006508;GO:0005618;GO:0008233	serine-type endopeptidase activity;serine-type peptidase activity;hydrolase activity;proteolysis;cell wall;peptidase activity	-	-	-	-	-	-	Subtilisin-like	Subtilisin-like protease SBT1.5 OS=Arabidopsis thaliana GN=SBT1.5 PE=2 SV=1
Gene:Capana00g000395	77.49	113.16	86.25	60.1	73.14	95.42	29.39	23.85	34.4	111.76	95.59	111.37	71.38	56.07	57.82	34.63	36.23	38.46	PREDICTED: PTI1-like tyrosine-protein kinase 2 [Capsicum annuum];XP_016455588.1 PREDICTED: serine/threonine-protein kinase CDL1-like [Nicotiana tabacum];PREDICTED: pto-interacting protein 1 [Nicotiana sylvestris] &gt	GO:0005524;GO:0006468;GO:0004674;GO:0016020;GO:0016021;GO:0004672	ATP binding;protein phosphorylation;protein serine/threonine kinase activity;membrane;integral component of membrane;protein kinase activity	-	-	-	-	-	-	Receptor-like;PTI1-like	Receptor-like serine/threonine-protein kinase ALE2 OS=Arabidopsis thaliana GN=ALE2 PE=1 SV=1;PTI1-like tyrosine-protein kinase 3 OS=Arabidopsis thaliana GN=PTI13 PE=1 SV=1
Gene:Capana00g000396	16.87	12.31	18.65	11.33	9.17	7.6	9.16	11.55	12.41	6.82	7.27	7.33	2.59	5.41	7.97	3	3.25	2.22	PREDICTED: uncharacterized protein LOC107851569 [Capsicum annuum]	GO:0016021;GO:0016020	integral component of membrane;membrane	-	-	-	-	-	-	-	-
Gene:Capana00g000397	1.97	0.64	0.95	0.99	0.9	1.2	1.06	0.86	1.51	1.32	2.01	1.63	1.28	2.19	1.84	0.59	1.9	0.29	PREDICTED: fatty acyl-CoA reductase 3-like isoform X1 [Capsicum annuum]	GO:0010345;GO:0043231;GO:0080019;GO:0035336	suberin biosynthetic process;intracellular membrane-bounded organelle;fatty-acyl-CoA reductase (alcohol-forming) activity;long-chain fatty-acyl-CoA metabolic process	K13356	FAR	http://www.genome.jp/dbget-bin/www_bget?ko:K13356	Peroxisome;Cutin, suberine and wax biosynthesis	ko04146,ko00073	KOG1221(I)(Acyl-CoA reductase)	Fatty	Fatty acyl-CoA reductase 3 OS=Arabidopsis thaliana GN=FAR3 PE=2 SV=1
Gene:Capana00g000399	0.78	1.48	1.31	0.73	1.04	0.94	1.8	1.5	1.05	0.84	0.77	0.87	0.56	1.33	1.13	1.05	1.41	0.94	PREDICTED: SWR1 complex subunit 2-like [Capsicum annuum]	GO:0006355;GO:0005634;GO:0006338;GO:0043486	regulation of transcription, DNA-templated;nucleus;chromatin remodeling;histone exchange	K11664	VPS72,TCFL1,YL1	http://www.genome.jp/dbget-bin/www_bget?ko:K11664	-	-	-	SWR1	SWR1 complex subunit 2 OS=Arabidopsis thaliana GN=SWC2 PE=1 SV=1
Gene:Capana00g000400	4.63	3.63	4.06	5.33	4.05	4.06	8.38	6.09	8.72	6.14	5.82	9.63	6.83	6.12	6.66	6.14	5.34	7.7	PREDICTED: 2-isopropylmalate synthase A [Capsicum annuum]	GO:0009098;GO:0046912;GO:0003852;GO:0009082;GO:0016740;GO:0003824;GO:0008652;GO:0019752	leucine biosynthetic process;transferase activity, transferring acyl groups, acyl groups converted into alkyl on transfer;2-isopropylmalate synthase activity;branched-chain amino acid biosynthetic process;transferase activity;catalytic activity;cellular amino acid biosynthetic process;carboxylic acid metabolic process	K01649	leuA	http://www.genome.jp/dbget-bin/www_bget?ko:K01649	Valine, leucine and isoleucine biosynthesis;Pyruvate metabolism;2-Oxocarboxylic acid metabolism;Biosynthesis of amino acids	ko00290,ko00620,ko01210,ko01230	-	2-isopropylmalate	2-isopropylmalate synthase A OS=Solanum pennellii GN=IPMSA PE=2 SV=1
Gene:Capana00g000401	0	0	0	0	0	0	0	0	0	0	0	0.86	0	0	0	0	0	0	PREDICTED: uncharacterized protein LOC107848619 isoform X1 [Capsicum annuum]	-	-	-	-	-	-	-	-	AT-hook	AT-hook motif nuclear-localized protein 10 OS=Arabidopsis thaliana GN=AHL10 PE=1 SV=2
Gene:Capana00g000405	4.31	3.95	2.66	3.91	4.6	4.78	5.41	6.47	4.39	3.56	2.99	3.73	5.07	4.65	5.55	6.21	4.56	5.45	PREDICTED: protein NLP7-like isoform X1 [Capsicum annuum]	-	-	-	-	-	-	-	-	Protein	Protein NLP7 OS=Arabidopsis thaliana GN=NLP7 PE=1 SV=2
Gene:Capana00g000406	109.7	102.93	89.46	128.33	129.69	135.96	239.89	263.59	271.41	105.08	100.85	101.53	117.78	102.92	110.4	149.08	130.09	143.72	PREDICTED: pyruvate dehydrogenase E1 component subunit alpha-3, chloroplastic-like [Solanum tuberosum]	GO:0016624;GO:0016491;GO:0043231;GO:0004739;GO:0008152;GO:0006086;GO:0055114	oxidoreductase activity, acting on the aldehyde or oxo group of donors, disulfide as acceptor;oxidoreductase activity;intracellular membrane-bounded organelle;pyruvate dehydrogenase (acetyl-transferring) activity;metabolic process;acetyl-CoA biosynthetic process from pyruvate;oxidation-reduction process	K00161	PDHA,pdhA	http://www.genome.jp/dbget-bin/www_bget?ko:K00161	Citrate cycle (TCA cycle);Glycolysis / Gluconeogenesis;Pyruvate metabolism;Carbon metabolism	ko00020,ko00010,ko00620,ko01200	KOG0225(C)(Pyruvate dehydrogenase E1, alpha subunit)	Pyruvate	Pyruvate dehydrogenase E1 component subunit alpha-3, chloroplastic OS=Arabidopsis thaliana GN=PDH-E1 ALPHA PE=2 SV=1
Gene:Capana00g000407	0	0	0	0	0	0	0	0	0	0.26	0	0	0	0.18	0	0	0	0	PREDICTED: uncharacterized protein LOC107853208, partial [Capsicum annuum]	-	-	-	-	-	-	-	-	-	-
Gene:Capana00g000410	0.44	0.04	0.13	0.04	0.12	0.04	0.08	0.08	0	0.16	0.07	0	0.09	0	0	0.23	0	0	subunit (chloroplast) [Capsicum annuum] &gt;&apos;YP_009169658.1 RpoC2 (chloroplast) [Capsicum frutescens] &gt;RNA polymerase beta&apos;ALD50179.1 RpoC2 (chloroplast) [Capsicum frutescens] &gt;ALD50265.1 RpoC2 (chloroplast) [Capsicum annuum var. annuum] &gt;AFP90766.1 RNA polymerase beta&apos;ALD50093.1 RpoC2 (chloroplast) [Capsicum annuum var. glabriusculum] &gt;APT41886.1 RpoC2 (chloroplast) [C…	GO:0009507;GO:0005739;GO:0016740;GO:0006351;GO:0009536;GO:0003899;GO:0003677;GO:0016779	chloroplast;mitochondrion;transferase activity;transcription, DNA-templated;plastid;DNA-directed 5'-3' RNA polymerase activity;DNA binding;nucleotidyltransferase activity	K03046	rpoC	http://www.genome.jp/dbget-bin/www_bget?ko:K03046	RNA polymerase;Purine metabolism;Pyrimidine metabolism	ko03020,ko00230,ko00240	KOG0260(K)(RNA polymerase II, large subunit)	DNA-directed	DNA-directed RNA polymerase subunit beta&apos;&apos; OS=Solanum tuberosum GN=rpoC2 PE=3 SV=1
Gene:Capana00g000412	0	0	0	0	0	0	0.29	0.3	0.32	0	0	0	0	0.1	0	0	0	0.1	PREDICTED: calcium-dependent protein kinase 17-like, partial [Capsicum annuum]	GO:0046777;GO:0000166;GO:0005634;GO:0005524;GO:0005509;GO:0009738;GO:0004674;GO:0006468;GO:0005516;GO:0035556;GO:0009931;GO:0004683;GO:0004672;GO:0018105;GO:0005737	protein autophosphorylation;nucleotide binding;nucleus;ATP binding;calcium ion binding;abscisic acid-activated signaling pathway;protein serine/threonine kinase activity;protein phosphorylation;calmodulin binding;intracellular signal transduction;calcium-dependent protein serine/threonine kinase activity;calmodulin-dependent protein kinase activity;protein kinase activity;peptidyl-serine phosphor…	K13412	CPK	http://www.genome.jp/dbget-bin/www_bget?ko:K13412	Plant-pathogen interaction	ko04626	-	Calcium-dependent	Calcium-dependent protein kinase 17 OS=Arabidopsis thaliana GN=CPK17 PE=2 SV=1
Gene:Capana00g000413	1.36	0.91	1.27	0.87	1.14	0.57	0.48	0.24	0.66	0.22	0.53	0.78	0.67	1.12	0.77	0.78	0.26	0.25	PREDICTED: E3 ubiquitin-protein ligase RNF14-like [Capsicum annuum]	GO:0042787;GO:0000151;GO:0016567;GO:0061630;GO:0008270;GO:0031624;GO:0046872;GO:0005737;GO:0000209;GO:0004842;GO:0032436	protein ubiquitination involved in ubiquitin-dependent protein catabolic process;ubiquitin ligase complex;protein ubiquitination;ubiquitin protein ligase activity;zinc ion binding;ubiquitin conjugating enzyme binding;metal ion binding;cytoplasm;protein polyubiquitination;ubiquitin-protein transferase activity;positive regulation of proteasomal ubiquitin-dependent protein catabolic process	K11971	RNF14,ARA54	http://www.genome.jp/dbget-bin/www_bget?ko:K11971	-	-	-	E3	E3 ubiquitin-protein ligase RNF14 OS=Homo sapiens GN=RNF14 PE=1 SV=1
Gene:Capana00g000416	0	0	0	0	0	0	0	0	0	0.07	0	0	0	0	0	0	0	0.08	PREDICTED: AMSH-like ubiquitin thioesterase 3 [Capsicum annuum]	-	-	-	-	-	-	-	-	Probable	Probable E3 ubiquitin-protein ligase XBOS34 OS=Oryza sativa subsp. japonica GN=XBOS34 PE=2 SV=1
Gene:Capana00g000418	6	8.4	9.38	7.97	9.6	0	13.49	11.07	21.79	12.16	12	13	9.32	4.75	14.8	7.97	15.35	4.44	PREDICTED: golgin candidate 6 isoform X1 [Capsicum annuum]	-	-	-	-	-	-	-	-	Golgin	Golgin candidate 6 OS=Arabidopsis thaliana GN=GC6 PE=1 SV=2
Gene:Capana00g000426	9.17	9.99	10.03	8.51	8.54	9.72	6.3	7.81	8.11	11.4	9.08	9.75	7.4	6.4	8.14	7.55	7.27	6.06	PREDICTED: telomere repeat-binding factor 1-like isoform X2 [Capsicum annuum]	GO:0006334;GO:0000786;GO:0005634;GO:0003677	nucleosome assembly;nucleosome;nucleus;DNA binding	K09422	MYBP	http://www.genome.jp/dbget-bin/www_bget?ko:K09422	-	-	-	Telomere	Telomere repeat-binding factor 1 OS=Arabidopsis thaliana GN=TRB1 PE=1 SV=1
Gene:Capana00g000428	0	0	0	0	0	0	0	0	0	46.33	41.64	34.77	30.13	26.55	33.4	33.97	40.61	38.04	PREDICTED: histone H2A [Capsicum annuum]	GO:0005694;GO:0000790;GO:0046982;GO:0006342;GO:0003677;GO:0005634;GO:0000786	chromosome;nuclear chromatin;protein heterodimerization activity;chromatin silencing;DNA binding;nucleus;nucleosome	K11251	H2A	http://www.genome.jp/dbget-bin/www_bget?ko:K11251	-	-	KOG1756(B)(Histone 2A)	Histone	Histone H2A OS=Petroselinum crispum PE=2 SV=1
Gene:Capana00g000429	2.96	2.06	1.56	2.9	2.83	2.28	36.14	37.57	43.58	3.45	1.85	3.06	5.89	6.07	7.85	19.01	17.39	18.76	XP_016556725.1 PREDICTED: probable WRKY transcription factor 75 [Capsicum annuum] &gt;PREDICTED: probable WRKY transcription factor 75 [Capsicum annuum] &gt;AAW66459.1 WRKY transcription factor-b [Capsicum annuum]	GO:0006355;GO:0000122;GO:0003700;GO:0005634;GO:0010055;GO:0001046;GO:0048527;GO:0043620;GO:0044212;GO:0032107;GO:0043565	regulation of transcription, DNA-templated;negative regulation of transcription from RNA polymerase II promoter;transcription factor activity, sequence-specific DNA binding;nucleus;atrichoblast differentiation;core promoter sequence-specific DNA binding;lateral root development;regulation of DNA-templated transcription in response to stress;transcription regulatory region DNA binding;regulation o…	-	-	-	-	-	-	Probable	Probable WRKY transcription factor 75 OS=Arabidopsis thaliana GN=WRKY75 PE=2 SV=1
Gene:Capana00g000430	10.86	9.81	11.75	10	10.23	8.97	8.5	7.93	10.49	16.49	14.68	16.24	9.86	10.24	11.75	6.66	6.71	6.22	PREDICTED: transmembrane protein 56-B-like [Capsicum annuum]	GO:0016020;GO:0016021	membrane;integral component of membrane	-	-	-	-	-	KOG4561(TR)(Uncharacterized conserved protein, contains TBC domain)	Transmembrane	Transmembrane protein 56-B OS=Xenopus laevis GN=tmem56-b PE=2 SV=1
Gene:Capana00g000431	0	0	0	0	0	0	0.32	0.66	0	0	0	0	0	0.32	0	0.29	0.33	0	PREDICTED: pistil-specific extensin-like protein [Capsicum annuum]	-	-	-	-	-	-	-	-	Pistil-specific	Pistil-specific extensin-like protein OS=Nicotiana tabacum PE=2 SV=1
Gene:Capana00g000433	0	0.03	0.06	0.45	0.6	0.38	0.14	0.09	0.16	0.03	0	0.07	0.89	0.63	1.04	0.43	0.48	0.35	PREDICTED: probable disease resistance RPP8-like protein 2 [Capsicum annuum]	-	-	K13457	RPM1,RPS3	http://www.genome.jp/dbget-bin/www_bget?ko:K13457	Plant-pathogen interaction	ko04626	-	Probable	Probable disease resistance protein At1g58390 OS=Arabidopsis thaliana GN=At1g58390 PE=2 SV=4
Gene:Capana00g000434	3.82	4.08	4.03	2.58	3.86	3.97	2.67	2.74	0.68	3.2	4.1	2.96	6.91	5.81	3.23	3.14	2.87	3.24	XP_016537668.1 PREDICTED: peptidyl-prolyl cis-trans isomerase FKBP65-like isoform X3 [Capsicum annuum] &gt;PREDICTED: peptidyl-prolyl cis-trans isomerase FKBP65-like isoform X2 [Capsicum annuum];XP_016537669.1 PREDICTED: peptidyl-prolyl cis-trans isomerase FKBP65-like isoform X3 [Capsicum annuum];PREDICTED: peptidyl-prolyl cis-trans isomerase FKBP65-like isoform X1 [Capsicum annuum] &gt	GO:0005528;GO:0003755;GO:0061077;GO:0006457;GO:0005789	FK506 binding;peptidyl-prolyl cis-trans isomerase activity;chaperone-mediated protein folding;protein folding;endoplasmic reticulum membrane	K09571	FKBP4_5	http://www.genome.jp/dbget-bin/www_bget?ko:K09571	-	-	KOG0543(O)(FKBP-type peptidyl-prolyl cis-trans isomerase);KOG0549(O)(FKBP-type peptidyl-prolyl cis-trans isomerase)	Peptidyl-prolyl;Peptidyl-prolyl	Peptidyl-prolyl cis-trans isomerase FKBP62 OS=Arabidopsis thaliana GN=FKBP62 PE=1 SV=2;Peptidyl-prolyl cis-trans isomerase FKBP65 OS=Arabidopsis thaliana GN=FKBP65 PE=1 SV=1
Gene:Capana00g000435	0.93	0.68	0.89	1.39	0.79	0.92	0.73	1.01	0.91	1.48	0.61	0.72	1.01	0.79	0.47	0.51	0.86	0.36	PREDICTED: cadmium/zinc-transporting ATPase HMA3-like [Capsicum annuum]	GO:0030001;GO:0016021;GO:0046872;GO:0016020;GO:0016787;GO:0019829;GO:0006812;GO:0000166	metal ion transport;integral component of membrane;metal ion binding;membrane;hydrolase activity;cation-transporting ATPase activity;cation transport;nucleotide binding	K01534	zntA	http://www.genome.jp/dbget-bin/www_bget?ko:K01534	-	-	KOG0204(P)(Calcium transporting ATPase)	Putative	Putative cadmium/zinc-transporting ATPase HMA4 OS=Arabidopsis thaliana GN=HMA4 PE=1 SV=2
Gene:Capana00g000436	3.06	2.65	2.35	5.4	2.63	3.18	1.41	0.92	0.43	0.27	0.48	0.36	0	1.04	0.72	0.38	0	0	PREDICTED: protein tesmin/TSO1-like CXC 2 [Capsicum annuum]	-	-	-	-	-	-	-	-	Protein	Protein tesmin/TSO1-like CXC 2 OS=Arabidopsis thaliana GN=TCX2 PE=1 SV=1
Gene:Capana00g000437	9.08	10.49	11.13	10.43	10.07	10.51	7.67	7.49	7	12.15	12.6	9.73	8.67	8.46	9.13	5.22	6.15	8.06	PREDICTED: DNA helicase INO80 isoform X2 [Capsicum annuum];PREDICTED: DNA helicase INO80 isoform X1 [Capsicum annuum]	GO:0005524;GO:0003677	ATP binding;DNA binding	K11665	INO80,INOC1	http://www.genome.jp/dbget-bin/www_bget?ko:K11665	-	-	KOG0388(L)(SNF2 family DNA-dependent ATPase);KOG0391(R)(SNF2 family DNA-dependent ATPase)	DNA	DNA helicase INO80 OS=Arabidopsis thaliana GN=INO80 PE=2 SV=2
Gene:Capana00g000438	0.61	0.61	0.37	0.47	0.54	0.32	0.57	0.46	0.63	0.32	0.41	0.12	0.64	0.66	0.37	1.12	1.54	0.53	AIG90177.1 ribosomal protein S3 (mitochondrion) [Capsicum annuum];AIG89895.1 ribosomal protein S3 (mitochondrion) [Capsicum annuum] &gt;ribosomal protein S3 (mitochondrion) [Capsicum annuum] &gt	GO:0003723;GO:0006412;GO:0005739;GO:0003735;GO:0005840;GO:0030529	RNA binding;translation;mitochondrion;structural constituent of ribosome;ribosome;intracellular ribonucleoprotein complex	K02982	RP-S3,rpsC	http://www.genome.jp/dbget-bin/www_bget?ko:K02982	Ribosome	ko03010	-	Ribosomal	Ribosomal protein S3, mitochondrial OS=Petunia hybrida GN=YRPS3 PE=2 SV=1
Gene:Capana00g000441	42.74	56.83	36.53	36.41	33.45	25.16	12.06	12.26	4.83	61.97	62.49	56.92	14.94	22.12	21.73	10.65	9.73	2.86	PREDICTED: thaumatin-like protein [Capsicum annuum]	-	-	-	-	-	-	-	-	Thaumatin-like	Thaumatin-like protein OS=Arabidopsis thaliana GN=At1g18250 PE=2 SV=2
Gene:Capana00g000442	10.3	9.01	8.49	9.12	10.72	8.92	5.36	10.44	2.09	5.31	6.44	6.68	9.86	10.64	7.57	9.22	9.31	5.54	PREDICTED: THO complex subunit 2-like [Capsicum annuum]	GO:0000347	THO complex	K12879	THOC2	http://www.genome.jp/dbget-bin/www_bget?ko:K12879	Spliceosome;RNA transport	ko03040,ko03013	KOG1874(K)(KEKE-like motif-containing transcription regulator (Rlr1)/suppressor of sin4)	THO	THO complex subunit 2 OS=Arabidopsis thaliana GN=THO2 PE=1 SV=1
Gene:Capana00g000444	0.2	0.44	0	0.4	0.31	0	0	0	0	0.17	0.22	0	0.98	0.35	0	0.05	0	0	PREDICTED: LOW QUALITY PROTEIN: cation/H(+) antiporter 18-like, partial [Capsicum annuum]	GO:0055085;GO:0015299;GO:0016020;GO:0006810;GO:0016021;GO:0005451;GO:0006812;GO:0006885;GO:0012505	transmembrane transport;solute:proton antiporter activity;membrane;transport;integral component of membrane;monovalent cation:proton antiporter activity;cation transport;regulation of pH;endomembrane system	-	-	-	-	-	KOG1650(P)(Predicted K+/H+-antiporter)	Cation/H(+)	Cation/H(+) antiporter 17 OS=Arabidopsis thaliana GN=CHX17 PE=1 SV=1
Gene:Capana00g000446	1.15	1.61	1.12	1.83	1.23	1.5	12.03	12.61	8.48	0.92	0.88	0.73	1.07	1.63	1.49	8.82	7.54	7.59	PREDICTED: uncharacterized protein LOC107854038 [Capsicum annuum]	GO:0003824	catalytic activity	K09955	K09955	http://www.genome.jp/dbget-bin/www_bget?ko:K09955	-	-	-	-	-
Gene:Capana00g000447	0.85	0.64	0.69	0.98	0.69	0.79	0.55	0.74	0.38	0.7	0.72	0.58	0.84	1.18	0.56	0.81	1.25	0.63	APT41909.1 PetA (chloroplast) [Capsicum tovarii];ALD50202.1 PetA (chloroplast) [Capsicum frutescens] &gt;ALD50116.1 PetA (chloroplast) [Capsicum annuum var. glabriusculum] &gt;ALD50288.1 PetA (chloroplast) [Capsicum annuum var. annuum] &gt;PetA (chloroplast) [Capsicum frutescens] &gt	GO:0009507;GO:0046872;GO:0016021;GO:0015979;GO:0016020;GO:0009055;GO:0020037;GO:0005506;GO:0009579;GO:0009535;GO:0031361;GO:0042651;GO:0009536;GO:0055114	chloroplast;metal ion binding;integral component of membrane;photosynthesis;membrane;electron carrier activity;heme binding;iron ion binding;thylakoid;chloroplast thylakoid membrane;integral component of thylakoid membrane;thylakoid membrane;plastid;oxidation-reduction process	K02634	petA	http://www.genome.jp/dbget-bin/www_bget?ko:K02634	Photosynthesis	ko00195	-	Cytochrome	Cytochrome f OS=Atropa belladonna GN=petA PE=3 SV=1
Gene:Capana00g000451	8.79	6.88	10.39	15.82	11.91	11.41	0	1.14	1.21	12.64	5.49	2.44	7.49	10.74	9.49	1	1.23	0	PREDICTED: phosphomethylethanolamine N-methyltransferase-like [Capsicum annuum]	GO:0008152;GO:0005737;GO:0016740;GO:0008757;GO:0000234;GO:0006656;GO:0032259;GO:0008168	metabolic process;cytoplasm;transferase activity;S-adenosylmethionine-dependent methyltransferase activity;phosphoethanolamine N-methyltransferase activity;phosphatidylcholine biosynthetic process;methylation;methyltransferase activity	K05929	E2.1.1.103,NMT	http://www.genome.jp/dbget-bin/www_bget?ko:K05929	Glycerophospholipid metabolism	ko00564	-	Phosphoethanolamine	Phosphoethanolamine N-methyltransferase 3 OS=Arabidopsis thaliana GN=NMT3 PE=2 SV=2
Gene:Capana00g000452	19.33	0	9.17	14.87	1.36	11.42	2.73	5.98	35.84	17.22	20.64	14.84	1.12	4.35	6.42	2.67	17.59	5.23	PREDICTED: serine/threonine-protein kinase AFC2-like [Capsicum annuum]	GO:0005524;GO:0046777;GO:0006468;GO:0006397;GO:0004674;GO:0004672	ATP binding;protein autophosphorylation;protein phosphorylation;mRNA processing;protein serine/threonine kinase activity;protein kinase activity	K08287	E2.7.12.1	http://www.genome.jp/dbget-bin/www_bget?ko:K08287	-	-	KOG0667(R)(Dual-specificity tyrosine-phosphorylation regulated kinase);KOG0671(T)(LAMMER dual specificity kinases)	Serine/threonine-protein;Serine/threonine-protein	Serine/threonine-protein kinase AFC2 OS=Arabidopsis thaliana GN=AFC2 PE=1 SV=1;Serine/threonine-protein kinase AFC1 OS=Arabidopsis thaliana GN=AFC1 PE=2 SV=2
Gene:Capana00g000453	1368.66	1664.53	1499.56	1360.68	1533.38	1435.11	821.88	752.97	953.19	1567.31	1680	1738.34	1411.71	1427.09	1402.85	875.03	860.47	968.72	PREDICTED: glycine cleavage system H protein, mitochondrial-like [Capsicum annuum]	GO:0005960;GO:0019464	glycine cleavage complex;glycine decarboxylation via glycine cleavage system	K02437	gcvH,GCSH	http://www.genome.jp/dbget-bin/www_bget?ko:K02437	Glycine, serine and threonine metabolism;Glyoxylate and dicarboxylate metabolism	ko00260,ko00630	KOG3373(E)(Glycine cleavage system H protein (lipoate-binding))	Glycine	Glycine cleavage system H protein, mitochondrial OS=Flaveria pringlei GN=GDCSH PE=2 SV=1
Gene:Capana00g000454	0	0	0	0	0	0	0	0	0	0	0	0	0	0	0.3	0	0	0	PREDICTED: disease resistance protein RPM1-like [Solanum tuberosum]	-	-	K13457	RPM1,RPS3	http://www.genome.jp/dbget-bin/www_bget?ko:K13457	Plant-pathogen interaction	ko04626	-	Disease	Disease resistance protein RPM1 OS=Arabidopsis thaliana GN=RPM1 PE=1 SV=1
Gene:Capana00g000455	49.07	51.72	54	51.69	54.76	53.67	63.06	67.3	48.07	72.82	72.53	75.9	67.01	67.23	65.82	54.92	54.1	56.3	PREDICTED: transcription factor GTE7-like [Capsicum annuum] &gt;XP_016539371.1 PREDICTED: transcription factor GTE7-like [Capsicum annuum]	-	-	K11721	BRD3	http://www.genome.jp/dbget-bin/www_bget?ko:K11721	-	-	KOG1474(K)(Transcription initiation factor TFIID, subunit BDF1 and related bromodomain proteins)	Transcription	Transcription factor GTE7 OS=Arabidopsis thaliana GN=GTE7 PE=2 SV=1
Gene:Capana00g000458	0	0	0.14	0.24	0.38	0.38	0.13	0.41	0.15	0	0	0	0.15	0.84	0.57	0.12	0.43	0	PREDICTED: receptor-like protein 12 [Capsicum annuum]	GO:0016021;GO:0016020	integral component of membrane;membrane	-	-	-	-	-	-	Receptor	Receptor like protein 30 OS=Arabidopsis thaliana GN=RLP30 PE=2 SV=1
Gene:Capana00g000459	22.39	22.31	20.38	29.6	27.26	27.91	32.86	39.21	28.81	18.2	19.89	17.21	32.14	30.09	31.49	37.07	31.58	29.24	PREDICTED: ALG-2 interacting protein X-like, partial [Capsicum annuum]	GO:0005829;GO:0009506	cytosol;plasmodesma	K12200	PDCD6IP,ALIX,RIM20	http://www.genome.jp/dbget-bin/www_bget?ko:K12200	Endocytosis	ko04144	-	pH-response	pH-response regulator protein palA/RIM20 OS=Cryptococcus neoformans var. neoformans serotype D (strain B-3501A) GN=RIM20 PE=3 SV=1
Gene:Capana00g000463	7.25	9.82	3.62	8.99	4.73	10.99	6.47	1.66	1.83	8.84	5.87	3.57	11.46	5.2	7.06	7.66	8.95	6.88	XP_016554553.1 PREDICTED: uncharacterized protein LOC107854066 [Capsicum annuum];PREDICTED: uncharacterized protein LOC107854066 [Capsicum annuum] &gt	-	-	-	-	-	-	-	-	-	-
Gene:Capana00g000465	22.34	20.07	28.08	17.91	19.18	20.79	5.81	5.52	5.44	31.03	29.61	29.6	13.38	16.64	15.53	5	6.44	6.23	PREDICTED: osmotin-like protein [Capsicum annuum]	GO:0005576;GO:0009505;GO:0005618;GO:0009506	extracellular region;plant-type cell wall;cell wall;plasmodesma	-	-	-	-	-	-	Osmotin-like	Osmotin-like protein OS=Solanum lycopersicum PE=1 SV=1
Gene:Capana00g000466	0	0	0	2.29	2.44	2.37	0	0	0	0	0	0	9.05	7.02	8.8	0.2	0.36	0.39	PREDICTED: putative leucine-rich repeat receptor-like protein kinase At2g19210, partial [Capsicum annuum]	GO:0016020;GO:0016021	membrane;integral component of membrane	-	-	-	-	-	-	Uncharacterized	Uncharacterized protein At1g24485 OS=Arabidopsis thaliana GN=RWK1 PE=2 SV=2
Gene:Capana00g000469	0.42	0.34	0	0.33	0.34	0.32	1.85	0.18	0.91	0.5	0.36	0	1.04	0.18	0	0	0.08	0.6	XP_016543934.1 PREDICTED: glutamate dehydrogenase [Capsicum annuum];PREDICTED: glutamate dehydrogenase [Capsicum annuum] &gt;XP_016543933.1 PREDICTED: glutamate dehydrogenase [Capsicum annuum] &gt;XP_016543932.1 PREDICTED: glutamate dehydrogenase [Capsicum annuum] &gt	GO:0055114;GO:0006520;GO:0004353;GO:0005739;GO:0016491;GO:0005759;GO:0016639	oxidation-reduction process;cellular amino acid metabolic process;glutamate dehydrogenase [NAD(P)+] activity;mitochondrion;oxidoreductase activity;mitochondrial matrix;oxidoreductase activity, acting on the CH-NH2 group of donors, NAD or NADP as acceptor	K00261	GLUD1_2,gdhA	http://www.genome.jp/dbget-bin/www_bget?ko:K00261	Alanine, aspartate and glutamate metabolism;Arginine biosynthesis;Nitrogen metabolism;Carbon metabolism	ko00250,ko00220,ko00910,ko01200	KOG2250(E)(Glutamate/leucine/phenylalanine/valine dehydrogenases)	Glutamate	Glutamate dehydrogenase OS=Solanum lycopersicum GN=GDH1 PE=2 SV=1
Gene:Capana00g000470	7.23	0.26	8.78	6.85	2.59	5.7	9.82	9.1	14.94	6.34	8.35	6	2.81	5.17	2.53	6.98	12.88	4.74	PREDICTED: putative H/ACA ribonucleoprotein complex subunit 1-like protein 1 [Capsicum annuum];hypothetical protein CISIN_1g029223mg [Citrus sinensis]	GO:0042254;GO:0031429;GO:0030529;GO:0001522;GO:0019013	ribosome biogenesis;box H/ACA snoRNP complex;intracellular ribonucleoprotein complex;pseudouridine synthesis;viral nucleocapsid	K11128	GAR1,NOLA1	http://www.genome.jp/dbget-bin/www_bget?ko:K11128	Ribosome biogenesis in eukaryotes	ko03008	KOG3262(J)(H/ACA small nucleolar RNP component GAR1)	Putative	Putative H/ACA ribonucleoprotein complex subunit 1-like protein 1 OS=Arabidopsis thaliana GN=At3g03920 PE=2 SV=1
Gene:Capana00g000472	2.82	3.47	3.07	8.85	9.33	9.58	11.63	12.21	9.97	9.61	8.45	8.59	21.91	15.68	19.16	4.31	5.34	8.93	PREDICTED: putative germin-like protein 9-2 [Capsicum annuum]	GO:0005576;GO:0046872;GO:0046564;GO:0033609;GO:0030145;GO:0005618;GO:0045735	extracellular region;metal ion binding;oxalate decarboxylase activity;oxalate metabolic process;manganese ion binding;cell wall;nutrient reservoir activity	-	-	-	-	-	-	Putative	Putative germin-like protein 9-2 OS=Oryza sativa subsp. japonica GN=Os09g0568600 PE=3 SV=1
Gene:Capana00g000473	0.17	0.1	0.17	0.29	0.2	0.5	0.21	0.38	0.52	0.2	0.05	0.11	0.59	0.39	0.28	1.47	1.77	1.37	PREDICTED: uncharacterized protein LOC107852454 isoform X1 [Capsicum annuum]	GO:0016020;GO:0016021	membrane;integral component of membrane	-	-	-	-	-	-	-	-
Gene:Capana00g000474	1.43	0.64	0.9	2.72	1.55	1.29	0.79	1.03	0.17	0.88	0.33	1.69	0.34	1.73	1.06	1.11	0.76	1.39	PREDICTED: subtilisin-like protease SBT1.9 [Capsicum annuum] &gt;XP_016555665.1 PREDICTED: subtilisin-like protease SBT1.9 [Capsicum annuum]	GO:0004252;GO:0008236;GO:0016787;GO:0006508;GO:0008233;GO:0005618	serine-type endopeptidase activity;serine-type peptidase activity;hydrolase activity;proteolysis;peptidase activity;cell wall	-	-	-	-	-	-	Subtilisin-like	Subtilisin-like protease SBT1.8 OS=Arabidopsis thaliana GN=SBT1.8 PE=1 SV=1
Gene:Capana00g000479	0	0.54	1.23	2.26	0.62	1.28	6.12	2.06	2.1	1.66	1.61	0.7	4.92	2.57	1.95	5.75	13.92	11.07	PREDICTED: probable LRR receptor-like serine/threonine-protein kinase At3g47570 [Capsicum annuum]	GO:0004672;GO:0016740;GO:0016021;GO:0016020;GO:0004674;GO:0006468;GO:0016310;GO:0016301;GO:0005524;GO:0000166	protein kinase activity;transferase activity;integral component of membrane;membrane;protein serine/threonine kinase activity;protein phosphorylation;phosphorylation;kinase activity;ATP binding;nucleotide binding	-	-	-	-	-	-	-	-
Gene:Capana00g000481	16.52	20.81	22.52	16.64	25.47	18.41	23.95	24.1	33.41	24.9	21.14	22	8.24	8.75	7.89	25.18	22.17	16.46	PREDICTED: uncharacterized protein LOC107857130 [Capsicum annuum]	-	-	-	-	-	-	-	-	-	-
Gene:Capana00g000483	8.98	8.31	8.07	10.95	11.78	9.92	8.48	10.48	2.65	5.5	5.56	6.19	8.97	10.02	8.16	8.25	8.4	7.95	PREDICTED: DDT domain-containing protein PTM-like [Capsicum annuum]	GO:0008270;GO:0046872	zinc ion binding;metal ion binding	-	-	-	-	-	KOG0383(R)(Predicted helicase)	DDT	DDT domain-containing protein PTM OS=Arabidopsis thaliana GN=PTM PE=1 SV=1
Gene:Capana00g000484	0	0.46	0	0	0	0.24	0	0	0	0	0	0	0.28	0	0	0.23	0	0	PREDICTED: probable L-type lectin-domain containing receptor kinase S.5 [Capsicum annuum]	GO:0006468;GO:0016301;GO:0005524;GO:0016310;GO:0004672;GO:0016020;GO:0016021;GO:0030246	protein phosphorylation;kinase activity;ATP binding;phosphorylation;protein kinase activity;membrane;integral component of membrane;carbohydrate binding	-	-	-	-	-	-	Probable	Probable L-type lectin-domain containing receptor kinase S.5 OS=Arabidopsis thaliana GN=LECRKS5 PE=2 SV=1
Gene:Capana00g000485	0	0	0	0	0	0	0	0	0	0	0	0	0.18	0.18	0.3	0.11	0	0.09	PREDICTED: probable L-type lectin-domain containing receptor kinase S.5 [Capsicum annuum]	GO:0016020;GO:0030246;GO:0016021;GO:0004672;GO:0005524;GO:0016301;GO:0016310;GO:0006468	membrane;carbohydrate binding;integral component of membrane;protein kinase activity;ATP binding;kinase activity;phosphorylation;protein phosphorylation	-	-	-	-	-	-	Probable	Probable L-type lectin-domain containing receptor kinase S.5 OS=Arabidopsis thaliana GN=LECRKS5 PE=2 SV=1
Gene:Capana00g000486	11.7	11.6	15.09	10.96	10.25	13.57	6.99	5.01	11.73	9.92	8.83	15.08	9.68	14.54	13.15	6.87	9.61	11.74	PREDICTED: uncharacterized protein LOC102585544 [Solanum tuberosum]	GO:0009507;GO:0006629	chloroplast;lipid metabolic process	-	-	-	-	-	-	-	-
Gene:Capana00g000487	1.07	1.88	2.43	1.19	1.49	2.34	1.16	1.56	0.85	0.73	1.36	1.54	1.84	1.83	1.33	1.65	1.56	1.47	PREDICTED: uncharacterized CRM domain-containing protein At3g25440, chloroplastic-like [Capsicum annuum]	GO:0003723	RNA binding	-	-	-	-	-	-	Uncharacterized	Uncharacterized CRM domain-containing protein At3g25440, chloroplastic OS=Arabidopsis thaliana GN=At3g25440 PE=2 SV=1
Gene:Capana00g000489	3.08	1.67	2.14	2.17	2.31	2.12	1.34	1.88	1.04	0.9	1.48	1.57	1.98	2.22	2.09	1.14	1.22	1.17	PREDICTED: DNA helicase INO80-like [Capsicum annuum]	GO:0005524;GO:0003677	ATP binding;DNA binding	K11665	INO80,INOC1	http://www.genome.jp/dbget-bin/www_bget?ko:K11665	-	-	KOG0385(K)(Chromatin remodeling complex WSTF-ISWI, small subunit)	DNA	DNA helicase INO80 OS=Arabidopsis thaliana GN=INO80 PE=2 SV=2
Gene:Capana00g000490	17.01	19.26	14.26	17.46	15.49	18.18	12.73	11.79	14.85	16.86	18.49	17.61	13.69	16.8	15.8	11.32	10.98	12.75	PREDICTED: DNA helicase INO80 isoform X1 [Capsicum annuum];PREDICTED: DNA helicase INO80-like [Capsicum annuum]	GO:0005524;GO:0003677	ATP binding;DNA binding	K11665	INO80,INOC1	http://www.genome.jp/dbget-bin/www_bget?ko:K11665	-	-	KOG0385(K)(Chromatin remodeling complex WSTF-ISWI, small subunit);KOG0391(R)(SNF2 family DNA-dependent ATPase)	DNA	DNA helicase INO80 OS=Arabidopsis thaliana GN=INO80 PE=2 SV=2
Gene:Capana00g000496	4.28	5.83	5.24	6.13	4.34	5.03	8.51	6.87	7.43	4.92	5.34	4.96	8.02	6.29	7.95	6.82	6.52	7.04	XP_016539512.1 PREDICTED: cell division cycle protein 123 homolog [Capsicum annuum] &gt;XP_016564801.1 PREDICTED: cell division cycle protein 123 homolog [Capsicum annuum] &gt;XP_016539513.1 PREDICTED: cell division cycle protein 123 homolog [Capsicum annuum];XP_016557564.1 PREDICTED: cell division cycle protein 123 homolog [Capsicum annuum] &gt;PREDICTED: cell division cycle protein 123 homolog …	GO:0007049;GO:0006417;GO:0001732;GO:0007050;GO:0010197;GO:0005737;GO:0007346	cell cycle;regulation of translation;formation of cytoplasmic translation initiation complex;cell cycle arrest;polar nucleus fusion;cytoplasm;regulation of mitotic cell cycle	-	-	-	-	-	KOG2983(S)(Uncharacterized conserved protein)	Cell	Cell division cycle protein 123 homolog OS=Rattus norvegicus GN=Cdc123 PE=1 SV=1
Gene:Capana00g000498	0	0	0.15	0	0.13	0.13	1.14	1.02	1.09	0.13	0	0.15	0.32	0.59	0.45	1.84	0.91	1.59	PREDICTED: putative mediator of RNA polymerase II transcription subunit 12 [Capsicum annuum]	-	-	-	-	-	-	-	-	-	-
Gene:Capana00g000499	0	0.35	0	0	0	0	0	0	0	0	0.36	0	0	0	0	0	0	0	PREDICTED: E3 ubiquitin-protein ligase UPL1 [Capsicum annuum]	-	-	K10592	HUWE1,MULE,ARF-BP1	http://www.genome.jp/dbget-bin/www_bget?ko:K10592	Ubiquitin mediated proteolysis	ko04120	-	E3	E3 ubiquitin-protein ligase UPL1 OS=Arabidopsis thaliana GN=UPL1 PE=1 SV=3
Gene:Capana00g000500	8.67	8.08	9.71	11.21	11.37	12.03	14.03	14.23	15.46	11.17	11.05	10.83	11.1	10.34	11.2	10.08	11.32	11.57	PREDICTED: serine/threonine-protein phosphatase PP1 isozyme 3-like [Capsicum annuum]	GO:0016787;GO:0046872;GO:0004721	hydrolase activity;metal ion binding;phosphoprotein phosphatase activity	K06269	PPP1C	http://www.genome.jp/dbget-bin/www_bget?ko:K06269	mRNA surveillance pathway	ko03015	KOG0374(TR)(Serine/threonine specific protein phosphatase PP1, catalytic subunit)	Serine/threonine-protein;Serine/threonine-protein	Serine/threonine-protein phosphatase PP1 OS=Oryza sativa subsp. japonica GN=Os03g0268000 PE=2 SV=2;Serine/threonine-protein phosphatase PP1 isozyme 4 OS=Arabidopsis thaliana GN=TOPP4 PE=1 SV=1
Gene:Capana00g000503	98.35	86.8	99.81	86.38	88.29	86.77	44.01	39.04	57.05	97.08	97.98	93.24	69.41	63.12	73.56	42.56	41.87	41.14	PREDICTED: chlorophyllase-2, chloroplastic [Capsicum annuum]	GO:0015996;GO:0047746	chlorophyll catabolic process;chlorophyllase activity	K08099	E3.1.1.14	http://www.genome.jp/dbget-bin/www_bget?ko:K08099	Porphyrin and chlorophyll metabolism	ko00860	-	Chlorophyllase-2,	Chlorophyllase-2, chloroplastic OS=Arabidopsis thaliana GN=CLH2 PE=1 SV=1
Gene:Capana00g000504	0	0	0	0	0	0	0	0.09	0.1	0	0	0	0	0	0	0	0.39	0	NADH dehydrogenase subunit 5 (mitochondrion) [Hyoscyamus niger] &gt;AJK91384.1 NADH dehydrogenase subunit 5 (mitochondrion) [Hyoscyamus niger];AIG89863.1 NADH dehydrogenase subunit 5 (mitochondrion) [Capsicum annuum] &gt	GO:0016020;GO:0016021;GO:0008137;GO:0070469;GO:0005739;GO:0016491;GO:0042773;GO:0005743;GO:0055114	membrane;integral component of membrane;NADH dehydrogenase (ubiquinone) activity;respiratory chain;mitochondrion;oxidoreductase activity;ATP synthesis coupled electron transport;mitochondrial inner membrane;oxidation-reduction process	K03883	ND5	http://www.genome.jp/dbget-bin/www_bget?ko:K03883	Oxidative phosphorylation	ko00190	KOG4668(C)(NADH dehydrogenase subunits 2, 5, and related proteins)	NADH-ubiquinone	NADH-ubiquinone oxidoreductase chain 5 OS=Oenothera berteroana GN=ND5 PE=2 SV=2
Gene:Capana00g000505	20.99	25.87	29.64	15.51	18.16	18.15	1.71	3.44	1.72	23.25	31.23	18.35	15.85	16.55	7.25	3.25	1.06	2.93	PREDICTED: uncharacterized protein LOC107009720 [Solanum pennellii]	-	-	-	-	-	-	-	-	-	-
Gene:Capana00g000506	1.19	0.89	0.32	1.24	0.89	1.37	0.91	1.39	1.02	0.47	0.86	1.47	1.47	1.62	2.01	1.7	1.54	0.69	PREDICTED: titin homolog [Capsicum annuum]	-	-	-	-	-	-	-	-	-	-
Gene:Capana00g000507	2.27	2.22	3.02	3.77	3.31	3.23	10.18	11.95	13.23	4.4	2.96	2.42	5.02	5.5	6.29	9.27	10.34	8.97	PREDICTED: protein SRG1 [Capsicum annuum]	GO:0055114;GO:0051213;GO:0016491;GO:0046872	oxidation-reduction process;dioxygenase activity;oxidoreductase activity;metal ion binding	-	-	-	-	-	-	Protein	Protein SRG1 OS=Arabidopsis thaliana GN=SRG1 PE=2 SV=1
Gene:Capana00g000508	0.08	0.37	0.23	4.97	4.66	5.1	1.49	1.42	1.4	0.38	0.42	0.21	7.92	8.9	8.72	2.35	3.09	3.12	PREDICTED: probable disease resistance RPP8-like protein 2 [Capsicum annuum]	-	-	-	-	-	-	-	-	Probable	Probable disease resistance RPP8-like protein 2 OS=Arabidopsis thaliana GN=RPP8L2 PE=3 SV=1
Gene:Capana00g000510	4.67	5.06	5.6	5.38	5.5	5.85	7.15	7.3	11.46	3.92	5.39	4.46	3.76	3.86	5.53	6.2	7.38	4.36	PREDICTED: probable CDP-diacylglycerol--inositol 3-phosphatidyltransferase 2 [Capsicum annuum]	GO:0016740;GO:0016780;GO:0008654;GO:0016020;GO:0016021;GO:0006661;GO:0003881;GO:0005794	transferase activity;phosphotransferase activity, for other substituted phosphate groups;phospholipid biosynthetic process;membrane;integral component of membrane;phosphatidylinositol biosynthetic process;CDP-diacylglycerol-inositol 3-phosphatidyltransferase activity;Golgi apparatus	K00999	CDIPT	http://www.genome.jp/dbget-bin/www_bget?ko:K00999	Phosphatidylinositol signaling system;Inositol phosphate metabolism;Glycerophospholipid metabolism	ko04070,ko00562,ko00564	KOG3240(I)(Phosphatidylinositol synthase)	Probable	Probable CDP-diacylglycerol--inositol 3-phosphatidyltransferase 2 OS=Arabidopsis thaliana GN=PIS2 PE=2 SV=2
Gene:Capana00g000511	10.47	11	12.89	13.47	11.91	13.42	13.35	10.11	7.15	8.72	11.27	13.89	10.78	14.56	10.12	12.95	6.88	6.9	PREDICTED: conserved oligomeric Golgi complex subunit 3-like [Capsicum annuum]	-	-	K20290	COG3,SEC34	http://www.genome.jp/dbget-bin/www_bget?ko:K20290	-	-	KOG2604(U)(Subunit of cis-Golgi transport vesicle tethering complex - Sec34p)	Conserved	Conserved oligomeric Golgi complex subunit 3 OS=Dictyostelium discoideum GN=cog3 PE=3 SV=1
Gene:Capana00g000513	6.81	4.78	6.1	5.45	4.98	6.08	6.37	5.32	6.08	4.84	4.98	6.23	3.88	5.01	5.38	4.98	4.01	4.17	PREDICTED: dmX-like protein 1 [Capsicum annuum]	-	-	-	-	-	-	-	KOG1064(R)(RAVE (regulator of V-ATPase assembly) complex subunit RAV1/DMX protein, WD repeat superfamily)	DmX-like	DmX-like protein 1 OS=Mus musculus GN=Dmxl1 PE=1 SV=1
Gene:Capana00g000515	0	0	0	0	0	0	0	0	0	0	1.5	0.48	1.07	0	0.45	0	0.92	0	PREDICTED: B3 domain-containing protein REM9-like isoform X1 [Capsicum annuum]	-	-	-	-	-	-	-	-	B3	B3 domain-containing protein REM9 OS=Arabidopsis thaliana GN=REM9 PE=2 SV=1
Gene:Capana00g000518	3.48	1.25	2.61	4.03	5.94	3.26	5.77	8.37	10.94	7.47	4.71	3.94	6.42	8.9	3	2.5	6.93	5.79	hypothetical protein (mitochondrion) [Capsicum annuum] &gt;AIG90035.1 hypothetical protein (mitochondrion) [Capsicum annuum] &gt;AIG89834.1 hypothetical protein (mitochondrion) [Capsicum annuum] &gt;YP_009049786.1 hypothetical protein (mitochondrion) [Capsicum annuum] &gt;AIG90144.1 hypothetical protein (mitochondrion) [Capsicum annuum]	GO:0016021;GO:0016020;GO:0005739	integral component of membrane;membrane;mitochondrion	-	-	-	-	-	-	-	-
Gene:Capana00g000519	0	0	0	0	0	0	0.75	0	0	0	0	0	0	0	0	0	0	0	AOO95946.1 NADH dehydrogenase subunit 7 (mitochondrion) [Corchorus capsularis];NADH dehydrogenase subunit 7 (mitochondrion) [Corchorus capsularis] &gt	GO:0048038;GO:0051287;GO:0055114;GO:0005739;GO:0016651	quinone binding;NAD binding;oxidation-reduction process;mitochondrion;oxidoreductase activity, acting on NAD(P)H	K03935	NDUFS2	http://www.genome.jp/dbget-bin/www_bget?ko:K03935	Oxidative phosphorylation	ko00190	KOG2870(C)(NADH:ubiquinone oxidoreductase, NDUFS2/49 kDa subunit)	NADH	NADH dehydrogenase [ubiquinone] iron-sulfur protein 2 OS=Nicotiana sylvestris GN=NAD7 PE=2 SV=1
Gene:Capana00g000520	13.41	15	13.74	10.55	9.83	9.41	14.08	12.12	16.27	21.17	14.5	20.29	11.08	21.17	8.32	5.78	15.13	21.79	hypothetical protein (mitochondrion) [Capsicum annuum]	GO:0005739	mitochondrion	-	-	-	-	-	-	-	-
Gene:Capana00g000521	2.86	4.66	4.76	1.92	4.69	2.69	1.71	2.31	2.38	0	0	0	0	0	1.11	0	0	0	PREDICTED: probable pectinesterase 53 [Capsicum annuum]	GO:0016787;GO:0045490;GO:0005618;GO:0045330;GO:0030599;GO:0042545	hydrolase activity;pectin catabolic process;cell wall;aspartyl esterase activity;pectinesterase activity;cell wall modification	K01051	E3.1.1.11	http://www.genome.jp/dbget-bin/www_bget?ko:K01051	Pentose and glucuronate interconversions	ko00040	-	Probable	Probable pectinesterase 53 OS=Arabidopsis thaliana GN=PME53 PE=2 SV=1
Gene:Capana00g000523	16.92	10.72	15.23	16.58	14.65	16.53	7.87	10.65	14.08	17.13	14.39	12.75	15.61	13.46	12.28	15.39	9.87	10.13	PREDICTED: ras-related protein RABC2a-like [Capsicum annuum]	GO:0030742;GO:0005525;GO:0005777;GO:0007264;GO:0080115	GTP-dependent protein binding;GTP binding;peroxisome;small GTPase mediated signal transduction;myosin XI tail binding	K07910	RAB18	http://www.genome.jp/dbget-bin/www_bget?ko:K07910	-	-	KOG0078(TU)(GTP-binding protein SEC4, small G protein superfamily, and related Ras family GTP-binding proteins);KOG0080(R)(GTPase Rab18, small G protein superfamily);KOG0098(U)(GTPase Rab2, small G protein superfamily)	Ras-related	Ras-related protein RABC2a OS=Arabidopsis thaliana GN=RABC2A PE=1 SV=1
Gene:Capana00g000525	0.1	0.1	0	0.18	0	0	0.1	0	0	0.47	0.44	0.98	0.67	0.31	0.11	0.19	0.54	0.31	PREDICTED: uncharacterized protein LOC107853601 [Capsicum annuum]	-	-	-	-	-	-	-	-	-	-
Gene:Capana00g000526	0	0	0	0	0	0	0	0	0	0	0	0	0	0.28	0	0	0	0	PREDICTED: expansin-A7-like isoform X1 [Capsicum annuum]	GO:0005576;GO:0016020;GO:0005618;GO:0009664	extracellular region;membrane;cell wall;plant-type cell wall organization	-	-	-	-	-	-	Expansin-A18	Expansin-A18 OS=Arabidopsis thaliana GN=EXPA18 PE=2 SV=1
Gene:Capana00g000529	0.02	0.03	0	0	0.02	0.02	0.09	0.06	0.02	0	0	0.02	0.04	0	0.04	0.03	0.04	0.05	-	-	-	-	-	-	-	-	-	-	-
Gene:Capana00g000530	0.11	0	0	0	0	0	0.11	0	0	0	0	0	0	0	0.12	0	0	0	PREDICTED: uncharacterized protein LOC108455646 [Gossypium arboreum]	-	-	-	-	-	-	-	-	-	-
Gene:Capana00g000533	32.04	33.15	35.8	34.4	30.48	33.46	3.06	2.39	2.04	34.93	37.34	37.84	21.64	23.67	22.84	3.55	2.18	3.25	PREDICTED: protein DETOXIFICATION 16-like [Capsicum annuum]	GO:0015297;GO:0055085;GO:0015238;GO:0006855;GO:0016021;GO:0016020	antiporter activity;transmembrane transport;drug transmembrane transporter activity;drug transmembrane transport;integral component of membrane;membrane	K03327	TC.MATE,SLC47A,norM,mdtK,dinF	http://www.genome.jp/dbget-bin/www_bget?ko:K03327	-	-	-	Protein	Protein DETOXIFICATION 16 OS=Arabidopsis thaliana GN=DTX16 PE=2 SV=1
Gene:Capana00g000534	0	0	0	0	0	0	0	0.46	0	0	0	0	0.75	0	0	0.21	0.85	0	PREDICTED: putative RING-H2 finger protein ATL71 [Capsicum annuum]	-	-	-	-	-	-	-	-	Putative	Putative RING-H2 finger protein ATL71 OS=Arabidopsis thaliana GN=ATL71 PE=3 SV=1
Gene:Capana00g000538	29.66	35.04	27.95	29.55	26.95	29.17	17.87	18.92	7.06	26.92	27.17	30	30.5	27.55	25.13	21.08	20	23.18	phytocalpain [Nicotiana benthamiana];XP_006367594.1 PREDICTED: calpain-type cysteine protease DEK1 [Solanum tuberosum];PREDICTED: calpain-type cysteine protease DEK1 [Solanum tuberosum] &gt	-	-	-	-	-	-	-	-	Calpain-type	Calpain-type cysteine protease DEK1 OS=Arabidopsis thaliana GN=DEK1 PE=1 SV=1
Gene:Capana00g000539	11.68	11.43	9.35	15.63	13.9	15.98	17.8	15.72	10.68	7.04	6.99	7.93	13.4	13.67	12.38	11.77	10.91	10.73	PREDICTED: exocyst complex component EXO84A [Solanum lycopersicum];PREDICTED: exocyst complex component EXO84A-like [Solanum tuberosum]	GO:0000145;GO:0051601;GO:0001927	exocyst;exocyst localization;exocyst assembly	K19986	EXOC8,SEC84	http://www.genome.jp/dbget-bin/www_bget?ko:K19986	-	-	-	Exocyst;Exocyst	Exocyst complex component EXO84B OS=Arabidopsis thaliana GN=EXO84B PE=1 SV=1;Exocyst complex component EXO84A OS=Arabidopsis thaliana GN=EXO84A PE=3 SV=1
Gene:Capana00g000541	29.61	31.31	25.65	28.73	29.4	34.41	19.36	26.06	13.76	27.22	19.26	21.19	26.53	28.69	31.41	31.98	28.62	18.77	XP_010324690.1 PREDICTED: NAD-dependent malic enzyme 62 kDa isoform, mitochondrial [Solanum lycopersicum];PREDICTED: NAD-dependent malic enzyme 62 kDa isoform, mitochondrial-like [Capsicum annuum];PREDICTED: NAD-dependent malic enzyme 62 kDa isoform, mitochondrial [Solanum lycopersicum] &gt	GO:0004471;GO:0051287;GO:0005524;GO:0050897;GO:0004470;GO:0055114;GO:0009507;GO:0046872;GO:0042803;GO:0008270;GO:0005739;GO:0016491;GO:0006108;GO:0005759	malate dehydrogenase (decarboxylating) (NAD+) activity;NAD binding;ATP binding;cobalt ion binding;malic enzyme activity;oxidation-reduction process;chloroplast;metal ion binding;protein homodimerization activity;zinc ion binding;mitochondrion;oxidoreductase activity;malate metabolic process;mitochondrial matrix	K00028	E1.1.1.39	http://www.genome.jp/dbget-bin/www_bget?ko:K00028	Pyruvate metabolism;Carbon fixation in photosynthetic organisms;Carbon metabolism	ko00620,ko00710,ko01200	KOG1257(C)(NADP+-dependent malic enzyme)	NAD-dependent	NAD-dependent malic enzyme 62 kDa isoform, mitochondrial OS=Solanum tuberosum PE=1 SV=1
Gene:Capana00g000549	20.8	25.27	19.41	20.22	17.18	19.44	19.84	18.38	24.02	24.03	26.5	20.31	20.88	19.83	25.07	19.58	23.64	24.09	PREDICTED: omega-amidase, chloroplastic-like [Capsicum annuum]	GO:0006108;GO:0050152;GO:0009570;GO:0016810;GO:0009507;GO:0008270;GO:0006107;GO:0005829;GO:0006807	malate metabolic process;omega-amidase activity;chloroplast stroma;hydrolase activity, acting on carbon-nitrogen (but not peptide) bonds;chloroplast;zinc ion binding;oxaloacetate metabolic process;cytosol;nitrogen compound metabolic process	K13566	NIT2	http://www.genome.jp/dbget-bin/www_bget?ko:K13566	Alanine, aspartate and glutamate metabolism	ko00250	KOG0807(E)(Carbon-nitrogen hydrolase);KOG0806(E)(Carbon-nitrogen hydrolase)	Omega-amidase,	Omega-amidase, chloroplastic OS=Arabidopsis thaliana GN=NLP3 PE=1 SV=1
Gene:Capana00g000550	23.46	23.84	25.76	19.16	18.05	18.5	19.09	16.87	16.63	27.45	29.03	28.99	21.04	16.96	19.05	24.11	26.7	25.37	PREDICTED: ubiquitin carboxyl-terminal hydrolase 12-like [Capsicum annuum];PREDICTED: uncharacterized protein LOC107856035 isoform X2 [Capsicum annuum];PREDICTED: uncharacterized protein LOC107856035 isoform X1 [Capsicum annuum]	-	-	-	-	-	-	-	-	Ubiquitin	Ubiquitin carboxyl-terminal hydrolase 12 OS=Arabidopsis thaliana GN=UBP12 PE=2 SV=2
Gene:Capana00g000555	3.79	4.04	4.42	6.56	4.19	6.4	4.06	5.51	2.37	4.63	3.77	4.28	6.38	6.31	4.8	4.47	5.98	4.87	PREDICTED: uncharacterized protein LOC107854929 [Capsicum annuum]	GO:0016020;GO:0016021;GO:0016787	membrane;integral component of membrane;hydrolase activity	-	-	-	-	-	-	-	-
Gene:Capana00g000557	0.52	0	0	0	1.29	1.04	2.47	1.96	2.66	0	0.47	0	1.5	1.66	1.98	0.99	2.29	2.16	PREDICTED: uncharacterized protein LOC107856488 [Capsicum annuum]	-	-	-	-	-	-	-	-	-	-
Gene:Capana00g000558	1	1.24	1.43	0.92	1.22	1.08	1.17	1.3	1.94	1.57	1.44	1.39	0.37	0.96	0.89	1.17	0.57	0.95	-	-	-	-	-	-	-	-	-	-	-
Gene:Capana00g000559	63.84	57.22	68.52	75.08	78.77	76.86	82.2	77.81	100.09	71.04	69.94	69.57	69.83	80.21	84.79	72.55	74.52	65.89	PREDICTED: V-type proton ATPase subunit E-like [Capsicum annuum]	GO:0015991;GO:0046961;GO:0033178	ATP hydrolysis coupled proton transport;proton-transporting ATPase activity, rotational mechanism;proton-transporting two-sector ATPase complex, catalytic domain	K02150	ATPeV1E,ATP6E	http://www.genome.jp/dbget-bin/www_bget?ko:K02150	Phagosome;Oxidative phosphorylation	ko04145,ko00190	KOG1664(C)(Vacuolar H+-ATPase V1 sector, subunit E)	V-type	V-type proton ATPase subunit E OS=Citrus limon GN=VATE PE=2 SV=1
Gene:Capana00g000561	0.06	0	0.12	0.05	0.16	0.05	0	0.23	0.12	0.05	0.05	0.06	0	0.35	0	0.32	0	0	PREDICTED: tubulin beta chain-like [Capsicum annuum]	GO:0000166;GO:0005525;GO:0005200;GO:0005856;GO:0003924;GO:0005874;GO:0005737;GO:0007017	nucleotide binding;GTP binding;structural constituent of cytoskeleton;cytoskeleton;GTPase activity;microtubule;cytoplasm;microtubule-based process	K07375	TUBB	http://www.genome.jp/dbget-bin/www_bget?ko:K07375	Phagosome	ko04145	KOG1375(Z)(Beta tubulin)	Tubulin	Tubulin beta-4 chain OS=Eleusine indica GN=TUBB4 PE=2 SV=1
Gene:Capana00g000562	40.48	44.11	36.26	40.84	45.85	43.18	9.57	10.73	12.33	42.32	41.81	40.83	44.23	42.77	42.86	8.65	8.91	10.02	PREDICTED: phosphomethylethanolamine N-methyltransferase-like [Capsicum annuum]	GO:0008168;GO:0006656;GO:0032259;GO:0008757;GO:0000234;GO:0008152;GO:0005737;GO:0016740	methyltransferase activity;phosphatidylcholine biosynthetic process;methylation;S-adenosylmethionine-dependent methyltransferase activity;phosphoethanolamine N-methyltransferase activity;metabolic process;cytoplasm;transferase activity	K05929	E2.1.1.103,NMT	http://www.genome.jp/dbget-bin/www_bget?ko:K05929	Glycerophospholipid metabolism	ko00564	-	Phosphoethanolamine	Phosphoethanolamine N-methyltransferase OS=Spinacia oleracea GN=PEAMT PE=1 SV=1
Gene:Capana00g000564	0.44	0	0.69	1.59	0.85	1.7	0.45	0.92	0.73	1.02	1.16	1.2	0.25	1.37	1.17	0.2	0	1.79	PREDICTED: probable LRR receptor-like serine/threonine-protein kinase RPK1 [Capsicum annuum]	-	-	K04730	IRAK1	http://www.genome.jp/dbget-bin/www_bget?ko:K04730	-	-	-	Probable	Probable LRR receptor-like serine/threonine-protein kinase At3g47570 OS=Arabidopsis thaliana GN=At3g47570 PE=2 SV=1
Gene:Capana00g000566	0	0	0	0	0	0	0	0	0	0.14	0.12	0.15	0.15	0.27	0.14	0	0.14	0	PREDICTED: uncharacterized protein LOC107851957 isoform X1 [Capsicum annuum]	GO:0016020;GO:0016021	membrane;integral component of membrane	-	-	-	-	-	-	-	-
Gene:Capana00g000567	8.21	6.73	7.37	6.09	8.39	7.63	5.93	5.98	11.19	7.65	8.57	8.55	10.17	7.6	9.56	6.78	10.14	7.22	PREDICTED: uncharacterized protein LOC107851959 [Capsicum annuum]	GO:0016787;GO:0016020;GO:0016021	hydrolase activity;membrane;integral component of membrane	-	-	-	-	-	-	-	-
Gene:Capana00g000568	0.65	0.91	0.96	0.63	1.19	0.76	0.63	0.55	0.37	2.44	1.56	1.25	1.38	1.35	1.31	3.28	2.68	2.81	PREDICTED: probable LRR receptor-like serine/threonine-protein kinase At3g47570 [Capsicum annuum]	-	-	K04730	IRAK1	http://www.genome.jp/dbget-bin/www_bget?ko:K04730	-	-	-	LRR	LRR receptor-like serine/threonine-protein kinase EFR OS=Arabidopsis thaliana GN=EFR PE=1 SV=1
Gene:Capana00g000571	35.08	40.17	38.88	35.5	45.2	37.48	36.24	33.95	38.1	42.99	45.2	40.97	42.57	46.35	44.54	41.97	40.75	37.06	PREDICTED: repressor of RNA polymerase III transcription MAF1 homolog isoform X2 [Capsicum annuum];PREDICTED: repressor of RNA polymerase III transcription MAF1 homolog isoform X1 [Capsicum annuum]	GO:0000994;GO:0005737;GO:0006351;GO:0006355;GO:0005634;GO:0016480;GO:0070217	RNA polymerase III core binding;cytoplasm;transcription, DNA-templated;regulation of transcription, DNA-templated;nucleus;negative regulation of transcription from RNA polymerase III promoter;transcription factor TFIIIB complex assembly	-	-	-	-	-	KOG3104(K)(Mod5 protein sorting/negative effector of RNA Pol III synthesis)	Repressor;Repressor	Repressor of RNA polymerase III transcription MAF1 homolog OS=Danio rerio GN=maf1 PE=2 SV=1;Repressor of RNA polymerase III transcription MAF1 homolog OS=Xenopus laevis GN=maf1 PE=2 SV=1
Gene:Capana00g000572	0	0	0.14	0	0	0	0	0	0	0	0	0.28	0	0	0	0	0	0	PREDICTED: aspartate carbamoyltransferase 1, chloroplastic-like, partial [Capsicum annuum]	GO:0005737;GO:0016740;GO:0000050;GO:0009507;GO:0009220;GO:0009570;GO:0006207;GO:0005829;GO:0016597;GO:0004070;GO:0016743;GO:0006520	cytoplasm;transferase activity;urea cycle;chloroplast;pyrimidine ribonucleotide biosynthetic process;chloroplast stroma;'de novo' pyrimidine nucleobase biosynthetic process;cytosol;amino acid binding;aspartate carbamoyltransferase activity;carboxyl- or carbamoyltransferase activity;cellular amino acid metabolic process	K00609	pyrB,PYR2	http://www.genome.jp/dbget-bin/www_bget?ko:K00609	Alanine, aspartate and glutamate metabolism;Pyrimidine metabolism	ko00250,ko00240	KOG0370(R)(Multifunctional pyrimidine synthesis protein CAD (includes carbamoyl-phophate synthetase, aspartate transcarbamylase, and glutamine amidotransferase))	Aspartate	Aspartate carbamoyltransferase 1, chloroplastic OS=Pisum sativum GN=PYRB1 PE=2 SV=1
Gene:Capana00g000573	0.98	0.45	0.61	21.38	21.19	20.02	11	12.65	10.8	0.7	0.34	0.41	101.51	92.31	97.23	50.63	49.27	53.1	-1-like [Capsicum annuum];PREDICTED: coatomer subunit beta&apos	GO:0006891;GO:0006888;GO:0030117;GO:0006886;GO:0005198;GO:0006890;GO:0016192;GO:0030126	intra-Golgi vesicle-mediated transport;ER to Golgi vesicle-mediated transport;membrane coat;intracellular protein transport;structural molecule activity;retrograde vesicle-mediated transport, Golgi to ER;vesicle-mediated transport;COPI vesicle coat	K17302	COPB2,SEC27	http://www.genome.jp/dbget-bin/www_bget?ko:K17302	-	-	KOG0276(U)(Vesicle coat complex COPI, beta' subunit);KOG0292(U)(Vesicle coat complex COPI, alpha subunit)	Coatomer	Coatomer subunit beta&apos; OS=Rattus norvegicus GN=Copb2 PE=1 SV=3
Gene:Capana00g000574	1.2	1.26	1.07	1.9	2.27	1.74	1.24	1.26	0.29	1.24	2.41	0.8	1.48	1.56	0.69	1.34	0.77	0.82	XP_016557518.1 PREDICTED: pentatricopeptide repeat-containing protein At3g54980, mitochondrial-like [Capsicum annuum] &gt;PREDICTED: pentatricopeptide repeat-containing protein At3g54980, mitochondrial-like isoform X2 [Capsicum annuum] &gt;XP_016557519.1 PREDICTED: pentatricopeptide repeat-containing protein At3g54980, mitochondrial-like [Capsicum annuum]	-	-	-	-	-	-	-	-	-	-
Gene:Capana00g000575	0	0	0.49	0.46	0.15	0.32	0.02	0	0	0.7	0	0.37	0	0	0	0.04	0	0.42	XP_016553989.1 PREDICTED: pentatricopeptide repeat-containing protein At5g61990, mitochondrial-like isoform X1 [Capsicum annuum];PREDICTED: pentatricopeptide repeat-containing protein At5g61990, mitochondrial-like isoform X1 [Capsicum annuum] &gt	-	-	K17964	LRPPRC	http://www.genome.jp/dbget-bin/www_bget?ko:K17964	-	-	-	-	-
Gene:Capana00g000576	0	0	0	0	0.15	0	0	0	0	0	0	0	0	0	0	0	0	0	PREDICTED: uncharacterized protein LOC102588077 [Solanum tuberosum]	GO:0055085;GO:0016021;GO:0016020	transmembrane transport;integral component of membrane;membrane	-	-	-	-	-	-	-	-
Gene:Capana00g000577	17.55	22.17	17.14	17.65	15.3	18.84	30.32	32.58	29.06	17.33	15.36	15.08	11.99	11.21	11.39	26.79	24.23	28.08	PREDICTED: uncharacterized protein LOC107853577 [Capsicum annuum]	GO:0055085;GO:0016021;GO:0016020	transmembrane transport;integral component of membrane;membrane	-	-	-	-	-	-	Protein	Protein NUCLEAR FUSION DEFECTIVE 4 OS=Arabidopsis thaliana GN=NFD4 PE=3 SV=1
Gene:Capana00g000578	0.55	1.37	1.34	0.99	1.22	0.5	0.37	0	0.2	0.34	0.32	0.48	0.41	0.95	0.97	1.18	0.2	0.56	PREDICTED: uncharacterized protein LOC107878711 [Capsicum annuum]	-	-	-	-	-	-	-	-	-	-
Gene:Capana00g000580	6.79	5.49	7.02	4.89	4.53	9.05	9.22	8.15	9.04	11.94	6.2	9.36	20.1	22.49	15.81	10.9	13.34	14.71	PREDICTED: uncharacterized protein LOC107856018 [Capsicum annuum]	GO:0016020;GO:0016021	membrane;integral component of membrane	-	-	-	-	-	-	Nodulation	Nodulation protein H OS=Rhizobium meliloti GN=nodH PE=4 SV=1
Gene:Capana00g000581	1.81	0	0	0	2.42	0.86	1.89	0	1.27	0	0	0.04	1.01	0	0	0	0	0	photosystem I P700 chlorophyll a apoprotein A1 (plastid) [Chamaecrista fasciculata] &gt;AMC31407.1 photosystem I P700 chlorophyll a apoprotein A1 (chloroplast) [Chamaecrista fasciculata]	GO:0009535;GO:0042651;GO:0009536;GO:0000287;GO:0009522;GO:0009579;GO:0055114;GO:0018298;GO:0016168;GO:0016020;GO:0051539;GO:0009507;GO:0046872;GO:0016021;GO:0015979;GO:0009055;GO:0016491;GO:0051536	chloroplast thylakoid membrane;thylakoid membrane;plastid;magnesium ion binding;photosystem I;thylakoid;oxidation-reduction process;protein-chromophore linkage;chlorophyll binding;membrane;4 iron, 4 sulfur cluster binding;chloroplast;metal ion binding;integral component of membrane;photosynthesis;electron carrier activity;oxidoreductase activity;iron-sulfur cluster binding	K02689	psaA	http://www.genome.jp/dbget-bin/www_bget?ko:K02689	Photosynthesis	ko00195	-	Photosystem	Photosystem I P700 chlorophyll a apoprotein A1 OS=Nicotiana tomentosiformis GN=psaA PE=3 SV=1
Gene:Capana00g000582	0.81	0.13	0.14	0.36	0.29	0.88	0.24	0	0	0	0	0.57	0.45	0.69	0.54	0.25	0.57	0.31	PREDICTED: probable leucine-rich repeat receptor-like protein kinase At5g63930 [Capsicum annuum]	-	-	-	-	-	-	-	-	-	-
Gene:Capana00g000584	45.41	34.71	51.52	45.63	40.61	42.42	40.84	50.48	56.07	47.86	44.07	49.55	42.66	41.39	45.26	45.93	48.11	46.08	PREDICTED: heat shock factor-binding protein 1-like [Capsicum annuum]	-	-	K19765	HSBP1	http://www.genome.jp/dbget-bin/www_bget?ko:K19765	-	-	-	-	-
Gene:Capana00g000585	3.42	4.69	3.18	4.08	2.12	3.88	3.32	2.05	3.5	2.84	2.21	5.19	3.82	3.61	3.38	2.54	3.63	3.22	PREDICTED: uncharacterized CRM domain-containing protein At3g25440, chloroplastic-like [Capsicum annuum]	GO:0003723	RNA binding	K01148	PARN	http://www.genome.jp/dbget-bin/www_bget?ko:K01148	RNA degradation	ko03018	-	Uncharacterized	Uncharacterized CRM domain-containing protein At3g25440, chloroplastic OS=Arabidopsis thaliana GN=At3g25440 PE=2 SV=1
Gene:Capana00g000586	3.15	2.95	3.01	2.54	3.12	2.39	2.22	1.21	1.68	5.54	6.98	5.25	3.69	3.95	2.13	1.87	1.33	0.96	PREDICTED: ubiquitin carboxyl-terminal hydrolase 12-like [Capsicum annuum]	GO:0016579;GO:0006511;GO:0036459	protein deubiquitination;ubiquitin-dependent protein catabolic process;thiol-dependent ubiquitinyl hydrolase activity	K11838	USP7,UBP15	http://www.genome.jp/dbget-bin/www_bget?ko:K11838	-	-	KOG1863(O)(Ubiquitin carboxyl-terminal hydrolase)	Ubiquitin	Ubiquitin carboxyl-terminal hydrolase 13 OS=Arabidopsis thaliana GN=UBP13 PE=2 SV=1
Gene:Capana00g000587	0.55	1.41	1.01	0.57	0.6	1.29	1.05	0.75	1.85	1.18	0.56	0.8	0.24	0.22	0.67	0.2	0.23	0.11	hypothetical protein A4A49_63234 [Nicotiana attenuata] &gt;OIT40695.1 hypothetical protein A4A49_43799 [Nicotiana attenuata]	GO:0005737;GO:0003676;GO:0016020;GO:0008408;GO:0016021;GO:0005634	cytoplasm;nucleic acid binding;membrane;3'-5' exonuclease activity;integral component of membrane;nucleus	-	-	-	-	-	-	-	-
Gene:Capana00g000588	7.55	0	3.42	3.5	4.35	3.84	5.09	8.23	11.61	9.78	5.06	3.43	11.43	7.77	11.79	7.48	6.45	3.24	PREDICTED: putative glucose-6-phosphate 1-epimerase, partial [Capsicum annuum]	GO:0003824;GO:0005975;GO:0030246;GO:0016853	catalytic activity;carbohydrate metabolic process;carbohydrate binding;isomerase activity	K01792	E5.1.3.15	http://www.genome.jp/dbget-bin/www_bget?ko:K01792	Glycolysis / Gluconeogenesis	ko00010	-	Putative	Putative glucose-6-phosphate 1-epimerase OS=Cenchrus ciliaris PE=2 SV=1
Gene:Capana00g000595	0	0.41	0	0.42	0.45	0.46	0	0	0	0.83	0	0.51	0	0	0.48	0.85	0	0	PREDICTED: glycine-rich RNA-binding protein 4, mitochondrial-like isoform X1 [Capsicum annuum] &gt;XP_016552966.1 PREDICTED: glycine-rich RNA-binding protein 4, mitochondrial-like isoform X1 [Capsicum annuum];XP_016552965.1 PREDICTED: glycine-rich RNA-binding protein 4, mitochondrial-like isoform X1 [Capsicum annuum] &gt;XP_016552964.1 PREDICTED: glycine-rich RNA-binding protein 4, mitochondrial-…	GO:0000166;GO:0003676	nucleotide binding;nucleic acid binding	K13195	CIRBP	http://www.genome.jp/dbget-bin/www_bget?ko:K13195	-	-	-	Glycine-rich	Glycine-rich RNA-binding protein 4, mitochondrial OS=Arabidopsis thaliana GN=RBG4 PE=2 SV=1
Gene:Capana00g000596	3.86	2.52	3.07	4.16	4.95	3.61	3.37	4.41	1.91	4.2	3.93	3.1	3.76	3.9	4.78	3.34	3.7	3.07	PREDICTED: uncharacterized protein LOC107852567, partial [Capsicum annuum]	GO:0016787;GO:0016020;GO:0016021	hydrolase activity;membrane;integral component of membrane	-	-	-	-	-	-	-	-
Gene:Capana00g000597	12.44	9.84	9.42	9.43	8.04	8.24	10.34	8.36	7.14	6.74	7.22	5.35	3.81	11.65	8.14	7.31	9.23	8.01	PREDICTED: uncharacterized protein LOC107855561, partial [Capsicum annuum]	-	-	-	-	-	-	-	-	-	-
Gene:Capana00g000598	3.69	2.22	2.59	3.77	2.84	3.08	4.92	4.05	3.72	2.49	3.12	4.23	3.18	6.6	4.01	5.03	3.56	3.84	PREDICTED: probable serine/threonine-protein kinase At5g41260 isoform X2 [Capsicum annuum];XP_016553758.1 PREDICTED: probable serine/threonine-protein kinase At5g41260 [Capsicum annuum] &gt;PREDICTED: probable serine/threonine-protein kinase At5g41260 isoform X3 [Capsicum annuum];XP_016548402.1 PREDICTED: probable serine/threonine-protein kinase At5g41260 [Capsicum annuum];PREDICTED: probable ser…	GO:0005524;GO:0006468;GO:0004672	ATP binding;protein phosphorylation;protein kinase activity	K14500	BSK	http://www.genome.jp/dbget-bin/www_bget?ko:K14500	Plant hormone signal transduction	ko04075	-	Probable	Probable serine/threonine-protein kinase At5g41260 OS=Arabidopsis thaliana GN=At5g41260 PE=1 SV=1
Gene:Capana00g000599	0	0	0	0	0	0	0	0	0	0.28	0	0	0	0	0.33	0	0.33	0	PREDICTED: probable ADP-ribosylation factor GTPase-activating protein AGD9, partial [Capsicum annuum]	GO:0005096	GTPase activator activity	K12493	ARFGAP2_3	http://www.genome.jp/dbget-bin/www_bget?ko:K12493	Endocytosis	ko04144	-	Probable	Probable ADP-ribosylation factor GTPase-activating protein AGD8 OS=Arabidopsis thaliana GN=AGD8 PE=1 SV=1
Gene:Capana00g000600	1.98	2.35	2.44	2.35	1.64	1.71	0.7	1.52	0.95	1.55	1.53	1.54	1.06	1.88	1.85	2.12	1.78	2.68	PREDICTED: mitotic checkpoint protein BUB3.3 isoform X1 [Capsicum annuum]	-	-	K02180	BUB3	http://www.genome.jp/dbget-bin/www_bget?ko:K02180	-	-	KOG0647(A)(mRNA export protein (contains WD40 repeats))	Mitotic	Mitotic checkpoint protein BUB3.3 OS=Arabidopsis thaliana GN=BUB3.3 PE=2 SV=1
Gene:Capana00g000606	71.18	79.53	75.24	87.36	90.62	87.85	136.16	133.55	143.04	73.64	74.32	74.68	94.05	92.21	85.78	114.12	108.14	118.09	PREDICTED: 2-oxoglutarate dehydrogenase, mitochondrial-like [Capsicum annuum]	GO:0008152;GO:0030976;GO:0016624;GO:0006099;GO:0055114;GO:0004591	metabolic process;thiamine pyrophosphate binding;oxidoreductase activity, acting on the aldehyde or oxo group of donors, disulfide as acceptor;tricarboxylic acid cycle;oxidation-reduction process;oxoglutarate dehydrogenase (succinyl-transferring) activity	K00164	OGDH,sucA	http://www.genome.jp/dbget-bin/www_bget?ko:K00164	Lysine degradation;Tryptophan metabolism;Citrate cycle (TCA cycle);Carbon metabolism	ko00310,ko00380,ko00020,ko01200	KOG0450(G)(2-oxoglutarate dehydrogenase, E1 subunit)	2-oxoglutarate	2-oxoglutarate dehydrogenase, mitochondrial OS=Dictyostelium discoideum GN=ogdh PE=3 SV=1
Gene:Capana00g000607	4.63	5.3	5.21	5.43	7.22	5.67	5.77	5.01	3.93	5.27	4.74	4.6	6.21	7.66	6.41	5.41	5.53	5.94	PREDICTED: uncharacterized protein LOC107853036 [Capsicum annuum]	GO:0008233;GO:0016787;GO:0006508;GO:0016021;GO:0016020;GO:0004190;GO:0030163	peptidase activity;hydrolase activity;proteolysis;integral component of membrane;membrane;aspartic-type endopeptidase activity;protein catabolic process	-	-	-	-	-	KOG1339(O)(Aspartyl protease)	Aspartic	Aspartic proteinase-like protein 2 OS=Arabidopsis thaliana GN=At1g65240 PE=1 SV=2
Gene:Capana00g000608	7.63	16.59	24.63	19.52	24.11	29.54	13.78	24.79	10.99	8.28	18.22	20.59	28.22	19.65	31.87	18.77	15.06	13.84	PREDICTED: probable serine/threonine-protein kinase At5g41260 [Capsicum annuum] &gt;XP_016548402.1 PREDICTED: probable serine/threonine-protein kinase At5g41260 [Capsicum annuum];XP_016553758.1 PREDICTED: probable serine/threonine-protein kinase At5g41260 [Capsicum annuum] &gt	GO:0004672;GO:0005524;GO:0006468	protein kinase activity;ATP binding;protein phosphorylation	K14500	BSK	http://www.genome.jp/dbget-bin/www_bget?ko:K14500	Plant hormone signal transduction	ko04075	-	Probable	Probable serine/threonine-protein kinase At5g41260 OS=Arabidopsis thaliana GN=At5g41260 PE=1 SV=1
Gene:Capana00g000610	42.42	48.67	40.17	73.78	65.15	66.31	50.6	47.68	39.34	43.4	44.15	43.12	176.61	171.89	168.6	76.53	82.08	79.9	XP_016553835.1 PREDICTED: reticuline oxidase-like protein [Capsicum annuum];PREDICTED: reticuline oxidase-like protein [Capsicum annuum] &gt	GO:0003824;GO:0016491;GO:0050660;GO:0016614;GO:0055114	catalytic activity;oxidoreductase activity;flavin adenine dinucleotide binding;oxidoreductase activity, acting on CH-OH group of donors;oxidation-reduction process	-	-	-	-	-	-	Berberine	Berberine bridge enzyme-like 21 OS=Arabidopsis thaliana GN=At4g20840 PE=2 SV=1
Gene:Capana00g000612	6.45	7.38	6.49	8.96	8.8	10.29	11.23	12.44	8.17	6.69	8.16	7.09	7.31	7.42	10.48	7.87	7.35	6.24	PREDICTED: LOW QUALITY PROTEIN: protein ABC transporter 1, mitochondrial [Capsicum annuum]	GO:0015996;GO:0017004;GO:0005746	chlorophyll catabolic process;cytochrome complex assembly;mitochondrial respiratory chain	K08869	ADCK,ABC1	http://www.genome.jp/dbget-bin/www_bget?ko:K08869	-	-	-	Protein	Protein ABC transporter 1, mitochondrial OS=Arabidopsis thaliana GN=ABC1 PE=2 SV=1
Gene:Capana00g000614	66.51	78.8	71.82	68.27	68.57	70.46	60.99	60.35	68.03	83.45	86.02	84.61	69.93	69.22	66.25	66.97	65.43	62.07	XP_016552482.1 PREDICTED: beta-carotene isomerase D27, chloroplastic-like [Capsicum annuum];PREDICTED: beta-carotene isomerase D27, chloroplastic-like [Capsicum annuum] &gt	-	-	-	-	-	-	-	-	Beta-carotene	Beta-carotene isomerase D27, chloroplastic OS=Oryza sativa subsp. japonica GN=D27 PE=1 SV=1
Gene:Capana00g000615	0.14	0	0.15	0	0.26	0	0	0.28	0.15	0.52	1.1	1.2	1.25	0.43	0.44	0.26	0.15	0.28	PREDICTED: premnaspirodiene oxygenase-like [Capsicum annuum]	GO:0044550;GO:0016491;GO:0016020;GO:0016021;GO:0046872;GO:0055114;GO:0004497;GO:0016709;GO:0016705;GO:0005506;GO:0020037	secondary metabolite biosynthetic process;oxidoreductase activity;membrane;integral component of membrane;metal ion binding;oxidation-reduction process;monooxygenase activity;oxidoreductase activity, acting on paired donors, with incorporation or reduction of molecular oxygen, NAD(P)H as one donor, and incorporation of one atom of oxygen;oxidoreductase activity, acting on paired donors, with inco…	-	-	-	-	-	-	Premnaspirodiene	Premnaspirodiene oxygenase OS=Hyoscyamus muticus GN=CYP71D55 PE=1 SV=1
Gene:Capana00g000616	58.56	39.13	58.5	35.63	38.65	36.77	0.97	2.31	7.27	62.84	65.73	64.86	26.38	34.95	40.92	4.34	2.34	2.21	PREDICTED: uncharacterized protein LOC107852732 [Capsicum annuum]	-	-	-	-	-	-	-	-	-	-
Gene:Capana00g000620	0.29	0	0.45	0.51	0.13	0.4	0.28	0.43	0.46	0.13	0.25	0	0	0.15	0.15	0	0.15	0	PREDICTED: Werner Syndrome-like exonuclease [Capsicum annuum]	GO:0003676;GO:0005737;GO:0008408;GO:0006139;GO:0005634	nucleic acid binding;cytoplasm;3'-5' exonuclease activity;nucleobase-containing compound metabolic process;nucleus	-	-	-	-	-	-	Exonuclease	Exonuclease 3&apos;-5&apos; domain-containing protein 2 OS=Mus musculus GN=Exd2 PE=1 SV=2
Gene:Capana00g000622	1.22	0.99	0	0	0	0	0	0	0	2.33	0	0	0	0	0	0	0	0	PREDICTED: uncharacterized protein LOC107855759, partial [Capsicum annuum]	-	-	-	-	-	-	-	-	-	-
Gene:Capana00g000623	0	0	0	0	0	0	0	0	0.22	0	0	0	0	0	0	0.2	0	0	NADH-plastoquinone oxidoreductase subunit 5 (chloroplast) [Iochroma umbellatum] &gt;AMY95805.1 NADH-plastoquinone oxidoreductase subunit 5 (chloroplast) [Iochroma umbellatum]	GO:0015031;GO:0009706;GO:0009536;GO:0016021;GO:0009507;GO:0009528;GO:0016020;GO:0006810	protein transport;chloroplast inner membrane;plastid;integral component of membrane;chloroplast;plastid inner membrane;membrane;transport	-	-	-	-	-	-	Protein	Protein TIC 214 OS=Solanum lycopersicum GN=TIC214 PE=3 SV=1
Gene:Capana00g000624	7.4	6.61	7.66	9.4	8.16	8.79	12.82	11.51	17.89	7.87	7.59	7.63	5.67	7.3	5.97	22.8	23.85	21.13	PREDICTED: probable aquaporin NIP5-1 [Capsicum annuum]	GO:0010036;GO:0046715;GO:0009992;GO:0015700;GO:0005886;GO:0006833;GO:0034220;GO:0016021;GO:0015250;GO:0005215;GO:0016020;GO:0006810;GO:0046713;GO:0005887;GO:0046685;GO:0035445;GO:0080138;GO:0016328;GO:0015105;GO:0015254	response to boron-containing substance;borate transmembrane transporter activity;cellular water homeostasis;arsenite transport;plasma membrane;water transport;ion transmembrane transport;integral component of membrane;water channel activity;transporter activity;membrane;transport;borate transport;integral component of plasma membrane;response to arsenic-containing substance;borate transmembrane t…	K09874	NIP	http://www.genome.jp/dbget-bin/www_bget?ko:K09874	-	-	KOG0223(G)(Aquaporin (major intrinsic protein family))	Aquaporin	Aquaporin NIP3-1 OS=Zea mays GN=NIP3-1 PE=2 SV=1
Gene:Capana00g000625	39.07	32.44	44.98	40.21	39.39	41.77	10.35	10.01	8.22	41.29	36.88	42.5	31.64	30.8	31.99	11.19	9.8	9.53	PREDICTED: uncharacterized protein LOC107855656 [Capsicum annuum]	-	-	-	-	-	-	-	-	-	-
Gene:Capana00g000626	6.27	3.95	3.87	3.33	2.55	3.68	4.55	5.17	4.6	1.24	0.88	1.82	1.32	2.95	1.07	2.79	2.52	2.22	PREDICTED: uncharacterized protein LOC107856829 [Capsicum annuum]	GO:0016020;GO:0016021	membrane;integral component of membrane	-	-	-	-	-	-	-	-
Gene:Capana00g000627	19.27	20.17	22.89	84.98	90.41	90.81	135.97	134.99	139.96	35.56	34.31	32.22	202.38	215.44	199.55	213.95	212.82	205.07	PREDICTED: putative quinone-oxidoreductase homolog, chloroplastic [Capsicum annuum]	GO:0055114;GO:0016491;GO:0008270	oxidation-reduction process;oxidoreductase activity;zinc ion binding	-	-	-	-	-	KOG1198(CR)(Zinc-binding oxidoreductase);KOG0023(Q)(Alcohol dehydrogenase, class V)	Chloroplast	Chloroplast envelope quinone oxidoreductase homolog OS=Arabidopsis thaliana GN=CEQORH PE=1 SV=1
Gene:Capana00g000628	4.69	27.5	3.92	4.09	5.31	11.37	22.25	7.36	13.32	13.5	14.25	12.3	10.76	12.56	11.4	11.6	8.92	18.27	PREDICTED: mitogen-activated protein kinase homolog NTF4-like [Capsicum annuum]	GO:0004707;GO:0004672;GO:0016740;GO:0016310;GO:0016301;GO:0005524;GO:0000166;GO:0004674;GO:0006468	MAP kinase activity;protein kinase activity;transferase activity;phosphorylation;kinase activity;ATP binding;nucleotide binding;protein serine/threonine kinase activity;protein phosphorylation	K14512	MPK6	http://www.genome.jp/dbget-bin/www_bget?ko:K14512	MAPK signaling pathway - plant;Plant hormone signal transduction	ko04016,ko04075	KOG0660(T)(Mitogen-activated protein kinase)	Mitogen-activated	Mitogen-activated protein kinase homolog NTF4 OS=Nicotiana tabacum GN=NTF4 PE=2 SV=1
Gene:Capana00g000629	89.76	124.72	99.18	115.14	113.28	116.6	210.32	204.53	196.17	126.01	122.89	121.15	140.54	129.91	134.61	207.02	195.79	229.39	PREDICTED: uncharacterized protein LOC107851985 [Capsicum annuum]	-	-	-	-	-	-	-	-	-	-
Gene:Capana00g000632	0.96	0.82	0.92	0.99	0.83	1.75	2.99	2.76	2.16	0.64	1.08	0.8	1.55	1.16	1.48	1.19	0.96	0.84	PREDICTED: uncharacterized protein LOC107853204 [Capsicum annuum]	GO:0016021;GO:0016020	integral component of membrane;membrane	-	-	-	-	-	-	-	-
Gene:Capana00g000633	0	0.06	0	0	0	0	0	0	0	0	0	0	0	0	0	0	0	0	PREDICTED: putative late blight resistance protein homolog R1A-4 [Capsicum annuum]	-	-	-	-	-	-	-	-	Putative	Putative late blight resistance protein homolog R1A-4 OS=Solanum demissum GN=R1A-4 PE=5 SV=2
Gene:Capana00g000637	260.51	98.1	30.21	147.68	69.46	45.21	24.97	18.25	31.22	90.73	85.59	70.41	93.63	131.65	46.23	54.51	288.04	80.84	PREDICTED: uncharacterized protein LOC107060425 [Solanum tuberosum] &gt;XP_015159009.1 PREDICTED: uncharacterized protein LOC107058156 isoform X2 [Solanum tuberosum] &gt;XP_015159008.1 PREDICTED: uncharacterized protein LOC107058156 isoform X1 [Solanum tuberosum] &gt;XP_015159010.1 PREDICTED: uncharacterized protein LOC107058157 [Solanum tuberosum];PREDICTED: uncharacterized protein LOC107852397 …	-	-	-	-	-	-	-	-	Protein	Protein TAR1 OS=Kluyveromyces lactis (strain ATCC 8585 / CBS 2359 / DSM 70799 / NBRC 1267 / NRRL Y-1140 / WM37) GN=TAR1-A PE=4 SV=2
Gene:Capana00g000642	0	0	0	0	0.62	0	0	0	0	0.78	0.33	0	0	0	0	0	0.03	0.32	PREDICTED: kinesin-4-like [Capsicum annuum]	-	-	K10406	KIFC2_3	http://www.genome.jp/dbget-bin/www_bget?ko:K10406	-	-	-	Kinesin-like	Kinesin-like protein KIN-14A OS=Oryza sativa subsp. japonica GN=KIN14A PE=2 SV=2
Gene:Capana00g000643	0	0	0	0	0	0	0.9	0.49	0.46	0	0	0	0	0	0	0	0.07	0	PREDICTED: transcription factor MYC3-like [Capsicum annuum]	GO:0046983	protein dimerization activity	-	-	-	-	-	-	Transcription	Transcription factor bHLH14 OS=Arabidopsis thaliana GN=BHLH14 PE=2 SV=1
Gene:Capana00g000647	20.39	22.72	19.56	21.54	21.61	23.68	23.03	25.31	12.98	19.96	18.4	18.99	23	22.47	20.06	22.57	20.85	22.1	PREDICTED: uncharacterized protein LOC107852400 [Capsicum annuum]	GO:0032259;GO:0046539	methylation;histamine N-methyltransferase activity	-	-	-	-	-	-	-	-
Gene:Capana00g000648	2.28	3.1	3.05	4.63	4.33	5.29	4.13	4.7	5.65	4.32	3.87	3.76	4.12	3.59	4.13	4.18	3.6	4.71	PREDICTED: exocyst complex component EXO70A1-like [Capsicum annuum] &gt;XP_016552489.1 PREDICTED: exocyst complex component EXO70A1-like [Capsicum annuum]	GO:0000145;GO:0006887	exocyst;exocytosis	K07195	EXOC7,EXO70	http://www.genome.jp/dbget-bin/www_bget?ko:K07195	-	-	-	Exocyst	Exocyst complex component EXO70A1 OS=Arabidopsis thaliana GN=EXO70A1 PE=1 SV=1
Gene:Capana00g000651	9.41	8.53	9.59	5.95	5.71	5.7	0.84	1.24	0.68	8.49	8.86	9.23	3.14	3.56	3.95	1.72	1.88	1.52	PREDICTED: beta-glucosidase BoGH3B-like [Capsicum annuum]	GO:0008422;GO:0016787;GO:0009251;GO:0004553;GO:0005975	beta-glucosidase activity;hydrolase activity;glucan catabolic process;hydrolase activity, hydrolyzing O-glycosyl compounds;carbohydrate metabolic process	K05349	bglX	http://www.genome.jp/dbget-bin/www_bget?ko:K05349	Phenylpropanoid biosynthesis;Starch and sucrose metabolism;Cyanoamino acid metabolism	ko00940,ko00500,ko00460	-	Beta-glucosidase	Beta-glucosidase BoGH3B OS=Bacteroides ovatus (strain ATCC 8483 / DSM 1896 / JCM 5824 / NCTC 11153) GN=BACOVA_02659 PE=1 SV=1
Gene:Capana00g000653	0.9	0.64	0.57	0.72	3.02	1.12	9.63	6.5	4.58	1.36	1.17	1.79	2.3	3.39	1.98	15.27	17.7	14.66	PREDICTED: clathrin interactor 1-like [Capsicum annuum]	-	-	K12471	EPN	http://www.genome.jp/dbget-bin/www_bget?ko:K12471	Endocytosis	ko04144	KOG2056(F)(Equilibrative nucleoside transporter protein)	Clathrin;Clathrin	Clathrin interactor 1 OS=Bos taurus GN=CLINT1 PE=2 SV=1;Clathrin interactor 1 OS=Mus musculus GN=Clint1 PE=1 SV=2
Gene:Capana00g000656	0.53	0.59	0.69	1.26	1.03	1.12	16.04	16.85	16.57	1.69	1.3	1.47	2.17	2.43	2.66	3.9	3.71	3.55	PREDICTED: uncharacterized protein At1g04910-like [Capsicum annuum]	-	-	-	-	-	-	-	-	Uncharacterized	Uncharacterized protein At1g04910 OS=Arabidopsis thaliana GN=At1g04910 PE=2 SV=1
Gene:Capana00g000657	19.44	19.79	20.38	19.38	17.63	21.14	31.86	25.1	34.01	20.16	20.22	20.04	20.56	20.82	19.51	27.5	26.24	30.42	PREDICTED: protein odr-4 homolog [Capsicum annuum]	GO:0005886;GO:0016021;GO:0016020	plasma membrane;integral component of membrane;membrane	-	-	-	-	-	-	-	-
Gene:Capana00g000658	14.45	13.16	13.65	12.49	13.64	13.74	10.03	11.03	5.44	9.5	10.27	9.73	8.91	9.28	8.88	8.96	9.99	10.18	PREDICTED: LOW QUALITY PROTEIN: DExH-box ATP-dependent RNA helicase DExH6-like [Capsicum annuum]	-	-	K14442	DHX36,RHAU	http://www.genome.jp/dbget-bin/www_bget?ko:K14442	RNA degradation	ko03018	KOG0920(A)(ATP-dependent RNA helicase A)	DExH-box	DExH-box ATP-dependent RNA helicase DExH6 OS=Arabidopsis thaliana GN=HVT1 PE=2 SV=1
Gene:Capana00g000659	0.08	0.13	0.32	0.2	0.21	0.63	0.67	0.84	0.41	0.42	0.13	0.64	0	0.08	0	0.83	0.89	1.09	PREDICTED: cytokinin dehydrogenase 1-like [Capsicum annuum]	GO:0003824;GO:0016491;GO:0019139;GO:0055114;GO:0009690;GO:0016614;GO:0050660	catalytic activity;oxidoreductase activity;cytokinin dehydrogenase activity;oxidation-reduction process;cytokinin metabolic process;oxidoreductase activity, acting on CH-OH group of donors;flavin adenine dinucleotide binding	K00279	CKX	http://www.genome.jp/dbget-bin/www_bget?ko:K00279	Zeatin biosynthesis	ko00908	-	Cytokinin	Cytokinin dehydrogenase 1 OS=Arabidopsis thaliana GN=CKX1 PE=1 SV=1
Gene:Capana00g000660	50.7	44.63	50.53	52.51	53.92	54.13	29.91	37.87	36.15	58.71	58.07	61.25	44.1	45.73	49.57	44.76	43.23	37.74	PREDICTED: uncharacterized protein LOC107853787 [Capsicum annuum] &gt;XP_016572221.1 PREDICTED: uncharacterized protein LOC107870266 [Capsicum annuum]	GO:0016021;GO:0016020	integral component of membrane;membrane	-	-	-	-	-	-	-	-
Gene:Capana00g000664	5.35	4.7	5.1	4.59	4.77	4.85	4.65	5.18	4.64	5.73	5.93	5.8	5.45	5.75	5.31	4.93	6.43	6.22	PREDICTED: receptor-like protein kinase HERK 1 [Capsicum annuum]	-	-	-	-	-	-	-	-	Receptor-like	Receptor-like protein kinase HERK 1 OS=Arabidopsis thaliana GN=HERK1 PE=1 SV=1
Gene:Capana00g000665	3.54	4.27	3.64	4.99	4.53	4.9	2.69	2.09	1.47	3.67	3.52	4.26	4.16	4.4	3.33	1.83	1.64	1.76	PREDICTED: glutamate receptor 3.7-like isoform X1 [Capsicum annuum]	GO:0006811;GO:0016021;GO:0016020;GO:0006810;GO:0004970;GO:0009506	ion transport;integral component of membrane;membrane;transport;ionotropic glutamate receptor activity;plasmodesma	K05387	GRIP	http://www.genome.jp/dbget-bin/www_bget?ko:K05387	-	-	KOG1052(PET)(Glutamate-gated kainate-type ion channel receptor subunit GluR5 and related subunits)	Glutamate	Glutamate receptor 3.7 OS=Arabidopsis thaliana GN=GLR3.7 PE=2 SV=2
Gene:Capana00g000666	3.87	5.01	8.05	5.12	4.14	4.26	1.51	2.55	4.73	5.09	8.57	9.4	6.9	3.4	3.46	1.31	2.51	0	PREDICTED: WUSCHEL-related homeobox 1 [Capsicum annuum]	GO:0005634;GO:0003677;GO:0005829;GO:0048513	nucleus;DNA binding;cytosol;animal organ development	-	-	-	-	-	-	-	-
Gene:Capana00g000667	4.93	5.43	3.83	2.73	2.69	4.16	2.2	2.24	0.71	4.18	2.65	4.47	4.61	2.68	3.89	0.6	0.69	1.54	PREDICTED: WUSCHEL-related homeobox 1 [Capsicum annuum]	GO:0005634;GO:0003677;GO:0005829;GO:0048513	nucleus;DNA binding;cytosol;animal organ development	-	-	-	-	-	-	WUSCHEL-related	WUSCHEL-related homeobox 1 OS=Arabidopsis thaliana GN=WOX1 PE=2 SV=2
Gene:Capana00g000668	0.27	0.76	0.28	0.5	1.85	0.53	1.41	1.15	1.52	2.27	1.44	1.2	2.47	5.69	1.74	1.78	0.59	2.22	AIG90183.1 hypothetical protein (mitochondrion) [Capsicum annuum];hypothetical protein (mitochondrion) [Capsicum annuum] &gt	GO:0005739	mitochondrion	-	-	-	-	-	-	-	-
Gene:Capana00g000670	12.8	10.12	13.3	16.38	13.79	18.14	18.69	15.52	14.01	11.22	9.84	13.69	11.93	14.97	12.98	15.42	16.2	12.75	PREDICTED: eukaryotic translation initiation factor 2 subunit 3, Y-linked-like, partial [Capsicum annuum]	GO:0003924;GO:0001731;GO:0003743;GO:0005622;GO:0000166;GO:0005525	GTPase activity;formation of translation preinitiation complex;translation initiation factor activity;intracellular;nucleotide binding;GTP binding	K03242	EIF2S3	http://www.genome.jp/dbget-bin/www_bget?ko:K03242	RNA transport	ko03013	GTPase));KOG0466(J)(Translation initiation factor 2, gamma subunit (eIF-2gamma;KOG0460(J)(Mitochondrial translation elongation factor Tu)	Eukaryotic;Eukaryotic;Eukaryotic	Eukaryotic translation initiation factor 2 subunit 3 OS=Drosophila melanogaster GN=eIF-2gamma PE=2 SV=1;Eukaryotic translation initiation factor 2 subunit 3, Y-linked OS=Rattus norvegicus GN=Eif2s3y PE=2 SV=2;Eukaryotic translation initiation factor 2 subunit gamma OS=Schizosaccharomyces pombe (strain 972 / ATCC 24843) GN=tif213 PE=2 SV=1
Gene:Capana00g000672	16.8	17.35	19.39	13.21	14.16	14.79	36.14	29.66	22.97	22.35	16.76	20.18	18.84	13.14	18.21	21.49	21.33	27.19	PREDICTED: uncharacterized protein LOC107856754 [Capsicum annuum]	-	-	-	-	-	-	-	-	-	-
Gene:Capana00g000677	58.46	57.55	60.95	57.32	55.36	64.48	72.68	53.71	77.19	75.77	79.14	71.73	59.71	55.54	56.86	53.44	61.36	58.53	XP_016552533.1 PREDICTED: peptidyl-prolyl cis-trans isomerase FKBP20-1 [Capsicum annuum];XP_016552532.1 PREDICTED: peptidyl-prolyl cis-trans isomerase FKBP20-1 [Capsicum annuum] &gt;PREDICTED: peptidyl-prolyl cis-trans isomerase FKBP20-1 [Capsicum annuum] &gt	GO:0005528;GO:0061077;GO:0003755;GO:0016853;GO:0005789;GO:0006457	FK506 binding;chaperone-mediated protein folding;peptidyl-prolyl cis-trans isomerase activity;isomerase activity;endoplasmic reticulum membrane;protein folding	K01802	E5.2.1.8	http://www.genome.jp/dbget-bin/www_bget?ko:K01802	-	-	KOG0543(O)(FKBP-type peptidyl-prolyl cis-trans isomerase);KOG0549(O)(FKBP-type peptidyl-prolyl cis-trans isomerase)	Peptidyl-prolyl	Peptidyl-prolyl cis-trans isomerase FKBP20-1 OS=Arabidopsis thaliana GN=FKBP20-1 PE=1 SV=1
Gene:Capana00g000678	0	0	3.41	0	0	0	0	0	0	0	0.09	0	0	0	0	0	0	0	PREDICTED: 2-isopropylmalate synthase A-like [Capsicum annuum]	GO:0016740;GO:0008652;GO:0003824;GO:0046912;GO:0009098;GO:0003852;GO:0009082;GO:0019752	transferase activity;cellular amino acid biosynthetic process;catalytic activity;transferase activity, transferring acyl groups, acyl groups converted into alkyl on transfer;leucine biosynthetic process;2-isopropylmalate synthase activity;branched-chain amino acid biosynthetic process;carboxylic acid metabolic process	K01649	leuA	http://www.genome.jp/dbget-bin/www_bget?ko:K01649	Valine, leucine and isoleucine biosynthesis;Pyruvate metabolism;2-Oxocarboxylic acid metabolism;Biosynthesis of amino acids	ko00290,ko00620,ko01210,ko01230	KOG2367(E)(Alpha-isopropylmalate synthase/homocitrate synthase)	2-isopropylmalate	2-isopropylmalate synthase A OS=Solanum pennellii GN=IPMSA PE=2 SV=1
Gene:Capana00g000679	0	0	0	0	0	0	0	0	0	0	0.13	0	0.05	0	0.05	0.05	0.05	0	PREDICTED: ATP-citrate synthase beta chain protein 1-like isoform X1 [Capsicum annuum]	-	-	K01648	ACLY	http://www.genome.jp/dbget-bin/www_bget?ko:K01648	Citrate cycle (TCA cycle)	ko00020	KOG1255(C)(Succinyl-CoA synthetase, alpha subunit)	ATP-citrate	ATP-citrate synthase beta chain protein 1 OS=Oryza sativa subsp. japonica GN=ACLB-1 PE=2 SV=1
Gene:Capana00g000680	0	0	1.2	0	0	0	0	0	0.32	0	0.51	0	0.33	0.3	0	0	0	0	ACA64704.1 subtilase [Nicotiana tabacum];PREDICTED: subtilisin-like protease SBT1.9 [Nicotiana tabacum] &gt	GO:0008236;GO:0004252;GO:0008233;GO:0016787;GO:0006508	serine-type peptidase activity;serine-type endopeptidase activity;peptidase activity;hydrolase activity;proteolysis	-	-	-	-	-	-	-	-
Gene:Capana00g000681	48.59	48.96	51.33	60.52	57.03	56.07	44.22	44.44	48.9	46.7	47.35	49.21	44.47	42.96	43.44	35.97	43.4	37.77	XP_016555665.1 PREDICTED: subtilisin-like protease SBT1.9 [Capsicum annuum];PREDICTED: subtilisin-like protease SBT1.9 [Capsicum annuum] &gt	GO:0005618;GO:0008233;GO:0016787;GO:0006508;GO:0008236;GO:0004252	cell wall;peptidase activity;hydrolase activity;proteolysis;serine-type peptidase activity;serine-type endopeptidase activity	-	-	-	-	-	-	Subtilisin-like	Subtilisin-like protease SBT1.8 OS=Arabidopsis thaliana GN=SBT1.8 PE=1 SV=1
Gene:Capana00g000683	0	0.3	0	0	0	0.16	0	0	0.37	0	0	0	0	0	0	0.31	0	0	PREDICTED: uncharacterized protein LOC107854961 [Capsicum annuum]	-	-	-	-	-	-	-	-	-	-
Gene:Capana00g000684	22.8	16.2	28.56	22.01	19.15	20.16	28.9	23.44	40.93	20.98	25.38	19.76	20.05	20.86	22.36	22.06	21.59	14.35	PREDICTED: VAMP-like protein YKT61 [Capsicum annuum];PREDICTED: VAMP-like protein YKT61 isoform X1 [Capsicum annuum]	GO:0006906;GO:0016192;GO:0006887;GO:0031201;GO:0006810;GO:0016020;GO:0005484;GO:0016021;GO:0000149	vesicle fusion;vesicle-mediated transport;exocytosis;SNARE complex;transport;membrane;SNAP receptor activity;integral component of membrane;SNARE binding	K08516	YKT6	http://www.genome.jp/dbget-bin/www_bget?ko:K08516	SNARE interactions in vesicular transport	ko04130	KOG0859(U)(Synaptobrevin/VAMP-like protein);KOG0862(U)(Synaptobrevin/VAMP-like protein SEC22)	VAMP-like	VAMP-like protein YKT61 OS=Arabidopsis thaliana GN=YKT61 PE=2 SV=1
Gene:Capana00g000688	1.19	2.58	2.39	62.87	60.13	59.54	2666.1	2739.66	2976.48	4.84	6.25	5.72	1191.74	1222.22	1167.57	1188	1188	1230.19	PREDICTED: 1-aminocyclopropane-1-carboxylate oxidase 1 [Capsicum annuum]	GO:0016491;GO:0031418;GO:0009693;GO:0009815;GO:0009835;GO:0046872;GO:0055114;GO:0051213	oxidoreductase activity;L-ascorbic acid binding;ethylene biosynthetic process;1-aminocyclopropane-1-carboxylate oxidase activity;fruit ripening;metal ion binding;oxidation-reduction process;dioxygenase activity	K05933	E1.14.17.4	http://www.genome.jp/dbget-bin/www_bget?ko:K05933	Cysteine and methionine metabolism	ko00270	-	1-aminocyclopropane-1-carboxylate	1-aminocyclopropane-1-carboxylate oxidase 3 OS=Petunia hybrida GN=ACO3 PE=3 SV=1
Gene:Capana00g000694	0	0	0	0	0	0	0	0	0.28	0	0	0	0	0	0	0	0	0	PREDICTED: uncharacterized protein LOC107855630 [Capsicum annuum]	GO:0004857	enzyme inhibitor activity	-	-	-	-	-	-	-	-
Gene:Capana00g000695	0	0	0	0	0	0	0	0	0	0	0	0	0	0.38	0	0	0	0	hypothetical protein VIGAN_UM125100 [Vigna angularis var. angularis]	-	-	-	-	-	-	-	-	-	-
Gene:Capana00g000697	0	0	0	0	0	0	0	0	0	0	0	0	0.03	0	0	0	0	0	hypothetical protein GLYMA_13G018200 [Glycine max]	-	-	-	-	-	-	-	-	Protein	Protein TAR1 OS=Kluyveromyces lactis (strain ATCC 8585 / CBS 2359 / DSM 70799 / NBRC 1267 / NRRL Y-1140 / WM37) GN=TAR1-A PE=4 SV=2
Gene:Capana00g000699	0.51	0.42	0.76	0.64	0.64	0.52	0.87	0.94	0.89	0.38	0.52	0.55	0.45	0.34	0.52	0.49	0.41	0.45	PREDICTED: protein EFR3 homolog B-like [Capsicum annuum]	-	-	-	-	-	-	-	-	Protein	Protein EFR3 homolog B OS=Danio rerio GN=efr3b PE=3 SV=2
Gene:Capana00g000700	0	0	0.34	0.65	0	0	0.17	0	0	0.66	0.31	0	0	0	0	0	0	0	PREDICTED: pectinesterase/pectinesterase inhibitor U1 [Capsicum annuum]	GO:0005576;GO:0016020;GO:0042545;GO:0016021;GO:0071944;GO:0045330;GO:0030599;GO:0046910;GO:0071555;GO:0005618;GO:0004857;GO:0045490;GO:0016787	extracellular region;membrane;cell wall modification;integral component of membrane;cell periphery;aspartyl esterase activity;pectinesterase activity;pectinesterase inhibitor activity;cell wall organization;cell wall;enzyme inhibitor activity;pectin catabolic process;hydrolase activity	K01051	E3.1.1.11	http://www.genome.jp/dbget-bin/www_bget?ko:K01051	Pentose and glucuronate interconversions	ko00040	-	Pectinesterase/pectinesterase	Pectinesterase/pectinesterase inhibitor U1 OS=Solanum lycopersicum GN=PMEU1 PE=2 SV=1
Gene:Capana00g000701	4.26	2.6	3.97	23.78	20.01	26.78	16.73	17.96	19.19	5.48	6.24	7.18	76.69	88.39	89.55	20.34	13.25	17.27	PREDICTED: uncharacterized protein LOC107854835 [Capsicum annuum]	GO:0016020;GO:0016021	membrane;integral component of membrane	-	-	-	-	-	-	-	-
Gene:Capana00g000702	1.38	1.61	1.47	0.7	1.01	0.73	1.35	2.29	1.04	1.12	0.84	1.16	1.2	1.24	1.78	2.43	1.79	2.82	PREDICTED: uncharacterized protein LOC107797328 isoform X1 [Nicotiana tabacum];PREDICTED: uncharacterized protein LOC104215160 [Nicotiana sylvestris]	-	-	-	-	-	-	-	-	-	-
Gene:Capana00g000704	2.54	1	3.04	2	2.71	1.52	0.49	0	1.23	1.39	3.49	0.89	0.83	1.25	2.88	2.05	1.19	0.42	PREDICTED: uncharacterized protein LOC107854944 [Capsicum annuum]	-	-	-	-	-	-	-	-	Cyclin-dependent	Cyclin-dependent protein kinase inhibitor SMR14 OS=Arabidopsis thaliana GN=SMR14 PE=2 SV=1
Gene:Capana00g000705	0	0	0	0	0	0	0	0	0	0	0	0	5.9	1.35	2.69	0	1.37	3.79	PREDICTED: F-box protein At1g49360-like [Solanum tuberosum]	-	-	-	-	-	-	-	-	-	-
Gene:Capana00g000706	4.57	5.11	5.32	6.21	5.15	4.68	6.13	6.57	6.65	6.27	5.08	5.78	4.35	4.83	4.18	4.46	4.94	3.36	PREDICTED: uncharacterized protein LOC107854433 [Capsicum annuum]	GO:0008270;GO:0016020;GO:0016021;GO:0046872	zinc ion binding;membrane;integral component of membrane;metal ion binding	-	-	-	-	-	-	-	-
Gene:Capana00g000707	12.65	10.12	13.55	17.02	13.35	15.11	7.43	8.52	1.58	8.64	7.56	9.18	9.87	13.4	8.77	10.63	6.93	7.67	PREDICTED: calpain-type cysteine protease DEK1 [Solanum tuberosum] &gt;XP_006367594.1 PREDICTED: calpain-type cysteine protease DEK1 [Solanum tuberosum]	-	-	-	-	-	-	-	-	Calpain-type	Calpain-type cysteine protease DEK1 OS=Arabidopsis thaliana GN=DEK1 PE=1 SV=1
Gene:Capana00g000708	0	0	0	0	0.22	0.22	0.69	0.94	0.99	0	0	0	1.52	0.7	0.96	0	0	0.23	hypothetical protein A4A49_15464 [Nicotiana attenuata]	-	-	-	-	-	-	-	-	-	-
Gene:Capana00g000710	474.07	91.13	74.67	176.67	138.55	105.24	36.52	49.66	125.58	72.13	80.55	101.43	172.76	221.1	77.41	87.75	446.96	93.42	hypothetical protein (mitochondrion) [Capsicum annuum]	GO:0005739	mitochondrion	-	-	-	-	-	-	-	-
Gene:Capana00g000712	9.54	5.15	4.05	5.25	4.95	5.74	2.91	3.11	2.73	3.37	3.11	2.63	5.88	5.83	3.4	4.64	7.73	4.7	APT41895.1 PsaB (chloroplast) [Capsicum tovarii] &gt;APT41982.1 PsaB (chloroplast) [Capsicum eximium];APT41634.1 PsaB (chloroplast) [Capsicum galapagoense] &gt;AFP90775.1 photosystem I P700 apoprotein A2 (chloroplast) [Capsicum annuum] &gt;APT41721.1 PsaB (chloroplast) [Capsicum chinense] &gt;ALD50274.1 PsaB (chloroplast) [Capsicum annuum var. annuum] &gt;YP_009169667.1 PsaB (chloroplast) [Capsic…	GO:0009055;GO:0016491;GO:0051536;GO:0016168;GO:0016020;GO:0046872;GO:0051539;GO:0009507;GO:0016021;GO:0015979;GO:0055114;GO:0018298;GO:0009535;GO:0042651;GO:0009536;GO:0000287;GO:0009522;GO:0009579	electron carrier activity;oxidoreductase activity;iron-sulfur cluster binding;chlorophyll binding;membrane;metal ion binding;4 iron, 4 sulfur cluster binding;chloroplast;integral component of membrane;photosynthesis;oxidation-reduction process;protein-chromophore linkage;chloroplast thylakoid membrane;thylakoid membrane;plastid;magnesium ion binding;photosystem I;thylakoid	K02690	psaB	http://www.genome.jp/dbget-bin/www_bget?ko:K02690	Photosynthesis	ko00195	-	Photosystem	Photosystem I P700 chlorophyll a apoprotein A2 OS=Nicotiana sylvestris GN=psaB PE=3 SV=1
Gene:Capana00g000713	0	0	0	0	0	0	0	0	0	0	0	0	0	0	0	0.11	0	0	photosystem I P700 chlorophyll a apoprotein A1 (plastid) [Verbascum thapsus]	GO:0016020;GO:0016168;GO:0015979;GO:0016021;GO:0051539;GO:0009507;GO:0046872;GO:0051536;GO:0016491;GO:0009055;GO:0000287;GO:0009536;GO:0042651;GO:0009535;GO:0009579;GO:0009522;GO:0055114;GO:0018298	membrane;chlorophyll binding;photosynthesis;integral component of membrane;4 iron, 4 sulfur cluster binding;chloroplast;metal ion binding;iron-sulfur cluster binding;oxidoreductase activity;electron carrier activity;magnesium ion binding;plastid;thylakoid membrane;chloroplast thylakoid membrane;thylakoid;photosystem I;oxidation-reduction process;protein-chromophore linkage	K02689	psaA	http://www.genome.jp/dbget-bin/www_bget?ko:K02689	Photosynthesis	ko00195	-	Photosystem	Photosystem I P700 chlorophyll a apoprotein A1 OS=Panax ginseng GN=psaA PE=3 SV=1
Gene:Capana00g000714	0	0	0	0	0.05	0.05	0	0.1	0	0	0	0	0.51	0.21	0.11	0	0	0	PREDICTED: protein DETOXIFICATION 49-like [Capsicum annuum]	-	-	K03327	TC.MATE,SLC47A,norM,mdtK,dinF	http://www.genome.jp/dbget-bin/www_bget?ko:K03327	-	-	-	Protein	Protein DETOXIFICATION 49 OS=Arabidopsis thaliana GN=DTX49 PE=2 SV=1
Gene:Capana00g000716	0.18	0.98	0.11	0.16	0.97	0.68	0.41	0.94	0.19	0.86	1.09	1	1.38	1.49	1.64	0.48	0.66	0.63	PREDICTED: probable E3 ubiquitin-protein ligase BAH1-like 1 isoform X1 [Capsicum annuum]	GO:0016567;GO:0061630;GO:0005634;GO:0043161;GO:0008270;GO:0046872	protein ubiquitination;ubiquitin protein ligase activity;nucleus;proteasome-mediated ubiquitin-dependent protein catabolic process;zinc ion binding;metal ion binding	K16275	BAH,NLA	http://www.genome.jp/dbget-bin/www_bget?ko:K16275	-	-	-	Probable	Probable E3 ubiquitin-protein ligase BAH1-like 1 OS=Oryza sativa subsp. japonica GN=Os03g0650900 PE=2 SV=1
Gene:Capana00g000717	0	0	0.1	0	0	0.04	0.05	0.05	0	0	0	0	0	0	0	0.26	0.3	0.38	PREDICTED: probable LRR receptor-like serine/threonine-protein kinase At3g47570 [Capsicum annuum]	-	-	-	-	-	-	-	-	Receptor-like	Receptor-like kinase TMK3 OS=Arabidopsis thaliana GN=TMK3 PE=2 SV=1
Gene:Capana00g000718	11.19	9.98	7.68	9.02	7.4	9.03	7.43	10.69	2.8	7.9	7.72	10.3	9.04	8.37	9.01	9.62	7.82	8.76	PREDICTED: SAC3 family protein B-like [Capsicum annuum]	GO:0034399	nuclear periphery	-	-	-	-	-	KOG1860(UD)(Nuclear protein export factor)	SAC3	SAC3 family protein B OS=Arabidopsis thaliana GN=SAC3B PE=1 SV=1
Gene:Capana00g000720	0.04	0.3	0.08	0.24	0.14	0.18	67.45	70.59	54.84	0.07	0.07	0.12	0.43	0.12	0.41	298.25	301.73	296.39	PREDICTED: polyphenol oxidase, chloroplastic-like [Capsicum annuum]	-	-	K00422	E1.10.3.1	http://www.genome.jp/dbget-bin/www_bget?ko:K00422	Tyrosine metabolism;Isoquinoline alkaloid biosynthesis	ko00350,ko00950	-	Polyphenol	Polyphenol oxidase, chloroplastic OS=Malus domestica PE=2 SV=1
Gene:Capana00g000721	0.06	0.11	0.3	0.44	0.24	0.32	0.46	0.39	0.33	0.18	0.74	0.36	0.41	0.54	0.27	0.25	0.5	0.35	PREDICTED: probable LRR receptor-like serine/threonine-protein kinase At3g47570 [Capsicum annuum]	-	-	-	-	-	-	-	-	Receptor	Receptor kinase-like protein Xa21 OS=Oryza sativa subsp. indica GN=XA21 PE=1 SV=1
Gene:Capana00g000724	34.17	41.52	33.05	34.85	36.69	37.64	24.46	25.55	25.33	45.69	43.6	42.66	36.6	34.49	30.49	21.55	18.08	21.3	PREDICTED: shaggy-related protein kinase eta-like [Capsicum annuum]	GO:0004674;GO:0006468;GO:0000166;GO:0005524;GO:0004672	protein serine/threonine kinase activity;protein phosphorylation;nucleotide binding;ATP binding;protein kinase activity	K14502	BIN2	http://www.genome.jp/dbget-bin/www_bget?ko:K14502	Plant hormone signal transduction	ko04075	KOG0658(G)(Glycogen synthase kinase-3)	Shaggy-related	Shaggy-related protein kinase eta OS=Arabidopsis thaliana GN=ASK7 PE=1 SV=2
Gene:Capana00g000725	4.3	4	4.03	5.85	5.72	4.15	2.73	2.25	1.83	3.36	3.24	3.54	4.07	3.51	4.02	2.06	2.57	1.73	PREDICTED: uncharacterized protein LOC107852423 [Capsicum annuum]	GO:0016020;GO:0008270;GO:0016021;GO:0046872	membrane;zinc ion binding;integral component of membrane;metal ion binding	-	-	-	-	-	KOG1609(A)(Protein involved in mRNA turnover and stability)	-	-
Gene:Capana00g000726	0.24	1.34	0.53	0	0.16	0	0.49	1.14	0.18	0.35	0.8	0.18	0.31	0.36	0.83	1.89	2.77	0.81	PREDICTED: LOW QUALITY PROTEIN: phytochrome B-like [Capsicum annuum];PREDICTED: phytochrome B1-like isoform X5 [Capsicum annuum]	GO:0009584;GO:0042803;GO:0009881;GO:0017006;GO:0018298;GO:0007165;GO:0000155;GO:0006351;GO:0009585;GO:0006355;GO:0050896;GO:0005634	detection of visible light;protein homodimerization activity;photoreceptor activity;protein-tetrapyrrole linkage;protein-chromophore linkage;signal transduction;phosphorelay sensor kinase activity;transcription, DNA-templated;red, far-red light phototransduction;regulation of transcription, DNA-templated;response to stimulus;nucleus	K12121	PHYB	http://www.genome.jp/dbget-bin/www_bget?ko:K12121	Circadian rhythm - plant	ko04712	-	Phytochrome	Phytochrome B OS=Nicotiana tabacum GN=PHYB PE=2 SV=2
Gene:Capana00g000734	0.54	0.86	2.15	0.1	0	1.6	9.31	5.65	7.26	1.6	1.38	1.71	2.06	0.36	0.16	5.18	5.01	6.14	XP_016547407.1 PREDICTED: CDP-diacylglycerol--serine O-phosphatidyltransferase 1-like isoform X2 [Capsicum annuum];PREDICTED: CDP-diacylglycerol--serine O-phosphatidyltransferase 1-like [Capsicum annuum] &gt	GO:0005634;GO:0005789;GO:0006659;GO:0016020;GO:0016021;GO:0008654	nucleus;endoplasmic reticulum membrane;phosphatidylserine biosynthetic process;membrane;integral component of membrane;phospholipid biosynthetic process	K08730	PTDSS2	http://www.genome.jp/dbget-bin/www_bget?ko:K08730	Glycerophospholipid metabolism	ko00564	-	CDP-diacylglycerol--serine	CDP-diacylglycerol--serine O-phosphatidyltransferase 1 OS=Arabidopsis thaliana GN=PSS1 PE=1 SV=1
Gene:Capana00g000736	7.49	9.73	7.54	12.96	14.02	12.9	12.93	12.84	11.56	11.2	12.09	10.39	17.32	13.41	14.15	9	10.28	10.3	PREDICTED: probable LRR receptor-like serine/threonine-protein kinase At2g16250 isoform X2 [Capsicum annuum]	GO:0004672;GO:0016020;GO:0016021;GO:0006468;GO:0005524	protein kinase activity;membrane;integral component of membrane;protein phosphorylation;ATP binding	-	-	-	-	-	-	Probable	Probable LRR receptor-like serine/threonine-protein kinase At2g16250 OS=Arabidopsis thaliana GN=At2g16250 PE=2 SV=1
Gene:Capana00g000737	1.04	0.44	0.65	0.34	0.22	0.5	0.3	0.15	0	0.64	0.54	0.33	0.26	0.08	0.49	0	0.08	0.24	PREDICTED: putative late blight resistance protein homolog R1A-3 [Capsicum annuum] &gt;XP_016554426.1 PREDICTED: putative late blight resistance protein homolog R1A-3 [Capsicum annuum]	-	-	-	-	-	-	-	-	Putative	Putative late blight resistance protein homolog R1A-10 OS=Solanum demissum GN=R1A-10 PE=3 SV=1
Gene:Capana00g000738	0.07	0.06	0	0.06	0.13	0.06	0.07	0.14	0	0.19	0	0.07	0.08	0	0	0	0.14	0	PREDICTED: putative late blight resistance protein homolog R1B-12 isoform X2 [Nicotiana tabacum]	GO:0043531	ADP binding	-	-	-	-	-	-	Putative	Putative late blight resistance protein homolog R1A-10 OS=Solanum demissum GN=R1A-10 PE=3 SV=1
Gene:Capana00g000740	0	0	0	0	0	0	0	0.03	0	0.03	0.05	0.07	0	0	0.06	0	0	0	PREDICTED: LOW QUALITY PROTEIN: putative late blight resistance protein homolog R1A-3 [Capsicum annuum]	-	-	-	-	-	-	-	-	Putative	Putative late blight resistance protein homolog R1B-16 OS=Solanum demissum GN=R1B-16 PE=3 SV=1
Gene:Capana00g000741	0.25	0	0.52	8.84	9.15	4.37	98.58	80.91	116.8	0.23	0.66	0	75.25	75.31	63.16	89.1	89.19	85.58	PREDICTED: protein SRC2 homolog [Capsicum annuum]	-	-	-	-	-	-	-	-	Protein	Protein SRC2 homolog OS=Arabidopsis thaliana GN=SRC2 PE=1 SV=1
Gene:Capana00g000742	25.82	26.23	24.01	25.62	22.62	25.88	29.78	34.17	9.75	18.42	20.81	15.55	24.79	23.61	21.54	34.23	31.16	35.45	PREDICTED: phosphoinositide phosphatase SAC2-like [Capsicum annuum]	GO:0042578;GO:0036092;GO:0007033	phosphoric ester hydrolase activity;phosphatidylinositol-3-phosphate biosynthetic process;vacuole organization	-	-	-	-	-	-	Phosphoinositide	Phosphoinositide phosphatase SAC2 OS=Arabidopsis thaliana GN=SAC2 PE=2 SV=1
Gene:Capana00g000743	63.47	39.69	64.77	71.6	70.17	67.18	77.53	79.38	96.68	67.22	66.64	70.97	62.24	66.54	68.04	70.35	69.9	48.32	PREDICTED: VAMP-like protein YKT61 isoform X1 [Capsicum annuum]	GO:0016192;GO:0006906;GO:0031201;GO:0006887;GO:0016021;GO:0016020;GO:0006810;GO:0005484;GO:0000149	vesicle-mediated transport;vesicle fusion;SNARE complex;exocytosis;integral component of membrane;membrane;transport;SNAP receptor activity;SNARE binding	K08516	YKT6	http://www.genome.jp/dbget-bin/www_bget?ko:K08516	SNARE interactions in vesicular transport	ko04130	KOG0859(U)(Synaptobrevin/VAMP-like protein)	VAMP-like	VAMP-like protein YKT61 OS=Arabidopsis thaliana GN=YKT61 PE=2 SV=1
Gene:Capana00g000744	32.48	29.14	36.01	30.13	28.3	27.03	23.51	21.74	30.58	34.46	33.6	37.06	22.95	25.51	25.27	24.02	24.74	20.78	PREDICTED: triacylglycerol lipase 1-like [Capsicum annuum]	GO:0006629;GO:0016788;GO:0016787;GO:0004806;GO:0016042	lipid metabolic process;hydrolase activity, acting on ester bonds;hydrolase activity;triglyceride lipase activity;lipid catabolic process	K01052	LIPA	http://www.genome.jp/dbget-bin/www_bget?ko:K01052	Steroid biosynthesis	ko00100	KOG2624(I)(Triglyceride lipase-cholesterol esterase)	Triacylglycerol	Triacylglycerol lipase 1 OS=Arabidopsis thaliana GN=LIP1 PE=1 SV=1
Gene:Capana00g000751	12.5	13.25	13.89	14.03	13.27	12.99	11.36	13.4	14.74	13.3	18.74	17.08	13.43	12.42	16.89	14.5	17.52	11.34	XP_016574561.1 PREDICTED: C-Myc-binding protein homolog [Capsicum annuum];PREDICTED: C-Myc-binding protein homolog isoform X1 [Capsicum annuum] &gt;PREDICTED: zeatin O-glucosyltransferase-like, partial [Capsicum annuum];XP_016553566.1 PREDICTED: C-Myc-binding protein homolog isoform X2 [Capsicum annuum] &gt	GO:0006355;GO:0009813;GO:0052696;GO:0016758;GO:0008194;GO:0016021;GO:0016020;GO:0043231;GO:0008152;GO:0016757;GO:0016740;GO:0003713	regulation of transcription, DNA-templated;flavonoid biosynthetic process;flavonoid glucuronidation;transferase activity, transferring hexosyl groups;UDP-glycosyltransferase activity;integral component of membrane;membrane;intracellular membrane-bounded organelle;metabolic process;transferase activity, transferring glycosyl groups;transferase activity;transcription coactivator activity	K13495	CISZOG	http://www.genome.jp/dbget-bin/www_bget?ko:K13495	Zeatin biosynthesis	ko00908	-	Zeatin;C-Myc-binding	Zeatin O-glucosyltransferase OS=Phaseolus lunatus GN=ZOG1 PE=2 SV=1;C-Myc-binding protein OS=Pongo abelii GN=MYCBP PE=3 SV=3
Gene:Capana00g000756	888.7	242.36	179.27	318.25	311.79	243.19	166.58	203.75	282.03	313.4	284.97	292.37	408.61	651.04	243.49	301.72	1061.49	309	hypothetical protein GLYMA_13G018200 [Glycine max];hypothetical protein Csa_4G243140 [Cucumis sativus]	-	-	-	-	-	-	-	-	Protein	Protein TAR1 OS=Kluyveromyces lactis (strain ATCC 8585 / CBS 2359 / DSM 70799 / NBRC 1267 / NRRL Y-1140 / WM37) GN=TAR1-A PE=4 SV=2
Gene:Capana00g000758	0.02	0.03	0	0	0.02	0.02	0.09	0.06	0.02	0	0	0.02	0.04	0	0.04	0.03	0.04	0.05	-	-	-	-	-	-	-	-	-	-	-
Gene:Capana00g000760	0.07	0.18	0.3	0.03	0	0.04	0.35	0.39	0.4	0.11	0.25	0.04	0	0.27	0.04	0.25	0.15	0.07	PREDICTED: uncharacterized protein LOC108455191 [Gossypium arboreum]	-	-	-	-	-	-	-	-	-	-
Gene:Capana00g000769	16.1	17.36	15.61	14.29	15.59	13.46	7.9	7.17	6.07	14.33	16.64	14.04	11.47	10.69	9.94	7.2	7.48	7.23	PREDICTED: serine/threonine-protein kinase UCN-like [Capsicum annuum]	GO:0005524;GO:0005634;GO:0000166;GO:0035556;GO:0006468;GO:0004674;GO:0005886;GO:0005737;GO:0004672	ATP binding;nucleus;nucleotide binding;intracellular signal transduction;protein phosphorylation;protein serine/threonine kinase activity;plasma membrane;cytoplasm;protein kinase activity	-	-	-	-	-	KOG0610(R)(Putative serine/threonine protein kinase)	Serine/threonine-protein	Serine/threonine-protein kinase UCNL OS=Arabidopsis thaliana GN=UCNL PE=2 SV=1
Gene:Capana00g000771	6.44	2.98	4.58	3.71	2.68	4.86	4.68	6.49	4.25	4.33	2.7	5.73	3.55	3.35	6.8	4.49	2.46	2.06	ATP synthase CF0 A subunit (chloroplast) [Solanum carolinense] &gt;AKZ21711.1 ATP synthase CF0 A subunit (plastid) [Solanum carolinense]	GO:0015078;GO:0046933;GO:0009579;GO:0009536;GO:0009535;GO:0006811;GO:0045263;GO:0015992;GO:0015986;GO:0005886;GO:0016021;GO:0009507;GO:0006754;GO:0006810;GO:0016020	hydrogen ion transmembrane transporter activity;proton-transporting ATP synthase activity, rotational mechanism;thylakoid;plastid;chloroplast thylakoid membrane;ion transport;proton-transporting ATP synthase complex, coupling factor F(o);proton transport;ATP synthesis coupled proton transport;plasma membrane;integral component of membrane;chloroplast;ATP biosynthetic process;transport;membrane	K02108	ATPF0A,atpB	http://www.genome.jp/dbget-bin/www_bget?ko:K02108	Oxidative phosphorylation;Photosynthesis	ko00190,ko00195	-	ATP	ATP synthase subunit a, chloroplastic OS=Nicotiana sylvestris GN=atpI PE=3 SV=1
Gene:Capana00g000784	0	0	0	0	0	0	0	0	0	0	0	0	0.04	0	0	0	0	0	PREDICTED: vicilin C72-like [Capsicum annuum]	-	-	-	-	-	-	-	-	Vicilin-like	Vicilin-like antimicrobial peptides 2-2 OS=Macadamia integrifolia GN=AMP2-2 PE=2 SV=1
Gene:Capana00g000787	0.88	0	3.1	1.98	5.5	1.17	1.25	0	2.51	5.7	4.64	2.5	6.15	1.12	2.25	0	2.3	0	-	-	-	-	-	-	-	-	-	-	-
Gene:Capana00g000788	8.1	9.05	5.74	7.63	7.89	8.58	7.55	6.08	3.86	9.11	6.22	10.47	7.79	5.71	4.87	6.01	5.1	7.05	PREDICTED: tropomyosin-like [Capsicum annuum] &gt;XP_016556513.1 PREDICTED: tropomyosin-like [Capsicum annuum]	-	-	-	-	-	-	-	-	Probable	Probable sucrose-phosphate synthase 4 OS=Arabidopsis thaliana GN=SPS4 PE=1 SV=1
Gene:Capana00g000790	18.03	16.32	18.68	14.96	15.12	14.46	22.24	22.77	17.67	16.88	16.56	18.11	16.65	15.62	15.73	19	21.25	19.77	XP_016552602.1 PREDICTED: mediator of RNA polymerase II transcription subunit 18-like isoform X1 [Capsicum annuum];40s ribosomal protein s15, partial [Nicotiana attenuata];PREDICTED: mediator of RNA polymerase II transcription subunit 18-like isoform X2 [Capsicum annuum] &gt;PREDICTED: uncharacterized protein LOC107853205 [Capsicum annuum];XP_016552604.1 PREDICTED: mediator of RNA polymerase II t…	GO:0070847;GO:0004553;GO:0048440;GO:0003824;GO:0006412;GO:0006369;GO:0005978;GO:0003723;GO:0005975;GO:0043169;GO:0003844;GO:0048441;GO:0045892;GO:0048442;GO:0005840;GO:0048833;GO:0003735;GO:0015935;GO:0016592;GO:0030529;GO:0048443;GO:0010219;GO:0001104;GO:0048510	core mediator complex;hydrolase activity, hydrolyzing O-glycosyl compounds;carpel development;catalytic activity;translation;termination of RNA polymerase II transcription;glycogen biosynthetic process;RNA binding;carbohydrate metabolic process;cation binding;1,4-alpha-glucan branching enzyme activity;petal development;negative regulation of transcription, DNA-templated;sepal development;ribosome…	K02958;K15135;K00700	RP-S15e,RPS15;MED18;glgB	http://www.genome.jp/dbget-bin/www_bget?ko:K02958;http://www.genome.jp/dbget-bin/www_bget?ko:K15135;http://www.genome.jp/dbget-bin/www_bget?ko:K00700	Starch and sucrose metabolism;Ribosome	ko00500,ko03010	KOG0898(J)(40S ribosomal protein S15)	Mediator;1,4-alpha-glucan-branching;40S	Mediator of RNA polymerase II transcription subunit 18 OS=Arabidopsis thaliana GN=MED18 PE=1 SV=1;1,4-alpha-glucan-branching enzyme 1, chloroplastic/amyloplastic OS=Pisum sativum GN=SBEI PE=1 SV=1;40S ribosomal protein S15 OS=Picea mariana GN=RPS15 PE=2 SV=1
Gene:Capana00g000791	4.94	4.08	6.08	2.45	5.81	3.52	5.71	4.19	0.37	2.06	0	1.92	9.04	1.58	0.78	2.05	7.77	1.96	XP_016552602.1 PREDICTED: mediator of RNA polymerase II transcription subunit 18-like isoform X1 [Capsicum annuum];PREDICTED: mediator of RNA polymerase II transcription subunit 18-like isoform X1 [Capsicum annuum] &gt	GO:0016592;GO:0010219;GO:0048443;GO:0001104;GO:0048510;GO:0048442;GO:0048833;GO:0048441;GO:0045892;GO:0048440;GO:0070847;GO:0006369	mediator complex;regulation of vernalization response;stamen development;RNA polymerase II transcription cofactor activity;regulation of timing of transition from vegetative to reproductive phase;sepal development;specification of floral organ number;petal development;negative regulation of transcription, DNA-templated;carpel development;core mediator complex;termination of RNA polymerase II tran…	K15135	MED18	http://www.genome.jp/dbget-bin/www_bget?ko:K15135	-	-	-	Mediator	Mediator of RNA polymerase II transcription subunit 18 OS=Arabidopsis thaliana GN=MED18 PE=1 SV=1
Gene:Capana00g000794	5.14	7.32	5.5	7.58	5.58	5.74	8.27	5.37	7.48	7.93	8.07	8.43	3.02	4.43	3.7	5.28	5.27	6.79	PREDICTED: calcium-transporting ATPase 2, plasma membrane-type-like [Capsicum annuum]	GO:0005524;GO:0000166;GO:0006816;GO:0005516;GO:0016787;GO:0005887;GO:0006810;GO:0016020;GO:0070588;GO:0046872;GO:0005388;GO:0016021;GO:0043231;GO:0006811	ATP binding;nucleotide binding;calcium ion transport;calmodulin binding;hydrolase activity;integral component of plasma membrane;transport;membrane;calcium ion transmembrane transport;metal ion binding;calcium-transporting ATPase activity;integral component of membrane;intracellular membrane-bounded organelle;ion transport	K01537	E3.6.3.8	http://www.genome.jp/dbget-bin/www_bget?ko:K01537	-	-	KOG0204(P)(Calcium transporting ATPase)	Calcium-transporting	Calcium-transporting ATPase 2, plasma membrane-type OS=Arabidopsis thaliana GN=ACA2 PE=1 SV=1
Gene:Capana00g000799	17.78	16.12	15.38	20.88	17.38	19.58	6	5.7	7.79	30.59	29.17	28.65	22.88	23.61	24.33	13.32	14.2	15.88	PREDICTED: acid phosphatase 1 [Capsicum annuum]	GO:0003993	acid phosphatase activity	-	-	-	-	-	-	Acid	Acid phosphatase 1 OS=Solanum lycopersicum GN=APS1 PE=2 SV=1
Gene:Capana00g000800	5.86	7.89	0	4.4	1.09	4.84	6.55	13.13	1.43	4.04	3.44	0	9.62	5.67	1.67	5.83	6.93	4.83	PREDICTED: uncharacterized protein LOC107853208, partial [Capsicum annuum]	-	-	-	-	-	-	-	-	-	-
Gene:Capana00g000807	22.87	25.16	21.95	24.34	22.92	23.43	23.81	27.11	12.24	21.2	20.76	21.24	26.58	25.9	25.95	23.97	22.8	25.4	PREDICTED: cyclin-dependent kinase G-2-like [Capsicum annuum]	GO:0005524;GO:0006468;GO:0004672	ATP binding;protein phosphorylation;protein kinase activity	K08818	CDC2L	http://www.genome.jp/dbget-bin/www_bget?ko:K08818	-	-	KOG0663(R)(Protein kinase PITSLRE and related kinases)	Cyclin-dependent	Cyclin-dependent kinase G-2 OS=Oryza sativa subsp. japonica GN=CDKG-2 PE=2 SV=2
Gene:Capana00g000808	0	0	0	0	0.08	0	0	0	0	0	0	0	0	0	0	0	0	0	late blight resistance protein Rpi-amr3 [Solanum americanum]	GO:0006952;GO:0043531	defense response;ADP binding	-	-	-	-	-	-	Putative	Putative late blight resistance protein homolog R1A-10 OS=Solanum demissum GN=R1A-10 PE=3 SV=1
Gene:Capana00g000813	0	0	0	0	0	0	0	0.06	0	0	0.06	0	0	0	0.13	0	0	0	PREDICTED: F-box protein At3g07870-like [Capsicum annuum]	-	-	-	-	-	-	-	-	F-box	F-box protein At3g08750 OS=Arabidopsis thaliana GN=At3g08750 PE=2 SV=1
Gene:Capana00g000815	87.11	75.12	90.48	99.69	86.06	106.54	97.98	101.08	164.3	93.93	115.02	98.78	80.96	91.65	97.1	102.42	117.69	105.62	PREDICTED: probable prolyl 4-hydroxylase 4 [Capsicum annuum]	GO:0016705;GO:0005506;GO:0055114;GO:0031418;GO:0016491	oxidoreductase activity, acting on paired donors, with incorporation or reduction of molecular oxygen;iron ion binding;oxidation-reduction process;L-ascorbic acid binding;oxidoreductase activity	K00472	E1.14.11.2	http://www.genome.jp/dbget-bin/www_bget?ko:K00472	Arginine and proline metabolism	ko00330	KOG1591(E)(Prolyl 4-hydroxylase alpha subunit)	Probable	Probable prolyl 4-hydroxylase 4 OS=Arabidopsis thaliana GN=P4H4 PE=2 SV=1
Gene:Capana00g000816	30.25	25.31	32.37	33.65	33.45	34.99	33.45	34.46	31.01	24.59	27.2	27.23	31.41	31.81	33.68	30.7	29.99	28.41	PREDICTED: AP-1 complex subunit mu-2-like [Capsicum annuum]	GO:0006810;GO:0030131;GO:0015031;GO:0016192;GO:0006886	transport;clathrin adaptor complex;protein transport;vesicle-mediated transport;intracellular protein transport	K12393	AP1M	http://www.genome.jp/dbget-bin/www_bget?ko:K12393	-	-	KOG0938(U)(Adaptor complexes medium subunit family)	AP-1	AP-1 complex subunit mu-2 OS=Arabidopsis thaliana GN=AP1M2 PE=1 SV=1
Gene:Capana00g000817	14.33	23.09	8.41	10.27	15.94	14.91	9.5	11.23	13.23	11.08	10.67	11.5	12.23	8.15	8.26	16.41	11.58	16.19	PREDICTED: cyclin-dependent kinase inhibitor 4-like [Capsicum annuum]	GO:0016301;GO:0005634;GO:0016310;GO:0007050;GO:0004861	kinase activity;nucleus;phosphorylation;cell cycle arrest;cyclin-dependent protein serine/threonine kinase inhibitor activity	-	-	-	-	-	-	-	-
Gene:Capana00g000818	0	0	0	0.09	0.09	0.09	0.2	0	0.22	0.18	0.06	0.11	0	0	0	0.03	0.11	0	PREDICTED: uncharacterized protein LOC107873855 [Capsicum annuum]	-	-	-	-	-	-	-	-	-	-
Gene:Capana00g000820	35.34	35.08	35.05	38.61	38.36	36.63	50.63	49.39	39.75	33.05	34.89	34.47	39.74	36.27	38.64	45.86	45.19	45.24	PREDICTED: eukaryotic translation initiation factor 2D [Capsicum annuum]	GO:0006413;GO:0003723;GO:0003743	translational initiation;RNA binding;translation initiation factor activity	K15027	EIF2D	http://www.genome.jp/dbget-bin/www_bget?ko:K15027	-	-	KOG2522(J)(Filamentous baseplate protein Ligatin, contains PUA domain)	Eukaryotic	Eukaryotic translation initiation factor 2D OS=Oryctolagus cuniculus GN=EIF2D PE=1 SV=1
Gene:Capana00g000822	0	0	0	0	0	0	0	0	0	0.03	0.03	0	0	0	0	0	0	0	PREDICTED: probable sulfate transporter 3.4 [Capsicum annuum]	GO:0008271;GO:1902358;GO:0005887;GO:0008272;GO:0016021;GO:0006810;GO:0016020;GO:0015116;GO:0055085	secondary active sulfate transmembrane transporter activity;sulfate transmembrane transport;integral component of plasma membrane;sulfate transport;integral component of membrane;transport;membrane;sulfate transmembrane transporter activity;transmembrane transport	K17471	SULTR3	http://www.genome.jp/dbget-bin/www_bget?ko:K17471	-	-	KOG0236(P)(Sulfate/bicarbonate/oxalate exchanger SAT-1 and related transporters (SLC26 family))	Probable	Probable sulfate transporter 3.4 OS=Arabidopsis thaliana GN=SULTR3;4 PE=2 SV=1
Gene:Capana00g000826	12.45	15.93	9.31	15.89	17.65	15.38	13.69	14.75	5.25	9.94	8.19	8.72	12.77	10.93	10.69	11.18	13.5	13.68	PREDICTED: 1-phosphatidylinositol-3-phosphate 5-kinase FAB1A-like, partial [Capsicum annuum];XP_006344559.1 PREDICTED: 1-phosphatidylinositol-3-phosphate 5-kinase FAB1B-like isoform X1 [Solanum tuberosum] &gt;PREDICTED: 1-phosphatidylinositol-3-phosphate 5-kinase FAB1B-like isoform X1 [Solanum tuberosum] &gt;XP_015162923.1 PREDICTED: 1-phosphatidylinositol-3-phosphate 5-kinase FAB1B-like isoform …	GO:0046488;GO:0000285;GO:0016307;GO:0007033;GO:0046872;GO:0005768;GO:0010256;GO:0046854;GO:0005524	phosphatidylinositol metabolic process;1-phosphatidylinositol-3-phosphate 5-kinase activity;phosphatidylinositol phosphate kinase activity;vacuole organization;metal ion binding;endosome;endomembrane system organization;phosphatidylinositol phosphorylation;ATP binding	K00921	PIKFYVE,FAB1	http://www.genome.jp/dbget-bin/www_bget?ko:K00921	Phagosome;Phosphatidylinositol signaling system;Inositol phosphate metabolism	ko04145,ko04070,ko00562	KOG0230(T)(Phosphatidylinositol-4-phosphate 5-kinase and related FYVE finger-containing proteins);KOG1729(R)(FYVE finger containing protein)	1-phosphatidylinositol-3-phosphate	1-phosphatidylinositol-3-phosphate 5-kinase FAB1A OS=Arabidopsis thaliana GN=FAB1A PE=2 SV=1
Gene:Capana00g000829	20.55	4.51	6.38	14.16	9.16	6.11	2.93	3.78	6.17	9.89	9.72	5.96	8.4	18.62	7.62	6.53	25.64	5.3	hypothetical protein GLYMA_13G018200 [Glycine max]	-	-	-	-	-	-	-	-	Protein	Protein TAR1 OS=Kluyveromyces lactis (strain ATCC 8585 / CBS 2359 / DSM 70799 / NBRC 1267 / NRRL Y-1140 / WM37) GN=TAR1-A PE=4 SV=2
Gene:Capana00g000833	0.02	0.03	0	0	0.02	0.02	0.09	0.06	0.02	0	0	0.02	0.04	0	0.04	0.03	0.04	0.05	-	-	-	-	-	-	-	-	-	-	-
Gene:Capana00g000837	0	0	0	0	0	0	0	0	0	0	0.11	0	0	0	0	0	0	0	BnaCnng13060D [Brassica napus]	-	-	-	-	-	-	-	-	-	-
Gene:Capana00g000839	98.84	113.24	105.21	86.87	108.05	82.45	35.86	44.45	26.05	155.01	159.48	143.62	84.18	98.89	90.38	39.09	35.99	40.62	PREDICTED: pro-resilin-like [Capsicum annuum]	GO:0046916;GO:0046872;GO:0005737;GO:0030001;GO:0046914	cellular transition metal ion homeostasis;metal ion binding;cytoplasm;metal ion transport;transition metal ion binding	-	-	-	-	-	-	Heavy	Heavy metal-associated isoprenylated plant protein 34 OS=Arabidopsis thaliana GN=HIPP34 PE=2 SV=1
Gene:Capana00g000842	9.95	10.33	8.26	9.17	6.74	9.69	16.83	12.35	14.05	11.84	9.51	12.16	6.26	8.87	8.89	7.01	10.73	8.89	PREDICTED: uncharacterized protein LOC107855749 [Capsicum annuum]	GO:0005634;GO:0016021;GO:0005783;GO:0016020	nucleus;integral component of membrane;endoplasmic reticulum;membrane	-	-	-	-	-	-	-	-
Gene:Capana00g000843	23.86	23.7	26.89	22.27	22.94	20.12	27.31	27.09	27.73	21.6	27.42	24.08	23.68	20.63	22.22	26.48	25.42	25.25	PREDICTED: THO complex subunit 4A [Capsicum annuum]	GO:0000166;GO:0003676	nucleotide binding;nucleic acid binding	K12881	THOC4,ALY	http://www.genome.jp/dbget-bin/www_bget?ko:K12881	Spliceosome;RNA transport;mRNA surveillance pathway	ko03040,ko03013,ko03015	KOG0118(R)(FOG: RRM domain)	THO	THO complex subunit 4A OS=Arabidopsis thaliana GN=ALY1 PE=1 SV=1
Gene:Capana00g000844	10.51	10.98	11.06	10.27	9.12	8.26	7.63	9.7	12.15	11.35	10.71	11.37	8.29	10.61	9.65	6.85	8.36	6.59	PREDICTED: TBC1 domain family member 22B [Capsicum annuum]	GO:0005096;GO:0006886;GO:0012505;GO:0031338;GO:0090630;GO:0005622;GO:0017137	GTPase activator activity;intracellular protein transport;endomembrane system;regulation of vesicle fusion;activation of GTPase activity;intracellular;Rab GTPase binding	K20360	TBC1D22,GYP1	http://www.genome.jp/dbget-bin/www_bget?ko:K20360	-	-	KOG1092(U)(Ypt/Rab-specific GTPase-activating protein GYP1)	GTPase-activating	GTPase-activating protein gyp1 OS=Schizosaccharomyces pombe (strain 972 / ATCC 24843) GN=gyp1 PE=3 SV=1
Gene:Capana00g000845	39.82	48.56	40.24	36.35	33.89	36.81	31.6	31.42	27.59	35.37	34.72	37.02	27.98	29.05	28.78	27.59	29.38	29.02	PREDICTED: auxin-responsive protein IAA9-like [Capsicum annuum]	GO:0005634;GO:0006355;GO:0006351;GO:0009734	nucleus;regulation of transcription, DNA-templated;transcription, DNA-templated;auxin-activated signaling pathway	K14484	IAA	http://www.genome.jp/dbget-bin/www_bget?ko:K14484	Plant hormone signal transduction	ko04075	-	Auxin-responsive	Auxin-responsive protein IAA8 OS=Arabidopsis thaliana GN=IAA8 PE=1 SV=1
Gene:Capana00g000846	2.56	2.47	2.24	3.44	3.78	2.9	3.38	3.87	4.59	7.91	8.68	9.07	9.14	9.59	9.67	7.73	4.43	4.46	PREDICTED: uncharacterized protein At2g38710 [Capsicum annuum];PREDICTED: uncharacterized protein At2g38710-like [Capsicum annuum]	GO:0005829	cytosol	-	-	-	-	-	KOG3274(S)(Uncharacterized conserved protein, AMMECR1)	Uncharacterized	Uncharacterized protein At2g38710 OS=Arabidopsis thaliana GN=At2g38710 PE=2 SV=1
Gene:Capana00g000847	27.79	20.88	28.82	32.92	30.59	27.52	34.84	35.97	25.79	25.08	24.61	23.84	28.46	25.62	29.29	29.62	30.5	26.89	PREDICTED: uncharacterized protein LOC107853538 [Capsicum annuum]	GO:1900027;GO:0035091;GO:0032587;GO:0046872	regulation of ruffle assembly;phosphatidylinositol binding;ruffle membrane;metal ion binding	K20523	SH3YL1	http://www.genome.jp/dbget-bin/www_bget?ko:K20523	-	-	KOG1818(TU)(Membrane trafficking and cell signaling protein HRS, contains VHS and FYVE domains)	Lateral	Lateral signaling target protein 2 homolog OS=Drosophila willistoni GN=GK22512 PE=3 SV=1
Gene:Capana00g000848	33.14	36.94	41.37	40.86	41.33	37.87	36.93	35.97	33.93	44.35	45.58	49.77	33.7	31.83	33.7	32.59	28.88	28.23	PREDICTED: uncharacterized protein LOC107852790 isoform X2 [Capsicum annuum];PREDICTED: uncharacterized protein LOC107853807 isoform X1 [Capsicum annuum] &gt;XP_016554280.1 PREDICTED: uncharacterized protein LOC107853807 isoform X1 [Capsicum annuum];PREDICTED: uncharacterized protein LOC107853807 isoform X2 [Capsicum annuum]	-	-	-	-	-	-	-	-	Protein	Protein MARD1 OS=Arabidopsis thaliana GN=MARD1 PE=2 SV=2
Gene:Capana00g000850	8.24	10.21	9.47	7.11	10.33	10.72	20.1	15.34	19.25	9.87	10.46	11	7.54	10.08	11.21	14.33	14.19	14.42	PREDICTED: cytadherence high molecular weight protein 2-like [Capsicum annuum]	GO:0016539	intein-mediated protein splicing	-	-	-	-	-	-	-	-
Gene:Capana00g000851	8.05	9.11	7.14	7.79	6.54	6.8	5.79	7.31	0.74	4.11	3.98	7.41	5.21	10.9	2.75	4.27	3.51	4.51	PREDICTED: tetratricopeptide repeat protein 1-like [Capsicum annuum]	-	-	K09527	DNAJC7	http://www.genome.jp/dbget-bin/www_bget?ko:K09527	-	-	-	DnaJ	DnaJ homolog subfamily C member 7 homolog OS=Dictyostelium discoideum GN=dnajc7 PE=1 SV=1
Gene:Capana00g000852	9.97	9.48	10.7	12.16	11.72	10.04	4.89	5.65	5.16	14.44	14.39	16.77	4.29	6.37	10.7	2.17	9.09	5.7	PREDICTED: ubiquitin carboxyl-terminal hydrolase 13-like [Capsicum annuum]	GO:0036459;GO:0016579;GO:0006511	thiol-dependent ubiquitinyl hydrolase activity;protein deubiquitination;ubiquitin-dependent protein catabolic process	K11838	USP7,UBP15	http://www.genome.jp/dbget-bin/www_bget?ko:K11838	-	-	KOG1863(O)(Ubiquitin carboxyl-terminal hydrolase)	Ubiquitin	Ubiquitin carboxyl-terminal hydrolase 13 OS=Arabidopsis thaliana GN=UBP13 PE=2 SV=1
Gene:Capana00g000853	0	0	0	0	0	0	0	0	0	0	0	0	0	0	0.07	0	0	0.05	PREDICTED: AP2-like ethylene-responsive transcription factor PLT2 [Capsicum annuum]	-	-	K09285	OVM,ANT	http://www.genome.jp/dbget-bin/www_bget?ko:K09285	-	-	-	AP2-like	AP2-like ethylene-responsive transcription factor PLT2 OS=Arabidopsis thaliana GN=PLT2 PE=2 SV=1
Gene:Capana00g000854	14.73	15.14	15.71	14.72	14.01	13.82	13.24	11.39	11.72	18.21	18.38	18.24	12.34	13.39	12.27	11.85	9.81	13.08	PREDICTED: DNA replication complex GINS protein SLD5 [Solanum tuberosum];PREDICTED: uncharacterized protein LOC107852729 isoform X2 [Capsicum annuum];XP_016553253.1 PREDICTED: uncharacterized protein LOC107852729 isoform X1 [Capsicum annuum];PREDICTED: uncharacterized protein LOC107852729 isoform X1 [Capsicum annuum] &gt	GO:0031298;GO:0000727;GO:0000811;GO:0006260;GO:0043138;GO:0006270;GO:0005634	replication fork protection complex;double-strand break repair via break-induced replication;GINS complex;DNA replication;3'-5' DNA helicase activity;DNA replication initiation;nucleus	K10735	GINS4,SLD5	http://www.genome.jp/dbget-bin/www_bget?ko:K10735	-	-	KOG3176(L)(Predicted alpha-helical protein, potentially involved in replication/repair)	-	-
Gene:Capana00g000857	0.23	0	0	0	0.22	0.22	0	0	0	0.42	0.4	0.25	0	0	0	0	0	0	PREDICTED: alpha-farnesene synthase-like, partial [Capsicum annuum]	GO:0008152;GO:0046872;GO:0016829;GO:0000287;GO:0010333	metabolic process;metal ion binding;lyase activity;magnesium ion binding;terpene synthase activity	-	-	-	-	-	-	Alpha-farnesene	Alpha-farnesene synthase OS=Ricinus communis GN=TPS7 PE=1 SV=2
Gene:Capana00g000859	0.68	0.61	0.42	0.61	0.66	0.62	0.53	0.52	0.11	0.63	0.59	0.69	0.64	0.51	0.48	0.65	0.51	0.48	putative helicase magatama 3 [Nicotiana attenuata]	-	-	-	-	-	-	-	-	TPR	TPR and ankyrin repeat-containing protein 1 OS=Mus musculus GN=Trank1 PE=2 SV=3
Gene:Capana00g000860	3.2	2.73	1.22	2.55	0.69	2.15	0.78	1.57	0.57	1.56	1.83	1.66	1.54	2.2	1.47	1.9	1.9	2	PREDICTED: LOW QUALITY PROTEIN: group II intron-encoded protein LtrA-like [Capsicum annuum]	GO:0006397	mRNA processing	-	-	-	-	-	-	Putative	Putative nicotine oxidoreductase OS=Pseudomonas putida GN=nicA PE=4 SV=1
Gene:Capana00g000861	37.29	23.41	44.82	31.41	35.98	33.52	37.07	39.75	56.11	28.94	31.31	35.98	19.83	24.08	26.29	51.7	50.11	46.23	PREDICTED: uncharacterized protein LOC107853138 [Capsicum annuum]	-	-	-	-	-	-	-	-	-	-
Gene:Capana00g000865	3.38	3.97	4.18	3.98	3.5	4.4	3.52	2.69	2.45	4.13	5.12	5.59	4.16	3.27	2.91	3.44	2.93	3.67	PREDICTED: B3 domain-containing protein Os03g0120900-like [Capsicum annuum]	GO:0003677;GO:0005634;GO:0006355;GO:0006351	DNA binding;nucleus;regulation of transcription, DNA-templated;transcription, DNA-templated	-	-	-	-	-	-	B3	B3 domain-containing transcription factor NGA3 OS=Arabidopsis thaliana GN=NGA3 PE=2 SV=1
Gene:Capana00g000866	13.1	11.8	13.25	14.88	16.3	15.78	16.69	15.2	18.66	15.89	12.68	12.74	11.18	12.69	11.13	16.17	17.47	15.43	PREDICTED: uncharacterized protein LOC107856071 isoform X2 [Capsicum annuum]	GO:0046872;GO:0016021;GO:0008270;GO:0016020	metal ion binding;integral component of membrane;zinc ion binding;membrane	-	-	-	-	-	KOG1609(A)(Protein involved in mRNA turnover and stability)	-	-
Gene:Capana00g000867	81.57	90.66	100.14	111.03	109.25	117.22	97.11	102.13	89.49	110.06	120.05	138.22	172.34	129.7	144.78	76.56	86.93	83.28	PREDICTED: GDSL esterase/lipase At2g38180-like [Capsicum annuum]	-	-	-	-	-	-	-	KOG3035(I)(Isoamyl acetate-hydrolyzing esterase)	GDSL	GDSL esterase/lipase At2g38180 OS=Arabidopsis thaliana GN=At2g38180 PE=2 SV=1
Gene:Capana00g000868	6.49	0.36	0	3.81	3.71	0	0	2.43	4.92	1.16	0	6.35	0	1.57	0.61	2.26	3.15	0	PREDICTED: peroxisome biogenesis protein 22-like [Capsicum annuum]	-	-	-	-	-	-	-	-	Peroxisome	Peroxisome biogenesis protein 22 OS=Arabidopsis thaliana GN=PEX22 PE=1 SV=1
Gene:Capana00g000869	41.78	55.03	50.56	45.15	52.97	54.09	32.66	25.52	19.38	50.72	46.65	55.72	33.65	35.23	27.33	19.08	21.81	21.68	PREDICTED: pumilio homolog 23-like isoform X1 [Capsicum annuum]	GO:0010252;GO:0005730;GO:0003723	auxin homeostasis;nucleolus;RNA binding	K14790	NOP9	http://www.genome.jp/dbget-bin/www_bget?ko:K14790	-	-	-	Pumilio	Pumilio homolog 23 OS=Arabidopsis thaliana GN=APUM23 PE=2 SV=1
Gene:Capana00g000870	18.39	18.44	18.85	22.89	21.25	19.2	29.18	32.09	27.79	18.63	20.74	18.45	22.72	23.56	26.87	25.68	27.84	28.71	PREDICTED: endoplasmic reticulum-Golgi intermediate compartment protein 3-like isoform X2 [Capsicum annuum] &gt;XP_016553114.1 PREDICTED: endoplasmic reticulum-Golgi intermediate compartment protein 3-like isoform X2 [Capsicum annuum]	-	-	K20367	ERGIC3,ERV46	http://www.genome.jp/dbget-bin/www_bget?ko:K20367	-	-	KOG2667(U)(COPII vesicle protein)	Endoplasmic	Endoplasmic reticulum-Golgi intermediate compartment protein 3 OS=Bos taurus GN=ERGIC3 PE=2 SV=1
Gene:Capana00g000871	101.21	79.71	104.85	91.69	126.12	75.29	207.44	188.75	307.51	101.86	97.55	116.61	63.43	91.71	120.85	149.14	199.33	132.54	PREDICTED: proteasome subunit beta type-6-like [Capsicum annuum];PREDICTED: proteasome subunit beta type-6-like [Solanum tuberosum]	GO:0005829;GO:0051603;GO:0016787;GO:0004175;GO:0006508;GO:0000502;GO:0005773;GO:0008233;GO:0005634;GO:0005774;GO:0005839;GO:0005737;GO:0010363;GO:0004298	cytosol;proteolysis involved in cellular protein catabolic process;hydrolase activity;endopeptidase activity;proteolysis;proteasome complex;vacuole;peptidase activity;nucleus;vacuolar membrane;proteasome core complex;cytoplasm;regulation of plant-type hypersensitive response;threonine-type endopeptidase activity	K02738	PSMB6	http://www.genome.jp/dbget-bin/www_bget?ko:K02738	Proteasome	ko03050	KOG0174(O)(20S proteasome, regulatory subunit beta type PSMB6/PSMB9/PRE3)	Proteasome	Proteasome subunit beta type-6 OS=Nicotiana tabacum PE=2 SV=1
Gene:Capana00g000873	17.76	17.84	17.38	15.84	20.09	16.81	39.87	42.53	31.03	18.8	17.77	19.12	31.02	28.44	29.09	25.7	24.89	31.98	PREDICTED: siroheme synthase [Capsicum annuum]	GO:0004851;GO:0055114;GO:0032259;GO:0008168;GO:0016740;GO:0006779;GO:0019354;GO:0008152;GO:0009507	uroporphyrin-III C-methyltransferase activity;oxidation-reduction process;methylation;methyltransferase activity;transferase activity;porphyrin-containing compound biosynthetic process;siroheme biosynthetic process;metabolic process;chloroplast	-	-	-	-	-	-	Siroheme	Siroheme synthase OS=Pseudomonas syringae pv. syringae (strain B728a) GN=cysG PE=3 SV=1
Gene:Capana00g000874	5.43	6.88	6.1	4.9	4.28	5.28	14.44	14.51	12.68	7.08	6.78	6.23	22.1	23.15	24.43	13.94	15.03	12.73	PREDICTED: uncharacterized protein At1g04910-like [Capsicum annuum]	GO:0016021;GO:0016020;GO:0005737	integral component of membrane;membrane;cytoplasm	-	-	-	-	-	-	Uncharacterized	Uncharacterized protein At1g04910 OS=Arabidopsis thaliana GN=At1g04910 PE=2 SV=1
Gene:Capana00g000875	109.83	104.99	114.26	104.77	104.53	103.56	58.76	57.73	48.73	107	109.16	113.34	94.66	90.35	92.67	67.33	66.26	66.88	PREDICTED: LOW QUALITY PROTEIN: 1,4-alpha-glucan-branching enzyme 2-2, chloroplastic/amyloplastic-like [Capsicum annuum]	GO:0005975;GO:0016740;GO:0005978;GO:0016757;GO:0003824;GO:0004553;GO:0043169;GO:0003844	carbohydrate metabolic process;transferase activity;glycogen biosynthetic process;transferase activity, transferring glycosyl groups;catalytic activity;hydrolase activity, hydrolyzing O-glycosyl compounds;cation binding;1,4-alpha-glucan branching enzyme activity	K00700	glgB	http://www.genome.jp/dbget-bin/www_bget?ko:K00700	Starch and sucrose metabolism	ko00500	KOG0471(G)(Alpha-amylase)	1,4-alpha-glucan-branching	1,4-alpha-glucan-branching enzyme 1, chloroplastic/amyloplastic OS=Pisum sativum GN=SBEI PE=1 SV=1
Gene:Capana00g000879	0	0	0	0	0	0	0	0	0	0	0.2	0.49	0	0	0	0	0	0.23	PREDICTED: uncharacterized protein LOC107850623 [Capsicum annuum]	-	-	-	-	-	-	-	-	-	-
Gene:Capana00g000880	49.87	55.66	48.71	38.58	40.67	44.19	15.29	12.22	13.96	56.88	66.68	60.42	39.9	42.24	45.34	14.43	14	13.6	PREDICTED: urease accessory protein G isoform X1 [Capsicum annuum] &gt;XP_016553754.1 PREDICTED: urease accessory protein G isoform X2 [Capsicum annuum]	GO:0003924;GO:0006807;GO:0016151	GTPase activity;nitrogen compound metabolic process;nickel cation binding	K03189	ureG	http://www.genome.jp/dbget-bin/www_bget?ko:K03189	-	-	-	Urease	Urease accessory protein G OS=Arabidopsis thaliana GN=UREG PE=2 SV=1
Gene:Capana00g000881	10.04	11.54	11.27	10.62	12.44	11.87	12.17	11.42	13.27	12.65	13.24	11.4	9.77	10.68	12.17	11.42	10.56	11.47	PREDICTED: uncharacterized protein At4g18257 [Capsicum annuum]	-	-	-	-	-	-	-	-	Uncharacterized	Uncharacterized protein At4g18257 OS=Arabidopsis thaliana GN=At4g18257 PE=1 SV=1
Gene:Capana00g000884	91.31	0	0	131.53	12.37	0	0	0	0	0	0	0	117.03	0	40.74	90.99	0	177.07	PREDICTED: uncharacterized protein LOC105976409 [Erythranthe guttata];PREDICTED: protein TAR1-like [Capsicum annuum]	-	-	-	-	-	-	-	-	-	-
Gene:Capana00g000891	0.02	0.03	0	0	0.02	0.02	0.09	0.06	0.02	0	0	0.02	0.04	0	0.04	0.03	0.04	0.05	-	-	-	-	-	-	-	-	-	-	-
Gene:Capana00g000894	0.85	0.88	0.59	0.71	0.52	0.47	38.34	39.25	39.49	2.06	2.28	1.52	2.65	1.36	2.1	20.71	19.33	17.68	PREDICTED: serine carboxypeptidase-like 17 isoform X1 [Capsicum annuum]	-	-	K16296	SCPL-I	http://www.genome.jp/dbget-bin/www_bget?ko:K16296	-	-	-	Serine	Serine carboxypeptidase-like 18 OS=Arabidopsis thaliana GN=SCPL18 PE=2 SV=2
Gene:Capana00g000897	0.9	0.55	0.8	2.78	2.88	2.67	2.78	2.49	2.33	0.98	1.07	1.29	8.75	8.79	8.91	2.7	3.7	4.1	PREDICTED: protein NLP3-like isoform X2 [Capsicum annuum];PREDICTED: uncharacterized protein LOC107852139 isoform X1 [Capsicum annuum]	-	-	-	-	-	-	-	-	Protein	Protein NLP7 OS=Arabidopsis thaliana GN=NLP7 PE=1 SV=2
Gene:Capana00g000898	8.09	10.42	10.14	9.29	9.81	10.1	22.38	19.85	25.91	9.79	9.65	9.4	11.89	13.8	15.28	18.72	16.55	14.85	PREDICTED: LOW QUALITY PROTEIN: peptidyl-prolyl cis-trans isomerase FKBP42-like [Capsicum annuum]	GO:0005886;GO:0048366;GO:0005516;GO:0016853;GO:0006457	plasma membrane;leaf development;calmodulin binding;isomerase activity;protein folding	-	-	-	-	-	KOG0546(O)(HSP90 co-chaperone CPR7/Cyclophilin);KOG0543(O)(FKBP-type peptidyl-prolyl cis-trans isomerase)	Peptidyl-prolyl	Peptidyl-prolyl cis-trans isomerase FKBP42 OS=Arabidopsis thaliana GN=FKBP42 PE=1 SV=1
Gene:Capana00g000900	206.7	175.7	234.27	280.07	271.38	283.01	395.37	398.91	493.71	209.44	215.75	223.52	287.3	289.92	304.61	329.02	334.5	301.68	PREDICTED: ADP,ATP carrier protein, mitochondrial [Capsicum annuum]	GO:0005743;GO:0005215;GO:0016020;GO:0006810;GO:0016021;GO:0055085	mitochondrial inner membrane;transporter activity;membrane;transport;integral component of membrane;transmembrane transport	K05863	SLC25A4S,ANT	http://www.genome.jp/dbget-bin/www_bget?ko:K05863	-	-	KOG0749(C)(Mitochondrial ADP/ATP carrier proteins)	ADP,ATP	ADP,ATP carrier protein, mitochondrial OS=Solanum tuberosum GN=ANT PE=2 SV=1
Gene:Capana00g000901	0	0	0	0.23	0	0.25	0.26	0.27	0.84	0.47	0.22	0.56	0.29	1.05	0	0.47	0.27	1.54	PREDICTED: mitochondrial ubiquitin ligase activator of nfkb 1-like [Capsicum annuum]	GO:0008270;GO:0046872	zinc ion binding;metal ion binding	-	-	-	-	-	-	-	-
Gene:Capana00g000902	0	0	0	1.36	0.97	1.27	0	0	0	0	0	0	1.51	1.81	1.86	0.22	0.26	0	PREDICTED: wall-associated receptor kinase 2-like, partial [Capsicum annuum]	GO:0004674;GO:0005509;GO:0006468;GO:0030247;GO:0000166;GO:0005524;GO:0007166;GO:0004672;GO:0005886;GO:0016021;GO:0016020	protein serine/threonine kinase activity;calcium ion binding;protein phosphorylation;polysaccharide binding;nucleotide binding;ATP binding;cell surface receptor signaling pathway;protein kinase activity;plasma membrane;integral component of membrane;membrane	-	-	-	-	-	-	Wall-associated	Wall-associated receptor kinase 2 OS=Arabidopsis thaliana GN=WAK2 PE=1 SV=1
Gene:Capana00g000909	0	0.2	0	0	0	0	0.1	0	0	0	0	0	0.22	0	0.22	0.18	0	0	PREDICTED: uncharacterized protein LOC107853023 [Capsicum annuum]	GO:0016020;GO:0016021	membrane;integral component of membrane	-	-	-	-	-	-	-	-
Gene:Capana00g000910	0.56	0.2	0.57	14.37	15.94	15.76	9.9	9.31	7.84	0.64	0.96	1.19	112.26	111.62	128.87	50.01	45.07	49.01	PREDICTED: uncharacterized protein LOC107853024 [Capsicum annuum]	GO:0016020;GO:0016021	membrane;integral component of membrane	-	-	-	-	-	-	-	-
Gene:Capana00g000912	0.05	0	0	0	0	0.09	0.05	0	0	0.14	0	0	0	0	0.05	0.05	0.32	0.26	PREDICTED: DELLA protein RGL2-like [Capsicum annuum]	GO:0006351;GO:0006355	transcription, DNA-templated;regulation of transcription, DNA-templated	K14494	DELLA	http://www.genome.jp/dbget-bin/www_bget?ko:K14494	Plant hormone signal transduction	ko04075	-	DELLA	DELLA protein RGL2 OS=Arabidopsis thaliana GN=RGL2 PE=1 SV=2
Gene:Capana00g000914	12.04	10.36	13.48	11.5	11.54	9.03	5.69	4.55	9.5	12.66	11.77	12.49	10.83	9.4	10.34	6.72	6.51	6.1	PREDICTED: peptidyl-prolyl cis-trans isomerase FKBP13, chloroplastic-like [Capsicum annuum];PREDICTED: uncharacterized protein LOC107827979 [Nicotiana tabacum]	GO:0031977;GO:0006457;GO:0016853;GO:0003755;GO:0009507	thylakoid lumen;protein folding;isomerase activity;peptidyl-prolyl cis-trans isomerase activity;chloroplast	K01802	E5.2.1.8	http://www.genome.jp/dbget-bin/www_bget?ko:K01802	-	-	KOG0549(O)(FKBP-type peptidyl-prolyl cis-trans isomerase)	Peptidyl-prolyl	Peptidyl-prolyl cis-trans isomerase FKBP13, chloroplastic OS=Arabidopsis thaliana GN=FKBP13 PE=1 SV=2
Gene:Capana00g000916	10.02	10.25	9.14	10.47	10.11	10.03	12.67	11.88	11.34	9.18	10.22	10.12	10.49	9.82	11.31	12.04	13.4	11.54	PREDICTED: telomere repeat-binding factor 1 isoform X2 [Capsicum annuum]	GO:0003691;GO:0031627;GO:0003677;GO:0005634;GO:0000786;GO:0000784;GO:0006334	double-stranded telomeric DNA binding;telomeric loop formation;DNA binding;nucleus;nucleosome;nuclear chromosome, telomeric region;nucleosome assembly	K09422	MYBP	http://www.genome.jp/dbget-bin/www_bget?ko:K09422	-	-	-	Telomere	Telomere repeat-binding factor 1 OS=Arabidopsis thaliana GN=TRB1 PE=1 SV=1
Gene:Capana00g000917	35.23	32.68	29.59	29.11	25.39	26.7	18.54	16.69	11.52	28.7	27.45	26.89	25.49	24.89	23.23	18.39	17.06	18.98	PREDICTED: uncharacterized protein LOC107853586 [Capsicum annuum]	-	-	K17569	GPATCH2	http://www.genome.jp/dbget-bin/www_bget?ko:K17569	-	-	KOG2184(A)(Tuftelin-interacting protein TIP39, contains G-patch domain)	Tuftelin-interacting	Tuftelin-interacting protein 11 OS=Oryctolagus cuniculus GN=TFIP11 PE=2 SV=1
Gene:Capana00g000918	95.22	112.54	94.54	73.05	75.13	77.26	51.43	49.61	47.65	86.14	81.37	85.36	55.99	54.09	56.18	45.73	44.43	46.67	PREDICTED: uncharacterized protein LOC107855255 [Capsicum annuum]	-	-	-	-	-	-	-	-	-	-
Gene:Capana00g000919	7.03	7.58	7.37	8.94	9.05	9.09	21.22	21.3	21.93	7.68	6.49	7.07	7.49	7.76	8.64	17.97	18.27	18.63	PREDICTED: protein NUCLEAR FUSION DEFECTIVE 4-like [Capsicum annuum]	GO:0055085;GO:0016020;GO:0016021	transmembrane transport;membrane;integral component of membrane	-	-	-	-	-	-	Protein	Protein NUCLEAR FUSION DEFECTIVE 4 OS=Arabidopsis thaliana GN=NFD4 PE=3 SV=1
Gene:Capana00g000920	18.68	17.77	17.68	20.23	21.59	21.61	18.62	20.23	17.37	18.41	16.9	15.28	18.49	18.55	19.35	16.76	18.43	19.09	PREDICTED: folate-biopterin transporter 1, chloroplastic-like isoform X1 [Capsicum annuum];PREDICTED: folate-biopterin transporter 1, chloroplastic-like isoform X3 [Capsicum annuum]	GO:0006810;GO:0016020;GO:0016021	transport;membrane;integral component of membrane	-	-	-	-	-	-	Folate-biopterin	Folate-biopterin transporter 1, chloroplastic OS=Arabidopsis thaliana GN=At2g32040 PE=1 SV=2
Gene:Capana00g000923	4.53	3.43	2.98	3.93	4.03	3.93	0.67	0.79	1.06	8.23	8.1	7.86	5	3.92	3.92	0.72	0.62	0.5	PREDICTED: protein FAM179B [Capsicum annuum]	-	-	-	-	-	-	-	-	Crescerin-1	Crescerin-1 OS=Mus musculus GN=Fam179b PE=1 SV=3
Gene:Capana00g000924	35.06	39.81	36.69	39.29	38.35	40.94	33.82	36.75	29.03	40.73	38.98	38.7	42.29	39.08	45.18	29.86	31.24	31.18	PREDICTED: uncharacterized protein LOC107842335 isoform X3 [Capsicum annuum];PREDICTED: uncharacterized protein LOC107854781 isoform X2 [Capsicum annuum];PREDICTED: uncharacterized protein LOC107854781 isoform X1 [Capsicum annuum]	-	-	-	-	-	-	-	-	-	-
Gene:Capana00g000926	55.84	45.54	51.95	44.93	62.75	40.79	35.49	35.08	39.44	77.47	82.96	92.59	61.82	51.76	57.09	50.68	49.87	56.63	PREDICTED: uncharacterized protein At2g37660, chloroplastic-like, partial [Capsicum annuum]	-	-	-	-	-	-	-	-	Sanguinarine	Sanguinarine reductase OS=Eschscholzia californica GN=SARED1 PE=1 SV=1
Gene:Capana00g000927	9.79	6.78	9.76	4.35	3.64	10.24	5.42	8.64	4.94	9.85	9.68	16.78	10.36	10.9	12.19	12.79	12.81	10.59	PREDICTED: uncharacterized protein At2g37660, chloroplastic-like [Capsicum annuum]	-	-	-	-	-	-	-	-	-	-
Gene:Capana00g000929	30.1	31.84	29.55	30.3	30.11	31.64	29.81	35.2	14.54	26.8	25.6	23.91	26.77	27.34	24.75	33.85	32.55	31.83	PREDICTED: pre-mRNA-processing protein 40A-like [Capsicum annuum]	-	-	K12821	PRPF40,PRP40	http://www.genome.jp/dbget-bin/www_bget?ko:K12821	Spliceosome	ko03040	KOG0152(A)(Spliceosomal protein FBP11/Splicing factor PRP40)	Pre-mRNA-processing	Pre-mRNA-processing protein 40A OS=Arabidopsis thaliana GN=PRP40A PE=1 SV=1
Gene:Capana00g000931	9.67	13.74	6.26	8.81	9.32	11.82	5.86	6.29	0.66	4.91	6.35	6.53	6.36	9.44	9.65	6.76	8.04	4.97	PREDICTED: THO complex subunit 2-like [Capsicum annuum]	GO:0000347	THO complex	K12879	THOC2	http://www.genome.jp/dbget-bin/www_bget?ko:K12879	Spliceosome;RNA transport	ko03040,ko03013	KOG1874(K)(KEKE-like motif-containing transcription regulator (Rlr1)/suppressor of sin4)	THO	THO complex subunit 2 OS=Arabidopsis thaliana GN=THO2 PE=1 SV=1
Gene:Capana00g000934	1.91	0.93	0	0.48	0.52	0.54	1.71	0.58	0	0.95	0	0.59	0	0	0	0.49	0	1.05	XP_016572039.1 PREDICTED: uncharacterized protein LOC107870126 [Capsicum annuum];PREDICTED: uncharacterized protein LOC107870126 [Capsicum annuum] &gt	-	-	-	-	-	-	-	-	-	-
Gene:Capana00g000937	53.28	57.92	51.53	50.98	49.42	57.09	75.61	69.8	82.4	50.43	50.38	53.81	46.37	50.22	50.25	55.59	61.55	67.87	PREDICTED: ranBP2-type zinc finger protein At1g67325 isoform X1 [Capsicum annuum]	GO:0008270	zinc ion binding	-	-	-	-	-	-	RanBP2-type	RanBP2-type zinc finger protein At1g67325 OS=Arabidopsis thaliana GN=At1g67325 PE=1 SV=1
Gene:Capana00g000938	17.74	15.19	18.12	16.16	13.57	12.67	6.7	5.86	6.58	11.84	11.69	12.81	7.47	8.53	7.71	10.3	9.99	10.34	PREDICTED: uncharacterized protein LOC107852455 [Capsicum annuum]	GO:0046872;GO:0009966;GO:0016021;GO:0016020;GO:0008270;GO:0004842;GO:0005737	metal ion binding;regulation of signal transduction;integral component of membrane;membrane;zinc ion binding;ubiquitin-protein transferase activity;cytoplasm	-	-	-	-	-	-	-	-
Gene:Capana00g000942	5.02	5.5	4.66	6.54	5.41	7.22	7.96	8.24	6.96	6.12	5.88	6.08	6.14	5.74	6.4	7.67	6.12	6.11	XP_016553582.1 PREDICTED: serine/threonine-protein kinase OSR1-like [Capsicum annuum];PREDICTED: serine/threonine-protein kinase OSR1-like [Capsicum annuum] &gt;XP_016553581.1 PREDICTED: serine/threonine-protein kinase OSR1-like [Capsicum annuum] &gt	GO:0004672;GO:0005737;GO:0006468;GO:0004702;GO:0005524;GO:0000166	protein kinase activity;cytoplasm;protein phosphorylation;signal transducer, downstream of receptor, with serine/threonine kinase activity;ATP binding;nucleotide binding	-	-	-	-	-	KOG0582(T)(Ste20-like serine/threonine protein kinase);KOG0201(T)(Serine/threonine protein kinase)	Serine/threonine-protein	Serine/threonine-protein kinase fray2 OS=Dictyostelium discoideum GN=fray2 PE=3 SV=1
Gene:Capana00g000943	85.29	84.48	85.3	104.44	112.17	102.89	126.16	122.06	98.15	90.98	88.72	91.22	124.03	119.06	119.48	96.92	93.77	102.05	PREDICTED: 2-keto-3-deoxy-L-rhamnonate aldolase [Capsicum annuum]	GO:0005737;GO:0005975;GO:0016832;GO:0003824	cytoplasm;carbohydrate metabolic process;aldehyde-lyase activity;catalytic activity	-	-	-	-	-	-	2-keto-3-deoxy-L-rhamnonate	2-keto-3-deoxy-L-rhamnonate aldolase OS=Escherichia coli (strain K12 / MC4100 / BW2952) GN=rhmA PE=3 SV=1
Gene:Capana00g000949	4.95	5.42	3.32	10.15	12.34	16.11	45.86	49.27	57.88	8.58	8.18	6.14	50.79	41.52	35.34	34.38	35.51	46.5	PREDICTED: VQ motif-containing protein 22-like [Capsicum annuum]	-	-	-	-	-	-	-	-	VQ	VQ motif-containing protein 22 OS=Arabidopsis thaliana GN=VQ22 PE=2 SV=1
Gene:Capana00g000951	28.22	32.89	37.69	29.14	39.34	36.23	22	25.85	26.78	36.71	34.86	30.05	37.46	40.86	31.68	32.1	30.8	38.95	PREDICTED: 30S ribosomal protein S16-like isoform X2 [Capsicum annuum];PREDICTED: 30S ribosomal protein S16-like isoform X1 [Capsicum annuum];PREDICTED: uncharacterized protein LOC104096328 [Nicotiana tomentosiformis]	GO:0005840;GO:0003735;GO:0015935;GO:0009536;GO:0005739;GO:0006412;GO:0005622;GO:0032543	ribosome;structural constituent of ribosome;small ribosomal subunit;plastid;mitochondrion;translation;intracellular;mitochondrial translation	K02959	RP-S16,MRPS16,rpsP	http://www.genome.jp/dbget-bin/www_bget?ko:K02959	Ribosome	ko03010	KOG3419(J)(Mitochondrial/chloroplast ribosomal protein S16)	30S	30S ribosomal protein S16-2, chloroplastic/mitochondrial OS=Arabidopsis thaliana GN=RPS16-2 PE=2 SV=1
Gene:Capana00g000952	30.17	21.24	27.55	30.84	25.69	28.46	16.56	17.94	20.72	24.64	22.65	20.49	28.71	31.95	27.64	19.09	17.7	18.41	PREDICTED: adenosylhomocysteinase-like [Capsicum annuum]	GO:0006730;GO:0005829;GO:0016787;GO:0033353;GO:0004013	one-carbon metabolic process;cytosol;hydrolase activity;S-adenosylmethionine cycle;adenosylhomocysteinase activity	K01251	E3.3.1.1,ahcY	http://www.genome.jp/dbget-bin/www_bget?ko:K01251	Cysteine and methionine metabolism	ko00270	KOG1370(H)(S-adenosylhomocysteine hydrolase)	Adenosylhomocysteinase;Adenosylhomocysteinase	Adenosylhomocysteinase OS=Solanum lycopersicum GN=SAHH PE=2 SV=1;Adenosylhomocysteinase OS=Nicotiana tabacum GN=SAHH PE=2 SV=1
Gene:Capana00g000953	4.68	4.22	4.12	3.32	3.66	3.14	3.96	4.4	1.63	4.34	5.43	6.52	4.94	4.65	3.8	4.98	5.37	5.61	PREDICTED: LOW QUALITY PROTEIN: uncharacterized protein Cbei_0202-like [Capsicum annuum]	-	-	-	-	-	-	-	-	Uncharacterized	Uncharacterized protein Cbei_0202 OS=Clostridium beijerinckii (strain ATCC 51743 / NCIMB 8052) GN=Cbei_0202 PE=4 SV=2
Gene:Capana00g000955	9.56	11.67	13.1	13.55	11.18	12.76	63.49	57.38	56.96	16.67	18.33	17.6	31.56	30.4	29.67	48.29	45.42	49.06	PREDICTED: protein DETOXIFICATION 27-like [Capsicum annuum]	GO:0016020;GO:0006855;GO:0016021;GO:0055085;GO:0015238;GO:0015297	membrane;drug transmembrane transport;integral component of membrane;transmembrane transport;drug transmembrane transporter activity;antiporter activity	K03327	TC.MATE,SLC47A,norM,mdtK,dinF	http://www.genome.jp/dbget-bin/www_bget?ko:K03327	-	-	-	Protein	Protein DETOXIFICATION 27 OS=Arabidopsis thaliana GN=DTX27 PE=2 SV=1
Gene:Capana00g000956	0	0	0	0	0	0	0	0	0	0	0.14	0	0	0	0	0	0	0	PREDICTED: RING-H2 finger protein ATL78-like [Capsicum annuum]	GO:0016020;GO:0008270;GO:0016021;GO:0046872	membrane;zinc ion binding;integral component of membrane;metal ion binding	K19040	ATL76S	http://www.genome.jp/dbget-bin/www_bget?ko:K19040	-	-	-	E3	E3 ubiquitin-protein ligase ATL76 OS=Arabidopsis thaliana GN=ATL76 PE=1 SV=1
Gene:Capana00g000958	7.89	4.17	8.44	14.44	6.6	4.13	16.03	9.33	18.52	7.05	9.88	3.48	14	10.51	15.98	16.86	10.21	10.26	PREDICTED: receptor like protein kinase S.2 [Capsicum annuum]	GO:0005886;GO:0004672;GO:0005524;GO:0000166;GO:0006468;GO:0004674	plasma membrane;protein kinase activity;ATP binding;nucleotide binding;protein phosphorylation;protein serine/threonine kinase activity	-	-	-	-	-	-	Receptor	Receptor like protein kinase S.2 OS=Arabidopsis thaliana GN=LECRKS2 PE=2 SV=2
Gene:Capana00g000959	5.6	6.52	6.28	4.58	5.45	5.91	1.09	1.55	1.65	7.45	7.11	7.93	5.69	2.87	3.31	1.91	2.82	2.27	PREDICTED: uncharacterized protein LOC107854944 [Capsicum annuum]	-	-	-	-	-	-	-	-	-	-
Gene:Capana00g000960	24.85	25.95	27.3	22.69	20.98	22.1	24.51	19.39	19.46	22.08	21.94	24.66	16.88	21.17	15.41	19.14	20.71	17.63	PREDICTED: LOW QUALITY PROTEIN: THO complex subunit 2-like [Capsicum annuum]	GO:0000347	THO complex	K12879	THOC2	http://www.genome.jp/dbget-bin/www_bget?ko:K12879	Spliceosome;RNA transport	ko03040,ko03013	-	THO	THO complex subunit 2 OS=Arabidopsis thaliana GN=THO2 PE=1 SV=1
Gene:Capana00g000961	14.69	12.38	14.37	20.05	20.37	17.71	34.86	37.5	33.22	13.57	15.05	14.95	26.13	28.5	29.55	31.18	32.68	29.15	PREDICTED: uncharacterized protein LOC107854043 [Capsicum annuum]	GO:0016020;GO:0008375;GO:0016021	membrane;acetylglucosaminyltransferase activity;integral component of membrane	-	-	-	-	-	-	-	-
Gene:Capana00g000962	0	0	0	0	0	0	0	0	0	0	0	0	0	0	0	0.19	0.05	0	-	-	-	-	-	-	-	-	-	-	-
Gene:Capana00g000964	0.02	0.03	0	0	0.02	0.02	0.09	0.06	0.02	0	0	0.02	0.04	0	0.04	0.03	0.04	0.05	-	-	-	-	-	-	-	-	-	-	-
Gene:Capana00g000971	0	0.23	0	0	0	0	0	0.51	0.27	0	0	0	0	0	0	0	0.26	0	PREDICTED: uncharacterized protein LOC107852867 [Capsicum annuum]	-	-	-	-	-	-	-	-	-	-
Gene:Capana00g000972	0.12	0	0	0.1	0.11	0	0	0	0	0	0.1	0	0	0	0	0.06	0.25	0	hypothetical protein F511_33237 [Dorcoceras hygrometricum]	-	-	-	-	-	-	-	-	Protein	Protein TAR1 OS=Kluyveromyces lactis (strain ATCC 8585 / CBS 2359 / DSM 70799 / NBRC 1267 / NRRL Y-1140 / WM37) GN=TAR1-A PE=4 SV=2
Gene:Capana00g000973	0.07	0.18	0.3	0.03	0	0.04	0.35	0.39	0.4	0.11	0.25	0.04	0	0.27	0.04	0.25	0.15	0.07	PREDICTED: uncharacterized protein LOC108455191 [Gossypium arboreum]	-	-	-	-	-	-	-	-	-	-
Gene:Capana00g000974	0	0	0	0	0	0	0	0	0	0	0.15	0	0	0	0	0.16	0.18	0.52	-	-	-	-	-	-	-	-	-	-	-
Gene:Capana00g000975	0.02	0.03	0	0	0.02	0.02	0.09	0.06	0.02	0	0	0.02	0.04	0	0.04	0.03	0.04	0.05	-	-	-	-	-	-	-	-	-	-	-
Gene:Capana00g000976	1.98	0.52	1.17	1.04	0.56	0.38	3.83	2.46	3.83	1.28	1	1.04	1.51	1.59	1.61	0.89	2.25	2.5	PREDICTED: uncharacterized protein LOC107853208, partial [Capsicum annuum]	-	-	-	-	-	-	-	-	-	-
Gene:Capana00g000977	0.58	0.78	0.56	1.34	1.7	1.17	1.62	1.5	1.91	0.65	0.84	0.46	2.19	2.26	2.28	1.88	1.52	1.48	PREDICTED: BAG-associated GRAM protein 1-like [Capsicum annuum]	-	-	-	-	-	-	-	-	BAG-associated	BAG-associated GRAM protein 1 OS=Arabidopsis thaliana GN=BAGP1 PE=1 SV=1
Gene:Capana00g000978	14.12	12.04	10.93	17.05	15.82	12.37	22.84	19.14	25.04	16.92	15.72	16.25	15.51	13.67	15.38	15.33	17.16	14.29	PREDICTED: U-box domain-containing protein 4-like [Capsicum annuum]	GO:0016567;GO:0004842	protein ubiquitination;ubiquitin-protein transferase activity	-	-	-	-	-	-	U-box	U-box domain-containing protein 2 OS=Arabidopsis thaliana GN=PUB2 PE=2 SV=1
Gene:Capana00g000979	12.72	12.06	14.35	12.78	12.83	11.84	8.25	10.73	10.42	13.21	11.69	13.78	12.18	11.28	10.58	7.5	8.96	6.77	PREDICTED: serine carboxypeptidase II-2-like [Capsicum annuum]	GO:0004180;GO:0004185;GO:0051603;GO:0016787;GO:0006508;GO:0005773;GO:0008233	carboxypeptidase activity;serine-type carboxypeptidase activity;proteolysis involved in cellular protein catabolic process;hydrolase activity;proteolysis;vacuole;peptidase activity	K16297	SCPL-II	http://www.genome.jp/dbget-bin/www_bget?ko:K16297	-	-	-	Serine;Serine	Serine carboxypeptidase-like 29 OS=Arabidopsis thaliana GN=SCPL29 PE=2 SV=1;Serine carboxypeptidase II-2 (Fragment) OS=Hordeum vulgare GN=CXP;2-2 PE=1 SV=1
Gene:Capana00g000980	13.01	10.43	15.82	17.9	18.87	22.15	37.79	34.94	50.61	14.16	18.21	17.87	22.28	19.13	20.68	29.95	27.61	26.85	PREDICTED: peptidyl-prolyl cis-trans isomerase FKBP42-like [Capsicum annuum]	GO:0005886;GO:0048366;GO:0005516;GO:0006457	plasma membrane;leaf development;calmodulin binding;protein folding	-	-	-	-	-	KOG0543(O)(FKBP-type peptidyl-prolyl cis-trans isomerase)	Peptidyl-prolyl	Peptidyl-prolyl cis-trans isomerase FKBP42 OS=Arabidopsis thaliana GN=FKBP42 PE=1 SV=1
Gene:Capana00g000984	28.16	31.66	30.19	56.06	57.12	55.84	51.4	55.98	43.97	40.22	39.85	37.11	95.08	93.47	90.38	58.43	50.89	54.36	PREDICTED: dnaJ protein P58IPK homolog isoform X1 [Capsicum annuum]	GO:0005788;GO:0005886;GO:0005783;GO:0044794	endoplasmic reticulum lumen;plasma membrane;endoplasmic reticulum;positive regulation by host of viral process	K09523	DNAJC3	http://www.genome.jp/dbget-bin/www_bget?ko:K09523	Protein processing in endoplasmic reticulum	ko04141	KOG0714(O)(Molecular chaperone (DnaJ superfamily))	DnaJ	DnaJ protein P58IPK homolog OS=Arabidopsis thaliana GN=P58IPK PE=1 SV=1
Gene:Capana00g000985	55.39	64.69	56.18	53.84	55.3	55.69	21.7	22.78	21.53	48.41	50.49	53.89	37.01	34.81	37.87	30.38	32.11	34.96	PREDICTED: putative E3 ubiquitin-protein ligase XBAT31 isoform X1 [Capsicum annuum]	GO:0008270	zinc ion binding	-	-	-	-	-	KOG0504(R)(FOG: Ankyrin repeat)	Putative	Putative E3 ubiquitin-protein ligase XBAT31 OS=Arabidopsis thaliana GN=XBAT31 PE=2 SV=1
Gene:Capana00g000986	0	0	0.64	0.57	0	0	16.21	17.82	19.74	0	0.27	1.03	0.35	0	0	1.16	0	0.32	PREDICTED: uncharacterized protein LOC107853487 [Capsicum annuum]	-	-	-	-	-	-	-	-	-	-
Gene:Capana00g000987	0	0	0	0.14	0	0	2.87	3.43	1.92	0.15	0.14	0	0	0.82	0	0.15	0.17	0	PREDICTED: uncharacterized protein LOC107853486 [Capsicum annuum]	-	-	-	-	-	-	-	-	-	-
Gene:Capana00g000988	10.4	8.5	7.05	10.17	9.42	10.58	8.09	9.97	2.05	7.57	6.62	6.56	8.87	10.22	7.07	9.59	8.37	9.2	PREDICTED: phosphatidylinositol 4-kinase alpha 1-like [Capsicum annuum]	-	-	K00888	PI4KA	http://www.genome.jp/dbget-bin/www_bget?ko:K00888	Phosphatidylinositol signaling system;Inositol phosphate metabolism	ko04070,ko00562	-	Phosphatidylinositol	Phosphatidylinositol 4-kinase alpha 1 OS=Arabidopsis thaliana GN=PI4KA1 PE=1 SV=2
Gene:Capana00g000989	19.13	19.83	17.01	17.67	18.67	19.4	17.98	20.57	9.24	17.2	15.29	15.49	19.39	16.53	15.95	18.75	19.47	19.48	PREDICTED: phosphatidylinositol 4-kinase alpha 1-like [Capsicum annuum]	-	-	K00888	PI4KA	http://www.genome.jp/dbget-bin/www_bget?ko:K00888	Phosphatidylinositol signaling system;Inositol phosphate metabolism	ko04070,ko00562	KOG0902(T)(Phosphatidylinositol 4-kinase)	Phosphatidylinositol	Phosphatidylinositol 4-kinase alpha 1 OS=Arabidopsis thaliana GN=PI4KA1 PE=1 SV=2
Gene:Capana00g000992	0	0	0	0.04	0.04	0	0	0	0	0	0	0	0.05	0	0	0	0	0	PREDICTED: cytochrome P450 82C2-like [Capsicum annuum]	GO:0055114;GO:0004497;GO:0016709;GO:0020037;GO:0005506;GO:0016705;GO:0044550;GO:0016491;GO:0016020;GO:0046872;GO:0016021	oxidation-reduction process;monooxygenase activity;oxidoreductase activity, acting on paired donors, with incorporation or reduction of molecular oxygen, NAD(P)H as one donor, and incorporation of one atom of oxygen;heme binding;iron ion binding;oxidoreductase activity, acting on paired donors, with incorporation or reduction of molecular oxygen;secondary metabolite biosynthetic process;oxidoredu…	K00512	CYP17A	http://www.genome.jp/dbget-bin/www_bget?ko:K00512	-	-	-	Cytochrome	Cytochrome P450 82C4 OS=Arabidopsis thaliana GN=CYP82C4 PE=2 SV=1
Gene:Capana00g000993	4.31	4.44	7.65	8.75	5.58	5.99	12.87	4.81	7.97	3.56	5.81	11.16	10.84	22.66	8.45	1.27	8.65	3.97	-	-	-	-	-	-	-	-	-	-	-
Gene:Capana00g000995	2.37	4.5	2.42	6.88	5.72	7.78	7.81	7.17	6.5	2.64	2.85	3.66	13.35	13.26	12.3	10.57	9.28	11.51	PREDICTED: BAG-associated GRAM protein 1-like [Capsicum annuum]	-	-	-	-	-	-	-	KOG1012(R)(Ca2+-dependent lipid-binding protein CLB1/vesicle protein vp115/Granuphilin A, contains C2 domain);KOG1032(S)(Uncharacterized conserved protein, contains GRAM domain)	BAG-associated	BAG-associated GRAM protein 1 OS=Arabidopsis thaliana GN=BAGP1 PE=1 SV=1
Gene:Capana00g000996	17.79	19.43	18.17	18.46	17.5	18.23	23.2	23.93	19.24	17.54	16.72	15.87	19.01	17.92	17.71	20.87	21.3	20.87	PREDICTED: probable pre-mRNA-splicing factor ATP-dependent RNA helicase DEAH5 [Capsicum annuum]	GO:0004386;GO:0005737;GO:0004004;GO:0003676;GO:0005681;GO:0016787;GO:0000166;GO:0005524;GO:0044822;GO:0008026;GO:0000398	helicase activity;cytoplasm;ATP-dependent RNA helicase activity;nucleic acid binding;spliceosomal complex;hydrolase activity;nucleotide binding;ATP binding;RNA binding;ATP-dependent helicase activity;mRNA splicing, via spliceosome	K12818	DHX8,PRP22	http://www.genome.jp/dbget-bin/www_bget?ko:K12818	Spliceosome	ko03040	KOG0922(A)(DEAH-box RNA helicase);KOG0924(A)(mRNA splicing factor ATP-dependent RNA helicase)	Probable	Probable pre-mRNA-splicing factor ATP-dependent RNA helicase DEAH5 OS=Arabidopsis thaliana GN=At3g26560 PE=1 SV=2
Gene:Capana00g001001	0.8	0	3.84	2.04	4.59	2.98	9.44	9.39	8.67	3.3	2.88	7.3	0	3.7	3.93	4.36	5.11	7.29	-	-	-	-	-	-	-	-	-	-	-
Gene:Capana00g001005	0	0	0	0	0	0	0	1.42	0	0	0	0	0	0	0	0	2.18	0	EXC10889.1 hypothetical protein L484_002553 [Morus notabilis];hypothetical protein L484_002553 [Morus notabilis] &gt	-	-	-	-	-	-	-	-	-	-
Gene:Capana00g001008	2.91	3.87	4.55	3.29	3.39	3.52	3.51	4.15	3.59	4.33	3.46	4.74	3.76	4.12	3.96	2.49	3.03	2.39	PREDICTED: BTB/POZ domain-containing protein At2g04740 [Capsicum annuum]	-	-	K10520	ABTB1,BPOZ	http://www.genome.jp/dbget-bin/www_bget?ko:K10520	-	-	KOG4441(TR)(Proteins containing BTB/POZ and Kelch domains, involved in regulatory/signal transduction processes)	BTB/POZ	BTB/POZ domain-containing protein At2g04740 OS=Arabidopsis thaliana GN=At2g04740 PE=2 SV=2
Gene:Capana00g001009	0	0	2.28	0	0.95	0	3.8	0	0	0.65	0.11	0	0	0	0	0.3	0	0	PREDICTED: DNA ligase 4-like, partial [Capsicum annuum]	-	-	K10777	LIG4,DNL4	http://www.genome.jp/dbget-bin/www_bget?ko:K10777	Non-homologous end-joining	ko03450	-	DNA	DNA ligase 4 OS=Arabidopsis thaliana GN=LIG4 PE=1 SV=1
Gene:Capana00g001010	4.55	4.5	4.41	5.03	4.16	3.84	5.31	5.15	4.17	3.65	3.91	4.83	4.79	6.05	5.69	5.65	6.89	5.57	PREDICTED: DNA ligase 4-like, partial [Capsicum annuum]	-	-	K10777	LIG4,DNL4	http://www.genome.jp/dbget-bin/www_bget?ko:K10777	Non-homologous end-joining	ko03450	KOG0967(L)(ATP-dependent DNA ligase I)	DNA	DNA ligase 4 OS=Arabidopsis thaliana GN=LIG4 PE=1 SV=1
Gene:Capana00g001014	5.5	5.83	6.5	7.42	3.85	3.72	8.47	7.91	12	5.78	3.94	5.14	3.14	5.25	8.44	3.67	4.59	5.61	PREDICTED: uncharacterized protein LOC107854649 [Capsicum annuum]	GO:0016021;GO:0016020	integral component of membrane;membrane	-	-	-	-	-	-	-	-
Gene:Capana00g001015	1.39	1.35	1.46	1.25	0.88	1.3	15.59	15.85	12.15	1.21	0.75	0.63	0.59	0.47	0.64	17.43	17.93	14.56	PREDICTED: protein LNK2-like isoform X1 [Capsicum annuum];PREDICTED: protein LNK2-like isoform X6 [Capsicum annuum]	-	-	-	-	-	-	-	-	Protein	Protein LNK2 OS=Arabidopsis thaliana GN=LNK2 PE=1 SV=1
Gene:Capana00g001016	0	0	0	0	0	0	0	0	0	0	0	0	0	0	0	0	0.62	0	PREDICTED: protein LNK2-like isoform X1 [Capsicum annuum]	-	-	-	-	-	-	-	-	Protein	Protein LNK2 OS=Arabidopsis thaliana GN=LNK2 PE=1 SV=1
Gene:Capana00g001017	10.23	3.3	5.89	4.35	6.15	2.79	4.95	3.75	5.19	7.07	5.13	7.27	3.49	3.95	5.23	4.83	3.5	5.52	PREDICTED: LOW QUALITY PROTEIN: peroxisomal fatty acid beta-oxidation multifunctional protein AIM1-like [Capsicum annuum]	GO:0008152;GO:0016491;GO:0006631;GO:0003824;GO:0005777;GO:0003857;GO:0006635;GO:0055114	metabolic process;oxidoreductase activity;fatty acid metabolic process;catalytic activity;peroxisome;3-hydroxyacyl-CoA dehydrogenase activity;fatty acid beta-oxidation;oxidation-reduction process	K10527	MFP2	http://www.genome.jp/dbget-bin/www_bget?ko:K10527	Fatty acid degradation;alpha-Linolenic acid metabolism;Fatty acid metabolism	ko00071,ko00592,ko01212	KOG2304(I)(3-hydroxyacyl-CoA dehydrogenase);KOG1683(I)(Hydroxyacyl-CoA dehydrogenase/enoyl-CoA hydratase)	Peroxisomal	Peroxisomal fatty acid beta-oxidation multifunctional protein AIM1 OS=Arabidopsis thaliana GN=AIM1 PE=1 SV=1
Gene:Capana00g001018	145.27	149.75	135.32	143.55	141.43	146.13	184.24	189.86	162.19	120.86	124.49	129.55	146.24	145.37	144.44	153.2	145.02	149.42	PREDICTED: sulfite reductase 1 [ferredoxin], chloroplastic isoform X1 [Capsicum annuum]	GO:0019424;GO:0055114;GO:0009532;GO:0009536;GO:0006790;GO:0006275;GO:0003677;GO:0042644;GO:0048046;GO:0020037;GO:0019419;GO:0006323;GO:0010319;GO:0051536;GO:0016002;GO:0016491;GO:0005507;GO:0016020;GO:0050311;GO:0045892;GO:0009570;GO:0009507;GO:0051539;GO:0009941;GO:0046872	sulfide oxidation, using siroheme sulfite reductase;oxidation-reduction process;plastid stroma;plastid;sulfur compound metabolic process;regulation of DNA replication;DNA binding;chloroplast nucleoid;apoplast;heme binding;sulfate reduction;DNA packaging;stromule;iron-sulfur cluster binding;sulfite reductase activity;oxidoreductase activity;copper ion binding;membrane;sulfite reductase (ferredoxin…	K00392	sir	http://www.genome.jp/dbget-bin/www_bget?ko:K00392	Sulfur metabolism	ko00920	KOG0560(P)(Sulfite reductase (ferredoxin))	Sulfite	Sulfite reductase 1 [ferredoxin], chloroplastic OS=Nicotiana tabacum GN=SIR1 PE=1 SV=1
Gene:Capana00g001019	0.37	0	0	2.04	0	0	2.05	0	0	0	0	0	0	0	0	0	0	5.11	PREDICTED: AT-rich interactive domain-containing protein 3-like [Capsicum annuum]	-	-	-	-	-	-	-	-	AT-rich	AT-rich interactive domain-containing protein 6 OS=Arabidopsis thaliana GN=ARID6 PE=2 SV=1
Gene:Capana00g001020	2.93	5.22	4.67	3.42	5.02	4.89	1.66	1.46	1.07	3.89	3.66	2.73	3.87	3.03	3.78	2.33	1.92	1.65	PREDICTED: putative UPF0481 protein At3g02645 [Capsicum annuum]	GO:0016021;GO:0016020	integral component of membrane;membrane	-	-	-	-	-	-	Putative	Putative UPF0481 protein At3g02645 OS=Arabidopsis thaliana GN=At3g02645 PE=3 SV=1
Gene:Capana00g001021	7.4	8.49	6.08	6.21	6.02	6.52	2.46	2.99	1.08	4.55	5.39	5.22	7.6	5.63	5.13	2.98	2.53	3.75	XP_016579849.1 PREDICTED: putative pentatricopeptide repeat-containing protein At3g15130 [Capsicum annuum];PREDICTED: putative pentatricopeptide repeat-containing protein At3g15130 [Capsicum annuum] &gt	GO:0008270	zinc ion binding	-	-	-	-	-	-	Putative	Putative pentatricopeptide repeat-containing protein At3g15130 OS=Arabidopsis thaliana GN=PCMP-H86 PE=3 SV=1
Gene:Capana00g001022	21.93	20.49	32.46	23.85	12.05	20.55	15.15	33.05	35.72	35.18	23.27	31.58	16.13	18.42	11.03	19.87	20.08	13.84	PREDICTED: calcium-transporting ATPase 2, plasma membrane-type-like [Capsicum annuum]	GO:0043231;GO:0006811;GO:0006810;GO:0016020;GO:0005388;GO:0016021;GO:0046872;GO:0070588;GO:0005516;GO:0006816;GO:0016787;GO:0005887;GO:0005524;GO:0000166	intracellular membrane-bounded organelle;ion transport;transport;membrane;calcium-transporting ATPase activity;integral component of membrane;metal ion binding;calcium ion transmembrane transport;calmodulin binding;calcium ion transport;hydrolase activity;integral component of plasma membrane;ATP binding;nucleotide binding	K01537	E3.6.3.8	http://www.genome.jp/dbget-bin/www_bget?ko:K01537	-	-	KOG0204(P)(Calcium transporting ATPase)	Putative	Putative calcium-transporting ATPase 7, plasma membrane-type OS=Arabidopsis thaliana GN=ACA7 PE=3 SV=2
Gene:Capana00g001023	10.68	5.78	7.32	8.74	15.26	13.85	33.7	21.35	28.48	5.45	5.49	6.28	37.63	31.87	34.9	25.22	30.6	25.35	PREDICTED: uncharacterized protein LOC107853639 [Capsicum annuum]	-	-	-	-	-	-	-	-	-	-
Gene:Capana00g001024	1.83	2.48	0.95	1.62	2.44	1.72	1.55	1.82	2.4	2.33	2.06	1.38	1.82	2.72	2.23	1.03	1.93	0.75	PREDICTED: zinc finger protein ZAT5-like [Capsicum annuum]	GO:0043565;GO:0044212;GO:0046872;GO:0005634;GO:0003700	sequence-specific DNA binding;transcription regulatory region DNA binding;metal ion binding;nucleus;transcription factor activity, sequence-specific DNA binding	-	-	-	-	-	-	Zinc	Zinc finger protein ZAT5 OS=Arabidopsis thaliana GN=ZAT5 PE=2 SV=1
Gene:Capana00g001026	2.62	0	0	1.23	0.68	0	1.08	0.29	0.73	1.7	0	0	0.62	2.1	0	1.82	0.33	0	photosystem I P700 apoprotein A1 (chloroplast) [Capsicum annuum] &gt;APT41896.1 PsaA (chloroplast) [Capsicum tovarii];ALD50189.1 PsaA (chloroplast) [Capsicum frutescens] &gt;YP_009169668.1 PsaA (chloroplast) [Capsicum frutescens] &gt;AFP90776.1 photosystem I P700 apoprotein A1 (chloroplast) [Capsicum annuum] &gt;ALD50103.1 PsaA (chloroplast) [Capsicum annuum var. glabriusculum] &gt	GO:0016491;GO:0009055;GO:0051536;GO:0046872;GO:0051539;GO:0009507;GO:0015979;GO:0016021;GO:0016168;GO:0016020;GO:0018298;GO:0055114;GO:0009522;GO:0009579;GO:0009535;GO:0000287;GO:0009536	oxidoreductase activity;electron carrier activity;iron-sulfur cluster binding;metal ion binding;4 iron, 4 sulfur cluster binding;chloroplast;photosynthesis;integral component of membrane;chlorophyll binding;membrane;protein-chromophore linkage;oxidation-reduction process;photosystem I;thylakoid;chloroplast thylakoid membrane;magnesium ion binding;plastid	K02689	psaA	http://www.genome.jp/dbget-bin/www_bget?ko:K02689	Photosynthesis	ko00195	-	Photosystem	Photosystem I P700 chlorophyll a apoprotein A1 OS=Nicotiana tomentosiformis GN=psaA PE=3 SV=1
Gene:Capana00g001027	39.53	40.1	43.09	37.04	39.29	36.48	25.57	23.39	21.39	27.99	25.04	27.17	27.62	29.57	27.21	25.82	21.6	21.67	PREDICTED: cytochrome P450 82C2-like [Capsicum annuum];PREDICTED: cytochrome P450 82C3-like [Capsicum annuum]	GO:0046872;GO:0016491;GO:0032259;GO:0005506;GO:0016705;GO:0020037;GO:0008168;GO:0055114;GO:0004497	metal ion binding;oxidoreductase activity;methylation;iron ion binding;oxidoreductase activity, acting on paired donors, with incorporation or reduction of molecular oxygen;heme binding;methyltransferase activity;oxidation-reduction process;monooxygenase activity	-	-	-	-	-	-	Cytochrome;Cytochrome	Cytochrome P450 82A4 OS=Glycine max GN=CYP82A4 PE=2 SV=1;Cytochrome P450 82C4 OS=Arabidopsis thaliana GN=CYP82C4 PE=2 SV=1
Gene:Capana00g001028	10.56	10.64	12.88	14.66	14.7	12.45	13.13	10.66	10.81	12.75	11.41	11.65	14.52	17.17	15.26	15.87	10.81	15.03	PREDICTED: aspartic proteinase-like protein 2 [Capsicum annuum]	GO:0030163;GO:0016021;GO:0004190;GO:0016020;GO:0016787;GO:0006508;GO:0008233	protein catabolic process;integral component of membrane;aspartic-type endopeptidase activity;membrane;hydrolase activity;proteolysis;peptidase activity	-	-	-	-	-	-	Aspartic	Aspartic proteinase-like protein 2 OS=Arabidopsis thaliana GN=At1g65240 PE=1 SV=2
Gene:Capana00g001030	0	0.05	0.16	0.22	0.23	0.18	0.76	0.68	0.58	0	0	0	0	0.15	0.16	1.52	2.03	1.84	PREDICTED: branched-chain-amino-acid aminotransferase-like protein 1 [Capsicum annuum]	-	-	-	-	-	-	-	-	Branched-chain-amino-acid	Branched-chain-amino-acid aminotransferase-like protein 1 OS=Arabidopsis thaliana GN=At3g05190 PE=2 SV=1
Gene:Capana00g001031	3.26	3.57	0.93	0	0.79	1.75	0.69	2.56	1.74	0	1.68	2.48	0	0	1.44	0	0.82	1.63	-	-	-	-	-	-	-	-	-	-	-
Gene:Capana00g001032	17.15	18.83	20.54	19.38	24.37	20.13	16.34	16.45	20.3	21.73	22.44	21.98	18.94	20.6	20.84	20.76	16.81	22.37	PREDICTED: uncharacterized protein C167.05-like [Capsicum annuum]	GO:0006950	response to stress	-	-	-	-	-	-	Universal	Universal stress protein PHOS32 OS=Arabidopsis thaliana GN=PHOS32 PE=1 SV=1
Gene:Capana00g001033	1.71	0.57	1.24	1.39	0	0	0	7.59	7.17	0.76	0	0	0	1.96	0	0	3.47	0	XP_016556725.1 PREDICTED: probable WRKY transcription factor 75 [Capsicum annuum] &gt;PREDICTED: probable WRKY transcription factor 75 [Capsicum annuum] &gt;AAW66459.1 WRKY transcription factor-b [Capsicum annuum]	GO:0001046;GO:0048527;GO:0010055;GO:0005634;GO:0003700;GO:0000122;GO:0006355;GO:0043565;GO:0032107;GO:0044212;GO:0043620	core promoter sequence-specific DNA binding;lateral root development;atrichoblast differentiation;nucleus;transcription factor activity, sequence-specific DNA binding;negative regulation of transcription from RNA polymerase II promoter;regulation of transcription, DNA-templated;sequence-specific DNA binding;regulation of response to nutrient levels;transcription regulatory region DNA binding;regu…	-	-	-	-	-	-	Probable	Probable WRKY transcription factor 75 OS=Arabidopsis thaliana GN=WRKY75 PE=2 SV=1
Gene:Capana00g001034	9.9	9.56	10.89	8.04	8.61	8.96	7.09	6.95	7.45	17.94	20.53	19.39	18.2	20.12	20.29	15.72	12.81	13.96	PREDICTED: alpha,alpha-trehalose-phosphate synthase [UDP-forming] 1-like isoform X1 [Nicotiana tomentosiformis];PREDICTED: LOW QUALITY PROTEIN: alpha,alpha-trehalose-phosphate synthase [UDP-forming] 1-like [Capsicum annuum]	GO:0003824;GO:0005992;GO:0003825	catalytic activity;trehalose biosynthetic process;alpha,alpha-trehalose-phosphate synthase (UDP-forming) activity	K16055	TPS	http://www.genome.jp/dbget-bin/www_bget?ko:K16055	Starch and sucrose metabolism	ko00500	KOG1050(G)(Trehalose-6-phosphate synthase component TPS1 and related subunits)	Alpha,alpha-trehalose-phosphate	Alpha,alpha-trehalose-phosphate synthase [UDP-forming] 1 OS=Arabidopsis thaliana GN=TPS1 PE=1 SV=1
Gene:Capana00g001035	12.44	13.12	14.59	12.22	11	11.08	9.29	9.4	9.1	25.87	25.62	23.91	20.41	23.73	20.6	11.48	10.26	13.52	PREDICTED: pentatricopeptide repeat-containing protein At4g18975, chloroplastic-like isoform X1 [Capsicum annuum]	-	-	-	-	-	-	-	-	Pentatricopeptide	Pentatricopeptide repeat-containing protein At4g18975, chloroplastic OS=Arabidopsis thaliana GN=At4g18975 PE=2 SV=2
Gene:Capana00g001037	10.08	7.26	6.44	8.77	8.06	8.22	4.66	4.87	4.37	12.25	6.95	10.48	7.56	5.98	7.45	3.95	5.74	4.14	PREDICTED: LOW QUALITY PROTEIN: F-box/kelch-repeat protein At3g06240-like [Capsicum annuum]	GO:0004842;GO:0031146;GO:0019005	ubiquitin-protein transferase activity;SCF-dependent proteasomal ubiquitin-dependent protein catabolic process;SCF ubiquitin ligase complex	-	-	-	-	-	-	-	-
Gene:Capana00g001041	8.27	8.69	8.03	8.31	7.83	9.16	4.26	5.96	1	4.83	5.33	5.13	9.35	7.85	8.81	6.1	6.27	7.26	PREDICTED: DNA helicase INO80 isoform X1 [Capsicum annuum]	GO:0003677;GO:0005524	DNA binding;ATP binding	K11665	INO80,INOC1	http://www.genome.jp/dbget-bin/www_bget?ko:K11665	-	-	-	DNA	DNA helicase INO80 OS=Arabidopsis thaliana GN=INO80 PE=2 SV=2
Gene:Capana00g001042	2.25	0	3.91	3.77	1.22	1.14	0	2.64	3.42	2.69	1.65	0	0.87	4.27	1.76	1.79	5.78	1.63	PREDICTED: ribosome biogenesis protein BRX1 homolog [Capsicum annuum]	GO:0003723;GO:0005730;GO:0000027	RNA binding;nucleolus;ribosomal large subunit assembly	K14820	BRX1,BRIX1	http://www.genome.jp/dbget-bin/www_bget?ko:K14820	-	-	KOG2971(J)(RNA-binding protein required for biogenesis of the ribosomal 60S subunit)	Ribosome	Ribosome biogenesis protein BRX1 homolog 2 OS=Arabidopsis thaliana GN=BRIX1-2 PE=2 SV=1
Gene:Capana00g001045	3.81	4.65	2.97	3.43	0.93	2.77	3.74	2.41	0.63	3.75	3.91	2.23	3.88	2.78	2.25	3.48	3.15	4.84	PREDICTED: stress-induced-phosphoprotein 1-like [Capsicum annuum]	GO:0009507	chloroplast	K09527	DNAJC7	http://www.genome.jp/dbget-bin/www_bget?ko:K09527	-	-	KOG0553(R)(TPR repeat-containing protein)	DnaJ	DnaJ homolog subfamily C member 7 OS=Mus musculus GN=Dnajc7 PE=1 SV=2
Gene:Capana00g001050	32.47	32.78	33.26	30.09	31.66	29.02	127.43	103.03	170.53	27.41	28.6	26.85	23.29	19.16	19.74	71.19	62	56.32	PREDICTED: uncharacterized protein LOC107852189 [Capsicum annuum] &gt;XP_016554429.1 PREDICTED: uncharacterized protein LOC107853960 [Capsicum annuum]	GO:0051213	dioxygenase activity	K08234	yaeR	http://www.genome.jp/dbget-bin/www_bget?ko:K08234	-	-	-	Uncharacterized	Uncharacterized protein YwkD OS=Bacillus subtilis (strain 168) GN=ywkD PE=4 SV=1
Gene:Capana00g001051	0.77	0	0	0.52	0	0	0	0	0	0	0	0	0	0	0	0	0	0	XP_016542864.1 PREDICTED: uridylate kinase-like isoform X1 [Capsicum annuum];PREDICTED: uridylate kinase-like isoform X1 [Capsicum annuum] &gt	GO:0006561;GO:0006221;GO:0005737;GO:0016740;GO:0033862	proline biosynthetic process;pyrimidine nucleotide biosynthetic process;cytoplasm;transferase activity;UMP kinase activity	-	-	-	-	-	-	Uridylate	Uridylate kinase OS=Synechococcus sp. (strain WH8102) GN=pyrH PE=3 SV=1
Gene:Capana00g001053	10.69	8.37	12.78	10.28	7.95	10.32	7	5.92	8.41	10.37	10.8	10.58	7.37	10.51	9.92	4.94	3.76	4.9	PREDICTED: ATP-dependent DNA helicase Q-like 3 isoform X1 [Solanum pennellii];PREDICTED: ATP-dependent DNA helicase Q-like 3 [Capsicum annuum]	-	-	K10901	BLM,RECQL3,SGS1	http://www.genome.jp/dbget-bin/www_bget?ko:K10901	Homologous recombination	ko03440	KOG0351(L)(ATP-dependent DNA helicase)	ATP-dependent	ATP-dependent DNA helicase Q-like 3 OS=Arabidopsis thaliana GN=RECQL3 PE=1 SV=1
Gene:Capana00g001054	0.39	0.37	0	0.38	2.42	0.83	0	0.89	0	0.37	0	2.29	0	0.43	0	0	0	0	PREDICTED: UPF0481 protein At3g47200-like [Capsicum annuum]	GO:0016021;GO:0016020	integral component of membrane;membrane	-	-	-	-	-	-	-	-
Gene:Capana00g001057	0.25	0	0	0	0	0	0	0	0	0	0	0	0	0	0	0	0	0	-	-	-	-	-	-	-	-	-	-	-
Gene:Capana00g001059	53.25	61.76	45.53	46.9	50.51	56.52	30.07	34.59	13.23	33.03	31.93	25.68	44.17	47.94	38.42	36.44	30.97	34.05	PREDICTED: uncharacterized protein LOC107028503 isoform X1 [Solanum pennellii]	GO:0003723;GO:0003676;GO:0005730;GO:0009507;GO:0032040	RNA binding;nucleic acid binding;nucleolus;chloroplast;small-subunit processome	-	-	-	-	-	-	-	-
Gene:Capana00g001061	32.08	33.94	35.99	44.27	38.34	42.86	62.41	55.67	57.36	37.45	42.91	38.15	45.67	46.73	47.4	63.54	56.17	75.03	PREDICTED: ribosome biogenesis protein BRX1 homolog, partial [Capsicum annuum]	GO:0003723;GO:0005730;GO:0000027	RNA binding;nucleolus;ribosomal large subunit assembly	K14820	BRX1,BRIX1	http://www.genome.jp/dbget-bin/www_bget?ko:K14820	-	-	KOG2971(J)(RNA-binding protein required for biogenesis of the ribosomal 60S subunit)	Ribosome	Ribosome biogenesis protein BRX1 homolog 2 OS=Arabidopsis thaliana GN=BRIX1-2 PE=2 SV=1
Gene:Capana00g001065	135.21	125.9	150.62	143.94	156.16	156.09	64.87	63.11	94.18	190.78	213.98	191.16	157.16	160.79	170.09	202.55	191.57	201.59	DAA37858.1 TPA: histone H3.2 [Zea mays];PREDICTED: histone H3.2-like [Zea mays] &gt	GO:0005694;GO:0005515;GO:0006334;GO:0046982;GO:0031492;GO:0000786;GO:0009536;GO:0003677;GO:0005634	chromosome;protein binding;nucleosome assembly;protein heterodimerization activity;nucleosomal DNA binding;nucleosome;plastid;DNA binding;nucleus	K11253	H3	http://www.genome.jp/dbget-bin/www_bget?ko:K11253	-	-	KOG1745(B)(Histones H3 and H4)	Histone	Histone H3.2 OS=Nicotiana tabacum GN=B34 PE=1 SV=1
Gene:Capana00g001067	0.14	0.31	0.27	0.06	0	0.18	0	0	0	0.36	0.17	0.07	0.29	0.13	0.21	0	0.07	0	PREDICTED: putative F-box/LRR-repeat/kelch-repeat protein At1g11620 [Capsicum annuum]	-	-	-	-	-	-	-	-	Putative	Putative F-box protein At1g47790 OS=Arabidopsis thaliana GN=At1g47790 PE=4 SV=1
Gene:Capana00g001068	0.61	0.49	0.63	1.19	1.18	0.83	6.15	6.53	6.73	0.82	1.1	0.95	1.48	2.13	1.41	2.92	2.13	2.71	PREDICTED: nucleotide pyrophosphatase/phosphodiesterase-like [Capsicum annuum]	GO:0016787;GO:0003993;GO:0046872	hydrolase activity;acid phosphatase activity;metal ion binding	-	-	-	-	-	KOG1378(G)(Purple acid phosphatase)	Probable	Probable inactive purple acid phosphatase 27 OS=Arabidopsis thaliana GN=PAP27 PE=2 SV=1
Gene:Capana00g001069	2.94	3.18	2.83	3.06	3.39	2.94	1	1.13	0.97	2.21	2.31	2.62	3.54	3.68	3.38	1.11	1.37	0.95	PREDICTED: LOW QUALITY PROTEIN: pentatricopeptide repeat-containing protein At3g18020 [Capsicum annuum]	-	-	-	-	-	-	-	-	Pentatricopeptide	Pentatricopeptide repeat-containing protein At3g18020 OS=Arabidopsis thaliana GN=At3g18020 PE=2 SV=1
Gene:Capana00g001071	46.07	52.85	50.31	59.26	57.69	59.28	87.45	75.79	84.72	50.1	48.62	47.45	61.17	56.64	52.47	74.13	71.88	79.83	PREDICTED: splicing factor 3B subunit 4 [Capsicum annuum]	GO:0003676;GO:0005730;GO:0000166	nucleic acid binding;nucleolus;nucleotide binding	K12831	SF3B4,SAP49	http://www.genome.jp/dbget-bin/www_bget?ko:K12831	Spliceosome	ko03040	KOG0123(AJ)(Polyadenylate-binding protein (RRM superfamily));KOG0131(A)(Splicing factor 3b, subunit 4)	Splicing	Splicing factor 3B subunit 4 OS=Homo sapiens GN=SF3B4 PE=1 SV=1
Gene:Capana00g001072	32.83	29.78	28.15	27.02	32.97	34.06	45.24	44.02	53.52	32.79	32.49	28.18	35.01	32.38	37.7	41.29	40.33	40.35	PREDICTED: syntaxin-61 isoform X1 [Capsicum annuum] &gt;XP_016555103.1 PREDICTED: syntaxin-61 isoform X1 [Capsicum annuum]	GO:0016192;GO:0005802;GO:0006886;GO:0016020;GO:0048193;GO:0016021	vesicle-mediated transport;trans-Golgi network;intracellular protein transport;membrane;Golgi vesicle transport;integral component of membrane	K08498	STX6	http://www.genome.jp/dbget-bin/www_bget?ko:K08498	SNARE interactions in vesicular transport	ko04130	KOG3202(U)(SNARE protein TLG1/Syntaxin 6)	Syntaxin-61	Syntaxin-61 OS=Arabidopsis thaliana GN=SYP61 PE=1 SV=1
Gene:Capana00g001073	0.12	0.13	0.19	0.08	0.08	0.12	0.04	0.13	0	0.12	0.14	0.21	0.07	0.09	0.02	0.08	0.14	0.05	PREDICTED: uncharacterized protein LOC104085437 [Nicotiana tomentosiformis] &gt;XP_009587754.1 PREDICTED: uncharacterized protein LOC104085437 [Nicotiana tomentosiformis];XP_009587752.1 PREDICTED: uncharacterized protein LOC104085437 [Nicotiana tomentosiformis] &gt	-	-	K10706	SETX,ALS4	http://www.genome.jp/dbget-bin/www_bget?ko:K10706	-	-	KOG1801(A)(tRNA-splicing endonuclease positive effector (SEN1))	Probable	Probable helicase MAGATAMA 3 OS=Arabidopsis thaliana GN=MAA3 PE=2 SV=1
Gene:Capana00g001075	0	0	0	0	0	0	0.03	0	0	0	0	0	0	0	0	0	0	0	PREDICTED: uncharacterized protein LOC107013009 [Solanum pennellii]	-	-	-	-	-	-	-	-	-	-
Gene:Capana00g001076	1.86	2.01	1.67	2.57	2.68	1.73	1.58	2.55	1.66	1.91	1.71	1.37	2.02	2.34	1.69	1.93	1.95	2.29	PREDICTED: uncharacterized mitochondrial protein ymf11-like [Capsicum annuum]	-	-	-	-	-	-	-	-	Uncharacterized	Uncharacterized mitochondrial protein ymf11 OS=Marchantia polymorpha GN=YMF11 PE=4 SV=1
Gene:Capana00g001077	4.83	6.06	3.97	6.34	8.07	5.95	13.54	11.97	9.19	6.69	6.24	7.98	8.26	13.65	11.87	10.65	11.04	18.97	-	-	-	-	-	-	-	-	-	-	-
Gene:Capana00g001078	0	0	0	0	0	0.22	0	0	0	0	0	0	0	0.24	0	0	0.25	0	PREDICTED: LOW QUALITY PROTEIN: receptor-like protein 12 [Capsicum annuum]	GO:0016021;GO:0016020	integral component of membrane;membrane	-	-	-	-	-	-	-	-
Gene:Capana00g001079	8.4	8.67	11.85	8.96	10.77	15.93	7.31	9.23	12.77	5.58	5.12	4.41	3.82	6.18	2.64	3.07	6.05	5.78	PREDICTED: non-specific lipid transfer protein GPI-anchored 1 [Capsicum annuum]	GO:0005783;GO:0009505;GO:0016020;GO:0046658;GO:0005886;GO:0016021;GO:0050832;GO:0008289;GO:0042335;GO:0006869	endoplasmic reticulum;plant-type cell wall;membrane;anchored component of plasma membrane;plasma membrane;integral component of membrane;defense response to fungus;lipid binding;cuticle development;lipid transport	-	-	-	-	-	-	Non-specific	Non-specific lipid transfer protein GPI-anchored 1 OS=Arabidopsis thaliana GN=LTPG1 PE=1 SV=1
Gene:Capana00g001080	9.21	9.64	12.37	11.51	10.46	10.84	14.98	13.22	17.23	27.51	26.82	38.87	27.14	32.62	26.59	30.59	25.07	30.56	PREDICTED: mitochondrial fission 1 protein A-like [Capsicum annuum] &gt;XP_016555095.1 PREDICTED: mitochondrial fission 1 protein A-like [Capsicum annuum]	GO:0016020;GO:0000266;GO:0016021	membrane;mitochondrial fission;integral component of membrane	K17969	FIS1,TTC11,MDV2	http://www.genome.jp/dbget-bin/www_bget?ko:K17969	-	-	KOG3364(M)(Membrane protein involved in organellar division)	Mitochondrial	Mitochondrial fission 1 protein A OS=Arabidopsis thaliana GN=FIS1A PE=1 SV=1
Gene:Capana00g001081	0.2	0.1	0.03	0	0.09	0.05	0.07	0	0	0	0.04	0.08	0.06	0.08	0.12	0.14	0	0.05	AIG89863.1 NADH dehydrogenase subunit 5 (mitochondrion) [Capsicum annuum] &gt;AJK91384.1 NADH dehydrogenase subunit 5 (mitochondrion) [Hyoscyamus niger];NADH dehydrogenase subunit 5 (mitochondrion) [Hyoscyamus niger] &gt	GO:0005743;GO:0055114;GO:0042773;GO:0008137;GO:0070469;GO:0005739;GO:0016491;GO:0016020;GO:0016021	mitochondrial inner membrane;oxidation-reduction process;ATP synthesis coupled electron transport;NADH dehydrogenase (ubiquinone) activity;respiratory chain;mitochondrion;oxidoreductase activity;membrane;integral component of membrane	K03883	ND5	http://www.genome.jp/dbget-bin/www_bget?ko:K03883	Oxidative phosphorylation	ko00190	KOG4668(C)(NADH dehydrogenase subunits 2, 5, and related proteins)	NADH-ubiquinone	NADH-ubiquinone oxidoreductase chain 5 OS=Oenothera berteroana GN=ND5 PE=2 SV=2
Gene:Capana00g001083	1.84	0.31	0	0	1.73	1.22	3.28	0	1.31	2.48	2.42	1.31	2.57	2.35	0.59	0.7	1.8	2.76	AIG90127.1 hypothetical protein (mitochondrion) [Capsicum annuum];AIG89954.1 hypothetical protein (mitochondrion) [Capsicum annuum] &gt;YP_009049769.1 hypothetical protein (mitochondrion) [Capsicum annuum] &gt;hypothetical protein NitaMp080 [Nicotiana tabacum] &gt;BAD83487.1 hypothetical protein (mitochondrion) [Nicotiana tabacum] &gt	GO:0005739	mitochondrion	-	-	-	-	-	-	-	-
Gene:Capana00g001084	14.25	13.44	15.77	13.2	15.67	13.43	18.08	13.82	26.8	16.25	15.3	16.89	10.79	11.16	14.99	18.89	19.09	18.01	PREDICTED: phosphoinositide phosphatase SAC4-like [Capsicum annuum];PREDICTED: phosphoinositide phosphatase SAC3-like isoform X2 [Solanum tuberosum]	GO:0036092;GO:0042578;GO:0007033	phosphatidylinositol-3-phosphate biosynthetic process;phosphoric ester hydrolase activity;vacuole organization	-	-	-	-	-	-	Phosphoinositide	Phosphoinositide phosphatase SAC3 OS=Arabidopsis thaliana GN=SAC3 PE=2 SV=1
Gene:Capana00g001086	2.12	1.94	1.28	2.06	1.39	3.02	2.01	1.19	1.27	1.26	1.97	2.56	2.32	1.94	2.07	1.7	1.11	1.97	PREDICTED: probable protein phosphatase 2C 28 [Solanum tuberosum]	-	-	K14803	PTC2_3	http://www.genome.jp/dbget-bin/www_bget?ko:K14803	-	-	KOG0698(T)(Serine/threonine protein phosphatase)	Probable	Probable protein phosphatase 2C 28 OS=Arabidopsis thaliana GN=At2g34740 PE=2 SV=2
Gene:Capana00g001087	13.15	9.74	15.14	13.56	12.83	12.15	11.09	11.12	15.26	15.09	14.96	11.85	16.15	14.71	15.09	13.71	13.45	13.63	PREDICTED: probable E3 ubiquitin-protein ligase LUL4 [Capsicum annuum]	GO:0008270;GO:0046872	zinc ion binding;metal ion binding	-	-	-	-	-	KOG4265(O)(Predicted E3 ubiquitin ligase)	Probable	Probable E3 ubiquitin-protein ligase LUL4 OS=Arabidopsis thaliana GN=LUL4 PE=2 SV=1
Gene:Capana00g001089	20.18	20.92	14.77	19.4	18.19	14.91	11.05	13.13	6.37	13.14	11.18	13.43	20.22	15.29	16.71	15.15	13	12.7	PREDICTED: zinc finger protein VAR3, chloroplastic-like isoform X1 [Capsicum annuum];PREDICTED: zinc finger protein VAR3, chloroplastic-like isoform X3 [Capsicum annuum];PREDICTED: zinc finger protein VAR3, chloroplastic-like isoform X2 [Capsicum annuum];PREDICTED: zinc finger protein VAR3, chloroplastic [Capsicum annuum]	GO:0009658;GO:0009507;GO:0046872;GO:0009570;GO:0008270	chloroplast organization;chloroplast;metal ion binding;chloroplast stroma;zinc ion binding	-	-	-	-	-	-	Zinc	Zinc finger protein VAR3, chloroplastic OS=Arabidopsis thaliana GN=VAR3 PE=1 SV=2
Gene:Capana00g001091	0.66	0	0	0	0	0	0	0	0	0	0	0	0	0.89	0	0.8	0	0	hypothetical protein DCAR_032095 [Daucus carota subsp. sativus]	-	-	-	-	-	-	-	-	-	-
Gene:Capana00g001092	0	0	0	0.44	0.62	0.78	0	0	0	0	0	0	1.1	1.53	0.17	0.3	0	0	PREDICTED: putative leucine-rich repeat receptor-like serine/threonine-protein kinase At2g24130, partial [Capsicum annuum]	-	-	-	-	-	-	-	-	Receptor	Receptor kinase-like protein Xa21 OS=Oryza sativa subsp. indica GN=XA21 PE=1 SV=1
Gene:Capana00g001093	0	0	0	0	0.55	0	0	0	0	0	0	0	0	1.15	0.58	0	0	0.55	PREDICTED: putative leucine-rich repeat receptor-like serine/threonine-protein kinase At2g24130, partial [Capsicum annuum]	-	-	K04730	IRAK1	http://www.genome.jp/dbget-bin/www_bget?ko:K04730	-	-	-	-	-
Gene:Capana00g001094	13.86	15.18	15.33	11.64	11.93	12.5	6.06	5.82	5.69	18.65	18.66	17.63	14.24	12.78	14.39	4.2	4.16	5.28	PREDICTED: LOW QUALITY PROTEIN: probable LRR receptor-like serine/threonine-protein kinase At1g53420 [Capsicum annuum]	-	-	-	-	-	-	-	-	Probable;Probable;Probable	Probable LRR receptor-like serine/threonine-protein kinase At1g29720 OS=Arabidopsis thaliana GN=RFK1 PE=2 SV=3;Probable LRR receptor-like serine/threonine-protein kinase At1g53440 OS=Arabidopsis thaliana GN=At1g53440 PE=2 SV=2;Probable LRR receptor-like serine/threonine-protein kinase At1g53430 OS=Arabidopsis thaliana GN=At1g53430 PE=1 SV=1
Gene:Capana00g001096	182.03	161.54	194.66	234.27	240.31	230.65	346.26	358.28	382.14	221.15	220.63	235.22	248.95	258.49	279.4	305.96	300.36	257.4	PREDICTED: glyceraldehyde-3-phosphate dehydrogenase, cytosolic [Capsicum annuum]	GO:0016491;GO:0006006;GO:0016620;GO:0050661;GO:0055114;GO:0051287	oxidoreductase activity;glucose metabolic process;oxidoreductase activity, acting on the aldehyde or oxo group of donors, NAD or NADP as acceptor;NADP binding;oxidation-reduction process;NAD binding	K00134	GAPDH,gapA	http://www.genome.jp/dbget-bin/www_bget?ko:K00134	Glycolysis / Gluconeogenesis;Carbon fixation in photosynthetic organisms;Biosynthesis of amino acids;Carbon metabolism	ko00010,ko00710,ko01230,ko01200	KOG0657(G)(Glyceraldehyde 3-phosphate dehydrogenase)	Glyceraldehyde-3-phosphate	Glyceraldehyde-3-phosphate dehydrogenase, cytosolic (Fragment) OS=Nicotiana tabacum GN=GAPC PE=2 SV=1
Gene:Capana00g001098	0.92	2.11	1.55	3.11	2.4	2.7	1.11	1.04	1.04	1.7	1.92	1.09	2.64	2.74	2.92	2.2	2.17	1.52	PREDICTED: putative receptor-like protein kinase At3g47110, partial [Capsicum annuum]	-	-	-	-	-	-	-	-	Receptor	Receptor kinase-like protein Xa21 OS=Oryza sativa subsp. indica GN=XA21 PE=1 SV=1
Gene:Capana00g001099	8.15	8.72	10.11	9.48	9.77	9.56	9.5	10.44	8.07	8.27	8.14	7.7	11.74	9.02	11.34	8.74	7.76	6.41	PREDICTED: U-box domain-containing protein 33-like [Capsicum annuum]	GO:0004672;GO:0004842;GO:0016567;GO:0006468;GO:0005524	protein kinase activity;ubiquitin-protein transferase activity;protein ubiquitination;protein phosphorylation;ATP binding	-	-	-	-	-	-	U-box	U-box domain-containing protein 33 OS=Arabidopsis thaliana GN=PUB33 PE=2 SV=2
Gene:Capana00g001102	0.02	0.03	0	0	0.02	0.02	0.09	0.06	0.02	0	0	0.02	0.04	0	0.04	0.03	0.04	0.05	-	-	-	-	-	-	-	-	-	-	-
Gene:Capana00g001105	0.07	0.18	0.3	0.03	0	0.04	0.35	0.39	0.4	0.11	0.25	0.04	0	0.27	0.04	0.25	0.15	0.07	PREDICTED: uncharacterized protein LOC108455191 [Gossypium arboreum]	-	-	-	-	-	-	-	-	-	-
Gene:Capana00g001107	0	0	0.33	0	0	0	0	0	0	0	0	0	0	0	0	0.9	0	0	PREDICTED: uncharacterized protein LOC107856605 [Capsicum annuum]	-	-	-	-	-	-	-	-	Protein	Protein TAR1 OS=Kluyveromyces lactis (strain ATCC 8585 / CBS 2359 / DSM 70799 / NBRC 1267 / NRRL Y-1140 / WM37) GN=TAR1-A PE=4 SV=2
Gene:Capana00g001108	0	0	0	0	0	0.26	0	0	0	0	0	0	0	0	0	0	0	0.27	hypothetical protein MTR_0021s0160 [Medicago truncatula] &gt;KEH17348.1 hypothetical protein MTR_0021s0160 [Medicago truncatula]	-	-	-	-	-	-	-	-	-	-
Gene:Capana00g001109	169.16	70.76	53.34	84.52	49.42	48.88	32.3	35.86	57.28	80.19	66.95	59.26	80.97	119.1	58.11	70.24	213.07	78.67	hypothetical protein GLYMA_13G0188001, partial [Glycine max];hypothetical protein VIGAN_UM104000, partial [Vigna angularis var. angularis];hypothetical protein GLYMA_13G021500 [Glycine max];hypothetical protein GLYMA_13G015300 [Glycine max]	-	-	-	-	-	-	-	-	Protein	Protein TAR1 OS=Kluyveromyces lactis (strain ATCC 8585 / CBS 2359 / DSM 70799 / NBRC 1267 / NRRL Y-1140 / WM37) GN=TAR1-A PE=4 SV=2
Gene:Capana00g001111	0	0.21	0	0.21	0.22	0	0	0	0	0	0	0	0.26	0	0	0	0.49	0	PREDICTED: uncharacterized protein LOC108455191 [Gossypium arboreum]	-	-	-	-	-	-	-	-	-	-
Gene:Capana00g001113	63.17	22.11	22.49	26.27	33.18	24.51	26.94	18.08	29.56	33.57	32.42	30.67	37.78	50.93	14.73	21.81	89.41	18.58	hypothetical protein F511_33237 [Dorcoceras hygrometricum];hypothetical protein GLYMA_13G015300 [Glycine max];PREDICTED: uncharacterized protein LOC107856603 [Capsicum annuum]	-	-	-	-	-	-	-	-	Protein	Protein TAR1 OS=Kluyveromyces lactis (strain ATCC 8585 / CBS 2359 / DSM 70799 / NBRC 1267 / NRRL Y-1140 / WM37) GN=TAR1-A PE=4 SV=2
Gene:Capana00g001117	0	0	0	0.21	0	0.26	0	0	0.21	0	0.16	0	0	0	0.46	0	0	0	ALD50353.1 RpoB (chloroplast) [Capsicum baccatum var. baccatum] &gt;ALD50181.1 RpoB (chloroplast) [Capsicum frutescens] &gt;ALD50267.1 RpoB (chloroplast) [Capsicum annuum var. annuum] &gt;RNA polymerase beta subunit (chloroplast) [Capsicum annuum] &gt;APT41888.1 RpoB (chloroplast) [Capsicum tovarii];AFP90768.1 RNA polymerase beta subunit (chloroplast) [Capsicum annuum] &gt;YP_009169660.1 RpoB (ch…	GO:0032549;GO:0006351;GO:0003677;GO:0009536;GO:0003899;GO:0016779;GO:0009507;GO:0016740	ribonucleoside binding;transcription, DNA-templated;DNA binding;plastid;DNA-directed 5'-3' RNA polymerase activity;nucleotidyltransferase activity;chloroplast;transferase activity	K03043	rpoB	http://www.genome.jp/dbget-bin/www_bget?ko:K03043	RNA polymerase;Purine metabolism;Pyrimidine metabolism	ko03020,ko00230,ko00240	KOG0215(K)(RNA polymerase III, second largest subunit)	DNA-directed	DNA-directed RNA polymerase subunit beta OS=Nicotiana sylvestris GN=rpoB PE=3 SV=1
Gene:Capana00g001118	6.18	5.31	5.49	5.2	6.44	4	5.45	3.78	8.87	6.73	5.35	6.48	5.74	6.11	5.24	5.16	5.97	6.01	isoamylase isoform 3, partial [Nicotiana langsdorffii x Nicotiana sanderae];PREDICTED: uncharacterized protein LOC107853039 [Capsicum annuum]	GO:0004553;GO:0003824;GO:0005975	hydrolase activity, hydrolyzing O-glycosyl compounds;catalytic activity;carbohydrate metabolic process	K01214	E3.2.1.68	http://www.genome.jp/dbget-bin/www_bget?ko:K01214	Starch and sucrose metabolism	ko00500	-	Isoamylase	Isoamylase 3, chloroplastic OS=Arabidopsis thaliana GN=ISA3 PE=1 SV=2
Gene:Capana00g001123	0.76	0.09	0.66	0	0	0.21	0.31	0	0.24	0.48	0.29	0.18	0.65	0	0.35	0.15	0	0	PREDICTED: kinesin-4 [Solanum tuberosum]	-	-	K10406	KIFC2_3	http://www.genome.jp/dbget-bin/www_bget?ko:K10406	-	-	-	Kinesin-like	Kinesin-like protein KIN-14L OS=Arabidopsis thaliana GN=KIN14L PE=3 SV=2
Gene:Capana00g001125	0.52	0	0	0	0	0	0	0	0	0	0	0	0	0	0	0	0	0	hypothetical protein CFOL_v3_34685, partial [Cephalotus follicularis]	-	-	-	-	-	-	-	-	-	-
Gene:Capana00g001127	7.26	3.48	2.24	0.03	0.53	0.09	0	0	0.16	0	1.09	0.24	0	0.49	0	0	0.88	0.15	hypothetical protein GLYMA_13G018200 [Glycine max];PREDICTED: uncharacterized protein LOC107178872 [Citrus sinensis]	-	-	-	-	-	-	-	-	Protein	Protein TAR1 OS=Kluyveromyces lactis (strain ATCC 8585 / CBS 2359 / DSM 70799 / NBRC 1267 / NRRL Y-1140 / WM37) GN=TAR1-A PE=4 SV=2
Gene:Capana00g001128	0.02	0.03	0	0	0.02	0.02	0.09	0.06	0.02	0	0	0.02	0.04	0	0.04	0.03	0.04	0.05	-	-	-	-	-	-	-	-	-	-	-
Gene:Capana00g001129	0	0.16	0	3.6	2.25	4.24	0.25	0	0	0	0	0	11.25	9.62	8.98	3.7	3.2	2.62	PREDICTED: peroxidase 15-like [Capsicum annuum]	GO:0020037;GO:0042744;GO:0004601;GO:0055114;GO:0046872;GO:0005576;GO:0006979;GO:0016491	heme binding;hydrogen peroxide catabolic process;peroxidase activity;oxidation-reduction process;metal ion binding;extracellular region;response to oxidative stress;oxidoreductase activity	K00430	E1.11.1.7	http://www.genome.jp/dbget-bin/www_bget?ko:K00430	Phenylpropanoid biosynthesis	ko00940	-	Peroxidase	Peroxidase 15 OS=Ipomoea batatas GN=pod PE=1 SV=1
Gene:Capana00g001132	2.95	3.82	1.94	4.15	3.76	1.77	3.92	2.69	1.24	4	4.11	4.97	2.32	6.12	3.49	2.04	4.46	1.09	AEQ37089.1 ribosomal protein L2 (chloroplast) [Datura stramonium];AEQ37002.1 ribosomal protein L2 (chloroplast) [Datura stramonium] &gt;ribosomal protein L2 (chloroplast) [Datura stramonium] &gt	GO:0005739;GO:0003723;GO:0016740;GO:0006412;GO:0015934;GO:0005622;GO:0009507;GO:0005840;GO:0003735;GO:0030529;GO:0019843;GO:0009536	mitochondrion;RNA binding;transferase activity;translation;large ribosomal subunit;intracellular;chloroplast;ribosome;structural constituent of ribosome;intracellular ribonucleoprotein complex;rRNA binding;plastid	K02886	RP-L2,MRPL2,rplB	http://www.genome.jp/dbget-bin/www_bget?ko:K02886	Ribosome	ko03010	KOG0438(J)(Mitochondrial/chloroplast ribosomal protein L2)	50S	50S ribosomal protein L2-B, chloroplastic OS=Atropa belladonna GN=rpl2-B PE=3 SV=1
Gene:Capana00g001133	0	0	0	0	0	0	0	0	0	0	0	0	0	0	1.12	0	0	0	ribosomal protein L2 (chloroplast) [Oenocarpus bataua]	GO:0019843;GO:0030529;GO:0009536;GO:0005840;GO:0003735;GO:0005622;GO:0009507;GO:0016740;GO:0003723;GO:0015934;GO:0006412	rRNA binding;intracellular ribonucleoprotein complex;plastid;ribosome;structural constituent of ribosome;intracellular;chloroplast;transferase activity;RNA binding;large ribosomal subunit;translation	K02886	RP-L2,MRPL2,rplB	http://www.genome.jp/dbget-bin/www_bget?ko:K02886	Ribosome	ko03010	KOG2309(J)(60s ribosomal protein L2/L8)	50S	50S ribosomal protein L2, chloroplastic OS=Lactuca sativa GN=rpl2-A PE=3 SV=1
Gene:Capana00g001136	0	0	0	0	0	0	0	0	0	0	0	0.13	0	0	0	0	0	0	hypothetical protein TanjilG_09903 [Lupinus angustifolius]	-	-	-	-	-	-	-	-	-	-
Gene:Capana00g001137	0.02	0.03	0	0	0.02	0.02	0.09	0.06	0.02	0	0	0.02	0.04	0	0.04	0.03	0.04	0.05	-	-	-	-	-	-	-	-	-	-	-
Gene:Capana00g001139	0.07	0	0	0	0	0.04	0	0	0	0	0	0.04	0	0	0.04	0	0	0	PREDICTED: uncharacterized protein LOC108455191 [Gossypium arboreum]	-	-	-	-	-	-	-	-	-	-
Gene:Capana00g001140	0.02	0.03	0	0	0.02	0.02	0.09	0.06	0.02	0	0	0.02	0.04	0	0.04	0.03	0.04	0.05	-	-	-	-	-	-	-	-	-	-	-
Gene:Capana00g001142	11.63	11.52	11.88	10.94	9.62	10.74	23.68	22.38	30.17	16.73	16.09	13.45	9.37	10.56	12.2	19.69	21.03	19	PREDICTED: CBL-interacting serine/threonine-protein kinase 3-like [Capsicum annuum]	GO:0004674;GO:0007165;GO:0006468;GO:0035556;GO:0016310;GO:0000166;GO:0005634;GO:0005524;GO:0016301;GO:0004672;GO:0005737;GO:0016740;GO:0016021;GO:0016020	protein serine/threonine kinase activity;signal transduction;protein phosphorylation;intracellular signal transduction;phosphorylation;nucleotide binding;nucleus;ATP binding;kinase activity;protein kinase activity;cytoplasm;transferase activity;integral component of membrane;membrane	K07198	PRKAA,AMPK	http://www.genome.jp/dbget-bin/www_bget?ko:K07198	-	-	-	CBL-interacting	CBL-interacting serine/threonine-protein kinase 3 OS=Arabidopsis thaliana GN=CIPK3 PE=1 SV=2
Gene:Capana00g001144	21.04	22.79	32.8	23.19	21.92	27.06	18.59	22.44	27.24	30.51	27.03	25.29	19.98	18.32	25.23	21.95	21.18	25.43	PREDICTED: uncharacterized protein LOC107853597 [Capsicum annuum]	GO:0016020;GO:0016021	membrane;integral component of membrane	-	-	-	-	-	-	-	-
Gene:Capana00g001145	15.89	16.73	18.72	18.62	19.2	19.3	30.52	29.5	26.69	17.83	18.13	19.29	23.03	22.19	22.87	26.77	23.66	26.25	PREDICTED: coiled-coil domain-containing protein SCD2 isoform X1 [Capsicum annuum]	-	-	-	-	-	-	-	-	Coiled-coil	Coiled-coil domain-containing protein SCD2 OS=Arabidopsis thaliana GN=SCD2 PE=1 SV=1
Gene:Capana00g001147	0.15	0	0.16	0	0.15	0	0.49	0.17	0.17	0.43	0	0.34	0.18	0.16	0.17	0.29	0.17	0	PREDICTED: polygalacturonase-like [Capsicum annuum]	GO:0005576;GO:0016798;GO:0008152;GO:0004650;GO:0005975;GO:0071555;GO:0016787	extracellular region;hydrolase activity, acting on glycosyl bonds;metabolic process;polygalacturonase activity;carbohydrate metabolic process;cell wall organization;hydrolase activity	K01213	E3.2.1.67	http://www.genome.jp/dbget-bin/www_bget?ko:K01213	Pentose and glucuronate interconversions	ko00040	-	Polygalacturonase	Polygalacturonase OS=Nicotiana tabacum GN=PG1 PE=2 SV=1
Gene:Capana00g001149	0.07	0	0.11	0.19	0.15	0.15	2.5	2.96	2.74	0.06	0	0	0.12	0.16	0.23	0.25	0.28	0.33	PREDICTED: protein kinase 2B, chloroplastic-like [Capsicum annuum]	-	-	K04733	IRAK4	http://www.genome.jp/dbget-bin/www_bget?ko:K04733	-	-	-	Probable	Probable serine/threonine-protein kinase PBL18 OS=Arabidopsis thaliana GN=PBL18 PE=2 SV=1
Gene:Capana00g001150	17.3	15.97	21.23	17.05	17.38	17.21	34.65	38.18	25.97	22.83	21.83	18.74	15.28	17.53	17.45	29.48	30.02	26.35	PREDICTED: CBL-interacting serine/threonine-protein kinase 3-like [Capsicum annuum]	GO:0004672;GO:0005737;GO:0016740;GO:0016021;GO:0016020;GO:0004674;GO:0007165;GO:0035556;GO:0006468;GO:0016310;GO:0005524;GO:0005634;GO:0000166;GO:0016301	protein kinase activity;cytoplasm;transferase activity;integral component of membrane;membrane;protein serine/threonine kinase activity;signal transduction;intracellular signal transduction;protein phosphorylation;phosphorylation;ATP binding;nucleus;nucleotide binding;kinase activity	-	-	-	-	-	-	CBL-interacting	CBL-interacting serine/threonine-protein kinase 3 OS=Arabidopsis thaliana GN=CIPK3 PE=1 SV=2
Gene:Capana00g001151	0	0	0	0	0	0	0	0	0	0	0	0	0	0	0	0	0.36	0.17	PREDICTED: uncharacterized protein LOC104089900, partial [Nicotiana tomentosiformis]	GO:0005739;GO:0016020;GO:0016021	mitochondrion;membrane;integral component of membrane	-	-	-	-	-	-	Uncharacterized	Uncharacterized mitochondrial protein AtMg01110 OS=Arabidopsis thaliana GN=AtMg01110 PE=4 SV=1
Gene:Capana00g001152	31.24	29.2	28.5	32.57	35.03	35.1	50.89	49.46	44.3	29.21	32.36	32.84	44.42	40.06	45.45	41.47	40.02	46.16	PREDICTED: ABSCISIC ACID-INSENSITIVE 5-like protein 7 isoform X1 [Capsicum annuum]	GO:0043565;GO:0006355;GO:0003700	sequence-specific DNA binding;regulation of transcription, DNA-templated;transcription factor activity, sequence-specific DNA binding	K14432	ABF	http://www.genome.jp/dbget-bin/www_bget?ko:K14432	Plant hormone signal transduction	ko04075	-	ABSCISIC	ABSCISIC ACID-INSENSITIVE 5-like protein 7 OS=Arabidopsis thaliana GN=ABF4 PE=1 SV=1
Gene:Capana00g001154	16.32	7.1	7.52	9.3	8.43	7.58	3.36	3.94	4.34	6.05	6.15	5.45	11.31	15.14	7.16	7.63	14.84	7.5	AJY78716.1 photosystem II CP47 chlorophyll apoprotein (chloroplast) [Solanum cheesmaniae] &gt;AEO95595.1 PSII 47kD protein (chloroplast) [Nicotiana undulata] &gt;ALD50300.1 PsbB (chloroplast) [Capsicum annuum var. annuum] &gt; AltName: Full=PSII 47 kDa protein;AJY78965.1 photosystem II CP47 chlorophyll apoprotein (chloroplast) [Solanum habrochaites] &gt;YP_009251262.1 PsbB (chloroplast) [Acnistus…	GO:0016020;GO:0016168;GO:0016021;GO:0015979;GO:0009767;GO:0009507;GO:0045156;GO:0009772;GO:0009536;GO:0009523;GO:0009521;GO:0009535;GO:0009579;GO:0018298;GO:0042651;GO:0019684	membrane;chlorophyll binding;integral component of membrane;photosynthesis;photosynthetic electron transport chain;chloroplast;electron transporter, transferring electrons within the cyclic electron transport pathway of photosynthesis activity;photosynthetic electron transport in photosystem II;plastid;photosystem II;photosystem;chloroplast thylakoid membrane;thylakoid;protein-chromophore linkage…	K02704	psbB	http://www.genome.jp/dbget-bin/www_bget?ko:K02704	Photosynthesis	ko00195	-	Photosystem	Photosystem II CP47 reaction center protein OS=Nicotiana sylvestris GN=psbB PE=3 SV=1
Gene:Capana00g001158	10.1	12.36	11.31	11.65	11.43	12.04	11.74	12.05	10.48	14.67	15.23	15.44	15.46	15.34	14.07	17.21	17.51	19.24	XP_016553163.1 PREDICTED: protein GLE1 isoform X2 [Capsicum annuum] &gt;XP_016553164.1 PREDICTED: protein GLE1 isoform X2 [Capsicum annuum] &gt;XP_016553165.1 PREDICTED: protein GLE1 isoform X2 [Capsicum annuum];PREDICTED: protein GLE1 isoform X2 [Capsicum annuum] &gt;XP_016553162.1 PREDICTED: protein GLE1 isoform X2 [Capsicum annuum] &gt	-	-	K18723	GLE1	http://www.genome.jp/dbget-bin/www_bget?ko:K18723	-	-	-	Protein	Protein GLE1 OS=Arabidopsis thaliana GN=GLE1 PE=1 SV=1
Gene:Capana00g001159	0.52	0.82	1.16	1.22	0.94	1.14	0.71	0.91	0.35	1.92	1.99	1.76	1.28	2.04	1.88	0.76	0.53	0.96	PREDICTED: probable LRR receptor-like serine/threonine-protein kinase At3g47570 [Capsicum annuum]	-	-	-	-	-	-	-	-	Receptor	Receptor kinase-like protein Xa21 OS=Oryza sativa subsp. indica GN=XA21 PE=1 SV=1
Gene:Capana00g001160	0	0	0.05	0.37	0.35	0.22	0.18	0.14	0.1	0	0.12	0.15	0.1	0.33	0.2	0.43	0.2	0.19	PREDICTED: putative leucine-rich repeat receptor-like serine/threonine-protein kinase At2g24130 [Capsicum annuum]	-	-	-	-	-	-	-	-	Receptor	Receptor kinase-like protein Xa21 OS=Oryza sativa subsp. indica GN=XA21 PE=1 SV=1
Gene:Capana00g001161	0	0	0	0.24	0	0.26	0	0	0.3	0	0	0	0.3	0	0.57	0.49	0	0.27	PREDICTED: putative receptor-like protein kinase At3g47110 [Capsicum annuum]	-	-	-	-	-	-	-	-	Probable	Probable LRR receptor-like serine/threonine-protein kinase At3g47570 OS=Arabidopsis thaliana GN=At3g47570 PE=2 SV=1
Gene:Capana00g001163	0	0	0	0	0	0	7.64	5.38	5.11	0	0	0	4.05	1.07	1.36	5	4.96	3.9	PREDICTED: WAT1-related protein At1g25270-like [Capsicum annuum] &gt;XP_016555255.1 PREDICTED: WAT1-related protein At1g25270-like [Capsicum annuum]	GO:0022857;GO:0016020;GO:0006810;GO:0005886;GO:0016021	transmembrane transporter activity;membrane;transport;plasma membrane;integral component of membrane	-	-	-	-	-	-	WAT1-related	WAT1-related protein At1g68170 OS=Arabidopsis thaliana GN=At1g68170 PE=3 SV=1
Gene:Capana00g001165	21.64	21.09	19.04	20.68	23.94	21.32	25.24	24.89	10.62	17.31	17.13	17.74	27.93	25.13	21.52	25.81	25.38	27.68	PREDICTED: uncharacterized protein LOC107854049 [Capsicum annuum]	-	-	-	-	-	-	-	-	-	-
Gene:Capana00g001166	0	0	0	0.23	0.25	0	0	0	0	0.24	0	0	0	0	0	0	0.28	0	PREDICTED: probable LRR receptor-like serine/threonine-protein kinase At3g47570 [Capsicum annuum]	GO:0004674;GO:0004672;GO:0005524;GO:0006468;GO:0016021;GO:0016020	protein serine/threonine kinase activity;protein kinase activity;ATP binding;protein phosphorylation;integral component of membrane;membrane	K04730	IRAK1	http://www.genome.jp/dbget-bin/www_bget?ko:K04730	-	-	-	Receptor	Receptor kinase-like protein Xa21 OS=Oryza sativa subsp. indica GN=XA21 PE=1 SV=1
Gene:Capana00g001167	17.04	20.45	13.95	21.11	18.63	21.68	12.9	17.78	1.28	9.82	7.96	8.84	21.91	18.42	13.12	13.77	13.47	16.91	PREDICTED: chromatin structure-remodeling complex protein SYD-like, partial [Capsicum annuum]	-	-	-	-	-	-	-	-	Chromatin	Chromatin structure-remodeling complex protein SYD OS=Arabidopsis thaliana GN=SYD PE=1 SV=1
Gene:Capana00g001170	18.14	16.66	18.48	12.33	13.45	13.65	11.51	8.64	4.72	15.74	15.07	15.48	7.65	5.04	11.27	16.32	13.81	10.35	PREDICTED: uncharacterized protein LOC107852736 [Capsicum annuum];PREDICTED: uncharacterized protein LOC107854976 [Capsicum annuum]	GO:0055085;GO:0055074;GO:0005432;GO:0016020;GO:0016021;GO:0005509	transmembrane transport;calcium ion homeostasis;calcium:sodium antiporter activity;membrane;integral component of membrane;calcium ion binding	-	-	-	-	-	-	Sodium/calcium	Sodium/calcium exchanger NCL1 OS=Oryza sativa subsp. japonica GN=NCL1 PE=2 SV=1
Gene:Capana00g001171	13.54	12.05	12.7	15.45	18.96	16.13	12.57	18.7	11.45	17.63	15.49	15.62	19.48	23.14	23.73	23.63	16.61	21.13	XP_016541111.1 PREDICTED: probable sugar phosphate/phosphate translocator At5g25400 [Capsicum annuum];PREDICTED: probable sugar phosphate/phosphate translocator At5g25400 [Capsicum annuum] &gt	GO:0016021;GO:0016020	integral component of membrane;membrane	-	-	-	-	-	KOG1443(S)(Predicted integral membrane protein)	Probable	Probable sugar phosphate/phosphate translocator At5g25400 OS=Arabidopsis thaliana GN=At5g25400 PE=2 SV=1
Gene:Capana00g001172	2.46	2.92	2.03	2.08	1.78	2.54	2.56	2.4	2.03	1.46	1.55	1.86	1.56	1.82	1.4	1.85	2.27	2.52	PREDICTED: copper methylamine oxidase-like [Capsicum annuum]	GO:0009308;GO:0055114;GO:0048038;GO:0008131;GO:0016491;GO:0005507;GO:0046872	amine metabolic process;oxidation-reduction process;quinone binding;primary amine oxidase activity;oxidoreductase activity;copper ion binding;metal ion binding	K00276	AOC3,AOC2,tynA	http://www.genome.jp/dbget-bin/www_bget?ko:K00276	Glycine, serine and threonine metabolism;Phenylalanine metabolism;Tyrosine metabolism;Isoquinoline alkaloid biosynthesis;Tropane, piperidine and pyridine alkaloid biosynthesis;beta-Alanine metabolism	ko00260,ko00360,ko00350,ko00950,ko00960,ko00410	KOG1186(Q)(Copper amine oxidase)	Copper	Copper methylamine oxidase OS=Arthrobacter sp. (strain P1) GN=maoII PE=1 SV=1
Gene:Capana00g001173	6.4	5.68	6.17	5.43	4.83	5.8	5.01	5.4	2.21	6.6	7.45	7	8.27	7.63	6.79	7.74	8.64	6.8	PREDICTED: pentatricopeptide repeat-containing protein At1g62670, mitochondrial-like isoform X1 [Capsicum annuum];PREDICTED: putative late blight resistance protein homolog R1A-3 [Capsicum annuum]	-	-	K17964	LRPPRC	http://www.genome.jp/dbget-bin/www_bget?ko:K17964	-	-	-	Putative;Late	Putative pentatricopeptide repeat-containing protein At1g12700, mitochondrial OS=Arabidopsis thaliana GN=At1g12700 PE=3 SV=1;Late blight resistance protein R1-A OS=Solanum demissum GN=R1A PE=3 SV=1
Gene:Capana00g001174	0	0	0	0.15	0	0.18	0	0	0.38	1.66	1.47	1.44	1.89	1.99	2.13	2.34	2.76	2.29	XP_016541466.1 PREDICTED: uncharacterized protein LOC107842230 [Capsicum annuum];PREDICTED: uncharacterized protein LOC107853928 [Capsicum annuum] &gt	-	-	-	-	-	-	-	-	-	-
Gene:Capana00g001177	3.91	3.75	6.6	3.22	4.82	5.07	5.84	4.87	7.69	4.68	4.04	4.45	2.36	3.31	4.66	7.67	6.62	6.93	PREDICTED: phytochrome B-like isoform X1 [Capsicum annuum]	GO:0006355;GO:0006351;GO:0005634;GO:0050896;GO:0018298;GO:0042803;GO:0009584;GO:0009585;GO:0000155;GO:0007165;GO:0017006;GO:0009881	regulation of transcription, DNA-templated;transcription, DNA-templated;nucleus;response to stimulus;protein-chromophore linkage;protein homodimerization activity;detection of visible light;red, far-red light phototransduction;phosphorelay sensor kinase activity;signal transduction;protein-tetrapyrrole linkage;photoreceptor activity	K12121	PHYB	http://www.genome.jp/dbget-bin/www_bget?ko:K12121	Circadian rhythm - plant	ko04712	-	Phytochrome;Phytochrome	Phytochrome B OS=Solanum tuberosum GN=PHYB PE=3 SV=2;Phytochrome B OS=Nicotiana tabacum GN=PHYB PE=2 SV=2
Gene:Capana00g001178	14.95	14.09	20.56	19.86	20.46	19.71	43.85	39.55	50.64	21.18	21.07	21.89	27.01	31.09	31.6	31.46	34.33	25.52	PREDICTED: XIAP-associated factor 1-like [Capsicum annuum]	GO:0008270;GO:0016020;GO:0016021	zinc ion binding;membrane;integral component of membrane	-	-	-	-	-	-	XIAP-associated	XIAP-associated factor 1 OS=Homo sapiens GN=XAF1 PE=1 SV=1
Gene:Capana00g001179	12.79	12.78	14.35	13.91	10.76	11.16	15.85	12.95	15.77	15.7	15.02	15.47	11.96	11.28	10.7	12.5	13.48	12.54	PREDICTED: SAC3 family protein B-like [Capsicum annuum]	GO:0034399	nuclear periphery	-	-	-	-	-	-	SAC3	SAC3 family protein B OS=Arabidopsis thaliana GN=SAC3B PE=1 SV=1
Gene:Capana00g001180	0	0.27	0	0	0	0	0	0	0	0	0	0	0	0	0	0	0	0	hypothetical protein F511_33236 [Dorcoceras hygrometricum]	-	-	-	-	-	-	-	-	-	-
Gene:Capana00g001182	246.65	73.73	63.63	158.37	63.24	5.05	2.32	13.21	17.84	64.15	23.64	34.45	82.43	177.42	72.9	73.22	361.31	90.6	hypothetical protein VITISV_022570 [Vitis vinifera]	-	-	-	-	-	-	-	-	-	-
Gene:Capana00g001185	0.54	0	0.19	0.16	0	0.52	0.18	0.37	0	0.17	0.16	0	0	0.37	0.19	0.66	0.38	0	-	-	-	-	-	-	-	-	-	-	-
Gene:Capana00g001192	0	0.03	0	0	0.02	0.02	0.09	0	0	0	0	0.02	0.04	0.55	0	0.03	0	0	-	-	-	-	-	-	-	-	-	-	-
Gene:Capana00g001195	1378.72	291.57	256.21	420.91	411.11	317.61	217.34	263.04	375.74	458.4	397.33	365.1	478.63	729.14	309.3	421.12	1174.06	395.22	hypothetical protein GLYMA_13G021500 [Glycine max]	-	-	-	-	-	-	-	-	Protein	Protein TAR1 OS=Kluyveromyces lactis (strain ATCC 8585 / CBS 2359 / DSM 70799 / NBRC 1267 / NRRL Y-1140 / WM37) GN=TAR1-A PE=4 SV=2
Gene:Capana00g001197	19.83	19.51	18	16.37	15	16.82	11.4	14.24	4.67	16	15.43	13.1	14.52	12.83	11.71	11.52	12.41	12.21	PREDICTED: LOW QUALITY PROTEIN: ATP-dependent DNA helicase SRS2-like protein At4g25120 [Capsicum annuum];XP_016556519.1 PREDICTED: ATP-dependent DNA helicase SRS2-like protein At4g25120 [Capsicum annuum];PREDICTED: ATP-dependent DNA helicase SRS2-like protein At4g25120 [Capsicum annuum] &gt	-	-	-	-	-	-	-	-	ATP-dependent	ATP-dependent DNA helicase SRS2-like protein At4g25120 OS=Arabidopsis thaliana GN=SRS2 PE=1 SV=1
Gene:Capana00g001198	7.4	7.57	8.88	5.73	6.74	7.19	4.85	6.42	3.86	6.57	6.84	5.71	4.43	4.33	6.89	4.48	4.65	5.43	PREDICTED: regulatory-associated protein of TOR 1-like [Nicotiana sylvestris];PREDICTED: regulatory-associated protein of TOR 1-like isoform X1 [Solanum tuberosum];PREDICTED: regulatory-associated protein of TOR 1 isoform X1 [Nicotiana sylvestris] &gt;XP_009800405.1 PREDICTED: regulatory-associated protein of TOR 1 isoform X1 [Nicotiana sylvestris]	-	-	K07204	RAPTOR	http://www.genome.jp/dbget-bin/www_bget?ko:K07204	Autophagy - other eukaryotes	ko04136	KOG1517(D)(Guanine nucleotide binding protein MIP1)	Regulatory-associated;Regulatory-associated	Regulatory-associated protein of TOR 1 OS=Oryza sativa subsp. japonica GN=RAPTOR1 PE=2 SV=2;Regulatory-associated protein of TOR 1 OS=Arabidopsis thaliana GN=RAPTOR1 PE=1 SV=1
Gene:Capana00g001201	12.26	16.56	13.18	17.13	15.06	15.48	16.9	23.67	14.47	15.11	13.01	13.9	22.57	18.69	17.54	16.34	15.71	20.46	PREDICTED: cyclin-dependent kinase inhibitor 4 [Capsicum annuum]	GO:0005634;GO:0004861;GO:0007050	nucleus;cyclin-dependent protein serine/threonine kinase inhibitor activity;cell cycle arrest	-	-	-	-	-	-	Cyclin-dependent	Cyclin-dependent kinase inhibitor 3 OS=Arabidopsis thaliana GN=KRP3 PE=1 SV=1
Gene:Capana00g001202	1	0.69	1.03	2.2	1.73	1.61	3	3.9	7.31	2.03	0.96	0.26	2.21	2.52	1.85	7.3	7.68	5.72	PREDICTED: endonuclease 2, partial [Capsicum annuum]	GO:0016788;GO:0003676;GO:0004519;GO:0006308	hydrolase activity, acting on ester bonds;nucleic acid binding;endonuclease activity;DNA catabolic process	-	-	-	-	-	-	Endonuclease	Endonuclease 2 OS=Arabidopsis thaliana GN=ENDO2 PE=1 SV=1
Gene:Capana00g001204	12.84	12.15	12.55	11.91	12.26	12.82	93.98	90.31	119.88	13.18	8.98	9.98	5.17	5.85	6.22	72.3	63.94	63.3	PREDICTED: universal stress protein A-like protein isoform X1 [Capsicum annuum];PREDICTED: heavy metal-associated isoprenylated plant protein 3-like isoform X1 [Capsicum annuum];PREDICTED: universal stress protein A-like protein isoform X2 [Capsicum annuum]	GO:0030001;GO:0005737;GO:0006950;GO:0046872;GO:0046916;GO:0046914	metal ion transport;cytoplasm;response to stress;metal ion binding;cellular transition metal ion homeostasis;transition metal ion binding	-	-	-	-	-	-	Universal;Heavy	Universal stress protein A-like protein OS=Arabidopsis thaliana GN=At3g01520 PE=1 SV=2;Heavy metal-associated isoprenylated plant protein 8 OS=Arabidopsis thaliana GN=HIPP08 PE=3 SV=1
Gene:Capana00g001205	6.47	7.18	7.14	7.65	8.11	6.94	12.76	13.23	7.16	7.26	6.97	6.61	9.06	8.98	9.81	12.5	10.3	12.1	PREDICTED: uncharacterized protein LOC107856193 [Capsicum annuum]	-	-	-	-	-	-	-	-	Uncharacterized	Uncharacterized protein YqkD OS=Bacillus subtilis (strain 168) GN=yqkD PE=4 SV=1
Gene:Capana00g001211	127.17	44.24	38.29	63.03	57.93	51.48	30.44	23.69	45.08	25.75	34.09	27.62	70.2	87.23	57.92	62.46	152.75	49.91	photosystem II protein D1 (plastid) [Morus cathayana] &gt;AOW43659.1 photosystem II protein D1 (plastid) [Morus cathayana]	-	-	K02703	psbA	http://www.genome.jp/dbget-bin/www_bget?ko:K02703	Photosynthesis	ko00195	-	Photosystem	Photosystem II protein D1 OS=Draba nemorosa GN=psbA PE=3 SV=1
Gene:Capana00g001212	0	0	0	0	0	0	0	1.01	0	0	0	0	0	0	0	0	0	0	PREDICTED: uncharacterized protein LOC107856616 [Capsicum annuum]	-	-	-	-	-	-	-	-	-	-
Gene:Capana00g001213	7502.61	7855.69	7819.25	6936.48	7032.17	7177.86	3943.49	3680.49	4967.76	7778.18	8109.55	8003.17	5485.05	5490.9	5464.19	4639.99	4580.19	4725.43	PREDICTED: oxygen-evolving enhancer protein 2, chloroplastic [Capsicum annuum]	GO:0015979;GO:0009507;GO:0016020;GO:0009579;GO:0009523;GO:0009536;GO:0009535;GO:0005509;GO:0009654;GO:0019898	photosynthesis;chloroplast;membrane;thylakoid;photosystem II;plastid;chloroplast thylakoid membrane;calcium ion binding;photosystem II oxygen evolving complex;extrinsic component of membrane	K02717	psbP	http://www.genome.jp/dbget-bin/www_bget?ko:K02717	Photosynthesis	ko00195	-	Oxygen-evolving	Oxygen-evolving enhancer protein 2, chloroplastic OS=Solanum lycopersicum GN=PSBP PE=2 SV=1
Gene:Capana00g001216	80.1	86.64	79.77	124.74	123.73	118.81	202.48	197.2	124.45	86.17	89.51	91.89	185.64	171.71	181.66	173.6	164.85	164.46	PREDICTED: early endosome antigen 1 [Capsicum annuum]	GO:0016021;GO:0016020	integral component of membrane;membrane	K20283	GOLGA4	http://www.genome.jp/dbget-bin/www_bget?ko:K20283	-	-	-	-	-
Gene:Capana00g001217	6.07	5.71	7.82	13.65	8.53	17.13	9.63	22.79	0.19	5.67	8.18	1.51	14.55	25.83	27.15	24.24	24.19	15.03	PREDICTED: early endosome antigen 1 [Capsicum annuum]	GO:0016021;GO:0016020	integral component of membrane;membrane	-	-	-	-	-	-	-	-
Gene:Capana00g001219	0	0	0	0	0	0	0	0	0	0	0	0	0.24	0	0	0	0	0	PREDICTED: uncharacterized protein LOC107856605 [Capsicum annuum]	-	-	-	-	-	-	-	-	Protein	Protein TAR1 OS=Kluyveromyces lactis (strain ATCC 8585 / CBS 2359 / DSM 70799 / NBRC 1267 / NRRL Y-1140 / WM37) GN=TAR1-A PE=4 SV=2
Gene:Capana00g001220	1.28	0	0.97	0.4	1.24	0.86	0.47	0.48	0	0.77	0.37	0	1.47	1.78	0	1.2	3.3	0.87	hypothetical protein VITISV_022570 [Vitis vinifera]	-	-	-	-	-	-	-	-	-	-
Gene:Capana00g001223	0	0	0	0	0	0	0.21	0	0	0	0	0	0	0	0	0	0	0	PREDICTED: uncharacterized protein LOC107855174 [Capsicum annuum]	-	-	-	-	-	-	-	-	-	-
Gene:Capana00g001225	1.15	2.02	1.61	1.63	2.28	1.74	2.89	3.68	3.39	2.88	2.57	1.99	3.53	3.61	3.64	3.41	3.54	3	PREDICTED: titin homolog [Capsicum annuum]	-	-	K15601	KDM3	http://www.genome.jp/dbget-bin/www_bget?ko:K15601	-	-	-	-	-
Gene:Capana00g001226	1.88	1.79	1.35	1.78	0.32	3.22	2.39	4.16	0	1.5	2.86	1.8	1.48	1.36	2.42	1.82	1.4	2.97	PREDICTED: uncharacterized protein LOC107852139 isoform X1 [Capsicum annuum]	-	-	-	-	-	-	-	-	-	-
Gene:Capana00g001227	11.96	8.83	7.74	7.11	7.67	9.23	56.34	60.63	36.66	10.01	8.41	8.03	8.78	6.71	8.69	65.73	68.74	69.19	PREDICTED: LOW QUALITY PROTEIN: protein DETOXIFICATION 42-like [Capsicum annuum]	GO:0055085;GO:0015297;GO:0015238;GO:0016020;GO:0006855;GO:0016021	transmembrane transport;antiporter activity;drug transmembrane transporter activity;membrane;drug transmembrane transport;integral component of membrane	-	-	-	-	-	-	Protein	Protein DETOXIFICATION 42 OS=Arabidopsis thaliana GN=DTX42 PE=2 SV=2
Gene:Capana00g001228	5.28	5.2	5.84	5.51	5.19	4.97	35.45	33.17	42.38	7.95	8.66	9.08	6.69	6.06	6.46	41.84	46.92	39.76	PREDICTED: LOW QUALITY PROTEIN: protein DETOXIFICATION 42-like [Capsicum annuum]	GO:0015238;GO:0016020;GO:0016021;GO:0006855;GO:0055085;GO:0015297	drug transmembrane transporter activity;membrane;integral component of membrane;drug transmembrane transport;transmembrane transport;antiporter activity	-	-	-	-	-	-	Protein	Protein DETOXIFICATION 42 OS=Arabidopsis thaliana GN=DTX42 PE=2 SV=2
Gene:Capana00g001230	9.89	11.5	11.29	15.3	14.53	13.12	22.3	19.48	18.43	13.47	15.22	14.71	25.72	27.43	25	20.08	20.68	20.28	PREDICTED: uncharacterized protein LOC107852639 [Capsicum annuum]	-	-	-	-	-	-	-	-	-	-
Gene:Capana00g001234	474.07	91.13	74.67	176.67	138.55	105.24	36.52	49.66	125.58	72.13	80.55	101.43	172.76	221.1	77.41	87.75	446.96	93.42	hypothetical protein (mitochondrion) [Capsicum annuum]	GO:0005739	mitochondrion	-	-	-	-	-	-	-	-
Gene:Capana00g001236	0.38	0.91	0.39	0.54	0	0.54	0.29	0	0	0.54	0.64	0.16	0.62	0.98	0	0	0.66	0	hypothetical chloroplast RF19 (chloroplast) [Capsicum lycianthoides] &gt;AJK90803.1 hypothetical chloroplast RF19 (chloroplast) [Capsicum lycianthoides]	GO:0009706;GO:0015031;GO:0009536;GO:0009507;GO:0016021;GO:0016020;GO:0009528;GO:0006810	chloroplast inner membrane;protein transport;plastid;chloroplast;integral component of membrane;membrane;plastid inner membrane;transport	-	-	-	-	-	-	Protein	Protein TIC 214 OS=Solanum lycopersicum GN=TIC214 PE=3 SV=1
Gene:Capana00g001237	8.87	5.64	9.92	1.6	2.32	6.61	5.12	4.53	6.61	5.26	4.06	8.55	1.99	4.86	7.99	3.27	6.9	5.83	-	-	-	-	-	-	-	-	-	-	-
Gene:Capana00g001238	0.09	0	0	0	0	0	0	0	0	0	0	0	0	0	0	0	0	0	PREDICTED: trans-resveratrol di-O-methyltransferase-like isoform X2 [Capsicum annuum]	GO:0046983;GO:0008757;GO:0019438;GO:0008168;GO:0016740;GO:0032259;GO:0008171	protein dimerization activity;S-adenosylmethionine-dependent methyltransferase activity;aromatic compound biosynthetic process;methyltransferase activity;transferase activity;methylation;O-methyltransferase activity	-	-	-	-	-	-	Trans-resveratrol	Trans-resveratrol di-O-methyltransferase OS=Vitis vinifera GN=ROMT PE=1 SV=2
Gene:Capana00g001239	0	0	0	0.17	0.09	0.28	0	0.1	0.11	0	0.08	0	0.22	0.1	0.31	0	0.62	0	PREDICTED: uncharacterized protein LOC107856846 [Capsicum annuum]	GO:0004672;GO:0004674;GO:0000166;GO:0016301;GO:0016740;GO:0016021;GO:0016020;GO:0006468;GO:0016310;GO:0005524	protein kinase activity;protein serine/threonine kinase activity;nucleotide binding;kinase activity;transferase activity;integral component of membrane;membrane;protein phosphorylation;phosphorylation;ATP binding	-	-	-	-	-	-	G-type	G-type lectin S-receptor-like serine/threonine-protein kinase At5g35370 OS=Arabidopsis thaliana GN=At5g35370 PE=2 SV=2
Gene:Capana00g001240	44.9	41.37	44.64	45.3	44.01	44.2	43.8	44.85	44.11	38.84	41.6	41.18	42.09	41.7	43.05	38.64	36.92	36.39	PREDICTED: conserved oligomeric Golgi complex subunit 7 [Capsicum annuum]	GO:0045053;GO:0009933;GO:0007030;GO:0017119;GO:0010016;GO:0048507;GO:0009793;GO:0005829;GO:0006890;GO:0016049;GO:0006886	protein retention in Golgi apparatus;meristem structural organization;Golgi organization;Golgi transport complex;shoot system morphogenesis;meristem development;embryo development ending in seed dormancy;cytosol;retrograde vesicle-mediated transport, Golgi to ER;cell growth;intracellular protein transport	K20294	COG7	http://www.genome.jp/dbget-bin/www_bget?ko:K20294	-	-	KOG4182(S)(Uncharacterized conserved protein)	Conserved;Conserved	Conserved oligomeric Golgi complex subunit 7 OS=Rattus norvegicus GN=Cog7 PE=2 SV=1;Conserved oligomeric Golgi complex subunit 7 OS=Mus musculus GN=Cog7 PE=1 SV=1
Gene:Capana00g001242	0.02	0.03	0	0	0.02	0.02	0.09	0.06	0.02	0	0	0.02	0.04	0	0.04	0.03	0.04	0.05	-	-	-	-	-	-	-	-	-	-	-
Gene:Capana00g001243	0	0	0	0	0	0	0	0	0	0	0	0.41	0	0	0	0	0	0	PREDICTED: uncharacterized protein LOC107853208, partial [Capsicum annuum]	-	-	-	-	-	-	-	-	-	-
Gene:Capana00g001244	0	0	0	0	0	0.1	0.11	0	0	0	0	0	0	0	0	0	0.23	0	PREDICTED: uncharacterized protein LOC107178872 [Citrus sinensis]	-	-	-	-	-	-	-	-	Protein	Protein TAR1 OS=Saccharomyces cerevisiae (strain ATCC 204508 / S288c) GN=TAR1 PE=2 SV=1
Gene:Capana00g001247	419.12	126.91	109.07	142.69	148.67	145.34	122.16	95.58	202.04	213.78	236.49	161.27	164.21	259.57	102.39	112.65	493.18	134.12	PREDICTED: uncharacterized protein LOC107178872 [Citrus sinensis];hypothetical protein TanjilG_08066, partial [Lupinus angustifolius];hypothetical protein GLYMA_13G018200 [Glycine max]	-	-	-	-	-	-	-	-	Protein	Protein TAR1 OS=Kluyveromyces lactis (strain ATCC 8585 / CBS 2359 / DSM 70799 / NBRC 1267 / NRRL Y-1140 / WM37) GN=TAR1-A PE=4 SV=2
Gene:Capana00g001253	7.88	15.75	11.85	11.17	8.8	17.22	16.33	16.99	15.71	9.24	5.37	10.39	22.47	22.14	25.99	23.16	22.13	18.95	PREDICTED: mitogen-activated protein kinase kinase kinase YODA-like [Capsicum annuum]	GO:0004702;GO:0000166;GO:0004672;GO:0005524;GO:0006468;GO:0005737	signal transducer, downstream of receptor, with serine/threonine kinase activity;nucleotide binding;protein kinase activity;ATP binding;protein phosphorylation;cytoplasm	-	-	-	-	-	-	-	-
Gene:Capana00g001254	0.75	1.18	1.14	1.2	1.35	1.67	0.97	0.93	0.42	0.29	0.22	0	1.14	0.8	0.85	1.51	4.8	2.07	PREDICTED: cytokinin dehydrogenase 3-like [Capsicum annuum]	GO:0016021;GO:0016020;GO:0016491;GO:0003824;GO:0050660;GO:0055114;GO:0019139;GO:0016614;GO:0009690	integral component of membrane;membrane;oxidoreductase activity;catalytic activity;flavin adenine dinucleotide binding;oxidation-reduction process;cytokinin dehydrogenase activity;oxidoreductase activity, acting on CH-OH group of donors;cytokinin metabolic process	K00279	CKX	http://www.genome.jp/dbget-bin/www_bget?ko:K00279	Zeatin biosynthesis	ko00908	-	Cytokinin	Cytokinin dehydrogenase 3 OS=Arabidopsis thaliana GN=CKX3 PE=1 SV=1
Gene:Capana00g001256	15.12	12.08	12.2	15.21	15.74	14.35	29.08	29.9	30.79	9.65	10.31	10.21	10.82	12	10.59	18.19	21.86	19.72	PREDICTED: probable anion transporter 6, chloroplastic [Capsicum annuum]	GO:0005315;GO:0055085;GO:0009536;GO:0016020;GO:0016021;GO:0098656	inorganic phosphate transmembrane transporter activity;transmembrane transport;plastid;membrane;integral component of membrane;anion transmembrane transport	K08193	SLC17A	http://www.genome.jp/dbget-bin/www_bget?ko:K08193	-	-	KOG2532(G)(Permease of the major facilitator superfamily)	Probable	Probable anion transporter 6, chloroplastic OS=Arabidopsis thaliana GN=ANTR6 PE=2 SV=1
Gene:Capana00g001257	18.69	18.78	18.69	14.6	14.5	15.05	5.57	5.22	4.36	17.49	17.25	17.45	10.28	10.29	11.04	6.37	6.55	6.63	PREDICTED: uncharacterized protein LOC107856497 [Capsicum annuum]	GO:0005509;GO:0016021;GO:0016020;GO:0005432;GO:0055074;GO:0055085	calcium ion binding;integral component of membrane;membrane;calcium:sodium antiporter activity;calcium ion homeostasis;transmembrane transport	-	-	-	-	-	-	Sodium/calcium	Sodium/calcium exchanger NCL2 OS=Oryza sativa subsp. japonica GN=NCL2 PE=2 SV=2
Gene:Capana00g001258	0	0	0	0	0.3	0.15	0	0	0	0	0	0	0	0	0	0	0	0	PREDICTED: ras-related protein RABA1f-like [Capsicum annuum]	GO:0007264;GO:0005525	small GTPase mediated signal transduction;GTP binding	K07904	RAB11A	http://www.genome.jp/dbget-bin/www_bget?ko:K07904	Endocytosis	ko04144	KOG0087(U)(GTPase Rab11/YPT3, small G protein superfamily)	Ras-related	Ras-related protein RABA1f OS=Arabidopsis thaliana GN=RABA1F PE=2 SV=1
Gene:Capana00g001259	1.75	1.79	0.91	1.92	2.04	1.49	2.27	1.42	1.49	1.49	1.99	2.04	3.31	1.67	1.58	1.11	1.55	2.02	PREDICTED: probable LRR receptor-like serine/threonine-protein kinase At3g47570 [Capsicum annuum]	-	-	K04730	IRAK1	http://www.genome.jp/dbget-bin/www_bget?ko:K04730	-	-	-	Receptor	Receptor kinase-like protein Xa21 OS=Oryza sativa subsp. indica GN=XA21 PE=1 SV=1
Gene:Capana00g001260	1.68	4.22	1.91	1.89	1.69	1.52	0.4	0.66	0	1.12	1.3	2.65	1.23	2.95	1.92	2.35	0.76	2.65	PREDICTED: uncharacterized protein LOC107853191 [Capsicum annuum];PREDICTED: uncharacterized protein LOC107868392 isoform X1 [Capsicum annuum]	GO:0016020;GO:0016021	membrane;integral component of membrane	-	-	-	-	-	-	-	-
Gene:Capana00g001263	890.67	750.26	974.07	773.86	801.26	743.53	455.74	419.87	487.19	771.91	762.38	744.18	573.14	612.71	646.9	368.8	378.21	401.33	PREDICTED: 50S ribosomal protein L27, chloroplastic [Capsicum annuum] &gt;XP_016556119.1 PREDICTED: 50S ribosomal protein L27, chloroplastic [Capsicum annuum]	GO:0009579;GO:0009507;GO:0005622;GO:0006412;GO:0005840;GO:0005762;GO:0003735;GO:0009941;GO:0009570;GO:0009735	thylakoid;chloroplast;intracellular;translation;ribosome;mitochondrial large ribosomal subunit;structural constituent of ribosome;chloroplast envelope;chloroplast stroma;response to cytokinin	K02899	RP-L27,MRPL27,rpmA	http://www.genome.jp/dbget-bin/www_bget?ko:K02899	Ribosome	ko03010	KOG4600(J)(Mitochondrial ribosomal protein MRP7 (L2))	50S	50S ribosomal protein L27, chloroplastic OS=Nicotiana tabacum GN=RPL27 PE=1 SV=1
Gene:Capana00g001264	0	0	0	0	0	0.04	0	0	0	0	0	0.09	0	0.09	0.14	0	0	0	PREDICTED: probable methyltransferase PMT18 [Capsicum annuum]	GO:0008168;GO:0005774;GO:0005768;GO:0008757;GO:0032259;GO:0005802;GO:0016021;GO:0016020	methyltransferase activity;vacuolar membrane;endosome;S-adenosylmethionine-dependent methyltransferase activity;methylation;trans-Golgi network;integral component of membrane;membrane	-	-	-	-	-	-	Probable	Probable methyltransferase PMT18 OS=Arabidopsis thaliana GN=At1g33170 PE=2 SV=1
Gene:Capana00g001265	0	0	0	0	0	0	0	0	0	7.16	6.81	6.33	4.03	3.89	5.42	1.59	1.43	2.41	PREDICTED: dnaJ protein homolog 1-like [Capsicum annuum]	GO:0051082;GO:0006457	unfolded protein binding;protein folding	-	-	-	-	-	KOG0712(O)(Molecular chaperone (DnaJ superfamily))	DnaJ	DnaJ protein homolog 1 OS=Drosophila melanogaster GN=DnaJ-1 PE=1 SV=3
Gene:Capana00g001266	16.77	18.22	18.3	21.65	23.06	20.15	23.33	18.44	24.43	23.86	20.46	18.79	14.5	18	16.59	16.88	15.54	16.75	PREDICTED: protein YIPF6 homolog [Capsicum annuum]	GO:0016021;GO:0016020	integral component of membrane;membrane	-	-	-	-	-	KOG2946(S)(Uncharacterized conserved protein)	Protein	Protein YIPF6 homolog OS=Dictyostelium discoideum GN=yipf6 PE=3 SV=2
Gene:Capana00g001269	3.95	4.06	4.02	3.13	3.71	4.4	4.85	4.13	4.21	3.88	4.06	4	3.22	3.53	2.82	2.66	2.35	2.64	PREDICTED: glutelin type-A 3-like [Capsicum annuum]	GO:0045735	nutrient reservoir activity	-	-	-	-	-	-	Glutelin	Glutelin type-A 3 OS=Oryza sativa subsp. japonica GN=GLUA3 PE=2 SV=2
Gene:Capana00g001271	21.44	14.35	18.02	15.87	17.58	16.73	13.82	14.46	13.93	18.41	19.51	16.14	11.63	14.48	11.43	13.41	11.84	11.48	XP_016553321.1 PREDICTED: uncharacterized protein LOC107852790 isoform X1 [Capsicum annuum];PREDICTED: uncharacterized protein LOC107852790 isoform X1 [Capsicum annuum] &gt;PREDICTED: uncharacterized protein LOC107852790 isoform X2 [Capsicum annuum]	-	-	-	-	-	-	-	-	Protein	Protein MARD1 OS=Arabidopsis thaliana GN=MARD1 PE=2 SV=2
Gene:Capana00g001272	14.59	18.75	14.58	19.04	15.61	20.49	17.83	19.48	11.74	12.29	13.16	11.33	20.39	15.82	12.3	23.18	22.04	24.6	PREDICTED: DNA polymerase alpha subunit B [Capsicum annuum]	GO:0046982;GO:0006260;GO:0005634;GO:0005658;GO:0005739;GO:0006270;GO:0003677;GO:0003887	protein heterodimerization activity;DNA replication;nucleus;alpha DNA polymerase:primase complex;mitochondrion;DNA replication initiation;DNA binding;DNA-directed DNA polymerase activity	K02321	POLA2	http://www.genome.jp/dbget-bin/www_bget?ko:K02321	DNA replication;Purine metabolism;Pyrimidine metabolism	ko03030,ko00230,ko00240	KOG1625(L)(DNA polymerase alpha-primase complex, polymerase-associated subunit B)	DNA;DNA	DNA polymerase alpha subunit B OS=Mus musculus GN=Pola2 PE=1 SV=2;DNA polymerase alpha subunit B OS=Schizosaccharomyces pombe (strain 972 / ATCC 24843) GN=pol12 PE=1 SV=1
Gene:Capana00g001277	0.59	1.02	0.44	0.46	0.73	0.81	0.28	0.92	0.24	1.06	0.9	0.42	0.79	0.93	0.68	0	0.69	0.66	PREDICTED: kinesin-4-like [Capsicum annuum]	-	-	K10406	KIFC2_3	http://www.genome.jp/dbget-bin/www_bget?ko:K10406	-	-	-	Kinesin-like	Kinesin-like protein KIN-14L OS=Arabidopsis thaliana GN=KIN14L PE=3 SV=2
Gene:Capana00g001282	0.21	0	0	0.19	0.61	0.41	0.22	0	0.24	0	0	0	0	0.66	0	0	0	0.22	PREDICTED: protein LURP-one-related 15-like, partial [Capsicum annuum]	GO:0006952	defense response	-	-	-	-	-	-	Protein	Protein LURP-one-related 15 OS=Arabidopsis thaliana GN=At5g01750 PE=1 SV=1
Gene:Capana00g001285	0	0	0.45	0	0	0	0	0	0	0	0	0	0	0	0	0	0	0	hypothetical protein GLYMA_13G012400 [Glycine max];hypothetical protein [Phaseolus vulgaris]	-	-	-	-	-	-	-	-	Protein	Protein TAR1 OS=Kluyveromyces lactis (strain ATCC 8585 / CBS 2359 / DSM 70799 / NBRC 1267 / NRRL Y-1140 / WM37) GN=TAR1-A PE=4 SV=2
Gene:Capana00g001292	6.26	5.86	7.96	4.3	5.24	3.76	8.02	5.74	8.39	13.84	18.33	19.27	11.77	12.62	11.93	12.77	13.89	14.44	PREDICTED: probable inactive receptor-like protein kinase At3g56050 [Capsicum annuum]	-	-	-	-	-	-	-	-	Probable	Probable LRR receptor-like serine/threonine-protein kinase At5g16900 OS=Arabidopsis thaliana GN=At5g16900 PE=2 SV=1
Gene:Capana00g001300	0.07	0	0	0	0	0.04	0	0	0	0	0	0.04	0	0	0.04	0	0	0	PREDICTED: uncharacterized protein LOC108455191 [Gossypium arboreum]	-	-	-	-	-	-	-	-	-	-
Gene:Capana00g001305	1.25	0.3	0.34	0.89	0.32	0.32	0.68	0.69	0	0.6	0.57	0	0	0	0	0.3	0.7	0.66	XP_016548325.1 PREDICTED: E3 ubiquitin-protein ligase At3g02290-like isoform X1 [Capsicum annuum];PREDICTED: E3 ubiquitin-protein ligase At3g02290-like isoform X1 [Capsicum annuum] &gt	GO:0000209;GO:0046872;GO:0061630;GO:0005737;GO:0008270;GO:0042787;GO:0043161;GO:0005634	protein polyubiquitination;metal ion binding;ubiquitin protein ligase activity;cytoplasm;zinc ion binding;protein ubiquitination involved in ubiquitin-dependent protein catabolic process;proteasome-mediated ubiquitin-dependent protein catabolic process;nucleus	-	-	-	-	-	-	-	-
Gene:Capana00g001306	261.67	247.04	263.92	274.96	276.49	287.93	23.34	21.66	13.22	233.08	242.05	240.61	239.37	250.54	241.63	35.56	40.5	35.25	PREDICTED: phosphoglucosamine mutase-like [Capsicum annuum]	-	-	-	-	-	-	-	-	Phosphoglucosamine	Phosphoglucosamine mutase OS=Thermoanaerobacter sp. (strain X514) GN=glmM PE=3 SV=1
Gene:Capana00g001307	3.77	4.8	5.9	5.25	5.22	5.21	9.11	8.78	5.52	6.25	4.85	6.7	3.94	5.19	4.41	7.14	7.19	8.23	XP_016554326.1 PREDICTED: protein TWIN LOV 1-like [Capsicum annuum] &gt;XP_016548191.1 PREDICTED: protein TWIN LOV 1-like [Capsicum annuum] &gt;PREDICTED: protein TWIN LOV 1-like [Capsicum annuum] &gt;XP_016548193.1 PREDICTED: protein TWIN LOV 1-like [Capsicum annuum];XP_016548192.1 PREDICTED: protein TWIN LOV 1-like [Capsicum annuum] &gt;XP_016554327.1 PREDICTED: protein TWIN LOV 1-like [Capsicu…	GO:0035556;GO:0005634;GO:0005737;GO:0000160;GO:0004674;GO:0000155	intracellular signal transduction;nucleus;cytoplasm;phosphorelay signal transduction system;protein serine/threonine kinase activity;phosphorelay sensor kinase activity	-	-	-	-	-	KOG0501(P)(K+-channel KCNQ)	Protein	Protein TWIN LOV 1 OS=Arabidopsis thaliana GN=TLP1 PE=1 SV=2
Gene:Capana00g001308	8.06	5.12	5.19	2.4	3.92	8.16	5.79	4.39	22.33	4.7	1.7	2.22	2.23	1.36	3.44	6.11	4.21	2.6	PREDICTED: phosphatidylinositol 4-kinase alpha 1 [Nicotiana sylvestris]	-	-	K00888	PI4KA	http://www.genome.jp/dbget-bin/www_bget?ko:K00888	Phosphatidylinositol signaling system;Inositol phosphate metabolism	ko04070,ko00562	-	Phosphatidylinositol	Phosphatidylinositol 4-kinase alpha 1 OS=Arabidopsis thaliana GN=PI4KA1 PE=1 SV=2
Gene:Capana00g001309	5.36	5.78	4.74	4.72	5.29	5.21	5.29	6.15	2.18	3.75	4.3	5.46	4.58	4.62	4.48	6.06	6.15	5.19	XP_016554324.1 PREDICTED: pentatricopeptide repeat-containing protein At5g39680 [Capsicum annuum];XP_016554323.1 PREDICTED: pentatricopeptide repeat-containing protein At5g39680 [Capsicum annuum] &gt;PREDICTED: pentatricopeptide repeat-containing protein At5g39680 [Capsicum annuum] &gt;XP_016554321.1 PREDICTED: pentatricopeptide repeat-containing protein At5g39680 [Capsicum annuum] &gt;XP_0165543…	GO:0008270	zinc ion binding	-	-	-	-	-	-	Pentatricopeptide	Pentatricopeptide repeat-containing protein At5g39680 OS=Arabidopsis thaliana GN=EMB2744 PE=1 SV=1
Gene:Capana00g001314	17.99	15.82	19.57	18.44	15.73	16.33	11.59	10.22	9.53	16.42	16.08	16.76	12.4	12.53	13.79	10.76	11.04	9.33	PREDICTED: probable magnesium transporter NIPA3 isoform X2 [Capsicum annuum];PREDICTED: probable magnesium transporter NIPA6 isoform X1 [Capsicum annuum]	GO:0015095;GO:0015693;GO:0016020;GO:0016021	magnesium ion transmembrane transporter activity;magnesium ion transport;membrane;integral component of membrane	-	-	-	-	-	-	Probable	Probable magnesium transporter NIPA3 OS=Arabidopsis thaliana GN=At1g34470 PE=2 SV=1
Gene:Capana00g001319	4.99	4.28	4.09	4.45	3.85	4.22	1.96	2.3	1.59	4.38	4.38	5.7	3.81	4.35	3.74	2.73	2.25	2.35	XP_016571999.1 PREDICTED: uncharacterized membrane protein At1g16860-like [Capsicum annuum];PREDICTED: uncharacterized membrane protein At1g16860-like [Capsicum annuum] &gt	GO:0016020;GO:0016021	membrane;integral component of membrane	-	-	-	-	-	-	Uncharacterized	Uncharacterized membrane protein At1g16860 OS=Arabidopsis thaliana GN=At1g16860 PE=1 SV=1
Gene:Capana00g001320	1.32	0.66	0	0	0.77	0	0	0	0.88	2.74	0.66	0	2.62	0	0.8	0	0	0.76	PREDICTED: triacylglycerol lipase 1 [Solanum lycopersicum]	GO:0016787;GO:0016788;GO:0004806;GO:0006629;GO:0016042	hydrolase activity;hydrolase activity, acting on ester bonds;triglyceride lipase activity;lipid metabolic process;lipid catabolic process	K01052	LIPA	http://www.genome.jp/dbget-bin/www_bget?ko:K01052	Steroid biosynthesis	ko00100	KOG2624(I)(Triglyceride lipase-cholesterol esterase)	Triacylglycerol	Triacylglycerol lipase 1 OS=Arabidopsis thaliana GN=LIP1 PE=1 SV=1
Gene:Capana00g001321	7.23	5.31	8.53	4.76	2.66	1.42	3.05	3.04	10.6	5.66	7.76	9.09	2.95	4.05	2.69	3.64	1.37	6.31	PREDICTED: triacylglycerol lipase 1-like isoform X1 [Capsicum annuum]	GO:0016787;GO:0016042;GO:0016788;GO:0004806;GO:0006629	hydrolase activity;lipid catabolic process;hydrolase activity, acting on ester bonds;triglyceride lipase activity;lipid metabolic process	K01052	LIPA	http://www.genome.jp/dbget-bin/www_bget?ko:K01052	Steroid biosynthesis	ko00100	KOG2624(I)(Triglyceride lipase-cholesterol esterase)	Triacylglycerol	Triacylglycerol lipase 1 OS=Arabidopsis thaliana GN=LIP1 PE=1 SV=1
Gene:Capana00g001323	0	0	0	0	0	0	0	0	0	0	0.43	0	0	0	0	0	0	0	hypothetical protein MANES_15G005400 [Manihot esculenta]	GO:0003899;GO:0003677;GO:0006367;GO:0046872;GO:0005730;GO:0003676;GO:0000419;GO:0006351;GO:0005634;GO:0006379;GO:0001193;GO:0008270;GO:0006283;GO:0005665	DNA-directed 5'-3' RNA polymerase activity;DNA binding;transcription initiation from RNA polymerase II promoter;metal ion binding;nucleolus;nucleic acid binding;DNA-directed RNA polymerase V complex;transcription, DNA-templated;nucleus;mRNA cleavage;maintenance of transcriptional fidelity during DNA-templated transcription elongation from RNA polymerase II promoter;zinc ion binding;transcription-…	K03017	RPB9,POLR2I	http://www.genome.jp/dbget-bin/www_bget?ko:K03017	RNA polymerase;Purine metabolism;Pyrimidine metabolism	ko03020,ko00230,ko00240	KOG2691(K)(RNA polymerase II subunit 9)	DNA-directed	DNA-directed RNA polymerases II, IV and V subunit 9A OS=Arabidopsis thaliana GN=NRPB9A PE=1 SV=1
Gene:Capana00g001324	1.14	1.17	0.66	0.76	0.42	0.98	0.31	1.05	0.83	1.01	0.84	0.1	0.57	0.39	0.63	0.82	1	0.54	PREDICTED: LOW QUALITY PROTEIN: uncharacterized protein LOC107850367 [Capsicum annuum]	-	-	-	-	-	-	-	-	-	-
Gene:Capana00g001328	0	0	0	0	0	0	0	0	0	0	1.71	3.44	0	0	0	0	0	0	OIS97913.1 auxin-responsive protein saur32 [Nicotiana attenuata];PREDICTED: auxin-responsive protein SAUR32-like [Nicotiana attenuata] &gt	GO:0009733	response to auxin	K14488	SAUR	http://www.genome.jp/dbget-bin/www_bget?ko:K14488	Plant hormone signal transduction	ko04075	-	Auxin-responsive	Auxin-responsive protein SAUR32 OS=Arabidopsis thaliana GN=SAUR32 PE=2 SV=1
Gene:Capana00g001331	5.34	3.78	5.35	5.05	4.95	4.65	14.95	12.6	14.49	3.95	4.62	4.4	2.94	3.93	3.18	11.59	9.53	9.12	PREDICTED: probable trehalose-phosphate phosphatase J [Capsicum annuum]	GO:0004805;GO:0005992;GO:0016787;GO:0003824	trehalose-phosphatase activity;trehalose biosynthetic process;hydrolase activity;catalytic activity	K01087	otsB	http://www.genome.jp/dbget-bin/www_bget?ko:K01087	Starch and sucrose metabolism	ko00500	KOG1050(G)(Trehalose-6-phosphate synthase component TPS1 and related subunits)	Probable	Probable trehalose-phosphate phosphatase J OS=Arabidopsis thaliana GN=TPPJ PE=1 SV=1
Gene:Capana00g001335	1688.26	457.08	291.09	673.73	527.04	440.6	211.83	186.97	363.14	489.14	405.54	330.73	740.93	865.14	313.85	386.31	1535.78	451.92	hypothetical protein TanjilG_12081 [Lupinus angustifolius];AES69829.1 NAD(P)H-quinone oxidoreductase subunit 2 [Medicago truncatula];hypothetical protein DCAR_032037 [Daucus carota subsp. sativus];NAD(P)H-quinone oxidoreductase subunit 2 [Medicago truncatula] &gt;hypothetical protein M569_00222, partial [Genlisea aurea]	GO:0003723;GO:0019684;GO:0019843;GO:0030529;GO:0003735;GO:0005840;GO:0006810;GO:0016020;GO:0016021;GO:0005622;GO:0009507;GO:0006412;GO:0008137;GO:0016491;GO:0016655;GO:0009536;GO:0009535;GO:0009579;GO:0042773;GO:0048038;GO:0015935;GO:0055114	RNA binding;photosynthesis, light reaction;rRNA binding;intracellular ribonucleoprotein complex;structural constituent of ribosome;ribosome;transport;membrane;integral component of membrane;intracellular;chloroplast;translation;NADH dehydrogenase (ubiquinone) activity;oxidoreductase activity;oxidoreductase activity, acting on NAD(P)H, quinone or similar compound as acceptor;plastid;chloroplast th…	K02992	RP-S7,MRPS7,rpsG	http://www.genome.jp/dbget-bin/www_bget?ko:K02992	Ribosome	ko03010	KOG4668(C)(NADH dehydrogenase subunits 2, 5, and related proteins)	NAD(P)H-quinone	NAD(P)H-quinone oxidoreductase subunit 2 A, chloroplastic OS=Coffea arabica GN=ndhB1 PE=3 SV=1
Gene:Capana00g001336	0.78	0.92	1.18	4.7	3.62	3.5	3.21	3.24	4.03	1.68	1.44	1.48	3.19	4.43	3.15	2	3.11	4.93	PREDICTED: scarecrow-like protein 3 [Capsicum annuum]	GO:0006355;GO:0006351;GO:0005634;GO:0003700;GO:0000989;GO:0043565	regulation of transcription, DNA-templated;transcription, DNA-templated;nucleus;transcription factor activity, sequence-specific DNA binding;transcription factor activity, transcription factor binding;sequence-specific DNA binding	-	-	-	-	-	-	Scarecrow-like	Scarecrow-like protein 3 OS=Arabidopsis thaliana GN=SCL3 PE=2 SV=1
Gene:Capana00g001337	12.99	12.27	12.79	14.58	12.92	14.25	14.43	14.25	13.25	11.64	11.81	11.53	12.5	13.08	12.71	13.91	13.33	15.03	PREDICTED: protein MICRORCHIDIA 6-like [Capsicum annuum]	-	-	-	-	-	-	-	-	Protein	Protein MICRORCHIDIA 6 OS=Arabidopsis thaliana GN=MORC6 PE=1 SV=1
Gene:Capana00g001338	8.1	7.37	7.44	7.85	7	7.22	12.83	12.16	12.8	7.1	6.5	6.97	5.88	5.69	6.72	7.5	7.8	7.68	PREDICTED: cullin-1-like [Capsicum annuum]	GO:0031625;GO:0006511	ubiquitin protein ligase binding;ubiquitin-dependent protein catabolic process	K03347	CUL1,CDC53	http://www.genome.jp/dbget-bin/www_bget?ko:K03347	Protein processing in endoplasmic reticulum;Ubiquitin mediated proteolysis	ko04141,ko04120	KOG2166(D)(Cullins)	Cullin-1	Cullin-1 OS=Arabidopsis thaliana GN=CUL1 PE=1 SV=1
Gene:Capana00g001340	0.33	0.55	0.74	0.69	0.24	0.53	0.69	0.13	0.56	1.01	0.95	1.1	0.71	1.12	1.42	0.65	0.48	0.39	XP_019223423.1 PREDICTED: kinesin-like protein KIN-14L isoform X1 [Nicotiana attenuata];PREDICTED: kinesin-like protein KIN-14L isoform X1 [Nicotiana attenuata] &gt	-	-	K10406	KIFC2_3	http://www.genome.jp/dbget-bin/www_bget?ko:K10406	-	-	KOG0239(Z)(Kinesin (KAR3 subfamily))	Kinesin-like	Kinesin-like protein KIN-14L OS=Arabidopsis thaliana GN=KIN14L PE=3 SV=2
Gene:Capana00g001341	0.61	0	0.42	0.55	0.97	0.78	0.82	0.21	0.22	0.75	1.07	1.11	0	0.63	0.65	0.19	0.65	0.21	PREDICTED: kinesin-4 [Solanum pennellii]	-	-	K10406	KIFC2_3	http://www.genome.jp/dbget-bin/www_bget?ko:K10406	-	-	KOG0239(Z)(Kinesin (KAR3 subfamily))	Kinesin-like	Kinesin-like protein KIN-14L OS=Arabidopsis thaliana GN=KIN14L PE=3 SV=2
Gene:Capana00g001342	0.13	0.35	0	0.56	0.12	0.47	0	0.13	0	0.39	0.2	0.13	0	0	0	0.23	0.25	0.25	PREDICTED: kinesin-4-like [Capsicum annuum]	-	-	K10406	KIFC2_3	http://www.genome.jp/dbget-bin/www_bget?ko:K10406	-	-	-	Kinesin-like	Kinesin-like protein KIN-14A OS=Oryza sativa subsp. japonica GN=KIN14A PE=2 SV=2
Gene:Capana00g001344	77.64	94.05	107.07	110.15	108.69	110.79	63.98	71.28	41.09	82.12	109.56	113.53	107.56	98.73	101.59	63.51	60.38	57.84	PREDICTED: uncharacterized protein LOC107847914 [Capsicum annuum]	GO:0009535;GO:0016021;GO:0016020	chloroplast thylakoid membrane;integral component of membrane;membrane	-	-	-	-	-	-	-	-
Gene:Capana00g001345	0.2	0	0.21	0.19	0	0	0.21	0.21	0	0.95	0.18	0	0.92	1.27	0.65	0.76	1.1	0	PREDICTED: putative pentatricopeptide repeat-containing protein At3g18840 [Capsicum annuum]	-	-	-	-	-	-	-	-	Pentatricopeptide	Pentatricopeptide repeat-containing protein At2g13600 OS=Arabidopsis thaliana GN=PCMP-E76 PE=3 SV=1
Gene:Capana00g001346	0	0	0	0	0	0	0	0.24	0	0	0	0	0.46	0	0	0	0	0.59	PREDICTED: F-box protein PP2-B11-like [Capsicum annuum]	-	-	-	-	-	-	-	-	F-box	F-box protein PP2-B11 OS=Arabidopsis thaliana GN=PP2B11 PE=1 SV=1
Gene:Capana00g001347	0.42	0.27	0.37	0.33	0.07	0.34	0.14	0.07	0	0.53	0.19	0	0	0.07	0	0.13	0.04	0.21	PREDICTED: F-box protein At3g07870-like [Capsicum annuum]	-	-	-	-	-	-	-	-	F-box	F-box protein At3g07870 OS=Arabidopsis thaliana GN=At3g07870 PE=2 SV=1
Gene:Capana00g001351	0.54	0	0	0	0	0	1.57	0.06	0.68	0	0	0.08	0	0	0	0	0	0.33	AMR36222.1 ATP synthase F1 subunit 1 (mitochondrion) [Nicotiana sylvestris] &gt;AJM70216.1 ATPase subunit 1 (mitochondrion) [Nicotiana tabacum/Hyoscyamus niger cybrid] &gt;ATP synthase F1 subunit 1 [Nicotiana tabacum] &gt;ALD61772.1 ATP synthase F1 subunit 1 (mitochondrion) [Nicotiana tabacum] &gt;AMR36239.1 ATP synthase F1 subunit 1 (mitochondrion) [Nicotiana tabacum];CAA30568.1 unnamed protein …	GO:0015986;GO:0005739;GO:0006811;GO:0016820;GO:0045261;GO:0000166;GO:0046034;GO:0046961;GO:0046933;GO:0015991;GO:0006754;GO:0006810;GO:0015992;GO:0005524;GO:0033178	ATP synthesis coupled proton transport;mitochondrion;ion transport;hydrolase activity, acting on acid anhydrides, catalyzing transmembrane movement of substances;proton-transporting ATP synthase complex, catalytic core F(1);nucleotide binding;ATP metabolic process;proton-transporting ATPase activity, rotational mechanism;proton-transporting ATP synthase activity, rotational mechanism;ATP hydrolys…	K02132	ATPeF1A,ATP5A1,ATP1	http://www.genome.jp/dbget-bin/www_bget?ko:K02132	Oxidative phosphorylation	ko00190	KOG1353(C)(F0F1-type ATP synthase, alpha subunit)	ATP	ATP synthase subunit alpha, mitochondrial OS=Nicotiana plumbaginifolia GN=ATPA PE=3 SV=1
Gene:Capana00g001352	0	0.43	0.26	0.21	0.22	0	0.23	0	0.38	0	0	0	0.52	0.48	0	0.21	0.51	0.24	AIG90053.1 hypothetical protein (mitochondrion) [Capsicum annuum] &gt;AIG89950.1 hypothetical protein (mitochondrion) [Capsicum annuum] &gt;YP_009049775.1 hypothetical protein (mitochondrion) [Capsicum annuum] &gt;AIG90134.1 hypothetical protein (mitochondrion) [Capsicum annuum];hypothetical protein (mitochondrion) [Capsicum annuum] &gt	GO:0016021;GO:0016020;GO:0005739	integral component of membrane;membrane;mitochondrion	K02703	psbA	http://www.genome.jp/dbget-bin/www_bget?ko:K02703	Photosynthesis	ko00195	-	-	-
Gene:Capana00g001353	6.88	6.04	8.49	9.15	8.51	9.41	16.04	16.05	19.99	8.26	9.29	9.11	9.69	10.67	13.57	15.37	15.35	14.32	PREDICTED: hydroxymethylglutaryl-CoA lyase, mitochondrial [Capsicum annuum] &gt;XP_016557302.1 PREDICTED: hydroxymethylglutaryl-CoA lyase, mitochondrial [Capsicum annuum]	GO:0005739;GO:0003824;GO:0008152;GO:0004419	mitochondrion;catalytic activity;metabolic process;hydroxymethylglutaryl-CoA lyase activity	K01640	E4.1.3.4,HMGCL,hmgL	http://www.genome.jp/dbget-bin/www_bget?ko:K01640	Peroxisome;Valine, leucine and isoleucine degradation;Butanoate metabolism;Synthesis and degradation of ketone bodies	ko04146,ko00280,ko00650,ko00072	-	Hydroxymethylglutaryl-CoA	Hydroxymethylglutaryl-CoA lyase, mitochondrial OS=Arabidopsis thaliana GN=HMGCL PE=1 SV=2
Gene:Capana00g001356	49.92	14.43	17.76	84.99	80.65	70.24	38.77	44.94	49.58	70.25	75.51	54.42	80.94	109.63	40.64	39.76	174.98	61.14	PREDICTED: uncharacterized protein LOC107852397 [Capsicum annuum]	-	-	-	-	-	-	-	-	Protein	Protein TAR1 OS=Kluyveromyces lactis (strain ATCC 8585 / CBS 2359 / DSM 70799 / NBRC 1267 / NRRL Y-1140 / WM37) GN=TAR1-A PE=4 SV=2
Gene:Capana00g001358	31.05	32.03	31.18	29.07	30.6	28.76	118.76	96.07	165.94	26.08	27.65	25.18	22.15	17.95	19.1	66.02	57.47	51.95	XP_016554429.1 PREDICTED: uncharacterized protein LOC107853960 [Capsicum annuum];PREDICTED: uncharacterized protein LOC107852189 [Capsicum annuum] &gt	-	-	K08234	yaeR	http://www.genome.jp/dbget-bin/www_bget?ko:K08234	-	-	-	-	-
Gene:Capana00g001359	0	0	0	0	0	0	0	0	0	0	0	0	1.65	0	0	0	0	0	XP_016574660.1 PREDICTED: polygalacturonate 4-alpha-galacturonosyltransferase [Capsicum annuum];PREDICTED: subtilisin-like protease SBT3.17 [Capsicum annuum];PREDICTED: polygalacturonate 4-alpha-galacturonosyltransferase [Capsicum annuum] &gt	GO:0016757;GO:0047262;GO:0000139;GO:0071555;GO:0016740;GO:0016020;GO:0016021;GO:0045489;GO:0005794	transferase activity, transferring glycosyl groups;polygalacturonate 4-alpha-galacturonosyltransferase activity;Golgi membrane;cell wall organization;transferase activity;membrane;integral component of membrane;pectin biosynthetic process;Golgi apparatus	K13648	GAUT	http://www.genome.jp/dbget-bin/www_bget?ko:K13648	Amino sugar and nucleotide sugar metabolism	ko00520	-	-	-
Gene:Capana00g001361	1.78	1.13	0	0	0	0	1.59	0.32	0.68	0.56	0.27	0	0.69	0.96	1.95	0.57	1.32	0.93	AEO95722.1 hypothetical chloroplast RF21 [synthetic construct] &gt;AEO95642.1 hypothetical chloroplast RF21 (chloroplast) [Nicotiana undulata] &gt;AEO95750.1 hypothetical chloroplast RF21 [synthetic construct];AEO95612.1 hypothetical chloroplast RF21 (chloroplast) [Nicotiana undulata] &gt;YP_004891685.1 ycf2 gene product (chloroplast) [Nicotiana undulata] &gt;ycf2 gene product (chloroplast) [Nico…	GO:0000166;GO:0009570;GO:0005739;GO:0005524;GO:0009536;GO:0016020;GO:0009507;GO:0016021	nucleotide binding;chloroplast stroma;mitochondrion;ATP binding;plastid;membrane;chloroplast;integral component of membrane	-	-	-	-	-	-	Protein	Protein Ycf2 A OS=Atropa belladonna GN=ycf2-A PE=3 SV=1
Gene:Capana00g001362	12.49	14.9	13.42	12.72	10.93	13.59	22.04	21.89	24.48	14.79	13.1	13.9	14.73	12.82	13.53	18.56	20.4	19.97	PREDICTED: zinc transporter ZTP29 isoform X1 [Capsicum annuum];PREDICTED: zinc transporter ZTP29 isoform X2 [Capsicum annuum]	GO:0030001;GO:0016021;GO:0016020;GO:0046873;GO:0055085;GO:0071577;GO:0005385	metal ion transport;integral component of membrane;membrane;metal ion transmembrane transporter activity;transmembrane transport;zinc II ion transmembrane transport;zinc ion transmembrane transporter activity	K07238	TC.ZIP,zupT,ZRT3,ZIP2	http://www.genome.jp/dbget-bin/www_bget?ko:K07238	-	-	-	Zinc	Zinc transporter ZTP29 OS=Arabidopsis thaliana GN=ZTP29 PE=2 SV=1
Gene:Capana00g001364	6.4	6.08	6.59	6.44	5.83	6.34	7.37	8.77	7.77	6.6	7	7.29	6.38	5.95	6.6	7.32	6.87	6.23	PREDICTED: DNA mismatch repair protein MLH1 [Capsicum annuum]	GO:0030983;GO:0005524;GO:0006298	mismatched DNA binding;ATP binding;mismatch repair	K08734	MLH1	http://www.genome.jp/dbget-bin/www_bget?ko:K08734	Mismatch repair	ko03430	KOG1979(L)(DNA mismatch repair protein - MLH1 family)	DNA	DNA mismatch repair protein MLH1 OS=Arabidopsis thaliana GN=MLH1 PE=2 SV=1
Gene:Capana00g001365	181.23	185.83	187.15	180.59	175.12	183.35	336.88	302.37	391.5	171.57	173.54	166.59	137.47	143.62	145.56	315.46	331.09	310.1	PREDICTED: calcium sensing receptor, chloroplastic isoform X1 [Capsicum annuum]	GO:0009535;GO:0009579;GO:0071277;GO:0009704;GO:0016020;GO:0016021;GO:0009507;GO:0009534;GO:0090333;GO:0005739	chloroplast thylakoid membrane;thylakoid;cellular response to calcium ion;de-etiolation;membrane;integral component of membrane;chloroplast;chloroplast thylakoid;regulation of stomatal closure;mitochondrion	-	-	-	-	-	-	Calcium	Calcium sensing receptor, chloroplastic OS=Arabidopsis thaliana GN=CAS PE=1 SV=1
Gene:Capana00g001366	0	0	0	0	0	0.15	0	0	0	0	0	0	0	0	0	0	0	0	PREDICTED: ethylene-responsive transcription factor SHINE 2-like [Capsicum annuum]	GO:0003677;GO:0005634;GO:0003700;GO:0006351;GO:0006355	DNA binding;nucleus;transcription factor activity, sequence-specific DNA binding;transcription, DNA-templated;regulation of transcription, DNA-templated	-	-	-	-	-	-	Ethylene-responsive	Ethylene-responsive transcription factor RAP2-11 OS=Arabidopsis thaliana GN=RAP2-11 PE=2 SV=1
Gene:Capana00g001367	0	0	0	0	0	0	0	0	0	0	0	0	0.46	0.21	0.22	0	0.44	0	PREDICTED: cucumber peeling cupredoxin-like [Capsicum annuum]	GO:0009055	electron carrier activity	-	-	-	-	-	-	Cucumber	Cucumber peeling cupredoxin OS=Cucumis sativus PE=1 SV=3
Gene:Capana00g001370	0.04	0.19	0.13	0.18	0.19	0	0.12	0	0.17	0.17	0.59	0.13	0.18	0.25	0.17	0.15	0.17	0	PREDICTED: vicilin-like antimicrobial peptides 2-2 [Capsicum annuum]	-	-	-	-	-	-	-	-	Vicilin-like	Vicilin-like antimicrobial peptides 2-2 OS=Macadamia integrifolia GN=AMP2-2 PE=2 SV=1
Gene:Capana00g001372	0.31	0	0.34	0	0	0	0	0.35	0	0.3	0	0.72	0.74	0	0.69	0	0	0.33	PREDICTED: vicilin-like antimicrobial peptides 2-2 [Capsicum annuum]	-	-	-	-	-	-	-	-	Vicilin-like	Vicilin-like antimicrobial peptides 2-2 OS=Macadamia integrifolia GN=AMP2-2 PE=2 SV=1
Gene:Capana00g001373	1.16	1.24	1.14	1.15	0.96	0.96	0.93	1.29	1.27	1.11	1.27	1.93	1.85	1.65	1.32	1.49	1.97	1.46	PREDICTED: uncharacterized protein LOC107852725 isoform X1 [Capsicum annuum]	-	-	-	-	-	-	-	KOG2043(KTDL)(Signaling protein SWIFT and related BRCT domain proteins)	PAX-interacting	PAX-interacting protein 1 OS=Bos taurus GN=PAXIP1 PE=2 SV=1
Gene:Capana00g001374	0.62	0.8	0.85	1.37	1.83	2.49	0.97	0.74	0.65	1.26	0.91	1.74	1.44	2.56	2.71	0.5	0.64	0.43	PREDICTED: UPF0481 protein At3g47200-like [Capsicum annuum];PREDICTED: uncharacterized protein LOC107852724 [Capsicum annuum]	GO:0016021;GO:0016020	integral component of membrane;membrane	-	-	-	-	-	-	-	-
Gene:Capana00g001375	1.22	0	0.89	0	0.86	0.88	1.4	0	0	1.59	2.68	4.88	2.98	0.91	1.39	0.82	0.47	0	PREDICTED: UPF0481 protein At3g47200-like [Capsicum annuum]	GO:0016020;GO:0016021	membrane;integral component of membrane	-	-	-	-	-	-	-	-
Gene:Capana00g001376	0	0	0	0	0	0	0	0	0	0	0	1.59	0	0	0	0	0	0	PREDICTED: mitogen-activated protein kinase kinase kinase A-like [Capsicum annuum]	GO:0004674;GO:0000166;GO:0004702;GO:0004672;GO:0006468;GO:0005524;GO:0005737	protein serine/threonine kinase activity;nucleotide binding;signal transducer, downstream of receptor, with serine/threonine kinase activity;protein kinase activity;protein phosphorylation;ATP binding;cytoplasm	-	-	-	-	-	-	-	-
Gene:Capana00g001378	1.87	2.95	3.1	1.41	0.51	2.09	2.21	2.25	0.58	3.71	2.24	1.73	2.71	4.27	3.79	1.91	3.31	1.54	PREDICTED: disease resistance protein At4g27190-like isoform X1 [Capsicum annuum]	GO:0006952;GO:0043531	defense response;ADP binding	K13459	RPS2	http://www.genome.jp/dbget-bin/www_bget?ko:K13459	Plant-pathogen interaction	ko04626	-	Probable	Probable disease resistance protein At4g27220 OS=Arabidopsis thaliana GN=At4g27220 PE=2 SV=1
Gene:Capana00g001379	0	0.84	0.23	0.41	0.43	0.87	0.69	0.23	0	0.21	0.2	0.98	0.25	0.48	0.48	0.42	0.97	1.14	PREDICTED: disease resistance protein At4g27190-like [Capsicum annuum]	GO:0006952;GO:0043531	defense response;ADP binding	K13459	RPS2	http://www.genome.jp/dbget-bin/www_bget?ko:K13459	Plant-pathogen interaction	ko04626	-	-	-
Gene:Capana00g001380	1.11	0.21	0.23	0.81	0.64	1.51	0.91	0	0.74	1.03	0.59	0.97	2.97	1.61	1.42	0	0.4	0.68	PREDICTED: disease resistance protein At4g27190-like [Solanum tuberosum]	GO:0043531;GO:0006952	ADP binding;defense response	K13459	RPS2	http://www.genome.jp/dbget-bin/www_bget?ko:K13459	Plant-pathogen interaction	ko04626	-	-	-
Gene:Capana00g001385	54.31	62.99	63.55	58.26	59.14	60.63	76.16	78.33	70.94	64.41	60.54	68.68	53.07	46.52	48.71	75.95	66.62	72.61	PREDICTED: pre-mRNA-processing protein 40A-like [Capsicum annuum]	-	-	K12821	PRPF40,PRP40	http://www.genome.jp/dbget-bin/www_bget?ko:K12821	Spliceosome	ko03040	-	Pre-mRNA-processing	Pre-mRNA-processing protein 40A OS=Arabidopsis thaliana GN=PRP40A PE=1 SV=1
Gene:Capana00g001387	0.46	0.21	1.39	0.51	0.25	0.42	0	0.28	0.89	0.69	0.46	0.67	0.85	0.29	0	0.24	0	0	PREDICTED: ubiquinone biosynthesis protein COQ9, mitochondrial-like, partial [Capsicum annuum]	GO:0006744;GO:0005743;GO:0005739;GO:0008289	ubiquinone biosynthetic process;mitochondrial inner membrane;mitochondrion;lipid binding	K18587	COQ9	http://www.genome.jp/dbget-bin/www_bget?ko:K18587	-	-	KOG2969(S)(Uncharacterized conserved protein)	Ubiquinone	Ubiquinone biosynthesis protein COQ9, mitochondrial OS=Xenopus tropicalis GN=coq9 PE=2 SV=1
Gene:Capana00g001388	45.36	43.77	45.14	46.89	46.84	53.4	52.2	46.16	52.21	46.29	42.5	45.02	39.31	44.75	45.51	42.14	43.18	39.97	PREDICTED: ubiquinone biosynthesis protein COQ9-B, mitochondrial-like isoform X1 [Capsicum annuum]	GO:0005739;GO:0006744;GO:0005743;GO:0008289	mitochondrion;ubiquinone biosynthetic process;mitochondrial inner membrane;lipid binding	K18587	COQ9	http://www.genome.jp/dbget-bin/www_bget?ko:K18587	-	-	KOG2969(S)(Uncharacterized conserved protein)	Ubiquinone	Ubiquinone biosynthesis protein COQ9, mitochondrial OS=Xenopus tropicalis GN=coq9 PE=2 SV=1
Gene:Capana00g001392	56.08	85.73	57.88	57.31	65.45	67.31	38.63	36.61	42.67	68.16	70.75	61.99	52.07	50.48	40.44	21.52	24.44	27.46	PREDICTED: uncharacterized protein LOC107853037 [Capsicum annuum]	-	-	-	-	-	-	-	-	-	-
Gene:Capana00g001393	37.23	40.08	39.37	32.92	42.85	43.88	61.74	50.85	56.98	49.32	47.35	53.28	49.53	52.87	45.74	28.94	40.66	35.92	PREDICTED: transmembrane and coiled-coil domain-containing protein 1-like [Capsicum annuum]	GO:0005739;GO:0005262;GO:0030176;GO:0016021;GO:0016020;GO:0032469	mitochondrion;calcium channel activity;integral component of endoplasmic reticulum membrane;integral component of membrane;membrane;endoplasmic reticulum calcium ion homeostasis	-	-	-	-	-	KOG3312(S)(Predicted membrane protein)	Calcium	Calcium load-activated calcium channel homolog OS=Caenorhabditis elegans GN=F22B5.10 PE=3 SV=1
Gene:Capana00g001394	0.2	0	0	0.17	0.4	1.12	0.61	0	0.61	0.84	0.95	0	1.36	1.61	0.47	0.5	0	0	PREDICTED: uncharacterized protein LOC107852400 [Capsicum annuum];PREDICTED: uncharacterized protein LOC107855668 [Capsicum annuum]	GO:0032259;GO:0046539	methylation;histamine N-methyltransferase activity	-	-	-	-	-	-	-	-
Gene:Capana00g001398	85.55	72.51	95.56	80.44	79.88	88.18	126.47	128.7	177.85	77	81.72	83.87	62.04	47.15	62.38	91.73	99.9	85.14	PREDICTED: uncharacterized protein LOC107854941 [Capsicum annuum]	GO:0016021;GO:0016020;GO:0005509	integral component of membrane;membrane;calcium ion binding	-	-	-	-	-	-	-	-
Gene:Capana00g001399	4.26	4.3	4.18	3.65	4.69	4.22	1.83	1.65	1.23	4.35	4.33	4.53	4.06	4.05	3.7	1.91	1.46	2.17	PREDICTED: pentatricopeptide repeat-containing protein At1g08070, chloroplastic-like [Capsicum annuum]	-	-	-	-	-	-	-	-	Pentatricopeptide	Pentatricopeptide repeat-containing protein At1g08070, chloroplastic OS=Arabidopsis thaliana GN=PCMP-H12 PE=2 SV=1
Gene:Capana00g001405	27.87	29.77	32.58	26.75	30.7	28.25	25.8	23.77	24.95	31.9	28.52	28.64	18.15	21.1	24.87	26	25.22	22.22	XP_016450013.1 PREDICTED: uncharacterized protein LOC107774872 [Nicotiana tabacum];PREDICTED: uncharacterized protein LOC104093406 [Nicotiana tomentosiformis] &gt	-	-	-	-	-	-	-	-	-	-
Gene:Capana00g001410	14.39	13.37	14.88	13.3	12.4	12.85	9.06	8.47	6.95	13.3	11.88	12.87	11.46	10.57	12.89	8.76	7.85	8.31	PREDICTED: uncharacterized protein LOC107851982 isoform X1 [Capsicum annuum];PREDICTED: uncharacterized protein LOC107851982 isoform X2 [Capsicum annuum]	GO:0005634;GO:0006351;GO:0006355;GO:0046983;GO:0003677	nucleus;transcription, DNA-templated;regulation of transcription, DNA-templated;protein dimerization activity;DNA binding	K09260	MEF2A	http://www.genome.jp/dbget-bin/www_bget?ko:K09260	-	-	KOG0014(K)(MADS box transcription factor)	Agamous-like;Agamous-like	Agamous-like MADS-box protein AGL30 OS=Arabidopsis thaliana GN=AGL30 PE=1 SV=1;Agamous-like MADS-box protein AGL65 OS=Arabidopsis thaliana GN=AGL65 PE=1 SV=1
Gene:Capana00g001416	0	0	0	0	0	0	0	0	0	0.39	0	0	0	0	0	0	0	0	-	-	-	-	-	-	-	-	-	-	-
Gene:Capana00g001417	33.7	31.58	37.82	32.26	36.2	33.96	20.83	18.19	15.16	31.55	31.12	31.81	34.74	32.13	30.02	14.31	16	15.39	PREDICTED: phosphoglycolate phosphatase 2-like [Capsicum annuum]	GO:0016787;GO:0008967;GO:0008152;GO:0016791	hydrolase activity;phosphoglycolate phosphatase activity;metabolic process;phosphatase activity	K19269	PGP,PGLP	http://www.genome.jp/dbget-bin/www_bget?ko:K19269	Glyoxylate and dicarboxylate metabolism;Carbon metabolism	ko00630,ko01200	KOG2882(P)(p-Nitrophenyl phosphatase)	Phosphoglycolate	Phosphoglycolate phosphatase 2 OS=Arabidopsis thaliana GN=PGLP2 PE=1 SV=1
Gene:Capana00g001418	0	0	0	0	0	0	0	0	0	0	1.2	0	0	0	0	0	6.89	0	ALD50229.1 ribosomal protein L2 (chloroplast) [Capsicum frutescens] &gt;YP_009169732.1 ribosomal protein L2 (chloroplast) [Capsicum frutescens] &gt;YP_009262927.1 ribosomal protein L2 (chloroplast) [Capsicum chinense] &gt;ALD50253.1 ribosomal protein L2 (chloroplast) [Capsicum frutescens] &gt;ALD50167.1 ribosomal protein L2 (chloroplast) [Capsicum annuum var. glabriusculum] &gt;YP_009169708.1 rib…	GO:0022625;GO:0002181;GO:0030529;GO:0019843;GO:0003735;GO:0005840;GO:0003723;GO:0015934;GO:0009536;GO:0005622;GO:0009507;GO:0016740;GO:0006412	cytosolic large ribosomal subunit;cytoplasmic translation;intracellular ribonucleoprotein complex;rRNA binding;structural constituent of ribosome;ribosome;RNA binding;large ribosomal subunit;plastid;intracellular;chloroplast;transferase activity;translation	K02886	RP-L2,MRPL2,rplB	http://www.genome.jp/dbget-bin/www_bget?ko:K02886	Ribosome	ko03010	KOG2309(J)(60s ribosomal protein L2/L8)	50S	50S ribosomal protein L2, chloroplastic OS=Solanum lycopersicum GN=rpl2-A PE=3 SV=1
Gene:Capana00g001422	1.79	3.62	3.17	3.41	4.25	1.68	0.63	0.71	0.69	3.62	3.77	1.9	2.58	1.56	3.13	1.83	0.56	2.36	-	-	-	-	-	-	-	-	-	-	-
Gene:Capana00g001423	115.37	138.91	107.69	128.9	132.03	137.22	165.24	174.79	110.61	109.53	116.16	120.86	68.57	67.78	65.6	119.98	109.3	127.21	PREDICTED: F-box/kelch-repeat protein At1g15670-like [Capsicum annuum]	GO:0031463;GO:0004842	Cul3-RING ubiquitin ligase complex;ubiquitin-protein transferase activity	-	-	-	-	-	-	F-box/kelch-repeat	F-box/kelch-repeat protein At1g15670 OS=Arabidopsis thaliana GN=At1g15670 PE=2 SV=1
Gene:Capana00g001424	9.33	8.29	9.09	9.76	10.34	10.65	6.43	7.07	4.21	6.87	7.44	7.88	8.62	8.44	9.35	6.92	6.74	5.61	PREDICTED: pre-mRNA-splicing factor prp12 [Capsicum annuum]	GO:0003676;GO:0005634	nucleic acid binding;nucleus	K12830	SF3B3,SAP130,RSE1	http://www.genome.jp/dbget-bin/www_bget?ko:K12830	Spliceosome	ko03040	KOG1898(A)(Splicing factor 3b, subunit 3)	Pre-mRNA-splicing	Pre-mRNA-splicing factor RSE1 OS=Ustilago maydis (strain 521 / FGSC 9021) GN=RSE1 PE=3 SV=1
Gene:Capana00g001425	0	0	0.16	1.36	1.31	1.16	0.14	0.26	0.28	0	0.03	0.08	4.31	5.51	5.29	0.41	0.28	0.45	PREDICTED: IQ domain-containing protein IQM6-like [Capsicum annuum]	-	-	-	-	-	-	-	-	IQ	IQ domain-containing protein IQM6 OS=Arabidopsis thaliana GN=IQM6 PE=2 SV=1
Gene:Capana00g001426	30.42	28.27	31.11	26.89	24.13	25.62	21.38	18.96	19.65	21.54	23.36	22.69	18.86	19.37	19.45	30.26	30.81	29.41	PREDICTED: uncharacterized protein LOC107854809 isoform X1 [Capsicum annuum];PREDICTED: uncharacterized protein LOC107854809 isoform X3 [Capsicum annuum]	GO:0016020;GO:0016021;GO:0009506	membrane;integral component of membrane;plasmodesma	-	-	-	-	-	-	-	-
Gene:Capana00g001427	4.62	3.02	3.99	6	0.65	4.1	2.89	5.93	2.34	2.6	2.06	1.91	0.83	1.35	2.7	15.5	6.48	12.03	PREDICTED: uncharacterized protein LOC107854809 isoform X1 [Capsicum annuum]	-	-	-	-	-	-	-	-	-	-
Gene:Capana00g001428	10.94	8.79	10.2	9.45	9.6	10.16	10.64	9.91	8.85	9.16	8.35	8.99	6.17	7.68	6.87	14.44	13.76	13.91	PREDICTED: uncharacterized protein LOC107854313 [Capsicum annuum]	GO:0016020;GO:0016021	membrane;integral component of membrane	-	-	-	-	-	-	-	-
Gene:Capana00g001432	12.21	11.31	12.63	14.24	13.93	13.6	12.55	14.24	9.36	13.31	14.16	13.53	17.2	15.26	15.08	15.69	15.24	14.92	XP_016555701.1 PREDICTED: myosin-binding protein 7-like isoform X1 [Capsicum annuum];PREDICTED: myosin-binding protein 7-like isoform X1 [Capsicum annuum] &gt;PREDICTED: myosin-binding protein 7-like isoform X2 [Capsicum annuum]	-	-	-	-	-	-	-	-	Myosin-binding	Myosin-binding protein 7 OS=Arabidopsis thaliana GN=MYOB7 PE=1 SV=1
Gene:Capana00g001438	0	0	0	0.52	0	0.58	0	0.63	0	1.02	0	0	0	0	0	0	0	0	PREDICTED: receptor-like protein 12 [Solanum lycopersicum]	GO:0016020;GO:0016021	membrane;integral component of membrane	-	-	-	-	-	-	-	-
Gene:Capana00g001439	0	0.25	0	0.12	0.25	0.38	0	0.14	0	0.12	0	0.14	0	0	0.28	0	0.14	0.14	PREDICTED: receptor-like protein 12 [Solanum pennellii]	GO:0016021;GO:0016020	integral component of membrane;membrane	-	-	-	-	-	-	Receptor	Receptor like protein 30 OS=Arabidopsis thaliana GN=RLP30 PE=2 SV=1
Gene:Capana00g001440	17.64	19.48	15.5	16.53	15.32	14.35	12.28	12.15	15.14	15.68	14.63	17.22	14.5	13.87	13.9	12.86	11.57	13.03	PREDICTED: uncharacterized protein LOC107856753 [Capsicum annuum];XP_006367594.1 PREDICTED: calpain-type cysteine protease DEK1 [Solanum tuberosum];PREDICTED: calpain-type cysteine protease DEK1 [Solanum tuberosum] &gt	GO:0016020;GO:0016021	membrane;integral component of membrane	-	-	-	-	-	KOG0045(OT)(Cytosolic Ca2+-dependent cysteine protease (calpain), large subunit (EF-Hand protein superfamily))	Calpain-type	Calpain-type cysteine protease DEK1 OS=Arabidopsis thaliana GN=DEK1 PE=1 SV=1
Gene:Capana00g001441	282.72	234.73	340.92	281.89	247.26	239.57	195.34	184.64	205.93	317.38	323.06	325.33	224.86	226.61	253.78	181.52	183.46	162.75	PREDICTED: S-norcoclaurine synthase 1-like [Capsicum annuum]	GO:0009738;GO:0006952;GO:0010427;GO:0005634;GO:0004864;GO:0005737;GO:0004872;GO:0009607;GO:0080163	abscisic acid-activated signaling pathway;defense response;abscisic acid binding;nucleus;protein phosphatase inhibitor activity;cytoplasm;receptor activity;response to biotic stimulus;regulation of protein serine/threonine phosphatase activity	-	-	-	-	-	-	S-norcoclaurine	S-norcoclaurine synthase 1 OS=Papaver somniferum GN=NCS1 PE=1 SV=1
Gene:Capana00g001443	0.32	0.41	0.32	0.78	0.92	0.68	0.7	1.07	0.68	0.5	0.58	0.46	0.72	0.56	0.59	1.21	1.05	0.85	PREDICTED: LRR receptor-like serine/threonine-protein kinase EFR isoform X1 [Capsicum annuum]	-	-	-	-	-	-	-	-	Receptor	Receptor kinase-like protein Xa21 OS=Oryza sativa subsp. indica GN=XA21 PE=1 SV=1
Gene:Capana00g001445	0.57	0.28	0.43	32.38	33.36	32.13	27.64	25.65	22.52	1.61	0.8	1.27	213.3	216.89	225.57	120.63	121.11	108.04	PREDICTED: histidine decarboxylase-like [Capsicum annuum] &gt;XP_016548704.1 PREDICTED: histidine decarboxylase-like [Capsicum annuum]	GO:0019752;GO:0003824;GO:0016829;GO:0016831;GO:0030170	carboxylic acid metabolic process;catalytic activity;lyase activity;carboxy-lyase activity;pyridoxal phosphate binding	K01590	hdc,HDC	http://www.genome.jp/dbget-bin/www_bget?ko:K01590	Histidine metabolism	ko00340	KOG0629(E)(Glutamate decarboxylase and related proteins)	Histidine	Histidine decarboxylase OS=Solanum lycopersicum GN=HDC PE=2 SV=1
Gene:Capana00g001446	0	0	0	0	0	0.3	0	0	8.53	0	0.92	0	0	0	0	0	0	0	PREDICTED: histidine decarboxylase-like [Capsicum annuum]	GO:0019752;GO:0030170;GO:0016831;GO:0016829;GO:0003824	carboxylic acid metabolic process;pyridoxal phosphate binding;carboxy-lyase activity;lyase activity;catalytic activity	K01590	hdc,HDC	http://www.genome.jp/dbget-bin/www_bget?ko:K01590	Histidine metabolism	ko00340	-	Serine	Serine decarboxylase 1 OS=Oryza sativa subsp. japonica GN=SDC1 PE=3 SV=1
Gene:Capana00g001447	16.46	11.34	12.84	18.76	12.77	13.5	14.32	18.16	15.54	11.85	6.24	6.54	10.48	10.49	11.99	21.9	19.43	16.48	PREDICTED: signal recognition particle subunit SRP72 [Capsicum annuum]	GO:0006614;GO:0048500;GO:0030529;GO:0008312;GO:0005047;GO:0005737;GO:0005786	SRP-dependent cotranslational protein targeting to membrane;signal recognition particle;intracellular ribonucleoprotein complex;7S RNA binding;signal recognition particle binding;cytoplasm;signal recognition particle, endoplasmic reticulum targeting	K03108	SRP72	http://www.genome.jp/dbget-bin/www_bget?ko:K03108	Protein export	ko03060	-	Signal	Signal recognition particle subunit SRP72 OS=Dictyostelium discoideum GN=srp72 PE=3 SV=1
Gene:Capana00g001448	2.38	2.25	2.05	2.63	2.63	2.08	2.04	1.79	0.64	1.56	2.05	2.53	1.8	3.47	2.17	1.45	1.07	1.34	XP_016543225.1 PREDICTED: brefeldin A-inhibited guanine nucleotide-exchange protein 2-like isoform X1 [Capsicum annuum];XP_016543220.1 PREDICTED: brefeldin A-inhibited guanine nucleotide-exchange protein 2-like isoform X1 [Capsicum annuum] &gt;XP_016543219.1 PREDICTED: brefeldin A-inhibited guanine nucleotide-exchange protein 2-like isoform X1 [Capsicum annuum] &gt;XP_016543218.1 PREDICTED: brefe…	GO:0032012;GO:0016192;GO:0005802;GO:0005086;GO:0005829	regulation of ARF protein signal transduction;vesicle-mediated transport;trans-Golgi network;ARF guanyl-nucleotide exchange factor activity;cytosol	K18442	ARFGEF,BIG	http://www.genome.jp/dbget-bin/www_bget?ko:K18442	Endocytosis	ko04144	KOG0929(U)(Guanine nucleotide exchange factor)	Brefeldin	Brefeldin A-inhibited guanine nucleotide-exchange protein 2 OS=Arabidopsis thaliana GN=BIG2 PE=2 SV=1
Gene:Capana00g001449	1801.12	392.04	293.17	461.02	481.68	345.1	176.51	164.87	383.47	360.89	332.7	327.34	576.29	790.92	273.41	311.76	1573.01	345.47	AES99445.1 signal anchor, putative [Medicago truncatula];hypothetical protein MTR_4g006070 [Medicago truncatula] &gt;hypothetical protein (mitochondrion) [Capsicum annuum];AES86353.1 hypothetical protein MTR_4g006070 [Medicago truncatula];signal anchor, putative [Medicago truncatula] &gt	GO:0005739	mitochondrion	-	-	-	-	-	-	Uncharacterized	Uncharacterized protein ORF91 OS=Phalaenopsis aphrodite subsp. formosana PE=4 SV=1
Gene:Capana00g001450	1136.25	348.26	285.73	564.03	365.8	396.52	168.52	168.39	345.53	386.51	376.24	286.71	434.94	543.7	254.93	309.87	1041.71	255.54	Metallocarboxypeptidase inhibitor [Dorcoceras hygrometricum];putative ribonuclease h protein [Nicotiana attenuata]	GO:0016984;GO:0000287;GO:0009507;GO:0009536;GO:0015977	ribulose-bisphosphate carboxylase activity;magnesium ion binding;chloroplast;plastid;carbon fixation	K01859	E5.5.1.6	http://www.genome.jp/dbget-bin/www_bget?ko:K01859	Flavonoid biosynthesis	ko00941	-	-	-
Gene:Capana00g001453	1.06	1.36	0.38	0.68	0.73	0.75	0.39	0.4	0	0	0.33	1.24	0.42	0	0.4	0.35	0	0	YP_009169706.1 ribosomal protein L22 (chloroplast) [Capsicum frutescens] &gt;APT42022.1 ribosomal protein L22 (chloroplast) [Capsicum eximium];APT41935.1 ribosomal protein L22 (chloroplast) [Capsicum tovarii] &gt;ALD50399.1 ribosomal protein L22 (chloroplast) [Capsicum baccatum var. baccatum] &gt;ribosomal protein L22 (chloroplast) [Capsicum annuum] &gt;YP_009262902.1 ribosomal protein L22 (chlor…	GO:0015934;GO:0003723;GO:0003735;GO:0005840;GO:0019843;GO:0030529;GO:0006412;GO:0009507;GO:0005622;GO:0009536	large ribosomal subunit;RNA binding;structural constituent of ribosome;ribosome;rRNA binding;intracellular ribonucleoprotein complex;translation;chloroplast;intracellular;plastid	K02890	RP-L22,MRPL22,rplV	http://www.genome.jp/dbget-bin/www_bget?ko:K02890	Ribosome	ko03010	-	50S	50S ribosomal protein L22, chloroplastic OS=Nicotiana tomentosiformis GN=rpl22 PE=3 SV=1
Gene:Capana00g001461	917.34	1142.14	949.38	939.22	963.84	982.87	495.98	487.28	395.82	1064.7	1045.81	1069.71	1000.4	965.23	940.97	560.28	552.16	587.79	AltName: Full=O-acetylserine sulfhydrylase; AltName: Full=CSase B; AltName: Full=O-acetylserine (thiol)-lyase;AIL49301.1 cysteine synthase isoform 1 [Capsicum annuum];XP_016556137.1 PREDICTED: cysteine synthase, chloroplastic/chromoplastic [Capsicum annuum] &gt;cysteine synthase, chloroplastic/chromoplastic [Capsicum annuum] &gt; Flags: Precursor &gt; AltName: Full=OAS-TL B; Short=CS-B;CAA46086.1…	GO:0008652;GO:0006535;GO:0004124;GO:0005737;GO:0016740;GO:0019344;GO:0030170	cellular amino acid biosynthetic process;cysteine biosynthetic process from serine;cysteine synthase activity;cytoplasm;transferase activity;cysteine biosynthetic process;pyridoxal phosphate binding	K01738	cysK	http://www.genome.jp/dbget-bin/www_bget?ko:K01738	Cysteine and methionine metabolism;Sulfur metabolism;Biosynthesis of amino acids;Carbon metabolism	ko00270,ko00920,ko01230,ko01200	KOG1252(E)(Cystathionine beta-synthase and related enzymes);KOG1250(E)(Threonine/serine dehydratases)	Cysteine	Cysteine synthase, chloroplastic/chromoplastic OS=Capsicum annuum PE=2 SV=1
Gene:Capana00g001465	0	0	0	0	0	0	0	0	0	0	0	0	0	0	0	0	0	0.44	XP_016541045.1 PREDICTED: agamous-like MADS-box protein AGL29 [Capsicum annuum];PREDICTED: agamous-like MADS-box protein AGL29 [Capsicum annuum] &gt	GO:0005634;GO:0006351;GO:0006355;GO:0046983;GO:0003677	nucleus;transcription, DNA-templated;regulation of transcription, DNA-templated;protein dimerization activity;DNA binding	-	-	-	-	-	-	-	-
Gene:Capana00g001470	0.17	0.23	0.35	0.07	0	0	0	0	0.58	0.08	0.07	0.09	0.65	0.09	0.09	0	0.45	0.09	hypothetical protein F511_33237 [Dorcoceras hygrometricum];PREDICTED: uncharacterized protein LOC107856603 [Capsicum annuum];hypothetical protein GLYMA_13G018200 [Glycine max];LOW QUALITY PROTEIN: hypothetical protein CFOL_v3_33685, partial [Cephalotus follicularis]	-	-	-	-	-	-	-	-	Protein	Protein TAR1 OS=Kluyveromyces lactis (strain ATCC 8585 / CBS 2359 / DSM 70799 / NBRC 1267 / NRRL Y-1140 / WM37) GN=TAR1-A PE=4 SV=2
Gene:Capana00g001475	0.1	0	0	0	0	0	0.09	0.47	0.4	1.55	1.79	2.5	1.04	1.92	2.27	2.91	4.07	3.03	PREDICTED: F-box protein CPR30-like [Capsicum annuum]	-	-	-	-	-	-	-	-	Putative	Putative F-box protein At3g21120 OS=Arabidopsis thaliana GN=At3g21120 PE=4 SV=1
Gene:Capana00g001478	14.75	13.93	13.68	17.79	16.68	17.52	15.71	16.4	14.72	11.02	12.41	12.67	15.2	15.95	16.88	17.58	19.56	17.33	PREDICTED: protein arginine N-methyltransferase 1.5 isoform X1 [Capsicum annuum]	GO:0005634;GO:0032259;GO:0006355;GO:0008469;GO:0016740;GO:0008168;GO:0005829;GO:0035246;GO:0019918;GO:0006479	nucleus;methylation;regulation of transcription, DNA-templated;histone-arginine N-methyltransferase activity;transferase activity;methyltransferase activity;cytosol;peptidyl-arginine N-methylation;peptidyl-arginine methylation, to symmetrical-dimethyl arginine;protein methylation	K02516	PRMT5,HSL7	http://www.genome.jp/dbget-bin/www_bget?ko:K02516	RNA transport	ko03013	KOG1499(OKT)(Protein arginine N-methyltransferase PRMT1 and related enzymes);KOG0822(D)(Protein kinase inhibitor)	Protein	Protein arginine N-methyltransferase 1.5 OS=Arabidopsis thaliana GN=PMRT15 PE=1 SV=2
Gene:Capana00g001480	28.06	27.49	28.75	28.72	28.61	28.2	27.02	28.33	18.73	20.82	22	23.63	25.42	25.79	25.33	25.1	23.98	25.4	PREDICTED: xanthine dehydrogenase 1-like [Capsicum annuum]	GO:0003824;GO:0051536;GO:0016491;GO:0055114;GO:0050660;GO:0009055;GO:0051537;GO:0009115;GO:0046872;GO:0005829;GO:0005506;GO:0016614;GO:0016903	catalytic activity;iron-sulfur cluster binding;oxidoreductase activity;oxidation-reduction process;flavin adenine dinucleotide binding;electron carrier activity;2 iron, 2 sulfur cluster binding;xanthine catabolic process;metal ion binding;cytosol;iron ion binding;oxidoreductase activity, acting on CH-OH group of donors;oxidoreductase activity, acting on the aldehyde or oxo group of donors	K00106	XDH	http://www.genome.jp/dbget-bin/www_bget?ko:K00106	Peroxisome;Caffeine metabolism;Purine metabolism	ko04146,ko00232,ko00230	KOG0430(F)(Xanthine dehydrogenase)	Xanthine	Xanthine dehydrogenase 1 OS=Arabidopsis thaliana GN=XDH1 PE=1 SV=1
Gene:Capana00g001482	0.05	0.22	0	0.04	0.22	0.09	0.09	0.05	0.05	0.09	0.08	0.1	0	0.1	0	0	0.05	0.05	PREDICTED: mannan synthase 1-like [Capsicum annuum]	-	-	K13680	CSLA	http://www.genome.jp/dbget-bin/www_bget?ko:K13680	-	-	-	Mannan	Mannan synthase 1 OS=Cyamopsis tetragonoloba GN=ManS PE=1 SV=1
Gene:Capana00g001483	242.27	281.68	254.93	282.19	278.87	274.85	230.34	234.81	239.99	267.27	279.4	261.17	219.24	240.39	204.96	185.96	181.46	192.59	PREDICTED: heavy metal-associated isoprenylated plant protein 3 isoform X1 [Capsicum annuum]	GO:0046916;GO:0046872;GO:0046914;GO:0005737;GO:0030001	cellular transition metal ion homeostasis;metal ion binding;transition metal ion binding;cytoplasm;metal ion transport	-	-	-	-	-	-	Heavy;Heavy	Heavy metal-associated isoprenylated plant protein 6 OS=Arabidopsis thaliana GN=HIPP06 PE=1 SV=1;Heavy metal-associated isoprenylated plant protein 5 OS=Arabidopsis thaliana GN=HIPP05 PE=1 SV=2
Gene:Capana00g001484	23.59	26.03	27.06	27.24	27.18	26.77	25.45	25.8	33.74	22.72	22.69	23.02	21.41	25.39	22.82	21.77	19.37	21.36	PREDICTED: uncharacterized vacuolar membrane protein YML018C [Capsicum annuum]	GO:0016021;GO:0016020;GO:0006810	integral component of membrane;membrane;transport	K15289	SLC35F5	http://www.genome.jp/dbget-bin/www_bget?ko:K15289	-	-	KOG2765(S)(Predicted membrane protein)	Solute;Uncharacterized	Solute carrier family 35 member F5 OS=Pongo abelii GN=SLC35F5 PE=2 SV=1;Uncharacterized vacuolar membrane protein YML018C OS=Saccharomyces cerevisiae (strain ATCC 204508 / S288c) GN=YML018C PE=1 SV=1
Gene:Capana00g001486	24.32	24.65	24.54	24.79	25.1	27.61	35.06	32.71	30.55	28.76	28.23	29.71	29.06	26.61	29.78	29.62	30.42	34.67	PREDICTED: zinc finger protein CONSTANS-LIKE 14-like [Capsicum annuum]	GO:0008270;GO:0005622	zinc ion binding;intracellular	-	-	-	-	-	-	Zinc	Zinc finger protein CONSTANS-LIKE 14 OS=Arabidopsis thaliana GN=COL14 PE=2 SV=2
Gene:Capana00g001488	19.98	19.36	21.82	18.81	19.96	19.25	22.14	19.78	19.42	19.75	17.05	18.19	19.17	16.81	17.17	16.74	14.99	14.85	PREDICTED: choline monooxygenase, chloroplastic isoform X2 [Capsicum annuum]	GO:0051536;GO:0016491;GO:0006725;GO:0055114;GO:0051537;GO:0046872;GO:0019439;GO:0016708;GO:0005506;GO:0004497	iron-sulfur cluster binding;oxidoreductase activity;cellular aromatic compound metabolic process;oxidation-reduction process;2 iron, 2 sulfur cluster binding;metal ion binding;aromatic compound catabolic process;oxidoreductase activity, acting on paired donors, with incorporation or reduction of molecular oxygen, NAD(P)H as one donor, and incorporation of two atoms of oxygen into one donor;iron i…	K00499	CMO	http://www.genome.jp/dbget-bin/www_bget?ko:K00499	Glycine, serine and threonine metabolism	ko00260	-	Choline	Choline monooxygenase, chloroplastic OS=Arabidopsis thaliana GN=At4g29890 PE=2 SV=2
Gene:Capana00g001489	0	0	0	0	0	0.46	0	0	0	0	0	0	0	0.48	0.97	0.43	0	0	PREDICTED: uncharacterized protein LOC107851953 [Capsicum annuum]	-	-	-	-	-	-	-	-	-	-
Gene:Capana00g001491	4.53	5.65	5.47	3.64	4.53	3.74	2.12	3.62	2.74	3.76	3.56	3.08	4.22	3.92	4.25	3.39	2.55	5.02	PREDICTED: protein MEMO1 [Solanum tuberosum];PREDICTED: protein MEMO1 [Solanum pennellii]	-	-	K06990	MEMO1	http://www.genome.jp/dbget-bin/www_bget?ko:K06990	-	-	KOG3086(R)(Predicted dioxygenase)	Protein	Protein MEMO1 homolog OS=Dictyostelium discoideum GN=memo1 PE=3 SV=1
Gene:Capana00g001493	0	0	0.16	0	0	0	0	0	0	0	0	0	0.17	0	0.65	0.14	0	0	PREDICTED: 1,2-dihydroxy-3-keto-5-methylthiopentene dioxygenase 2-like [Capsicum annuum]	-	-	K08967	mtnD,mtnZ,ADI1	http://www.genome.jp/dbget-bin/www_bget?ko:K08967	Cysteine and methionine metabolism	ko00270	KOG2107(S)(Uncharacterized conserved protein, contains double-stranded beta-helix domain)	1,2-dihydroxy-3-keto-5-methylthiopentene	1,2-dihydroxy-3-keto-5-methylthiopentene dioxygenase 2 OS=Vitis vinifera GN=VIT_05s0020g04080 PE=3 SV=1
Gene:Capana00g001494	35.77	34.47	35.8	36.32	35.07	37.33	37.31	37.62	26.67	30.32	31.81	30.73	33.64	33.35	33.59	36.11	35.16	34.59	PREDICTED: DNA damage-binding protein 1 isoform X1 [Capsicum annuum];PREDICTED: DNA damage-binding protein 1 isoform X2 [Capsicum annuum]	GO:0016567;GO:0010017;GO:0005634;GO:0043161;GO:0031461;GO:0009585;GO:0003684;GO:0006289;GO:0003676	protein ubiquitination;red or far-red light signaling pathway;nucleus;proteasome-mediated ubiquitin-dependent protein catabolic process;cullin-RING ubiquitin ligase complex;red, far-red light phototransduction;damaged DNA binding;nucleotide-excision repair;nucleic acid binding	K10610	DDB1	http://www.genome.jp/dbget-bin/www_bget?ko:K10610	Ubiquitin mediated proteolysis;Nucleotide excision repair	ko04120,ko03420	KOG1897(L)(Damage-specific DNA binding complex, subunit DDB1);KOG1898(A)(Splicing factor 3b, subunit 3)	DNA;DNA	DNA damage-binding protein 1 OS=Solanum lycopersicum GN=DDB1 PE=1 SV=1;DNA damage-binding protein 1 OS=Solanum cheesmaniae GN=DDB1 PE=3 SV=1
Gene:Capana00g001496	0	0	0.44	0.58	1.68	0.55	49.73	39.23	72.53	0	0	0	42.78	66.83	54.05	49.02	41.27	33.34	5-epi-aristolochene synthase [Capsicum annuum var. annuum]	-	-	K14182	HVS	http://www.genome.jp/dbget-bin/www_bget?ko:K14182	Sesquiterpenoid and triterpenoid biosynthesis	ko00909	-	5-epiaristolochene	5-epiaristolochene synthase OS=Capsicum annuum GN=EAS PE=1 SV=1
Gene:Capana00g001497	0.11	0.12	0	0.49	0.45	0.53	19.87	17.24	18	0	0.18	0.05	12.62	12.03	13.28	8.93	10.49	9.42	PREDICTED: 5-epiaristolochene synthase-like [Capsicum annuum]	GO:0008152;GO:0016829;GO:0046872;GO:0010333;GO:0000287	metabolic process;lyase activity;metal ion binding;terpene synthase activity;magnesium ion binding	K14182	HVS	http://www.genome.jp/dbget-bin/www_bget?ko:K14182	Sesquiterpenoid and triterpenoid biosynthesis	ko00909	-	5-epiaristolochene	5-epiaristolochene synthase OS=Capsicum annuum GN=EAS PE=1 SV=1
Gene:Capana00g001498	0.29	0.16	0.45	1.46	1.1	0.98	38.72	37.67	47.19	0.28	0.03	0	30.94	34.83	38.39	27.54	25.58	22.33	PREDICTED: 5-epiaristolochene synthase-like [Capsicum annuum]	GO:0046872;GO:0000287;GO:0010333;GO:0008152;GO:0016829	metal ion binding;magnesium ion binding;terpene synthase activity;metabolic process;lyase activity	K14182;K18117	HVS;TPS31	http://www.genome.jp/dbget-bin/www_bget?ko:K14182;http://www.genome.jp/dbget-bin/www_bget?ko:K18117	Sesquiterpenoid and triterpenoid biosynthesis	ko00909	-	5-epiaristolochene	5-epiaristolochene synthase OS=Capsicum annuum GN=EAS PE=1 SV=1
Gene:Capana00g001499	39.02	39.08	49.88	42.63	47.27	45.72	83.04	77.73	88.62	46.29	52.6	49.77	56.45	53.86	61.53	60.63	65.36	57.07	PREDICTED: vesicle-associated membrane protein 727 [Capsicum annuum]	GO:0007033;GO:0000149;GO:0010008;GO:0006887;GO:0005768;GO:0006623;GO:0006906;GO:0031901;GO:0016021;GO:0016020;GO:0006810;GO:0005484;GO:0031201;GO:0016192;GO:0015031	vacuole organization;SNARE binding;endosome membrane;exocytosis;endosome;protein targeting to vacuole;vesicle fusion;early endosome membrane;integral component of membrane;membrane;transport;SNAP receptor activity;SNARE complex;vesicle-mediated transport;protein transport	K08511	ATVAMP72	http://www.genome.jp/dbget-bin/www_bget?ko:K08511	-	-	KOG0859(U)(Synaptobrevin/VAMP-like protein)	Vesicle-associated	Vesicle-associated membrane protein 727 OS=Arabidopsis thaliana GN=VAMP727 PE=2 SV=1
Gene:Capana00g001500	24.03	20.49	25.63	29.86	29.13	36.73	48.37	44.24	57.4	26.6	28.66	30.49	29.34	32.21	29.34	29.8	31.3	26.82	PREDICTED: uncharacterized protein At2g38710 [Capsicum annuum]	GO:0005829	cytosol	-	-	-	-	-	KOG3274(S)(Uncharacterized conserved protein, AMMECR1)	Uncharacterized	Uncharacterized protein At2g38710 OS=Arabidopsis thaliana GN=At2g38710 PE=2 SV=1
Gene:Capana00g001503	192.77	199.26	202.22	254.42	267.73	266.74	311.07	310.02	309.9	191.35	199.58	210.08	262.98	249.2	259.88	243.99	239.02	236.01	PREDICTED: low-temperature-induced cysteine proteinase-like [Capsicum annuum]	GO:0005615;GO:0051603;GO:0005764;GO:0008234;GO:0008233;GO:0004197;GO:0016787;GO:0006508	extracellular space;proteolysis involved in cellular protein catabolic process;lysosome;cysteine-type peptidase activity;peptidase activity;cysteine-type endopeptidase activity;hydrolase activity;proteolysis	-	-	-	-	-	KOG1543(O)(Cysteine proteinase Cathepsin L)	Probable	Probable cysteine protease RD21B OS=Arabidopsis thaliana GN=RD21B PE=1 SV=1
Gene:Capana00g001505	16.64	18.88	17.62	18.06	17.71	18.5	9.29	10.93	8.65	14.98	14.54	16.31	14.91	14.02	14.21	8.05	8.17	10.03	PREDICTED: CRS2-associated factor 1, chloroplastic [Capsicum annuum]	GO:0003723;GO:0000373	RNA binding;Group II intron splicing	-	-	-	-	-	-	CRS2-associated	CRS2-associated factor 1, chloroplastic OS=Arabidopsis thaliana GN=At2g20020 PE=2 SV=2
Gene:Capana00g001506	0.13	0	0	0	0	0	0.13	0	0	0	0	0	0.15	0	0	0	0	0.4	PREDICTED: probable carbohydrate esterase At4g34215 [Capsicum annuum]	GO:0016020;GO:0016021	membrane;integral component of membrane	-	-	-	-	-	-	Probable	Probable carbohydrate esterase At4g34215 OS=Arabidopsis thaliana GN=At4g34215 PE=1 SV=2
Gene:Capana00g001507	13.75	10.03	16.12	12.36	12.72	9.94	9.8	8.89	10.82	16.56	15.53	17.3	7.65	7.97	8.97	9.35	8.05	7.04	PREDICTED: uncharacterized protein LOC107856563 [Capsicum annuum]	GO:0006468;GO:0035556;GO:0005829;GO:0004674	protein phosphorylation;intracellular signal transduction;cytosol;protein serine/threonine kinase activity	-	-	-	-	-	-	Transcription	Transcription factor bHLH155 OS=Arabidopsis thaliana GN=BHLH155 PE=2 SV=1
Gene:Capana00g001508	0	0	0	0	0	0	0	0	0	0	0.07	0.09	0	0	0	0	0	0	PREDICTED: pectinesterase-like [Capsicum annuum]	GO:0042545;GO:0071944;GO:0045330;GO:0046910;GO:0030599;GO:0005618;GO:0045490;GO:0016787	cell wall modification;cell periphery;aspartyl esterase activity;pectinesterase inhibitor activity;pectinesterase activity;cell wall;pectin catabolic process;hydrolase activity	K01051	E3.1.1.11	http://www.genome.jp/dbget-bin/www_bget?ko:K01051	Pentose and glucuronate interconversions	ko00040	-	Probable	Probable pectinesterase/pectinesterase inhibitor 12 OS=Arabidopsis thaliana GN=PME12 PE=2 SV=1
Gene:Capana00g001510	1.01	0.38	0.42	0.37	0.78	0.97	0.62	1.05	0.67	1.13	0.89	1.55	0.46	0.84	1.08	0.38	1.52	0.83	PREDICTED: pleiotropic drug resistance protein 1-like isoform X1 [Nicotiana sylvestris]	-	-	-	-	-	-	-	KOG0061(Q)(Transporter, ABC superfamily (Breast cancer resistance protein))	Pleiotropic	Pleiotropic drug resistance protein 1 OS=Nicotiana plumbaginifolia GN=PDR1 PE=1 SV=1
Gene:Capana00g001511	0.46	0.21	0.96	0.42	0	0.67	1.29	1.68	1.27	1.18	1.2	1.1	1.43	0.24	0.98	0.66	0.8	1.17	PREDICTED: subtilisin-like protease SBT3.8 [Capsicum annuum]	GO:0008236;GO:0004252;GO:0008233;GO:0005618;GO:0006508;GO:0016787	serine-type peptidase activity;serine-type endopeptidase activity;peptidase activity;cell wall;proteolysis;hydrolase activity	-	-	-	-	-	-	Subtilisin-like	Subtilisin-like protease SBT3.6 OS=Arabidopsis thaliana GN=SBT3.6 PE=2 SV=1
Gene:Capana00g001512	5.92	4.68	4.5	6.94	5.93	5.92	3.96	5.7	1.97	5.62	5.21	5.17	6.31	6.6	6.11	6.2	4.73	5.75	PREDICTED: calpain-type cysteine protease DEK1-like [Capsicum annuum]	-	-	-	-	-	-	-	-	Calpain-type	Calpain-type cysteine protease DEK1 OS=Arabidopsis thaliana GN=DEK1 PE=1 SV=1
Gene:Capana00g001515	87.5	14.18	32.83	47.41	55.93	53.05	38.26	37.02	55.93	56.28	49.41	54.75	47.74	81.96	32.88	45.53	130.81	35.57	senescence-associated protein [Medicago truncatula] &gt;PREDICTED: uncharacterized protein LOC107855174 [Capsicum annuum];KEH16994.1 senescence-associated protein [Medicago truncatula]	-	-	-	-	-	-	-	-	Putative	Putative uncharacterized protein ART3 OS=Saccharomyces cerevisiae (strain ATCC 204508 / S288c) GN=ART3 PE=5 SV=1
Gene:Capana00g001525	29.45	30.68	25.62	29.11	30.11	30.5	20.16	21.47	16.02	26.23	27.52	28.92	31.52	30.24	27.27	22.75	21.95	23.09	PREDICTED: outer envelope protein 80, chloroplastic [Capsicum annuum]	GO:0019867	outer membrane	K07277	SAM50,TOB55,bamA	http://www.genome.jp/dbget-bin/www_bget?ko:K07277	-	-	-	Outer	Outer envelope protein 80, chloroplastic OS=Arabidopsis thaliana GN=OEP80 PE=2 SV=1
Gene:Capana00g001526	0.67	1.21	0.68	1.12	1.71	1.08	8.16	8.14	8.34	1	1.47	2	1.44	2.12	2.9	5.06	4.21	5.13	PREDICTED: uncharacterized protein LOC107856067 [Capsicum annuum]	-	-	-	-	-	-	-	-	-	-
Gene:Capana00g001528	13.84	12.51	12.92	19.05	20.8	19.75	26.6	23.1	27.53	13.09	13.12	13.45	18.36	15.62	16.82	22.44	21.47	22.98	PREDICTED: mitochondrial outer membrane protein porin 4 [Capsicum annuum]	GO:1903959;GO:0005739;GO:0044070;GO:0055085;GO:0005741;GO:0006820;GO:0005886;GO:0016020;GO:0008308	regulation of anion transmembrane transport;mitochondrion;regulation of anion transport;transmembrane transport;mitochondrial outer membrane;anion transport;plasma membrane;membrane;voltage-gated anion channel activity	K15040	VDAC2	http://www.genome.jp/dbget-bin/www_bget?ko:K15040	-	-	-	Mitochondrial	Mitochondrial outer membrane protein porin 4 OS=Arabidopsis thaliana GN=VDAC4 PE=1 SV=1
Gene:Capana00g001529	180.16	178.21	192.1	235.2	224.07	244.37	318.02	311.24	359.36	180.8	179.38	188.87	225.64	244.01	244.43	279.67	289.37	279.16	PREDICTED: 60S ribosomal protein L7-2 [Capsicum annuum]	GO:0000463;GO:0005840;GO:0003735;GO:0030529;GO:0044822;GO:0002181;GO:0022625	maturation of LSU-rRNA from tricistronic rRNA transcript (SSU-rRNA, 5.8S rRNA, LSU-rRNA);ribosome;structural constituent of ribosome;intracellular ribonucleoprotein complex;RNA binding;cytoplasmic translation;cytosolic large ribosomal subunit	K02937	RP-L7e,RPL7	http://www.genome.jp/dbget-bin/www_bget?ko:K02937	Ribosome	ko03010	KOG3184(J)(60S ribosomal protein L7)	60S;60S	60S ribosomal protein L7-4 OS=Arabidopsis thaliana GN=RPL7D PE=2 SV=1;60S ribosomal protein L7-2 OS=Arabidopsis thaliana GN=RPL7B PE=1 SV=1
Gene:Capana00g001530	0.32	0.79	0.33	0.47	0.49	0.1	0	0.53	0	0.19	0	0.11	0.47	0.43	0.33	0.29	0.45	0.11	PREDICTED: proline-rich protein HaeIII subfamily 1-like [Capsicum annuum]	-	-	-	-	-	-	-	-	-	-
Gene:Capana00g001532	8.77	7.69	8.43	5.66	7.35	7.44	13.88	10.49	13.92	9.61	8.31	7.16	6.91	6.89	6.27	9.68	8.37	8.95	PREDICTED: putative F-box/LRR-repeat protein At4g15060 isoform X1 [Capsicum annuum]	-	-	-	-	-	-	-	-	-	-
Gene:Capana00g001534	19.93	17.99	20.84	15.94	16.84	15.1	12.7	12.22	14.56	24.58	23.58	23.56	14.36	14.78	14.27	12.67	12.28	11.83	XP_016554818.1 PREDICTED: potassium transporter 4-like isoform X1 [Capsicum annuum] &gt;XP_016554819.1 PREDICTED: potassium transporter 4-like isoform X1 [Capsicum annuum] &gt;XP_016554821.1 PREDICTED: potassium transporter 4-like isoform X1 [Capsicum annuum] &gt;XP_016554815.1 PREDICTED: potassium transporter 4-like isoform X1 [Capsicum annuum] &gt;PREDICTED: potassium transporter 4-like isoform…	GO:0016884	carbon-nitrogen ligase activity, with glutamine as amido-N-donor	K03549	kup	http://www.genome.jp/dbget-bin/www_bget?ko:K03549	-	-	KOG1211(J)(Amidases)	Putative	Putative potassium transporter 12 OS=Arabidopsis thaliana GN=POT12 PE=1 SV=2
Gene:Capana00g001535	0	0	0	0	0	0	0	0	0	0	0	0	0	0	0	0	0	0.05	PREDICTED: beta-fructofuranosidase, insoluble isoenzyme 1-like [Capsicum annuum]	GO:0008152;GO:0005975;GO:0016787;GO:0016798;GO:0004553	metabolic process;carbohydrate metabolic process;hydrolase activity;hydrolase activity, acting on glycosyl bonds;hydrolase activity, hydrolyzing O-glycosyl compounds	K01193	E3.2.1.26,sacA	http://www.genome.jp/dbget-bin/www_bget?ko:K01193	Galactose metabolism;Starch and sucrose metabolism	ko00052,ko00500	KOG0228(G)(Beta-fructofuranosidase (invertase))	Beta-fructofuranosidase,	Beta-fructofuranosidase, insoluble isoenzyme 1 OS=Daucus carota GN=INV1 PE=1 SV=1
Gene:Capana00g001536	2.57	2.02	1.72	2.03	1.07	1.07	2.37	1.28	0.96	2.91	2.12	1.21	0.98	1.56	2.53	1.85	2.42	1.15	XP_016579022.1 PREDICTED: uncharacterized protein LOC107876664 [Capsicum annuum];PREDICTED: uncharacterized protein LOC107852794 [Capsicum annuum] &gt	-	-	-	-	-	-	-	-	-	-
Gene:Capana00g001538	2.84	3.01	2.27	2.78	1.94	2.79	2.08	3.29	2.09	2.28	1.99	2.08	2.52	2.15	2.06	1.93	1.76	1.73	PREDICTED: BTB/POZ domain-containing protein At3g44820 isoform X1 [Capsicum annuum];PREDICTED: BTB/POZ domain-containing protein At3g44820 isoform X3 [Capsicum annuum]	-	-	-	-	-	-	-	-	BTB/POZ	BTB/POZ domain-containing protein At3g44820 OS=Arabidopsis thaliana GN=At3g44820 PE=2 SV=2
Gene:Capana00g001539	10.8	11.1	12.67	10.52	11.6	10.88	6.2	5.17	6.04	12.02	11.75	12	10.21	10.9	12.08	5.56	5.04	4.54	PREDICTED: protein RETICULATA-RELATED 1, chloroplastic-like [Capsicum annuum]	GO:0009536;GO:0009706;GO:0016020;GO:0016021;GO:0009941;GO:0005739	plastid;chloroplast inner membrane;membrane;integral component of membrane;chloroplast envelope;mitochondrion	-	-	-	-	-	-	Protein	Protein RETICULATA-RELATED 1, chloroplastic OS=Arabidopsis thaliana GN=RER1 PE=1 SV=1
Gene:Capana00g001540	11.79	12.41	10.66	13.44	12.71	14.95	15	15.22	11.13	12.73	11.88	11.76	14.23	15.93	12.63	12.68	13.67	13.86	PREDICTED: AP-2 complex subunit alpha-1-like [Capsicum annuum]	-	-	K11824	AP2A	http://www.genome.jp/dbget-bin/www_bget?ko:K11824	Endocytosis	ko04144	KOG1077(U)(Vesicle coat complex AP-2, alpha subunit);KOG1059(U)(Vesicle coat complex AP-3, delta subunit)	AP-2	AP-2 complex subunit alpha-1 OS=Arabidopsis thaliana GN=ALPHA-ADR PE=1 SV=1
Gene:Capana00g001541	14.61	15.37	15.9	15.59	15.31	16.51	15.19	15.59	13.5	11.95	12.55	13.51	13.25	13.73	15.01	13.35	13.74	11.97	PREDICTED: DDT domain-containing protein PTM-like [Capsicum annuum]	-	-	-	-	-	-	-	KOG1632(R)(Uncharacterized PHD Zn-finger protein)	DDT	DDT domain-containing protein PTM OS=Arabidopsis thaliana GN=PTM PE=1 SV=1
Gene:Capana00g001542	0	0	0	2.17	0	1.28	0	1.38	0	0	0	0	0	0	0	0	0	0	PREDICTED: uncharacterized protein LOC107853617 [Capsicum annuum]	-	-	-	-	-	-	-	-	-	-
Gene:Capana00g001544	8.1	7.93	8.08	8.58	7.72	8.07	7.61	5.99	6.97	9.37	9.01	8.89	7.27	8.16	8.43	6.06	5.94	4.92	PREDICTED: uncharacterized protein LOC107854432 [Capsicum annuum]	-	-	-	-	-	-	-	-	-	-
Gene:Capana00g001547	24.75	27.5	22.54	34.18	33.03	35.12	37.52	42.84	12.79	18.83	19.58	21.08	34.11	30.2	28.06	38.66	39.8	42.05	PREDICTED: clustered mitochondria protein-like, partial [Capsicum annuum];PREDICTED: clustered mitochondria protein-like isoform X1 [Capsicum annuum]	-	-	K03255	TIF31,CLU1	http://www.genome.jp/dbget-bin/www_bget?ko:K03255	-	-	KOG1839(R)(Uncharacterized protein CLU1/cluA/TIF31 involved in mitochondrial morphology/distribution, also found associated with eIF-3)	Clustered	Clustered mitochondria protein OS=Arabidopsis thaliana GN=FMT PE=2 SV=1
Gene:Capana00g001552	0	0	0	0	0	0	0	0	0	0	0	0	0	0.08	0	0	0	0	PREDICTED: disease resistance protein RPM1-like [Solanum lycopersicum]	-	-	K13457	RPM1,RPS3	http://www.genome.jp/dbget-bin/www_bget?ko:K13457	Plant-pathogen interaction	ko04626	-	Disease	Disease resistance protein RPM1 OS=Arabidopsis thaliana GN=RPM1 PE=1 SV=1
Gene:Capana00g001556	0	0	0	0	0	0	0	0.87	0.86	0	0	0	0.87	0	0	0	0	0	PREDICTED: uncharacterized protein LOC107062964 [Solanum tuberosum]	-	-	-	-	-	-	-	-	-	-
Gene:Capana00g001557	0	0	0	0.16	0	0	0	0	0	0	0	0	0	0	0	0	0	0.18	PREDICTED: RNA-binding protein 28-like [Solanum tuberosum]	-	-	-	-	-	-	-	-	-	-
Gene:Capana00g001558	55.65	40.83	54.77	45.55	50.27	48.52	18.34	21.34	27.31	73.41	74.87	64.5	51.44	64.66	53.74	54.35	49.25	50.71	DAA37858.1 TPA: histone H3.2 [Zea mays];PREDICTED: histone H3.2-like [Zea mays] &gt	GO:0005694;GO:0009536;GO:0005634;GO:0046982;GO:0031492;GO:0006334;GO:0005515;GO:0000786;GO:0003677	chromosome;plastid;nucleus;protein heterodimerization activity;nucleosomal DNA binding;nucleosome assembly;protein binding;nucleosome;DNA binding	K11253	H3	http://www.genome.jp/dbget-bin/www_bget?ko:K11253	-	-	KOG1745(B)(Histones H3 and H4)	Histone	Histone H3.2 OS=Nicotiana tabacum GN=B34 PE=1 SV=1
Gene:Capana00g001561	0	0	0	0	0	0	0	0	0	0	0	0	0	0.28	0	0	0	0	PREDICTED: AT-hook motif nuclear-localized protein 10-like [Capsicum annuum]	-	-	-	-	-	-	-	-	AT-hook	AT-hook motif nuclear-localized protein 10 OS=Arabidopsis thaliana GN=AHL10 PE=1 SV=2
Gene:Capana00g001563	0.12	0.57	0.25	0.22	0	0	0	0	0.13	0	0	0	0.27	0	0	0	0	0	XP_018625301.1 PREDICTED: F-box protein CPR30-like [Nicotiana tomentosiformis];PREDICTED: F-box protein CPR30-like [Nicotiana tomentosiformis] &gt;XP_009597225.1 PREDICTED: F-box protein CPR30-like [Nicotiana tomentosiformis] &gt	GO:0016021;GO:0016020	integral component of membrane;membrane	-	-	-	-	-	-	Putative	Putative F-box protein At4g38870 OS=Arabidopsis thaliana GN=At4g38870 PE=4 SV=1
Gene:Capana00g001564	0	0	0.18	0	0	0.08	0	0	0	0	0	0	0	0	0.18	0	0	0	PREDICTED: probable LRR receptor-like serine/threonine-protein kinase At3g47570 [Capsicum annuum]	-	-	-	-	-	-	-	-	Receptor	Receptor kinase-like protein Xa21 OS=Oryza sativa subsp. indica GN=XA21 PE=1 SV=1
Gene:Capana00g001566	0	0	0	0	0	0	0.08	0.15	0	0.07	0	0	0	0	0.14	0	0	0	PREDICTED: LRR receptor-like serine/threonine-protein kinase FLS2 [Capsicum annuum]	-	-	-	-	-	-	-	-	-	-
Gene:Capana00g001567	0.22	0.22	0	0	0.51	0.4	0.14	0.42	0.29	0	0.22	0.29	0.14	0.66	0.13	0.12	0.96	0.13	APT41646.1 Ycf4 (chloroplast) [Capsicum galapagoense] &gt;YP_009169679.1 Ycf4 (chloroplast) [Capsicum frutescens] &gt;ALD50114.1 Ycf4 (chloroplast) [Capsicum annuum var. glabriusculum] &gt;AFP90787.1 photosystem I assembly protein ycf4 (chloroplast) [Capsicum annuum] &gt;APT41994.1 Ycf4 (chloroplast) [Capsicum eximium];AIA76973.1 photosystem I assembly protein ycf4 (chloroplast) (chloroplast) [Ca…	GO:0009522;GO:0009579;GO:0009535;GO:0009536;GO:0009507;GO:0015979;GO:0016021;GO:0016020;GO:0042651	photosystem I;thylakoid;chloroplast thylakoid membrane;plastid;chloroplast;photosynthesis;integral component of membrane;membrane;thylakoid membrane	-	-	-	-	-	-	Photosystem	Photosystem I assembly protein Ycf4 OS=Nicotiana tomentosiformis GN=ycf4 PE=3 SV=1
Gene:Capana00g001569	1.36	0.41	0.94	0.67	0.56	0.31	0.2	0.15	0.81	0.76	0.39	0.48	0	0.15	0.63	0.41	0.35	0.33	PREDICTED: F-box/kelch-repeat protein At3g23880-like [Capsicum annuum]	-	-	-	-	-	-	-	-	Putative	Putative F-box protein At3g52320 OS=Arabidopsis thaliana GN=At3g52320 PE=4 SV=1
Gene:Capana00g001572	0.1	0	0	0	0	0.09	0.1	0.2	0.33	0	0.09	0	0	0.1	0	0	0.21	0	PREDICTED: uclacyanin-3-like [Capsicum annuum]	GO:0016020;GO:0046658;GO:0016021;GO:0009055	membrane;anchored component of plasma membrane;integral component of membrane;electron carrier activity	-	-	-	-	-	-	Uclacyanin	Uclacyanin 1 OS=Arabidopsis thaliana GN=UCC1 PE=1 SV=1
Gene:Capana00g001573	4.35	5.18	3.67	3.75	3.06	2.33	0.65	2.39	2.42	4.46	4.82	5.84	4.01	2.9	5.4	2.4	2.45	1.73	PREDICTED: transcription factor ILR3-like [Capsicum annuum]	GO:0046983	protein dimerization activity	-	-	-	-	-	-	Transcription	Transcription factor ILR3 OS=Arabidopsis thaliana GN=ILR3 PE=1 SV=1
Gene:Capana00g001576	2.88	2.07	1.56	3.12	1.49	0.76	0	0.82	0	2.09	4	2.11	2.16	1.59	1.21	1.42	0.41	0	PREDICTED: proline-rich receptor-like protein kinase PERK2 [Capsicum annuum]	GO:0016020;GO:0016021	membrane;integral component of membrane	-	-	-	-	-	-	-	-
Gene:Capana00g001577	9.52	7.05	8.23	7.8	6.68	7.25	9.37	7.7	10.16	9.2	9.02	7.63	4.57	6.92	6.31	7.2	9.14	5.69	PREDICTED: B3 domain-containing protein REM9-like [Capsicum annuum]	GO:0005634;GO:0006351;GO:0006355;GO:0003677	nucleus;transcription, DNA-templated;regulation of transcription, DNA-templated;DNA binding	-	-	-	-	-	-	B3	B3 domain-containing protein REM8 OS=Arabidopsis thaliana GN=REM8 PE=2 SV=1
Gene:Capana00g001578	3.79	3.73	2.6	2.31	2.02	1.88	3.36	2.4	1.33	1.71	1.28	0.97	1.96	1.27	0.8	1.2	3.24	1.71	PREDICTED: 3-oxoacyl-[acyl-carrier-protein] reductase 4-like [Solanum lycopersicum];PREDICTED: 3-oxoacyl-[acyl-carrier-protein] reductase 4-like [Nicotiana tomentosiformis]	GO:0016491;GO:0055114;GO:0006633;GO:0051287;GO:0004316	oxidoreductase activity;oxidation-reduction process;fatty acid biosynthetic process;NAD binding;3-oxoacyl-[acyl-carrier-protein] reductase (NADPH) activity	K00059	fabG	http://www.genome.jp/dbget-bin/www_bget?ko:K00059	Biosynthesis of unsaturated fatty acids;Fatty acid biosynthesis;Biotin metabolism;Fatty acid metabolism	ko01040,ko00061,ko00780,ko01212	KOG0725(R)(Reductases with broad range of substrate specificities)	3-oxoacyl-[acyl-carrier-protein];3-oxoacyl-[acyl-carrier-protein]	3-oxoacyl-[acyl-carrier-protein] reductase 3, chloroplastic OS=Brassica napus GN=bkr3 PE=2 SV=1;3-oxoacyl-[acyl-carrier-protein] reductase, chloroplastic OS=Cuphea lanceolata GN=CLKR27 PE=2 SV=1
Gene:Capana00g001579	18.3	17.89	22.35	18.71	17.07	17.54	12.78	11.32	13.34	24.02	24.06	22.56	18.56	22.56	21.02	9.97	13.22	10.15	PREDICTED: very-long-chain (3R)-3-hydroxyacyl-CoA dehydratase 2 isoform X2 [Capsicum annuum];PREDICTED: very-long-chain (3R)-3-hydroxyacyl-CoA dehydratase 2 isoform X1 [Capsicum annuum]	GO:0016021;GO:0016020	integral component of membrane;membrane	K10703	PHS1,PAS2	http://www.genome.jp/dbget-bin/www_bget?ko:K10703	Biosynthesis of unsaturated fatty acids;Fatty acid elongation;Fatty acid metabolism	ko01040,ko00062,ko01212	KOG3187(R)(Protein tyrosine phosphatase-like protein PTPLA (contains Pro instead of catalytic Arg))	Very-long-chain	Very-long-chain (3R)-3-hydroxyacyl-CoA dehydratase 2 OS=Bos taurus GN=HACD2 PE=2 SV=2
Gene:Capana00g001580	0.47	0	0	0.47	0	0	0	0	0	0.46	1.79	0	0	0	0	0	0.55	0	PREDICTED: reticuline oxidase-like protein [Capsicum annuum] &gt;XP_016553835.1 PREDICTED: reticuline oxidase-like protein [Capsicum annuum]	GO:0016614;GO:0003824;GO:0016491;GO:0055114;GO:0050660	oxidoreductase activity, acting on CH-OH group of donors;catalytic activity;oxidoreductase activity;oxidation-reduction process;flavin adenine dinucleotide binding	-	-	-	-	-	-	Berberine	Berberine bridge enzyme-like 21 OS=Arabidopsis thaliana GN=At4g20840 PE=2 SV=1
Gene:Capana00g001581	0.17	0	0	0.16	0	0	0	0	0	0	0	0	0	0	0	0	0	0	PREDICTED: reticuline oxidase-like protein [Capsicum annuum] &gt;XP_016553835.1 PREDICTED: reticuline oxidase-like protein [Capsicum annuum]	-	-	-	-	-	-	-	-	Berberine	Berberine bridge enzyme-like 21 OS=Arabidopsis thaliana GN=At4g20840 PE=2 SV=1
Gene:Capana00g001583	6.48	6.88	6.05	5.95	6.59	5.69	1.17	1.58	1.01	5.59	6.17	6.34	5.19	4.44	5.68	1.53	1.97	2.15	PREDICTED: reticuline oxidase-like protein isoform X1 [Capsicum annuum]	-	-	-	-	-	-	-	-	Berberine	Berberine bridge enzyme-like 21 OS=Arabidopsis thaliana GN=At4g20840 PE=2 SV=1
Gene:Capana00g001585	9.49	10.42	12.01	12.7	12.35	11.29	18.02	15.58	22.56	11.49	11.17	12.87	11.11	16.19	15.78	17.05	14.65	14.43	XP_016553105.1 PREDICTED: uncharacterized protein LOC107852590 [Capsicum annuum];PREDICTED: uncharacterized protein LOC107852590 [Capsicum annuum] &gt	GO:0046872;GO:0008270	metal ion binding;zinc ion binding	-	-	-	-	-	-	Protein	Protein SCAF11 OS=Homo sapiens GN=SCAF11 PE=1 SV=2
Gene:Capana00g001586	4.8	3.9	3.17	4.4	3.31	2.14	4.51	4	1.23	1.61	1.55	2.62	2.64	1.36	2.04	3.31	2.69	2.82	PREDICTED: F-box/kelch-repeat protein SKIP6-like isoform X1 [Capsicum annuum]	-	-	-	-	-	-	-	-	F-box/kelch-repeat	F-box/kelch-repeat protein SKIP6 OS=Arabidopsis thaliana GN=SKIP6 PE=1 SV=1
Gene:Capana00g001587	2.83	2.45	2.16	2.51	1.98	2.24	1.76	2.65	1.24	3.39	3.1	4.04	2.42	2.35	2.99	2.96	3.32	2.73	PREDICTED: putative aquaporin NIP4-1 isoform X2 [Capsicum annuum]	GO:0009992;GO:0015250;GO:0005887;GO:0015254;GO:0016021;GO:0034220;GO:0005215;GO:0006810;GO:0016020	cellular water homeostasis;water channel activity;integral component of plasma membrane;glycerol channel activity;integral component of membrane;ion transmembrane transport;transporter activity;transport;membrane	K09874	NIP	http://www.genome.jp/dbget-bin/www_bget?ko:K09874	-	-	-	Aquaporin	Aquaporin NIP1-1 OS=Arabidopsis thaliana GN=NIP1-1 PE=1 SV=1
Gene:Capana00g001588	0.39	0	0	0	0	0	0	0.45	0	0	0	0	0.48	0.44	0	0	0.9	1.03	PREDICTED: rhodanese-like domain-containing protein 19, mitochondrial isoform X1 [Capsicum annuum] &gt;XP_016576911.1 PREDICTED: rhodanese-like domain-containing protein 19, mitochondrial isoform X1 [Capsicum annuum]	-	-	-	-	-	-	-	-	Protein	Protein HIGH ARSENIC CONTENT 1, mitochondrial OS=Arabidopsis thaliana GN=HAC1 PE=1 SV=1
Gene:Capana00g001589	0.72	0	0	0.69	0	0	0	0.41	0	0	0	0	0	0	0	0	0	0.38	PREDICTED: uncharacterized protein LOC107876544 [Capsicum annuum]	-	-	-	-	-	-	-	-	-	-
Gene:Capana00g001590	0	0	0.07	0.19	0	0.13	0.14	0.21	0.22	0.06	0.12	0.07	0.08	0	0	0.25	0.44	0.42	PREDICTED: F-box/kelch-repeat protein At3g06240-like [Capsicum annuum]	-	-	-	-	-	-	-	-	F-box/kelch-repeat	F-box/kelch-repeat protein At3g06240 OS=Arabidopsis thaliana GN=At3g06240 PE=2 SV=1
Gene:Capana00g001591	36.19	36.69	36.08	37.69	37.24	37.98	23.73	23.51	19.11	30.51	30.17	31.09	31.97	30.38	29.35	22.09	22	20.91	PREDICTED: ADP-ribosylation factor GTPase-activating protein AGD3 isoform X2 [Capsicum annuum];PREDICTED: ADP-ribosylation factor GTPase-activating protein AGD3 isoform X1 [Capsicum annuum]	GO:0030140;GO:0010051;GO:0010087;GO:0005829;GO:0035091;GO:0005096;GO:0005737;GO:0043547;GO:0009733;GO:0005886;GO:0009965;GO:0006897	trans-Golgi network transport vesicle;xylem and phloem pattern formation;phloem or xylem histogenesis;cytosol;phosphatidylinositol binding;GTPase activator activity;cytoplasm;positive regulation of GTPase activity;response to auxin;plasma membrane;leaf morphogenesis;endocytosis	K12489	ACAP	http://www.genome.jp/dbget-bin/www_bget?ko:K12489	Endocytosis	ko04144	KOG0521(T)(Putative GTPase activating proteins (GAPs));KOG0705(T)(GTPase-activating protein Centaurin gamma (contains Ras-like GTPase, PH and ankyrin repeat domains))	ADP-ribosylation	ADP-ribosylation factor GTPase-activating protein AGD3 OS=Arabidopsis thaliana GN=AGD3 PE=1 SV=1
Gene:Capana00g001593	7.74	8	9.11	9.65	6.82	8.26	7.24	8.26	7.84	10.85	10.73	10.91	4.68	4.15	4.9	7.46	8.84	8.95	PREDICTED: VAN3-binding protein-like isoform X1 [Capsicum annuum]	GO:0016020;GO:0005886;GO:0016021	membrane;plasma membrane;integral component of membrane	-	-	-	-	-	-	VAN3-binding	VAN3-binding protein OS=Arabidopsis thaliana GN=VAB PE=1 SV=1
Gene:Capana00g001594	0.85	0	0.99	0	0	0	0	0	0	0.91	1.78	3.59	0	0	0	0	0	0	PREDICTED: auxin-responsive protein SAUR32-like [Nicotiana tomentosiformis]	GO:0009733	response to auxin	K14488	SAUR	http://www.genome.jp/dbget-bin/www_bget?ko:K14488	Plant hormone signal transduction	ko04075	-	Auxin-responsive	Auxin-responsive protein SAUR32 OS=Arabidopsis thaliana GN=SAUR32 PE=2 SV=1
Gene:Capana00g001595	0	0	0	0	0	0	0.86	0.87	1.75	2.74	0	0	0	0	0	0.72	0	0	PREDICTED: auxin-responsive protein SAUR41-like [Eucalyptus grandis]	GO:0009733	response to auxin	K14488	SAUR	http://www.genome.jp/dbget-bin/www_bget?ko:K14488	Plant hormone signal transduction	ko04075	-	Auxin-responsive	Auxin-responsive protein SAUR36 OS=Arabidopsis thaliana GN=SAUR36 PE=2 SV=1
Gene:Capana00g001596	16.22	21.73	23.28	43.9	41.68	44.3	67.27	65.22	47.61	18.45	22.05	18.68	106.18	105.47	109.63	97.52	99.12	95.76	PREDICTED: arogenate dehydrogenase 2, chloroplastic [Capsicum annuum]	GO:0004665;GO:0009507;GO:0055114;GO:0006571;GO:0008977	prephenate dehydrogenase (NADP+) activity;chloroplast;oxidation-reduction process;tyrosine biosynthetic process;prephenate dehydrogenase (NAD+) activity	K15227	TYRAAT	http://www.genome.jp/dbget-bin/www_bget?ko:K15227	Phenylalanine, tyrosine and tryptophan biosynthesis;Biosynthesis of amino acids	ko00400,ko01230	-	Arogenate	Arogenate dehydrogenase 2, chloroplastic OS=Arabidopsis thaliana GN=TYRAAT2 PE=1 SV=1
Gene:Capana00g001597	0	0	0	0.2	0	0	0	0	0	0	0	0.24	0	1.34	0	0	0	0	PREDICTED: protein SRG1 isoform X1 [Nicotiana sylvestris]	-	-	-	-	-	-	-	-	Probable	Probable 2-oxoglutarate-dependent dioxygenase At5g05600 OS=Arabidopsis thaliana GN=At5g05600 PE=2 SV=1
Gene:Capana00g001599	6.21	5.38	7.25	7.51	7.22	8	4.87	5.89	4.98	6.38	5.72	5.07	5.49	5.58	7.63	5.32	4.41	3.29	PREDICTED: tRNA (guanine-N(7)-)-methyltransferase [Capsicum annuum]	GO:0006400;GO:0036265;GO:0008176;GO:0043527	tRNA modification;RNA (guanine-N7)-methylation;tRNA (guanine-N7-)-methyltransferase activity;tRNA methyltransferase complex	K03439	trmB,METTL1	http://www.genome.jp/dbget-bin/www_bget?ko:K03439	-	-	KOG3115(R)(Methyltransferase-like protein)	tRNA	tRNA (guanine-N(7)-)-methyltransferase OS=Synechococcus sp. (strain JA-2-3B&apos;a(2-13)) GN=trmB PE=3 SV=1
Gene:Capana00g001600	0	0	0	0.23	0	0	0.13	0	0	0	0	0	0	0	0	0	0	0	PREDICTED: uncharacterized protein LOC107876894 [Capsicum annuum]	-	-	-	-	-	-	-	-	-	-
Gene:Capana00g001601	7.52	4.83	4.94	6.52	6.05	5.29	2.94	3.4	3.86	4.74	5.66	5.98	6.03	4.18	4.59	2.42	2.63	2.74	PREDICTED: probable polygalacturonase At1g80170 [Capsicum annuum]	GO:0016787;GO:0008152;GO:0005975;GO:0004650;GO:0016798	hydrolase activity;metabolic process;carbohydrate metabolic process;polygalacturonase activity;hydrolase activity, acting on glycosyl bonds	K01213	E3.2.1.67	http://www.genome.jp/dbget-bin/www_bget?ko:K01213	Pentose and glucuronate interconversions	ko00040	-	Probable	Probable polygalacturonase At1g80170 OS=Arabidopsis thaliana GN=At1g80170 PE=1 SV=1
Gene:Capana00g001602	2.02	2.15	1.49	2.68	1.6	2.59	0.82	1	0.35	1.67	1.64	1.41	2.58	1.61	1.65	0.88	0.72	0.65	PREDICTED: pentatricopeptide repeat-containing protein At5g27110 [Capsicum annuum]	-	-	-	-	-	-	-	-	Pentatricopeptide	Pentatricopeptide repeat-containing protein At5g27110 OS=Arabidopsis thaliana GN=PCMP-E14 PE=2 SV=2
Gene:Capana00g001603	49.81	39.15	53.1	48.46	32.68	50.63	6.76	6.8	18.6	44.65	37.54	49.77	41.74	39.91	31.2	18.31	18.24	13.46	XP_015168596.1 PREDICTED: uncharacterized protein LOC107062455 isoform X2 [Solanum tuberosum];PREDICTED: uncharacterized protein LOC107062455 isoform X1 [Solanum tuberosum] &gt	-	-	-	-	-	-	-	-	-	-
Gene:Capana00g001604	9.81	8.76	9.29	8.6	9.51	9.18	8.63	8.67	8.32	8.67	8.64	9.54	8.44	7.04	6.64	6.98	7.6	7.35	PREDICTED: uncharacterized protein KIAA0930 homolog isoform X1 [Capsicum annuum];PREDICTED: uncharacterized protein KIAA0930 homolog isoform X4 [Capsicum annuum]	-	-	-	-	-	-	-	-	Uncharacterized	Uncharacterized protein KIAA0930 homolog OS=Xenopus laevis PE=2 SV=2
Gene:Capana00g001605	0	0	0	0	0	0	0	0	0	0	0	0	1.58	0	0	0	0.75	0	XP_016548874.1 PREDICTED: F-box/kelch-repeat protein At3g23880-like [Capsicum annuum];PREDICTED: F-box/kelch-repeat protein At3g23880-like [Capsicum annuum] &gt	-	-	-	-	-	-	-	-	F-box/kelch-repeat	F-box/kelch-repeat protein At3g23880 OS=Arabidopsis thaliana GN=At3g23880 PE=2 SV=1
Gene:Capana00g001607	5.74	4.18	4.33	3.32	3.23	3.48	2.48	2.65	2.28	6.33	6.62	6.23	3.72	2.85	3.31	3.03	2.75	2.53	XP_016553640.1 PREDICTED: putative B3 domain-containing protein REM15 isoform X1 [Capsicum annuum];PREDICTED: putative B3 domain-containing protein REM15 isoform X1 [Capsicum annuum] &gt;PREDICTED: putative B3 domain-containing protein REM15 isoform X3 [Capsicum annuum]	-	-	-	-	-	-	-	-	B3;B3	B3 domain-containing protein REM8 OS=Arabidopsis thaliana GN=REM8 PE=2 SV=1;B3 domain-containing protein REM10 OS=Arabidopsis thaliana GN=REM10 PE=2 SV=1
Gene:Capana00g001610	0	0	0	0	0.1	0	0	0	0	0	0.09	0	0	0	0	0	0	0	PREDICTED: probable glutamate carboxypeptidase 2 [Solanum pennellii]	-	-	K01301	NAALAD	http://www.genome.jp/dbget-bin/www_bget?ko:K01301	-	-	KOG2195(OPR)(Transferrin receptor and related proteins containing the protease-associated (PA) domain)	Probable	Probable glutamate carboxypeptidase LAMP1 OS=Arabidopsis thaliana GN=LAMP1 PE=2 SV=1
Gene:Capana00g001614	6.1	5.16	7.8	6.96	6	6.87	5.02	6.42	4.11	9.75	8.59	8.24	7.99	5.25	7.96	5.33	4.85	4.19	PREDICTED: uncharacterized protein LOC107854076 [Capsicum annuum];PREDICTED: uncharacterized protein LOC107854077 [Capsicum annuum]	GO:0016020;GO:0016021	membrane;integral component of membrane	-	-	-	-	-	KOG0045(OT)(Cytosolic Ca2+-dependent cysteine protease (calpain), large subunit (EF-Hand protein superfamily))	Calpain-type	Calpain-type cysteine protease DEK1 OS=Arabidopsis thaliana GN=DEK1 PE=1 SV=1
Gene:Capana00g001615	0	0	0	0	0	0	0	0	0	0	0	0	0	0	0.69	0.03	0.03	0	PREDICTED: eIF-2-alpha kinase GCN2-like [Capsicum annuum]	GO:0016301;GO:0000166;GO:0004672;GO:0006468;GO:0016310;GO:0005524	kinase activity;nucleotide binding;protein kinase activity;protein phosphorylation;phosphorylation;ATP binding	K16196	EIF2AK4	http://www.genome.jp/dbget-bin/www_bget?ko:K16196	Protein processing in endoplasmic reticulum	ko04141	KOG1035(J)(eIF-2alpha kinase GCN2)	eIF-2-alpha	eIF-2-alpha kinase GCN2 OS=Arabidopsis thaliana GN=GCN2 PE=2 SV=2
Gene:Capana00g001616	27.28	22.03	22.15	25.86	25.37	24.67	34.56	32.7	39.5	26.31	26.77	24.33	35.06	32.72	35.81	31.6	34	30.65	PREDICTED: transcription factor HBP-1b(c38)-like [Capsicum annuum]	GO:0003700;GO:0006355;GO:0006351;GO:0005515;GO:0043565	transcription factor activity, sequence-specific DNA binding;regulation of transcription, DNA-templated;transcription, DNA-templated;protein binding;sequence-specific DNA binding	K14431	TGA	http://www.genome.jp/dbget-bin/www_bget?ko:K14431	Plant hormone signal transduction	ko04075	-	Transcription	Transcription factor TGA2.2 OS=Oryza sativa subsp. japonica GN=TGA2.2 PE=1 SV=1
Gene:Capana00g001619	58.48	61.32	69.99	66.19	69.37	66.91	67.22	57.47	72.35	71.76	77.35	78.73	58.82	59.74	59.66	47.36	48.21	50.33	PREDICTED: uncharacterized protein LOC107853034 [Capsicum annuum]	-	-	-	-	-	-	-	-	-	-
Gene:Capana00g001620	8.85	7.45	9.5	7.08	6.25	6.61	6.21	5.72	6.48	9.34	7.59	7.55	4.82	5.72	7.15	5.77	5.01	4.73	-	-	-	-	-	-	-	-	-	-	-
Gene:Capana00g001621	0	0	0	0	0.46	0	0	0	0	0	0	0	0	0	0	0	0	0	hypothetical protein L484_002552 [Morus notabilis] &gt;EXC10888.1 hypothetical protein L484_002552 [Morus notabilis]	-	-	-	-	-	-	-	-	-	-
Gene:Capana00g001624	35.74	36	33.09	39.07	39.26	38.98	38.09	39.14	29.41	35.9	37.07	38.08	38.39	40.39	41.9	36.7	37.18	36.51	PREDICTED: protein FREE1-like [Capsicum annuum]	GO:0046872	metal ion binding	-	-	-	-	-	KOG1729(R)(FYVE finger containing protein)	Protein	Protein FREE1 OS=Arabidopsis thaliana GN=FREE1 PE=1 SV=1
Gene:Capana00g001625	2.77	2.35	2.05	3.58	2.84	2.02	2.45	2.62	2.93	2	2.36	3.25	3	2.67	3.08	5.16	5.29	4.83	PREDICTED: F-box protein At4g35930-like [Capsicum annuum] &gt;XP_016557057.1 PREDICTED: F-box protein At4g35930-like [Capsicum annuum];XP_016557056.1 PREDICTED: F-box protein At4g35930-like [Capsicum annuum] &gt	-	-	-	-	-	-	-	-	F-box	F-box protein At4g35930 OS=Arabidopsis thaliana GN=At4g35930 PE=2 SV=1
Gene:Capana00g001626	48.84	50.68	47.68	50.67	48.58	51.56	50.3	54.43	42.18	55.47	55.52	55.26	57.81	55.49	55.1	50.63	49	49.12	PREDICTED: protein FREE1-like [Capsicum annuum]	GO:0046872	metal ion binding	-	-	-	-	-	KOG1818(TU)(Membrane trafficking and cell signaling protein HRS, contains VHS and FYVE domains);KOG1729(R)(FYVE finger containing protein)	Protein	Protein FREE1 OS=Arabidopsis thaliana GN=FREE1 PE=1 SV=1
Gene:Capana00g001627	0.72	0.86	0.85	0.67	0.93	0.72	0.87	1.01	0.5	0.79	0.66	0.88	1.13	0.8	0.64	0.76	0.62	0.32	PREDICTED: putative disease resistance protein RGA3 [Capsicum annuum]	-	-	-	-	-	-	-	-	Putative	Putative disease resistance protein At3g14460 OS=Arabidopsis thaliana GN=At3g14460 PE=3 SV=1
Gene:Capana00g001628	0.26	0	0.27	0	0.12	0	0.38	0	0	0.24	0.11	0.14	0	0	0	0.12	0.14	0.39	PREDICTED: uncharacterized protein LOC107858040 [Capsicum annuum]	-	-	-	-	-	-	-	-	GDSL	GDSL esterase/lipase At4g10955 OS=Arabidopsis thaliana GN=At4g10955 PE=2 SV=1
Gene:Capana00g001629	85.98	85.37	97.54	98.68	94.64	95.53	113.05	106.26	130.86	77.53	87.58	86.48	92.6	100.64	97.86	106	114.71	105.61	PREDICTED: 60S ribosomal protein L18a isoform X2 [Jatropha curcas];PREDICTED: 60S ribosomal protein L18a-like protein [Capsicum annuum];PREDICTED: 60S ribosomal protein L18a-like [Capsicum annuum]	GO:0022625;GO:0005840;GO:0003735;GO:0016021;GO:0016020;GO:0006412	cytosolic large ribosomal subunit;ribosome;structural constituent of ribosome;integral component of membrane;membrane;translation	K02882	RP-L18Ae,RPL18A	http://www.genome.jp/dbget-bin/www_bget?ko:K02882	Ribosome	ko03010	KOG0829(J)(60S ribosomal protein L18A)	60S;60S	60S ribosomal protein L18a OS=Castanea sativa GN=RPL18A PE=2 SV=1;60S ribosomal protein L18a-like protein OS=Arabidopsis thaliana GN=At1g29970 PE=2 SV=2
Gene:Capana00g001631	0.33	1	1.75	0.59	3.17	0	1.34	3	1.48	0	1.96	3.66	0	2.02	0.58	0.67	0.14	2.84	PREDICTED: uncharacterized protein LOC107854066 [Capsicum annuum] &gt;XP_016554553.1 PREDICTED: uncharacterized protein LOC107854066 [Capsicum annuum]	-	-	-	-	-	-	-	-	-	-
Gene:Capana00g001632	5.22	2.67	7.16	6.61	3.23	2.92	2.32	2.75	1.23	2.35	0.96	2.85	2.91	2.66	2.72	3.07	1.58	1.11	PREDICTED: F-box protein CPR30-like [Capsicum annuum]	-	-	-	-	-	-	-	-	Putative	Putative F-box protein At3g16210 OS=Arabidopsis thaliana GN=At3g16210 PE=4 SV=1
Gene:Capana00g001634	1	0.75	0.29	0	0.7	0.97	0	0.79	0	0.59	0.34	0.84	0.4	1.99	0.28	0	0.54	0.54	PREDICTED: pentatricopeptide repeat-containing protein At4g21065-like [Capsicum annuum]	GO:0016020;GO:0016021	membrane;integral component of membrane	-	-	-	-	-	-	Pentatricopeptide	Pentatricopeptide repeat-containing protein At4g18840 OS=Arabidopsis thaliana GN=PCMP-E101 PE=3 SV=2
Gene:Capana00g001635	8.65	7.47	7.69	8.07	5.39	8.65	2.99	3.52	0.98	5.67	5.63	4.04	7.53	8.29	7.45	2.21	3.04	2.28	PREDICTED: LOW QUALITY PROTEIN: pentatricopeptide repeat-containing protein At1g18485-like [Capsicum annuum]	GO:0016021;GO:0016020	integral component of membrane;membrane	-	-	-	-	-	-	Pentatricopeptide	Pentatricopeptide repeat-containing protein At1g11290, chloroplastic OS=Arabidopsis thaliana GN=PCMP-H40 PE=2 SV=1
Gene:Capana00g001636	13.29	13.55	13	13.39	12.99	16.19	4.11	4.74	3.19	7.24	8.84	10.19	13.23	14.4	11.42	3.93	5.97	4.2	PREDICTED: putative pentatricopeptide repeat-containing protein At1g69350, mitochondrial [Nicotiana sylvestris]	GO:0016020;GO:0016021	membrane;integral component of membrane	-	-	-	-	-	-	Pentatricopeptide	Pentatricopeptide repeat-containing protein At4g02750 OS=Arabidopsis thaliana GN=PCMP-H24 PE=3 SV=1
Gene:Capana00g001637	20	16.52	27.03	20.43	22.97	19.75	11.27	10.01	16.39	13.87	13.3	13.09	13.35	13.54	14.66	12.53	9.9	8.55	PREDICTED: cytochrome P450 82C3-like [Capsicum annuum]	GO:0046872;GO:0008168;GO:0020037;GO:0016705;GO:0005506;GO:0004497;GO:0016491;GO:0032259;GO:0055114	metal ion binding;methyltransferase activity;heme binding;oxidoreductase activity, acting on paired donors, with incorporation or reduction of molecular oxygen;iron ion binding;monooxygenase activity;oxidoreductase activity;methylation;oxidation-reduction process	-	-	-	-	-	-	Cytochrome	Cytochrome P450 82C3 OS=Arabidopsis thaliana GN=CYP82C3 PE=2 SV=3
Gene:Capana00g001638	6.13	5.57	6.36	7.57	6.87	7.59	17.45	21.07	17.24	8.39	7.96	9.79	13.32	14.67	13.64	14.37	14.45	14.05	PREDICTED: EIN3-binding F-box protein 1-like [Capsicum annuum]	-	-	K14515	EBF1_2	http://www.genome.jp/dbget-bin/www_bget?ko:K14515	MAPK signaling pathway - plant;Plant hormone signal transduction	ko04016,ko04075	-	EIN3-binding;EIN3-binding	EIN3-binding F-box protein 2 OS=Arabidopsis thaliana GN=EBF2 PE=1 SV=1;EIN3-binding F-box protein 1 OS=Arabidopsis thaliana GN=EBF1 PE=1 SV=1
Gene:Capana00g001645	0.06	0.1	0.12	0	0.05	0.05	0	0.05	0	0.15	0.05	0.23	0.12	0	0	0	0	0	PREDICTED: probable LRR receptor-like serine/threonine-protein kinase At3g47570 [Capsicum annuum]	-	-	-	-	-	-	-	-	Probable	Probable LRR receptor-like serine/threonine-protein kinase At3g47570 OS=Arabidopsis thaliana GN=At3g47570 PE=2 SV=1
[truncated: 37,411 more rows]
