# Supplementary material for: Transcriptome analysis reveals defense-related genes and pathways against Xanthomonas campestris pv. vesicatoria in pepper (Capsicum annuum L.)
Source: PLoS One. 2021 Mar 11;16(3):e0240279. doi: 10.1371/journal.pone.0240279 (PMC7951875; doi:10.1371/journal.pone.0240279)
Supplement: S4 Table — (XLSX) [file pone.0240279.s004.xlsx]

## Sheet: S4 Table
S4 Table Detailed list of DEGs in ECW and VI037601 at 6 hpi and 24 hpi relative to 0 hpi. FDR ≤ 0.05 and log2 fold change ≥1 or ≤ − 1 were used as a threshold level to retrieve the significance of gene expression difference. The gene ID, description and FPKM based expression pattern are also mentioned in the table.
gene_id	length	ECW_6h.vs.ECW_0h_logFC	ECW_6h.vs.ECW_0h_Pvalue	ECW_6h.vs.ECW_0h_FDR	ECW_24h.vs.ECW_0h_logFC	ECW_24h.vs.ECW_0h_Pvalue	ECW_24h.vs.ECW_0h_FDR	VI037601_6h.vs.VI037601_0h_logFC	VI037601_6h.vs.VI037601_0h_Pvalue	VI037601_6h.vs.VI037601_0h_FDR	VI037601_24h.vs.VI037601_0h_logFC	VI037601_24h.vs.VI037601_0h_Pvalue	VI037601_24h.vs.VI037601_0hh_FDR	NR_def	GO_ID	GO_term	KO_ID	KO_gene	Hyperlink	KEGG Pathway	Pathway ID	Kog_Annotation	Swiss-Prot_Id	Swiss-Prot_Annotation
Gene:Capana00g000029	591							-1.30355	4.28908e-14	6.21489e-13				PREDICTED: actin-66-like [Capsicum annuum]	GO:0000166;GO:0005524	nucleotide binding;ATP binding	K10355	ACTF	http://www.genome.jp/dbget-bin/www_bget?ko:K10355	-	-	KOG0676(Z)(Actin and related proteins)	Actin-66	Actin-66 (Fragment) OS=Solanum tuberosum PE=3 SV=1
Gene:Capana00g000035	671				3.88607	2.46625e-33	5.57742e-32				1.74283	2.07083e-08	9.84982e-08	early light-inducible protein [Capsicum annuum];PREDICTED: early light-induced protein 1, chloroplastic-like, partial [Capsicum annuum]	GO:0016021;GO:0016020	integral component of membrane;membrane	-	-	-	-	-	-	Early	Early light-induced protein, chloroplastic OS=Pisum sativum PE=2 SV=1
Gene:Capana00g000052	465				2.81405	0.0046646	0.0139057	2.47168	0.000461441	0.00245763				PREDICTED: zinc finger protein ZAT11-like [Capsicum annuum]	GO:0046872	metal ion binding	-	-	-	-	-	-	Zinc	Zinc finger protein ZAT11 OS=Arabidopsis thaliana GN=ZAT11 PE=2 SV=1
Gene:Capana00g000056	760	5.76912	1.70657e-07	4.3433e-06	5.79611	3.87437e-07	2.13188e-06	6.51756	1.87073e-17	3.21276e-16	7.03506	6.61217e-21	5.95063e-20	PREDICTED: probable WRKY transcription factor 71 [Capsicum annuum] &gt;XP_016562005.1 PREDICTED: probable WRKY transcription factor 71 [Capsicum annuum]	GO:0006355;GO:0003700;GO:0043565	regulation of transcription, DNA-templated;transcription factor activity, sequence-specific DNA binding;sequence-specific DNA binding	-	-	-	-	-	-	Probable	Probable WRKY transcription factor 28 OS=Arabidopsis thaliana GN=WRKY28 PE=2 SV=1
Gene:Capana00g000074	822										-1.06635	3.27016e-17	2.56326e-16	PREDICTED: glucan endo-1,3-beta-glucosidase 13-like [Capsicum annuum]	GO:0046658;GO:0030247;GO:0016798;GO:0005975;GO:0008152;GO:0004553;GO:0016787	anchored component of plasma membrane;polysaccharide binding;hydrolase activity, acting on glycosyl bonds;carbohydrate metabolic process;metabolic process;hydrolase activity, hydrolyzing O-glycosyl compounds;hydrolase activity	-	-	-	-	-	-	Glucan	Glucan endo-1,3-beta-glucosidase 13 OS=Arabidopsis thaliana GN=At5g56590 PE=1 SV=1
Gene:Capana00g000075	648				1.05923	2.37255e-08	1.48117e-07				1.04547	1.25551e-10	7.03347e-10	PREDICTED: CBL-interacting serine/threonine-protein kinase 3-like [Capsicum annuum]	GO:0035556;GO:0016740;GO:0006468;GO:0005737;GO:0007165;GO:0004672;GO:0004674;GO:0016020;GO:0016301;GO:0005524;GO:0005634;GO:0000166;GO:0016021;GO:0016310	intracellular signal transduction;transferase activity;protein phosphorylation;cytoplasm;signal transduction;protein kinase activity;protein serine/threonine kinase activity;membrane;kinase activity;ATP binding;nucleus;nucleotide binding;integral component of membrane;phosphorylation	K07198	PRKAA,AMPK	http://www.genome.jp/dbget-bin/www_bget?ko:K07198	-	-	-	CBL-interacting	CBL-interacting serine/threonine-protein kinase 3 OS=Arabidopsis thaliana GN=CIPK3 PE=1 SV=2
Gene:Capana00g000085	357				-3.1707	5.06766e-22	7.52686e-21				-3.07466	4.83904e-23	4.70894e-22	PREDICTED: transcription initiation factor IIB-2-like [Capsicum annuum]	GO:0006355;GO:0006352;GO:0008270;GO:0017025	regulation of transcription, DNA-templated;DNA-templated transcription, initiation;zinc ion binding;TBP-class protein binding	K03124	TFIIB,GTF2B,SUA7,tfb	http://www.genome.jp/dbget-bin/www_bget?ko:K03124	Basal transcription factors	ko03022	KOG1597(K)(Transcription initiation factor TFIIB)	Transcription	Transcription initiation factor IIB-2 OS=Arabidopsis thaliana GN=TFIIB2 PE=2 SV=1
Gene:Capana00g000087	1272				2.77002	1.48474e-10	1.12585e-09				-1.72885	6.19547e-07	2.61793e-06	PREDICTED: U-box domain-containing protein 44-like [Capsicum annuum]	GO:0005737;GO:0005634	cytoplasm;nucleus	K08332	VAC8	http://www.genome.jp/dbget-bin/www_bget?ko:K08332	-	-	-	U-box	U-box domain-containing protein 44 OS=Arabidopsis thaliana GN=PUB44 PE=1 SV=1
Gene:Capana00g000088	783				2.59153	5.06618e-87	3.53484e-85				1.12915	6.66405e-30	8.01897e-29	PREDICTED: transcription factor HBP-1b(c38)-like [Capsicum annuum]	GO:0043565;GO:0006351	sequence-specific DNA binding;transcription, DNA-templated	-	-	-	-	-	-	Protein	Protein DOG1-like 3 OS=Arabidopsis thaliana GN=DOGL3 PE=2 SV=1
Gene:Capana00g000099	696							-4.91596	0.00189755	0.00882086				PREDICTED: probable sulfate transporter 3.3 [Capsicum annuum]	GO:0015116;GO:0055085;GO:0016021;GO:0008271;GO:0008272;GO:0016020;GO:0006810	sulfate transmembrane transporter activity;transmembrane transport;integral component of membrane;secondary active sulfate transmembrane transporter activity;sulfate transport;membrane;transport	K17471	SULTR3	http://www.genome.jp/dbget-bin/www_bget?ko:K17471	-	-	KOG0236(P)(Sulfate/bicarbonate/oxalate exchanger SAT-1 and related transporters (SLC26 family))	Probable	Probable sulfate transporter 3.3 OS=Arabidopsis thaliana GN=SULTR3;3 PE=2 SV=2
Gene:Capana00g000104	1221										1.82884	0.000401038	0.00124177	PREDICTED: laccase-7-like [Capsicum annuum]	GO:0016491;GO:0005507;GO:0046274;GO:0052716;GO:0016722;GO:0055114;GO:0048046;GO:0046872;GO:0005576	oxidoreductase activity;copper ion binding;lignin catabolic process;hydroquinone:oxygen oxidoreductase activity;oxidoreductase activity, oxidizing metal ions;oxidation-reduction process;apoplast;metal ion binding;extracellular region	K05909	E1.10.3.2	http://www.genome.jp/dbget-bin/www_bget?ko:K05909	-	-	KOG1263(Q)(Multicopper oxidases)	Laccase-7	Laccase-7 OS=Arabidopsis thaliana GN=LAC7 PE=2 SV=1
Gene:Capana00g000107	372				-3.9351	3.50707e-05	0.000150944							PREDICTED: zeatin O-glucosyltransferase-like [Solanum tuberosum]	GO:0016021;GO:0016020;GO:0016758;GO:0016740;GO:0016757;GO:0008152	integral component of membrane;membrane;transferase activity, transferring hexosyl groups;transferase activity;transferase activity, transferring glycosyl groups;metabolic process	K13495	CISZOG	http://www.genome.jp/dbget-bin/www_bget?ko:K13495	Zeatin biosynthesis	ko00908	-	Putative	Putative cis-zeatin O-glucosyltransferase OS=Sorghum bicolor GN=SB20O07.14 PE=3 SV=1
Gene:Capana00g000108	483				2.17019	1.45634e-23	2.30472e-22							1,2-dihydroxy-3-keto-5-methylthiopentene dioxygenase 2 [Capsicum annuum] &gt;AFU51538.1 acireductone dioxygenase [Capsicum annuum];XP_016557506.1 PREDICTED: 1,2-dihydroxy-3-keto-5-methylthiopentene dioxygenase 2 [Capsicum annuum] &gt	GO:0005737;GO:0055114;GO:0016491;GO:0008652;GO:0019509;GO:0005634;GO:0009086;GO:0051213;GO:0010309;GO:0005506	cytoplasm;oxidation-reduction process;oxidoreductase activity;cellular amino acid biosynthetic process;L-methionine salvage from methylthioadenosine;nucleus;methionine biosynthetic process;dioxygenase activity;acireductone dioxygenase [iron(II)-requiring] activity;iron ion binding	K08967	mtnD,mtnZ,ADI1	http://www.genome.jp/dbget-bin/www_bget?ko:K08967	Cysteine and methionine metabolism	ko00270	KOG2107(S)(Uncharacterized conserved protein, contains double-stranded beta-helix domain)	1,2-dihydroxy-3-keto-5-methylthiopentene	1,2-dihydroxy-3-keto-5-methylthiopentene dioxygenase 2 OS=Vitis vinifera GN=VIT_05s0020g04080 PE=3 SV=1
Gene:Capana00g000109	1080				1.25851	3.08604e-05	0.000133751	1.34002	5.35824e-10	5.86173e-09	1.12674	7.63935e-07	3.20083e-06	PREDICTED: heat stress transcription factor A-4a-like [Capsicum annuum]	GO:0043565;GO:0003700;GO:0005634;GO:0003677;GO:0006355	sequence-specific DNA binding;transcription factor activity, sequence-specific DNA binding;nucleus;DNA binding;regulation of transcription, DNA-templated	K09419	HSFF	http://www.genome.jp/dbget-bin/www_bget?ko:K09419	-	-	KOG0627(K)(Heat shock transcription factor)	Heat	Heat stress transcription factor A-4a OS=Arabidopsis thaliana GN=HSFA4A PE=2 SV=1
Gene:Capana00g000112	1188										-5.32221	0.00041634	0.00128695	PREDICTED: cation/H(+) antiporter 18-like [Solanum lycopersicum]	GO:0055085;GO:0005451;GO:0015299;GO:0006810;GO:0016020;GO:0006812;GO:0012505;GO:0006885;GO:0016021	transmembrane transport;monovalent cation:proton antiporter activity;solute:proton antiporter activity;transport;membrane;cation transport;endomembrane system;regulation of pH;integral component of membrane	-	-	-	-	-	-	Cation/H(+)	Cation/H(+) antiporter 18 OS=Arabidopsis thaliana GN=CHX18 PE=2 SV=1
Gene:Capana00g000113	591							-4.99259	0.00177929	0.00831162	-5.05266	0.00180058	0.00504779	AHD24521.1 WRKY6 [Capsicum annuum];probable WRKY transcription factor 31 [Capsicum annuum] &gt	GO:0003700;GO:0006355;GO:0043565	transcription factor activity, sequence-specific DNA binding;regulation of transcription, DNA-templated;sequence-specific DNA binding	-	-	-	-	-	-	WRKY	WRKY transcription factor 6 OS=Arabidopsis thaliana GN=WRKY6 PE=1 SV=1
Gene:Capana00g000118	520										2.31089	2.21385e-05	8.0044e-05	PREDICTED: beta-D-xylosidase 1-like isoform X1 [Capsicum annuum]	GO:0016787;GO:0004553;GO:0005975;GO:0048046;GO:0046556;GO:0009505;GO:0010214	hydrolase activity;hydrolase activity, hydrolyzing O-glycosyl compounds;carbohydrate metabolic process;apoplast;alpha-L-arabinofuranosidase activity;plant-type cell wall;seed coat development	-	-	-	-	-	-	Putative;Beta-D-xylosidase	Putative beta-D-xylosidase (Fragment) OS=Prunus persica PE=2 SV=1;Beta-D-xylosidase 1 OS=Arabidopsis thaliana GN=BXL1 PE=1 SV=1
Gene:Capana00g000126	753										-1.42977	0.00464624	0.0121703	PREDICTED: phosphatidylinositol 4-kinase alpha 1-like [Capsicum annuum]	-	-	K00888	PI4KA	http://www.genome.jp/dbget-bin/www_bget?ko:K00888	Phosphatidylinositol signaling system;Inositol phosphate metabolism	ko04070,ko00562	-	Phosphatidylinositol	Phosphatidylinositol 4-kinase alpha 1 OS=Arabidopsis thaliana GN=PI4KA1 PE=1 SV=2
Gene:Capana00g000130	471										1.19761	0.00228902	0.00631318	PREDICTED: auxin response factor 5-like, partial [Capsicum annuum];PREDICTED: auxin response factor 5 [Capsicum annuum]	GO:0009793;GO:0009908;GO:0009734;GO:0042802;GO:0009725;GO:0048364;GO:0016020;GO:0010305;GO:0009942;GO:0044212;GO:0048507;GO:0003677;GO:0005634;GO:0006351;GO:0010051;GO:0006355	embryo development ending in seed dormancy;flower development;auxin-activated signaling pathway;identical protein binding;response to hormone;root development;membrane;leaf vascular tissue pattern formation;longitudinal axis specification;transcription regulatory region DNA binding;meristem development;DNA binding;nucleus;transcription, DNA-templated;xylem and phloem pattern formation;regulation …	K14486	K14486,ARF	http://www.genome.jp/dbget-bin/www_bget?ko:K14486	Plant hormone signal transduction	ko04075	-	Auxin	Auxin response factor 5 OS=Arabidopsis thaliana GN=ARF5 PE=1 SV=3
Gene:Capana00g000136	324							1.09401	0.0106203	0.0404568				PREDICTED: ras-related protein RABA6a-like [Capsicum annuum]	GO:0005525;GO:0007264	GTP binding;small GTPase mediated signal transduction	-	-	-	-	-	KOG0087(U)(GTPase Rab11/YPT3, small G protein superfamily)	Ras-related	Ras-related protein RABA6a OS=Arabidopsis thaliana GN=RABA6A PE=2 SV=1
Gene:Capana00g000151	637				-2.35098	6.86107e-09	4.49943e-08				-1.22408	3.2025e-05	0.000113916	PREDICTED: lupeol synthase-like [Capsicum annuum];PREDICTED: lupeol synthase-like isoform X1 [Capsicum annuum]	GO:0016853;GO:0016866	isomerase activity;intramolecular transferase activity	K01853	E5.4.99.8	http://www.genome.jp/dbget-bin/www_bget?ko:K01853	Steroid biosynthesis	ko00100	KOG0497(I)(Oxidosqualene-lanosterol cyclase and related proteins)	Lupeol	Lupeol synthase OS=Glycyrrhiza glabra GN=LUS1 PE=1 SV=1
Gene:Capana00g000156	1850										-1.13794	0.000588139	0.00177889	PREDICTED: uncharacterized protein LOC107852191, partial [Capsicum annuum]	-	-	-	-	-	-	-	-	-	-
Gene:Capana00g000168	657				1.10143	2.93209e-06	1.45586e-05				1.24663	5.90813e-26	6.35456e-25	PREDICTED: NAC domain-containing protein 78-like, partial [Capsicum annuum]	GO:0006351;GO:0016021;GO:0006355;GO:0016020;GO:0005634;GO:0003677	transcription, DNA-templated;integral component of membrane;regulation of transcription, DNA-templated;membrane;nucleus;DNA binding	-	-	-	-	-	-	NAC	NAC domain-containing protein 78 OS=Arabidopsis thaliana GN=NAC078 PE=2 SV=2
Gene:Capana00g000178	315										1.59285	0.00243634	0.00669199	PREDICTED: clustered mitochondria protein-like [Capsicum annuum]	-	-	K03255	TIF31,CLU1	http://www.genome.jp/dbget-bin/www_bget?ko:K03255	-	-	KOG1839(R)(Uncharacterized protein CLU1/cluA/TIF31 involved in mitochondrial morphology/distribution, also found associated with eIF-3)	Clustered	Clustered mitochondria protein OS=Arabidopsis thaliana GN=FMT PE=2 SV=1
Gene:Capana00g000196	858				5.71104	1.17124e-09	8.23755e-09				8.54949	2.58424e-12	1.6005e-11	PREDICTED: glucan endo-1,3-beta-glucosidase, acidic, partial [Capsicum annuum]	GO:0005576;GO:0042973;GO:0048046;GO:0016798;GO:0005975;GO:0008152;GO:0006952;GO:0004553;GO:0016787	extracellular region;glucan endo-1,3-beta-D-glucosidase activity;apoplast;hydrolase activity, acting on glycosyl bonds;carbohydrate metabolic process;metabolic process;defense response;hydrolase activity, hydrolyzing O-glycosyl compounds;hydrolase activity	-	-	-	-	-	-	Glucan	Glucan endo-1,3-beta-glucosidase, acidic isoform PR-Q&apos; OS=Nicotiana tabacum PE=1 SV=1
Gene:Capana00g000204	1122				-1.03	2.67101e-06	1.33413e-05							PREDICTED: uncharacterized protein LOC101250822 [Solanum lycopersicum];PREDICTED: uncharacterized protein LOC102596782 [Solanum tuberosum]	GO:0003676;GO:0003723;GO:0009507;GO:0032040;GO:0005730	nucleic acid binding;RNA binding;chloroplast;small-subunit processome;nucleolus	-	-	-	-	-	-	-	-
Gene:Capana00g000219	1149				10.2241	1.34304e-17	1.61231e-16							PREDICTED: alpha-farnesene synthase-like, partial [Capsicum annuum]	GO:0008152;GO:0000287;GO:0016829;GO:0010333;GO:0046872	metabolic process;magnesium ion binding;lyase activity;terpene synthase activity;metal ion binding	-	-	-	-	-	-	Alpha-farnesene	Alpha-farnesene synthase OS=Ricinus communis GN=TPS7 PE=1 SV=2
Gene:Capana00g000220	885				21.2942	5.09783e-08	3.07484e-07							PREDICTED: probable cellulose synthase A catalytic subunit 8 [UDP-forming] [Capsicum annuum]	GO:0016757;GO:0009506;GO:0005768;GO:0016740;GO:0009834;GO:0030244;GO:0005802;GO:0009833;GO:0005794;GO:0016020;GO:0016760;GO:0046872;GO:0016021;GO:0071555;GO:0005886	transferase activity, transferring glycosyl groups;plasmodesma;endosome;transferase activity;plant-type secondary cell wall biogenesis;cellulose biosynthetic process;trans-Golgi network;plant-type primary cell wall biogenesis;Golgi apparatus;membrane;cellulose synthase (UDP-forming) activity;metal ion binding;integral component of membrane;cell wall organization;plasma membrane	K10999	CESA	http://www.genome.jp/dbget-bin/www_bget?ko:K10999	-	-	-	Probable	Probable cellulose synthase A catalytic subunit 8 [UDP-forming] OS=Oryza sativa subsp. japonica GN=CESA8 PE=1 SV=1
Gene:Capana00g000223	363				-1.84232	0.00492647	0.0146006							PREDICTED: phosphoglycolate phosphatase 1B, chloroplastic-like, partial [Capsicum annuum]	-	-	K19269	PGP,PGLP	http://www.genome.jp/dbget-bin/www_bget?ko:K19269	Glyoxylate and dicarboxylate metabolism;Carbon metabolism	ko00630,ko01200	KOG2882(P)(p-Nitrophenyl phosphatase)	Phosphoglycolate	Phosphoglycolate phosphatase 2 OS=Arabidopsis thaliana GN=PGLP2 PE=1 SV=1
Gene:Capana00g000226	968				3.69594	2.68912e-05	0.000117781	-3.49439	4.50347e-09	4.58491e-08	-1.45293	0.00195208	0.00544685	PREDICTED: xanthine dehydrogenase 1-like, partial [Capsicum annuum];PREDICTED: xanthine dehydrogenase 1-like [Capsicum annuum]	GO:0005829;GO:0009055;GO:0016491;GO:0003824;GO:0051536;GO:0055114;GO:0016614;GO:0050660;GO:0046872;GO:0016903;GO:0005506;GO:0009115;GO:0051537	cytosol;electron carrier activity;oxidoreductase activity;catalytic activity;iron-sulfur cluster binding;oxidation-reduction process;oxidoreductase activity, acting on CH-OH group of donors;flavin adenine dinucleotide binding;metal ion binding;oxidoreductase activity, acting on the aldehyde or oxo group of donors;iron ion binding;xanthine catabolic process;2 iron, 2 sulfur cluster binding	K00106	XDH	http://www.genome.jp/dbget-bin/www_bget?ko:K00106	Peroxisome;Caffeine metabolism;Purine metabolism	ko04146,ko00232,ko00230	KOG0430(F)(Xanthine dehydrogenase)	Xanthine	Xanthine dehydrogenase 1 OS=Arabidopsis thaliana GN=XDH1 PE=1 SV=1
Gene:Capana00g000227	546				-2.41217	5.02229e-47	1.66193e-45				-2.23703	8.36813e-138	4.43706e-136	XP_016549657.1 PREDICTED: uncharacterized protein LOC107849614 [Capsicum annuum];PREDICTED: uncharacterized protein LOC107857096 [Capsicum annuum] &gt	GO:0016021;GO:0016020	integral component of membrane;membrane	-	-	-	-	-	-	-	-
Gene:Capana00g000231	462				1.99627	1.24884e-08	7.9833e-08				1.47637	4.17488e-07	1.79358e-06	PREDICTED: calcium-binding and coiled-coil domain-containing protein 2-like [Capsicum annuum]	-	-	-	-	-	-	-	-	-	-
Gene:Capana00g000233	351							4.88473	0.00282888	0.0126071	5.17394	0.001086	0.00315299	PREDICTED: uncharacterized protein LOC107854840 [Capsicum annuum]	GO:0005886	plasma membrane	-	-	-	-	-	-	-	-
Gene:Capana00g000246	824				1.36117	0.000738058	0.00258084				1.8166	2.49955e-06	1.00003e-05	PREDICTED: probable boron transporter 2 isoform X1 [Capsicum annuum]	GO:0016020;GO:0005452;GO:0016021;GO:0006820;GO:0008509;GO:0051453;GO:0005887;GO:0098656	membrane;inorganic anion exchanger activity;integral component of membrane;anion transport;anion transmembrane transporter activity;regulation of intracellular pH;integral component of plasma membrane;anion transmembrane transport	-	-	-	-	-	KOG1172(P)(Na+-independent Cl/HCO3 exchanger AE1 and related transporters (SLC4 family))	Boron;Probable	Boron transporter 1 OS=Arabidopsis thaliana GN=BOR1 PE=1 SV=1;Probable boron transporter 2 OS=Arabidopsis thaliana GN=BOR2 PE=2 SV=1
Gene:Capana00g000255	764				2.84945	3.3757e-10	2.48997e-09				2.20859	1.43634e-13	9.54261e-13	PREDICTED: uncharacterized protein LOC107856038, partial [Capsicum annuum]	-	-	K12471	EPN	http://www.genome.jp/dbget-bin/www_bget?ko:K12471	Endocytosis	ko04144	-	-	-
Gene:Capana00g000268	1904				-1.24792	0.000786112	0.00273691				-1.28172	4.48498e-05	0.000157009	PREDICTED: ubiquitin carboxyl-terminal hydrolase 12-like, partial [Capsicum annuum]	GO:0006511;GO:0016579;GO:0036459	ubiquitin-dependent protein catabolic process;protein deubiquitination;thiol-dependent ubiquitinyl hydrolase activity	K11838	USP7,UBP15	http://www.genome.jp/dbget-bin/www_bget?ko:K11838	-	-	-	Ubiquitin;Ubiquitin	Ubiquitin carboxyl-terminal hydrolase 13 OS=Arabidopsis thaliana GN=UBP13 PE=2 SV=1;Ubiquitin carboxyl-terminal hydrolase 12 OS=Arabidopsis thaliana GN=UBP12 PE=2 SV=2
Gene:Capana00g000272	474							7.00144	1.74612e-08	1.6787e-07	5.71813	2.00084e-05	7.28652e-05	PREDICTED: calcineurin B-like protein 1, partial [Capsicum annuum]	GO:0005509	calcium ion binding	K06268	PPP3R,CNB	http://www.genome.jp/dbget-bin/www_bget?ko:K06268	-	-	KOG0044(T)(Ca2+ sensor (EF-Hand superfamily))	Calcineurin	Calcineurin B-like protein 1 OS=Arabidopsis thaliana GN=CBL1 PE=1 SV=3
Gene:Capana00g000279	1137				-1.71472	0.0052804	0.0155258							PREDICTED: pentatricopeptide repeat-containing protein At1g09410-like [Capsicum annuum]	-	-	-	-	-	-	-	-	Pentatricopeptide	Pentatricopeptide repeat-containing protein At4g02750 OS=Arabidopsis thaliana GN=PCMP-H24 PE=3 SV=1
Gene:Capana00g000284	1218				-1.23536	7.38394e-17	8.49613e-16				-1.01509	2.50474e-23	2.46318e-22	PREDICTED: uncharacterized protein LOC107852722 [Capsicum annuum]	GO:0016021;GO:0016020	integral component of membrane;membrane	-	-	-	-	-	-	-	-
Gene:Capana00g000290	1232							1.82146	6.559e-46	2.35436e-44				PREDICTED: uncharacterized protein LOC107857104 isoform X1 [Capsicum annuum];XP_016547569.1 PREDICTED: uncharacterized protein LOC107847682 isoform X3 [Capsicum annuum];PREDICTED: uncharacterized protein LOC107857104 isoform X3 [Capsicum annuum] &gt	GO:0016021;GO:0016020	integral component of membrane;membrane	-	-	-	-	-	-	-	-
Gene:Capana00g000294	582				-2.71476	1.39864e-63	6.63442e-62				-1.81386	6.33085e-54	1.28344e-52	PREDICTED: LIM domain-containing protein WLIM1-like [Capsicum annuum] &gt;XP_016568875.1 PREDICTED: LIM domain-containing protein WLIM1-like [Capsicum annuum]	GO:0008270;GO:0046872	zinc ion binding;metal ion binding	K09377	CSRP	http://www.genome.jp/dbget-bin/www_bget?ko:K09377	-	-	KOG1700(TZ)(Regulatory protein MLP and related LIM proteins)	LIM	LIM domain-containing protein WLIM1 OS=Arabidopsis thaliana GN=WLIM1 PE=1 SV=1
Gene:Capana00g000295	444										-4.02284	0.0100879	0.0247475	XP_016569603.1 PREDICTED: ribosome maturation protein SBDS [Capsicum annuum];PREDICTED: ribosome maturation protein SBDS [Capsicum annuum] &gt	GO:0005634;GO:0042254;GO:0006364;GO:0042256;GO:0003723;GO:0005737	nucleus;ribosome biogenesis;rRNA processing;mature ribosome assembly;RNA binding;cytoplasm	K14574	SDO1,SBDS	http://www.genome.jp/dbget-bin/www_bget?ko:K14574	Ribosome biogenesis in eukaryotes	ko03008	KOG2917(J)(Predicted exosome subunit)	Ribosome	Ribosome maturation protein SBDS OS=Gallus gallus GN=SBDS PE=2 SV=1
Gene:Capana00g000298	802										-2.59501	0.00975572	0.0240269	PREDICTED: ABC transporter G family member 7-like [Capsicum annuum]	GO:0042626;GO:0016021;GO:0005886;GO:0016020;GO:0016887;GO:0005524;GO:0000166	ATPase activity, coupled to transmembrane movement of substances;integral component of membrane;plasma membrane;membrane;ATPase activity;ATP binding;nucleotide binding	-	-	-	-	-	KOG0061(Q)(Transporter, ABC superfamily (Breast cancer resistance protein))	ABC	ABC transporter G family member 7 OS=Arabidopsis thaliana GN=ABCG7 PE=2 SV=1
Gene:Capana00g000315	1469										-1.52485	0	0	PREDICTED: BURP domain-containing protein BNM2A-like [Capsicum annuum]	-	-	-	-	-	-	-	-	BURP	BURP domain protein USPL1 OS=Arabidopsis thaliana GN=USPL1 PE=2 SV=1
Gene:Capana00g000316	1097										1.57398	0.00652252	0.0166321	PREDICTED: sodium-dependent phosphate transport protein 1, chloroplastic-like [Capsicum annuum]	GO:0055085;GO:0098656;GO:0016020;GO:0005315;GO:0016021;GO:0009536;GO:0009535;GO:0009579	transmembrane transport;anion transmembrane transport;membrane;inorganic phosphate transmembrane transporter activity;integral component of membrane;plastid;chloroplast thylakoid membrane;thylakoid	K08193	SLC17A	http://www.genome.jp/dbget-bin/www_bget?ko:K08193	-	-	KOG2532(G)(Permease of the major facilitator superfamily)	Probable;Sodium-dependent	Probable anion transporter 1, chloroplastic OS=Oryza sativa subsp. japonica GN=PHT4;1 PE=2 SV=1;Sodium-dependent phosphate transport protein 1, chloroplastic OS=Arabidopsis thaliana GN=ANTR1 PE=1 SV=1
Gene:Capana00g000321	688	2.16672	1.81628e-13	8.68269e-12	4.50769	2.19874e-71	1.20489e-69	5.21846	1.02775e-178	1.31197e-176	5.87762	2.82362e-248	3.00314e-246	PREDICTED: tyramine N-feruloyltransferase 4/11 [Capsicum annuum]	GO:0005737;GO:0016740;GO:0008080;GO:0050366;GO:0016746	cytoplasm;transferase activity;N-acetyltransferase activity;tyramine N-feruloyltransferase activity;transferase activity, transferring acyl groups	-	-	-	-	-	-	Tyramine	Tyramine N-feruloyltransferase 4/11 OS=Nicotiana tabacum GN=THT4 PE=2 SV=1
Gene:Capana00g000325	960										1.06175	6.88062e-08	3.15044e-07	PREDICTED: ALG-2 interacting protein X [Solanum tuberosum];PREDICTED: ALG-2 interacting protein X-like, partial [Capsicum annuum]	GO:0009506;GO:0005829	plasmodesma;cytosol	K12200	PDCD6IP,ALIX,RIM20	http://www.genome.jp/dbget-bin/www_bget?ko:K12200	Endocytosis	ko04144	KOG2220(R)(Predicted signal transduction protein)	pH-response	pH-response regulator protein palA/RIM20 OS=Cryptococcus neoformans var. neoformans serotype D (strain B-3501A) GN=RIM20 PE=3 SV=1
Gene:Capana00g000334	585				-1.01949	8.35428e-07	4.42908e-06				-1.45656	1.39805e-30	1.7078e-29	PREDICTED: virulence protein STM3117-like [Capsicum annuum] &gt;XP_016560541.1 PREDICTED: virulence protein STM3117-like [Capsicum annuum]	GO:0046872;GO:0004462	metal ion binding;lactoylglutathione lyase activity	-	-	-	-	-	-	-	-
Gene:Capana00g000346	1480				5.34264	3.74996e-87	2.63691e-85	3.09855	4.75459e-16	7.60692e-15	4.33331	1.34574e-39	2.05331e-38	PREDICTED: sodium/hydrogen exchanger 7-like isoform X2 [Capsicum annuum];PREDICTED: sodium/hydrogen exchanger 7-like, partial [Capsicum annuum]	-	-	-	-	-	-	-	-	Sodium/hydrogen	Sodium/hydrogen exchanger 7 OS=Arabidopsis thaliana GN=NHX7 PE=1 SV=1
Gene:Capana00g000349	957							5.32027	0.00053519	0.00281445				PREDICTED: carotenoid 9,10(9&apos;)-cleavage dioxygenase 1-like, partial [Capsicum annuum];,10&apos	-	-	K11159	K11159	http://www.genome.jp/dbget-bin/www_bget?ko:K11159	-	-	-	Carotenoid	Carotenoid 9,10(9&apos;,10&apos;)-cleavage dioxygenase 1 OS=Phaseolus vulgaris GN=CCD1 PE=1 SV=1
Gene:Capana00g000351	1047										-1.60287	0.0147424	0.0349827	PREDICTED: pentatricopeptide repeat-containing protein At1g04840-like, partial [Capsicum annuum]	-	-	-	-	-	-	-	-	Pentatricopeptide	Pentatricopeptide repeat-containing protein At1g04840 OS=Arabidopsis thaliana GN=PCMP-H64 PE=2 SV=1
Gene:Capana00g000368	1341				1.24672	6.06146e-05	0.00025165	2.8366	3.01102e-25	6.75087e-24	2.68414	3.66395e-21	3.3321e-20	PREDICTED: BAG-associated GRAM protein 1-like, partial [Capsicum annuum]	-	-	-	-	-	-	-	KOG1032(S)(Uncharacterized conserved protein, contains GRAM domain)	BAG-associated	BAG-associated GRAM protein 1 OS=Arabidopsis thaliana GN=BAGP1 PE=1 SV=1
Gene:Capana00g000376	1989							6.30854	7.93101e-06	5.61145e-05	6.99505	1.08014e-07	4.87729e-07	PREDICTED: potassium transporter 4-like isoform X1 [Capsicum annuum]	GO:0006811;GO:0006813;GO:0071805;GO:0016021;GO:0009932;GO:0016020;GO:0015079;GO:0005774	ion transport;potassium ion transport;potassium ion transmembrane transport;integral component of membrane;cell tip growth;membrane;potassium ion transmembrane transporter activity;vacuolar membrane	K03549	kup	http://www.genome.jp/dbget-bin/www_bget?ko:K03549	-	-	-	Potassium	Potassium transporter 4 OS=Arabidopsis thaliana GN=POT4 PE=1 SV=2
Gene:Capana00g000395	482				-1.59266	1.76324e-17	2.09996e-16				-1.64208	2.70587e-36	3.83496e-35	PREDICTED: PTI1-like tyrosine-protein kinase 2 [Capsicum annuum];XP_016455588.1 PREDICTED: serine/threonine-protein kinase CDL1-like [Nicotiana tabacum];PREDICTED: pto-interacting protein 1 [Nicotiana sylvestris] &gt	GO:0005524;GO:0006468;GO:0004674;GO:0016020;GO:0016021;GO:0004672	ATP binding;protein phosphorylation;protein serine/threonine kinase activity;membrane;integral component of membrane;protein kinase activity	-	-	-	-	-	-	Receptor-like;PTI1-like	Receptor-like serine/threonine-protein kinase ALE2 OS=Arabidopsis thaliana GN=ALE2 PE=1 SV=1;PTI1-like tyrosine-protein kinase 3 OS=Arabidopsis thaliana GN=PTI13 PE=1 SV=1
Gene:Capana00g000406	381				1.17453	1.37704e-11	1.1358e-10							PREDICTED: pyruvate dehydrogenase E1 component subunit alpha-3, chloroplastic-like [Solanum tuberosum]	GO:0016624;GO:0016491;GO:0043231;GO:0004739;GO:0008152;GO:0006086;GO:0055114	oxidoreductase activity, acting on the aldehyde or oxo group of donors, disulfide as acceptor;oxidoreductase activity;intracellular membrane-bounded organelle;pyruvate dehydrogenase (acetyl-transferring) activity;metabolic process;acetyl-CoA biosynthetic process from pyruvate;oxidation-reduction process	K00161	PDHA,pdhA	http://www.genome.jp/dbget-bin/www_bget?ko:K00161	Citrate cycle (TCA cycle);Glycolysis / Gluconeogenesis;Pyruvate metabolism;Carbon metabolism	ko00020,ko00010,ko00620,ko01200	KOG0225(C)(Pyruvate dehydrogenase E1, alpha subunit)	Pyruvate	Pyruvate dehydrogenase E1 component subunit alpha-3, chloroplastic OS=Arabidopsis thaliana GN=PDH-E1 ALPHA PE=2 SV=1
Gene:Capana00g000429	1018				4.23741	1.74112e-66	8.70634e-65	1.32034	6.42647e-06	4.61174e-05	2.83179	7.69667e-38	1.12603e-36	XP_016556725.1 PREDICTED: probable WRKY transcription factor 75 [Capsicum annuum] &gt;PREDICTED: probable WRKY transcription factor 75 [Capsicum annuum] &gt;AAW66459.1 WRKY transcription factor-b [Capsicum annuum]	GO:0006355;GO:0000122;GO:0003700;GO:0005634;GO:0010055;GO:0001046;GO:0048527;GO:0043620;GO:0044212;GO:0032107;GO:0043565	regulation of transcription, DNA-templated;negative regulation of transcription from RNA polymerase II promoter;transcription factor activity, sequence-specific DNA binding;nucleus;atrichoblast differentiation;core promoter sequence-specific DNA binding;lateral root development;regulation of DNA-templated transcription in response to stress;transcription regulatory region DNA binding;regulation o…	-	-	-	-	-	-	Probable	Probable WRKY transcription factor 75 OS=Arabidopsis thaliana GN=WRKY75 PE=2 SV=1
Gene:Capana00g000430	1445										-1.19811	2.78611e-16	2.09814e-15	PREDICTED: transmembrane protein 56-B-like [Capsicum annuum]	GO:0016020;GO:0016021	membrane;integral component of membrane	-	-	-	-	-	KOG4561(TR)(Uncharacterized conserved protein, contains TBC domain)	Transmembrane	Transmembrane protein 56-B OS=Xenopus laevis GN=tmem56-b PE=2 SV=1
Gene:Capana00g000433	2448	4.57771	0.0001345	0.00198329				5.00774	1.40836e-07	1.23449e-06	4.0177	0.000126233	0.00041757	PREDICTED: probable disease resistance RPP8-like protein 2 [Capsicum annuum]	-	-	K13457	RPM1,RPS3	http://www.genome.jp/dbget-bin/www_bget?ko:K13457	Plant-pathogen interaction	ko04626	-	Probable	Probable disease resistance protein At1g58390 OS=Arabidopsis thaliana GN=At1g58390 PE=2 SV=4
Gene:Capana00g000436	1425				-1.49959	0.0012434	0.0041709							PREDICTED: protein tesmin/TSO1-like CXC 2 [Capsicum annuum]	-	-	-	-	-	-	-	-	Protein	Protein tesmin/TSO1-like CXC 2 OS=Arabidopsis thaliana GN=TCX2 PE=1 SV=1
Gene:Capana00g000438	1323										1.97427	0.00352428	0.00944007	AIG90177.1 ribosomal protein S3 (mitochondrion) [Capsicum annuum];AIG89895.1 ribosomal protein S3 (mitochondrion) [Capsicum annuum] &gt;ribosomal protein S3 (mitochondrion) [Capsicum annuum] &gt	GO:0003723;GO:0006412;GO:0005739;GO:0003735;GO:0005840;GO:0030529	RNA binding;translation;mitochondrion;structural constituent of ribosome;ribosome;intracellular ribonucleoprotein complex	K02982	RP-S3,rpsC	http://www.genome.jp/dbget-bin/www_bget?ko:K02982	Ribosome	ko03010	-	Ribosomal	Ribosomal protein S3, mitochondrial OS=Petunia hybrida GN=YRPS3 PE=2 SV=1
Gene:Capana00g000441	1140				-1.8345	1.51898e-17	1.81507e-16	-1.16409	5.9785e-12	7.56525e-11	-2.26492	8.3879e-30	1.00733e-28	PREDICTED: thaumatin-like protein [Capsicum annuum]	-	-	-	-	-	-	-	-	Thaumatin-like	Thaumatin-like protein OS=Arabidopsis thaliana GN=At1g18250 PE=2 SV=2
Gene:Capana00g000446	1783				3.18501	4.83891e-34	1.12397e-32				3.4255	1.36635e-41	2.17632e-40	PREDICTED: uncharacterized protein LOC107854038 [Capsicum annuum]	GO:0003824	catalytic activity	K09955	K09955	http://www.genome.jp/dbget-bin/www_bget?ko:K09955	-	-	-	-	-
Gene:Capana00g000451	351				-4.25913	0.000728324	0.00255051				-3.80926	0.00447953	0.0117724	PREDICTED: phosphomethylethanolamine N-methyltransferase-like [Capsicum annuum]	GO:0008152;GO:0005737;GO:0016740;GO:0008757;GO:0000234;GO:0006656;GO:0032259;GO:0008168	metabolic process;cytoplasm;transferase activity;S-adenosylmethionine-dependent methyltransferase activity;phosphoethanolamine N-methyltransferase activity;phosphatidylcholine biosynthetic process;methylation;methyltransferase activity	K05929	E2.1.1.103,NMT	http://www.genome.jp/dbget-bin/www_bget?ko:K05929	Glycerophospholipid metabolism	ko00564	-	Phosphoethanolamine	Phosphoethanolamine N-methyltransferase 3 OS=Arabidopsis thaliana GN=NMT3 PE=2 SV=2
Gene:Capana00g000452	906							-2.08419	0.000874717	0.00438677				PREDICTED: serine/threonine-protein kinase AFC2-like [Capsicum annuum]	GO:0005524;GO:0046777;GO:0006468;GO:0006397;GO:0004674;GO:0004672	ATP binding;protein autophosphorylation;protein phosphorylation;mRNA processing;protein serine/threonine kinase activity;protein kinase activity	K08287	E2.7.12.1	http://www.genome.jp/dbget-bin/www_bget?ko:K08287	-	-	KOG0667(R)(Dual-specificity tyrosine-phosphorylation regulated kinase);KOG0671(T)(LAMMER dual specificity kinases)	Serine/threonine-protein;Serine/threonine-protein	Serine/threonine-protein kinase AFC2 OS=Arabidopsis thaliana GN=AFC2 PE=1 SV=1;Serine/threonine-protein kinase AFC1 OS=Arabidopsis thaliana GN=AFC1 PE=2 SV=2
Gene:Capana00g000453	330				-1.14865	2.55488e-15	2.70142e-14							PREDICTED: glycine cleavage system H protein, mitochondrial-like [Capsicum annuum]	GO:0005960;GO:0019464	glycine cleavage complex;glycine decarboxylation via glycine cleavage system	K02437	gcvH,GCSH	http://www.genome.jp/dbget-bin/www_bget?ko:K02437	Glycine, serine and threonine metabolism;Glyoxylate and dicarboxylate metabolism	ko00260,ko00630	KOG3373(E)(Glycine cleavage system H protein (lipoate-binding))	Glycine	Glycine cleavage system H protein, mitochondrial OS=Flaveria pringlei GN=GDCSH PE=2 SV=1
Gene:Capana00g000458	720							4.51925	0.0116694	0.0439044				PREDICTED: receptor-like protein 12 [Capsicum annuum]	GO:0016021;GO:0016020	integral component of membrane;membrane	-	-	-	-	-	-	Receptor	Receptor like protein 30 OS=Arabidopsis thaliana GN=RLP30 PE=2 SV=1
Gene:Capana00g000465	759				-2.04637	8.14968e-17	9.3533e-16				-2.27557	3.10763e-31	3.86647e-30	PREDICTED: osmotin-like protein [Capsicum annuum]	GO:0005576;GO:0009505;GO:0005618;GO:0009506	extracellular region;plant-type cell wall;cell wall;plasmodesma	-	-	-	-	-	-	Osmotin-like	Osmotin-like protein OS=Solanum lycopersicum PE=1 SV=1
Gene:Capana00g000466	1416	7.88065	2.11848e-10	7.85002e-09				9.85459	1.78364e-16	2.92598e-15	5.12223	0.00137707	0.00392915	PREDICTED: putative leucine-rich repeat receptor-like protein kinase At2g19210, partial [Capsicum annuum]	GO:0016020;GO:0016021	membrane;integral component of membrane	-	-	-	-	-	-	Uncharacterized	Uncharacterized protein At1g24485 OS=Arabidopsis thaliana GN=RWK1 PE=2 SV=2
Gene:Capana00g000472	621	1.51838	2.163e-05	0.000387692	1.86112	2.04762e-07	1.16297e-06	1.14479	1.18432e-06	9.39324e-06				PREDICTED: putative germin-like protein 9-2 [Capsicum annuum]	GO:0005576;GO:0046872;GO:0046564;GO:0033609;GO:0030145;GO:0005618;GO:0045735	extracellular region;metal ion binding;oxalate decarboxylase activity;oxalate metabolic process;manganese ion binding;cell wall;nutrient reservoir activity	-	-	-	-	-	-	Putative	Putative germin-like protein 9-2 OS=Oryza sativa subsp. japonica GN=Os09g0568600 PE=3 SV=1
Gene:Capana00g000473	1410										3.78221	1.08089e-07	4.87946e-07	PREDICTED: uncharacterized protein LOC107852454 isoform X1 [Capsicum annuum]	GO:0016020;GO:0016021	membrane;integral component of membrane	-	-	-	-	-	-	-	-
Gene:Capana00g000479	363										2.98282	0.000297632	0.000938571	PREDICTED: probable LRR receptor-like serine/threonine-protein kinase At3g47570 [Capsicum annuum]	GO:0004672;GO:0016740;GO:0016021;GO:0016020;GO:0004674;GO:0006468;GO:0016310;GO:0016301;GO:0005524;GO:0000166	protein kinase activity;transferase activity;integral component of membrane;membrane;protein serine/threonine kinase activity;protein phosphorylation;phosphorylation;kinase activity;ATP binding;nucleotide binding	-	-	-	-	-	-	-	-
Gene:Capana00g000481	969							-1.39215	1.5912e-17	2.74311e-16				PREDICTED: uncharacterized protein LOC107857130 [Capsicum annuum]	-	-	-	-	-	-	-	-	-	-
Gene:Capana00g000498	696				4.41918	0.00405431	0.0122425				4.08578	0.0013803	0.00393653	PREDICTED: putative mediator of RNA polymerase II transcription subunit 12 [Capsicum annuum]	-	-	-	-	-	-	-	-	-	-
Gene:Capana00g000503	969										-1.10535	2.69682e-46	4.7182e-45	PREDICTED: chlorophyllase-2, chloroplastic [Capsicum annuum]	GO:0015996;GO:0047746	chlorophyll catabolic process;chlorophyllase activity	K08099	E3.1.1.14	http://www.genome.jp/dbget-bin/www_bget?ko:K08099	Porphyrin and chlorophyll metabolism	ko00860	-	Chlorophyllase-2,	Chlorophyllase-2, chloroplastic OS=Arabidopsis thaliana GN=CLH2 PE=1 SV=1
Gene:Capana00g000505	321				-4.0609	7.89465e-07	4.20149e-06				-3.29699	1.06759e-05	4.00697e-05	PREDICTED: uncharacterized protein LOC107009720 [Solanum pennellii]	-	-	-	-	-	-	-	-	-	-
Gene:Capana00g000507	1080				2.29457	4.60867e-17	5.37325e-16				1.63501	3.50857e-11	2.03729e-10	PREDICTED: protein SRG1 [Capsicum annuum]	GO:0055114;GO:0051213;GO:0016491;GO:0046872	oxidation-reduction process;dioxygenase activity;oxidoreductase activity;metal ion binding	-	-	-	-	-	-	Protein	Protein SRG1 OS=Arabidopsis thaliana GN=SRG1 PE=2 SV=1
Gene:Capana00g000508	2528	4.48946	1.26408e-35	1.63771e-33	2.75123	3.32201e-08	2.04448e-07	4.77761	6.23523e-66	2.97046e-64	3.22371	2.13963e-20	1.89408e-19	PREDICTED: probable disease resistance RPP8-like protein 2 [Capsicum annuum]	-	-	-	-	-	-	-	-	Probable	Probable disease resistance RPP8-like protein 2 OS=Arabidopsis thaliana GN=RPP8L2 PE=3 SV=1
Gene:Capana00g000533	1382				-3.68717	6.50941e-105	5.63361e-103				-3.53747	8.90331e-140	4.8123e-138	PREDICTED: protein DETOXIFICATION 16-like [Capsicum annuum]	GO:0015297;GO:0055085;GO:0015238;GO:0006855;GO:0016021;GO:0016020	antiporter activity;transmembrane transport;drug transmembrane transporter activity;drug transmembrane transport;integral component of membrane;membrane	K03327	TC.MATE,SLC47A,norM,mdtK,dinF	http://www.genome.jp/dbget-bin/www_bget?ko:K03327	-	-	-	Protein	Protein DETOXIFICATION 16 OS=Arabidopsis thaliana GN=DTX16 PE=2 SV=1
Gene:Capana00g000538	1061				-1.03829	0.000307386	0.00114908							phytocalpain [Nicotiana benthamiana];XP_006367594.1 PREDICTED: calpain-type cysteine protease DEK1 [Solanum tuberosum];PREDICTED: calpain-type cysteine protease DEK1 [Solanum tuberosum] &gt	-	-	-	-	-	-	-	-	Calpain-type	Calpain-type cysteine protease DEK1 OS=Arabidopsis thaliana GN=DEK1 PE=1 SV=1
Gene:Capana00g000557	495				3.69882	0.00805093	0.0226965				3.54449	0.0121111	0.0292498	PREDICTED: uncharacterized protein LOC107856488 [Capsicum annuum]	-	-	-	-	-	-	-	-	-	-
Gene:Capana00g000562	1857				-1.81461	3.2652e-33	7.35191e-32				-2.08975	2.33807e-112	1.0059e-110	PREDICTED: phosphomethylethanolamine N-methyltransferase-like [Capsicum annuum]	GO:0008168;GO:0006656;GO:0032259;GO:0008757;GO:0000234;GO:0008152;GO:0005737;GO:0016740	methyltransferase activity;phosphatidylcholine biosynthetic process;methylation;S-adenosylmethionine-dependent methyltransferase activity;phosphoethanolamine N-methyltransferase activity;metabolic process;cytoplasm;transferase activity	K05929	E2.1.1.103,NMT	http://www.genome.jp/dbget-bin/www_bget?ko:K05929	Glycerophospholipid metabolism	ko00564	-	Phosphoethanolamine	Phosphoethanolamine N-methyltransferase OS=Spinacia oleracea GN=PEAMT PE=1 SV=1
Gene:Capana00g000573	1359	5.17461	1.27066e-65	2.78751e-63	4.3004	1.55217e-35	3.77077e-34	7.88259	1.65237e-149	1.75675e-147	6.95085	4.8319e-112	2.07389e-110	-1-like [Capsicum annuum];PREDICTED: coatomer subunit beta&apos	GO:0006891;GO:0006888;GO:0030117;GO:0006886;GO:0005198;GO:0006890;GO:0016192;GO:0030126	intra-Golgi vesicle-mediated transport;ER to Golgi vesicle-mediated transport;membrane coat;intracellular protein transport;structural molecule activity;retrograde vesicle-mediated transport, Golgi to ER;vesicle-mediated transport;COPI vesicle coat	K17302	COPB2,SEC27	http://www.genome.jp/dbget-bin/www_bget?ko:K17302	-	-	KOG0276(U)(Vesicle coat complex COPI, beta' subunit);KOG0292(U)(Vesicle coat complex COPI, alpha subunit)	Coatomer	Coatomer subunit beta&apos; OS=Rattus norvegicus GN=Copb2 PE=1 SV=3
Gene:Capana00g000580	1283							1.2178	4.07845e-16	6.55409e-15				PREDICTED: uncharacterized protein LOC107856018 [Capsicum annuum]	GO:0016020;GO:0016021	membrane;integral component of membrane	-	-	-	-	-	-	Nodulation	Nodulation protein H OS=Rhizobium meliloti GN=nodH PE=4 SV=1
Gene:Capana00g000586	966										-2.02214	3.0557e-08	1.43834e-07	PREDICTED: ubiquitin carboxyl-terminal hydrolase 12-like [Capsicum annuum]	GO:0016579;GO:0006511;GO:0036459	protein deubiquitination;ubiquitin-dependent protein catabolic process;thiol-dependent ubiquitinyl hydrolase activity	K11838	USP7,UBP15	http://www.genome.jp/dbget-bin/www_bget?ko:K11838	-	-	KOG1863(O)(Ubiquitin carboxyl-terminal hydrolase)	Ubiquitin	Ubiquitin carboxyl-terminal hydrolase 13 OS=Arabidopsis thaliana GN=UBP13 PE=2 SV=1
Gene:Capana00g000610	1659							2.04829	0	0				XP_016553835.1 PREDICTED: reticuline oxidase-like protein [Capsicum annuum];PREDICTED: reticuline oxidase-like protein [Capsicum annuum] &gt	GO:0003824;GO:0016491;GO:0050660;GO:0016614;GO:0055114	catalytic activity;oxidoreductase activity;flavin adenine dinucleotide binding;oxidoreductase activity, acting on CH-OH group of donors;oxidation-reduction process	-	-	-	-	-	-	Berberine	Berberine bridge enzyme-like 21 OS=Arabidopsis thaliana GN=At4g20840 PE=2 SV=1
Gene:Capana00g000616	462				-3.95771	1.1077e-16	1.25925e-15				-4.32606	6.03737e-41	9.51601e-40	PREDICTED: uncharacterized protein LOC107852732 [Capsicum annuum]	-	-	-	-	-	-	-	-	-	-
Gene:Capana00g000624	1895				1.06279	6.5819e-07	3.53789e-06				1.64741	2.05446e-51	3.97816e-50	PREDICTED: probable aquaporin NIP5-1 [Capsicum annuum]	GO:0010036;GO:0046715;GO:0009992;GO:0015700;GO:0005886;GO:0006833;GO:0034220;GO:0016021;GO:0015250;GO:0005215;GO:0016020;GO:0006810;GO:0046713;GO:0005887;GO:0046685;GO:0035445;GO:0080138;GO:0016328;GO:0015105;GO:0015254	response to boron-containing substance;borate transmembrane transporter activity;cellular water homeostasis;arsenite transport;plasma membrane;water transport;ion transmembrane transport;integral component of membrane;water channel activity;transporter activity;membrane;transport;borate transport;integral component of plasma membrane;response to arsenic-containing substance;borate transmembrane t…	K09874	NIP	http://www.genome.jp/dbget-bin/www_bget?ko:K09874	-	-	KOG0223(G)(Aquaporin (major intrinsic protein family))	Aquaporin	Aquaporin NIP3-1 OS=Zea mays GN=NIP3-1 PE=2 SV=1
Gene:Capana00g000625	794				-1.99454	5.16344e-24	8.30278e-23				-1.84838	5.18687e-32	6.59829e-31	PREDICTED: uncharacterized protein LOC107855656 [Capsicum annuum]	-	-	-	-	-	-	-	-	-	-
Gene:Capana00g000627	1098	1.99222	6.48219e-97	2.3652e-94	2.75044	5.40526e-107	4.82892e-105	2.66792	0	0	2.72002	0	0	PREDICTED: putative quinone-oxidoreductase homolog, chloroplastic [Capsicum annuum]	GO:0055114;GO:0016491;GO:0008270	oxidation-reduction process;oxidoreductase activity;zinc ion binding	-	-	-	-	-	KOG1198(CR)(Zinc-binding oxidoreductase);KOG0023(Q)(Alcohol dehydrogenase, class V)	Chloroplast	Chloroplast envelope quinone oxidoreductase homolog OS=Arabidopsis thaliana GN=CEQORH PE=1 SV=1
Gene:Capana00g000629	1016				1.01347	3.99214e-15	4.15762e-14							PREDICTED: uncharacterized protein LOC107851985 [Capsicum annuum]	-	-	-	-	-	-	-	-	-	-
Gene:Capana00g000632	2499				1.63684	3.14995e-08	1.94291e-07							PREDICTED: uncharacterized protein LOC107853204 [Capsicum annuum]	GO:0016021;GO:0016020	integral component of membrane;membrane	-	-	-	-	-	-	-	-
Gene:Capana00g000637	512				-2.45359	0.00442607	0.0132616							PREDICTED: uncharacterized protein LOC107060425 [Solanum tuberosum] &gt;XP_015159009.1 PREDICTED: uncharacterized protein LOC107058156 isoform X2 [Solanum tuberosum] &gt;XP_015159008.1 PREDICTED: uncharacterized protein LOC107058156 isoform X1 [Solanum tuberosum] &gt;XP_015159010.1 PREDICTED: uncharacterized protein LOC107058157 [Solanum tuberosum];PREDICTED: uncharacterized protein LOC107852397 …	-	-	-	-	-	-	-	-	Protein	Protein TAR1 OS=Kluyveromyces lactis (strain ATCC 8585 / CBS 2359 / DSM 70799 / NBRC 1267 / NRRL Y-1140 / WM37) GN=TAR1-A PE=4 SV=2
Gene:Capana00g000643	1137				5.60456	0.000321318	0.00119706							PREDICTED: transcription factor MYC3-like [Capsicum annuum]	GO:0046983	protein dimerization activity	-	-	-	-	-	-	Transcription	Transcription factor bHLH14 OS=Arabidopsis thaliana GN=BHLH14 PE=2 SV=1
Gene:Capana00g000651	1494				-3.31768	3.77506e-29	7.36659e-28	-1.24698	2.25046e-11	2.72414e-10	-2.35759	1.74739e-25	1.85414e-24	PREDICTED: beta-glucosidase BoGH3B-like [Capsicum annuum]	GO:0008422;GO:0016787;GO:0009251;GO:0004553;GO:0005975	beta-glucosidase activity;hydrolase activity;glucan catabolic process;hydrolase activity, hydrolyzing O-glycosyl compounds;carbohydrate metabolic process	K05349	bglX	http://www.genome.jp/dbget-bin/www_bget?ko:K05349	Phenylpropanoid biosynthesis;Starch and sucrose metabolism;Cyanoamino acid metabolism	ko00940,ko00500,ko00460	-	Beta-glucosidase	Beta-glucosidase BoGH3B OS=Bacteroides ovatus (strain ATCC 8483 / DSM 1896 / JCM 5824 / NCTC 11153) GN=BACOVA_02659 PE=1 SV=1
Gene:Capana00g000653	1040				3.25972	3.8742e-15	4.03947e-14				3.20282	1.81068e-37	2.62679e-36	PREDICTED: clathrin interactor 1-like [Capsicum annuum]	-	-	K12471	EPN	http://www.genome.jp/dbget-bin/www_bget?ko:K12471	Endocytosis	ko04144	KOG2056(F)(Equilibrative nucleoside transporter protein)	Clathrin;Clathrin	Clathrin interactor 1 OS=Bos taurus GN=CLINT1 PE=2 SV=1;Clathrin interactor 1 OS=Mus musculus GN=Clint1 PE=1 SV=2
Gene:Capana00g000656	1707				4.86821	4.0955e-62	1.89525e-60				1.4727	5.06562e-08	2.34217e-07	PREDICTED: uncharacterized protein At1g04910-like [Capsicum annuum]	-	-	-	-	-	-	-	-	Uncharacterized	Uncharacterized protein At1g04910 OS=Arabidopsis thaliana GN=At1g04910 PE=2 SV=1
Gene:Capana00g000665	2973										-1.03976	9.2106e-08	4.17876e-07	PREDICTED: glutamate receptor 3.7-like isoform X1 [Capsicum annuum]	GO:0006811;GO:0016021;GO:0016020;GO:0006810;GO:0004970;GO:0009506	ion transport;integral component of membrane;membrane;transport;ionotropic glutamate receptor activity;plasmodesma	K05387	GRIP	http://www.genome.jp/dbget-bin/www_bget?ko:K05387	-	-	KOG1052(PET)(Glutamate-gated kainate-type ion channel receptor subunit GluR5 and related subunits)	Glutamate	Glutamate receptor 3.7 OS=Arabidopsis thaliana GN=GLR3.7 PE=2 SV=2
Gene:Capana00g000666	396										-2.50873	0.00200923	0.0055921	PREDICTED: WUSCHEL-related homeobox 1 [Capsicum annuum]	GO:0005634;GO:0003677;GO:0005829;GO:0048513	nucleus;DNA binding;cytosol;animal organ development	-	-	-	-	-	-	-	-
Gene:Capana00g000667	549				-1.49572	0.0149132	0.0392714				-1.89915	0.00598508	0.0153706	PREDICTED: WUSCHEL-related homeobox 1 [Capsicum annuum]	GO:0005634;GO:0003677;GO:0005829;GO:0048513	nucleus;DNA binding;cytosol;animal organ development	-	-	-	-	-	-	WUSCHEL-related	WUSCHEL-related homeobox 1 OS=Arabidopsis thaliana GN=WOX1 PE=2 SV=2
Gene:Capana00g000688	960	4.88795	4.74443e-125	2.20326e-122	10.4829	0	0	7.79965	0	0	7.8424	0	0	PREDICTED: 1-aminocyclopropane-1-carboxylate oxidase 1 [Capsicum annuum]	GO:0016491;GO:0031418;GO:0009693;GO:0009815;GO:0009835;GO:0046872;GO:0055114;GO:0051213	oxidoreductase activity;L-ascorbic acid binding;ethylene biosynthetic process;1-aminocyclopropane-1-carboxylate oxidase activity;fruit ripening;metal ion binding;oxidation-reduction process;dioxygenase activity	K05933	E1.14.17.4	http://www.genome.jp/dbget-bin/www_bget?ko:K05933	Cysteine and methionine metabolism	ko00270	-	1-aminocyclopropane-1-carboxylate	1-aminocyclopropane-1-carboxylate oxidase 3 OS=Petunia hybrida GN=ACO3 PE=3 SV=1
Gene:Capana00g000701	318	2.33844	0.000356405	0.00469924	1.9712	0.00696019	0.0199132	3.82155	2.28009e-19	4.25656e-18	1.54807	0.0127528	0.0306933	PREDICTED: uncharacterized protein LOC107854835 [Capsicum annuum]	GO:0016020;GO:0016021	membrane;integral component of membrane	-	-	-	-	-	-	-	-
Gene:Capana00g000702	1284										1.2793	0.00133429	0.0038167	PREDICTED: uncharacterized protein LOC107797328 isoform X1 [Nicotiana tabacum];PREDICTED: uncharacterized protein LOC104215160 [Nicotiana sylvestris]	-	-	-	-	-	-	-	-	-	-
Gene:Capana00g000708	537							4.79206	0.00415495	0.0177886				hypothetical protein A4A49_15464 [Nicotiana attenuata]	-	-	-	-	-	-	-	-	-	-
Gene:Capana00g000712	2205				-1.03478	0.00109418	0.00370172							APT41895.1 PsaB (chloroplast) [Capsicum tovarii] &gt;APT41982.1 PsaB (chloroplast) [Capsicum eximium];APT41634.1 PsaB (chloroplast) [Capsicum galapagoense] &gt;AFP90775.1 photosystem I P700 apoprotein A2 (chloroplast) [Capsicum annuum] &gt;APT41721.1 PsaB (chloroplast) [Capsicum chinense] &gt;ALD50274.1 PsaB (chloroplast) [Capsicum annuum var. annuum] &gt;YP_009169667.1 PsaB (chloroplast) [Capsic…	GO:0009055;GO:0016491;GO:0051536;GO:0016168;GO:0016020;GO:0046872;GO:0051539;GO:0009507;GO:0016021;GO:0015979;GO:0055114;GO:0018298;GO:0009535;GO:0042651;GO:0009536;GO:0000287;GO:0009522;GO:0009579	electron carrier activity;oxidoreductase activity;iron-sulfur cluster binding;chlorophyll binding;membrane;metal ion binding;4 iron, 4 sulfur cluster binding;chloroplast;integral component of membrane;photosynthesis;oxidation-reduction process;protein-chromophore linkage;chloroplast thylakoid membrane;thylakoid membrane;plastid;magnesium ion binding;photosystem I;thylakoid	K02690	psaB	http://www.genome.jp/dbget-bin/www_bget?ko:K02690	Photosynthesis	ko00195	-	Photosystem	Photosystem I P700 chlorophyll a apoprotein A2 OS=Nicotiana sylvestris GN=psaB PE=3 SV=1
Gene:Capana00g000714	1476							5.00654	0.00233826	0.010639				PREDICTED: protein DETOXIFICATION 49-like [Capsicum annuum]	-	-	K03327	TC.MATE,SLC47A,norM,mdtK,dinF	http://www.genome.jp/dbget-bin/www_bget?ko:K03327	-	-	-	Protein	Protein DETOXIFICATION 49 OS=Arabidopsis thaliana GN=DTX49 PE=2 SV=1
Gene:Capana00g000717	1587										5.27052	0.000715027	0.00213807	PREDICTED: probable LRR receptor-like serine/threonine-protein kinase At3g47570 [Capsicum annuum]	-	-	-	-	-	-	-	-	Receptor-like	Receptor-like kinase TMK3 OS=Arabidopsis thaliana GN=TMK3 PE=2 SV=1
Gene:Capana00g000720	1851				8.8687	1.66609e-84	1.1233e-82				11.8623	1.89433e-104	7.48404e-103	PREDICTED: polyphenol oxidase, chloroplastic-like [Capsicum annuum]	-	-	K00422	E1.10.3.1	http://www.genome.jp/dbget-bin/www_bget?ko:K00422	Tyrosine metabolism;Isoquinoline alkaloid biosynthesis	ko00350,ko00950	-	Polyphenol	Polyphenol oxidase, chloroplastic OS=Malus domestica PE=2 SV=1
Gene:Capana00g000734	945				2.79344	9.0043e-09	5.83691e-08				1.92474	3.46702e-08	1.62352e-07	XP_016547407.1 PREDICTED: CDP-diacylglycerol--serine O-phosphatidyltransferase 1-like isoform X2 [Capsicum annuum];PREDICTED: CDP-diacylglycerol--serine O-phosphatidyltransferase 1-like [Capsicum annuum] &gt	GO:0005634;GO:0005789;GO:0006659;GO:0016020;GO:0016021;GO:0008654	nucleus;endoplasmic reticulum membrane;phosphatidylserine biosynthetic process;membrane;integral component of membrane;phospholipid biosynthetic process	K08730	PTDSS2	http://www.genome.jp/dbget-bin/www_bget?ko:K08730	Glycerophospholipid metabolism	ko00564	-	CDP-diacylglycerol--serine	CDP-diacylglycerol--serine O-phosphatidyltransferase 1 OS=Arabidopsis thaliana GN=PSS1 PE=1 SV=1
Gene:Capana00g000741	510	4.81936	7.28715e-07	1.68875e-05	8.61355	1.58893e-23	2.51125e-22	7.86452	1.77517e-26	4.11227e-25	8.20559	5.75047e-29	6.74072e-28	PREDICTED: protein SRC2 homolog [Capsicum annuum]	-	-	-	-	-	-	-	-	Protein	Protein SRC2 homolog OS=Arabidopsis thaliana GN=SRC2 PE=1 SV=1
Gene:Capana00g000769	1251				-1.15345	2.01808e-10	1.50991e-09							PREDICTED: serine/threonine-protein kinase UCN-like [Capsicum annuum]	GO:0005524;GO:0005634;GO:0000166;GO:0035556;GO:0006468;GO:0004674;GO:0005886;GO:0005737;GO:0004672	ATP binding;nucleus;nucleotide binding;intracellular signal transduction;protein phosphorylation;protein serine/threonine kinase activity;plasma membrane;cytoplasm;protein kinase activity	-	-	-	-	-	KOG0610(R)(Putative serine/threonine protein kinase)	Serine/threonine-protein	Serine/threonine-protein kinase UCNL OS=Arabidopsis thaliana GN=UCNL PE=2 SV=1
Gene:Capana00g000794	651							-1.06437	0.00171782	0.00805998				PREDICTED: calcium-transporting ATPase 2, plasma membrane-type-like [Capsicum annuum]	GO:0005524;GO:0000166;GO:0006816;GO:0005516;GO:0016787;GO:0005887;GO:0006810;GO:0016020;GO:0070588;GO:0046872;GO:0005388;GO:0016021;GO:0043231;GO:0006811	ATP binding;nucleotide binding;calcium ion transport;calmodulin binding;hydrolase activity;integral component of plasma membrane;transport;membrane;calcium ion transmembrane transport;metal ion binding;calcium-transporting ATPase activity;integral component of membrane;intracellular membrane-bounded organelle;ion transport	K01537	E3.6.3.8	http://www.genome.jp/dbget-bin/www_bget?ko:K01537	-	-	KOG0204(P)(Calcium transporting ATPase)	Calcium-transporting	Calcium-transporting ATPase 2, plasma membrane-type OS=Arabidopsis thaliana GN=ACA2 PE=1 SV=1
Gene:Capana00g000799	771				-1.32565	2.42647e-07	1.36586e-06							PREDICTED: acid phosphatase 1 [Capsicum annuum]	GO:0003993	acid phosphatase activity	-	-	-	-	-	-	Acid	Acid phosphatase 1 OS=Solanum lycopersicum GN=APS1 PE=2 SV=1
Gene:Capana00g000829	1005				-1.24288	0.0171494	0.0444385							hypothetical protein GLYMA_13G018200 [Glycine max]	-	-	-	-	-	-	-	-	Protein	Protein TAR1 OS=Kluyveromyces lactis (strain ATCC 8585 / CBS 2359 / DSM 70799 / NBRC 1267 / NRRL Y-1140 / WM37) GN=TAR1-A PE=4 SV=2
Gene:Capana00g000839	1009				-1.64076	4.86884e-21	6.93405e-20				-1.91	1.34101e-149	7.83183e-148	PREDICTED: pro-resilin-like [Capsicum annuum]	GO:0046916;GO:0046872;GO:0005737;GO:0030001;GO:0046914	cellular transition metal ion homeostasis;metal ion binding;cytoplasm;metal ion transport;transition metal ion binding	-	-	-	-	-	-	Heavy	Heavy metal-associated isoprenylated plant protein 34 OS=Arabidopsis thaliana GN=HIPP34 PE=2 SV=1
Gene:Capana00g000852	363										-1.41671	0.0118138	0.0286022	PREDICTED: ubiquitin carboxyl-terminal hydrolase 13-like [Capsicum annuum]	GO:0036459;GO:0016579;GO:0006511	thiol-dependent ubiquitinyl hydrolase activity;protein deubiquitination;ubiquitin-dependent protein catabolic process	K11838	USP7,UBP15	http://www.genome.jp/dbget-bin/www_bget?ko:K11838	-	-	KOG1863(O)(Ubiquitin carboxyl-terminal hydrolase)	Ubiquitin	Ubiquitin carboxyl-terminal hydrolase 13 OS=Arabidopsis thaliana GN=UBP13 PE=2 SV=1
Gene:Capana00g000869	495				-1.06802	2.12365e-06	1.07249e-05				-1.14774	3.16923e-10	1.72533e-09	PREDICTED: pumilio homolog 23-like isoform X1 [Capsicum annuum]	GO:0010252;GO:0005730;GO:0003723	auxin homeostasis;nucleolus;RNA binding	K14790	NOP9	http://www.genome.jp/dbget-bin/www_bget?ko:K14790	-	-	-	Pumilio	Pumilio homolog 23 OS=Arabidopsis thaliana GN=APUM23 PE=2 SV=1
Gene:Capana00g000873	1131				1.15229	2.21028e-14	2.20312e-13							PREDICTED: siroheme synthase [Capsicum annuum]	GO:0004851;GO:0055114;GO:0032259;GO:0008168;GO:0016740;GO:0006779;GO:0019354;GO:0008152;GO:0009507	uroporphyrin-III C-methyltransferase activity;oxidation-reduction process;methylation;methyltransferase activity;transferase activity;porphyrin-containing compound biosynthetic process;siroheme biosynthetic process;metabolic process;chloroplast	-	-	-	-	-	-	Siroheme	Siroheme synthase OS=Pseudomonas syringae pv. syringae (strain B728a) GN=cysG PE=3 SV=1
Gene:Capana00g000874	1641				1.24744	1.64941e-13	1.55049e-12	1.85535	3.38054e-54	1.38484e-52	1.14617	3.0244e-16	2.27334e-15	PREDICTED: uncharacterized protein At1g04910-like [Capsicum annuum]	GO:0016021;GO:0016020;GO:0005737	integral component of membrane;membrane;cytoplasm	-	-	-	-	-	-	Uncharacterized	Uncharacterized protein At1g04910 OS=Arabidopsis thaliana GN=At1g04910 PE=2 SV=1
Gene:Capana00g000880	1064				-1.91947	1.19645e-41	3.44331e-40				-1.88915	2.12478e-67	5.38138e-66	PREDICTED: urease accessory protein G isoform X1 [Capsicum annuum] &gt;XP_016553754.1 PREDICTED: urease accessory protein G isoform X2 [Capsicum annuum]	GO:0003924;GO:0006807;GO:0016151	GTPase activity;nitrogen compound metabolic process;nickel cation binding	K03189	ureG	http://www.genome.jp/dbget-bin/www_bget?ko:K03189	-	-	-	Urease	Urease accessory protein G OS=Arabidopsis thaliana GN=UREG PE=2 SV=1
Gene:Capana00g000884	374				-22.4084	9.82598e-09	6.34897e-08				9.93895	0.0109691	0.0267267	PREDICTED: uncharacterized protein LOC105976409 [Erythranthe guttata];PREDICTED: protein TAR1-like [Capsicum annuum]	-	-	-	-	-	-	-	-	-	-
Gene:Capana00g000894	1521				5.76828	2.14639e-118	2.17069e-116				3.39958	9.54649e-78	2.78098e-76	PREDICTED: serine carboxypeptidase-like 17 isoform X1 [Capsicum annuum]	-	-	K16296	SCPL-I	http://www.genome.jp/dbget-bin/www_bget?ko:K16296	-	-	-	Serine	Serine carboxypeptidase-like 18 OS=Arabidopsis thaliana GN=SCPL18 PE=2 SV=2
Gene:Capana00g000897	1591	1.89693	1.867e-07	4.71137e-06	1.84542	3.44652e-06	1.6984e-05	3.08234	1.05786e-38	3.34073e-37	1.7722	1.4439e-08	6.9425e-08	PREDICTED: protein NLP3-like isoform X2 [Capsicum annuum];PREDICTED: uncharacterized protein LOC107852139 isoform X1 [Capsicum annuum]	-	-	-	-	-	-	-	-	Protein	Protein NLP7 OS=Arabidopsis thaliana GN=NLP7 PE=1 SV=2
Gene:Capana00g000898	1038				1.30252	8.89671e-11	6.88539e-10							PREDICTED: LOW QUALITY PROTEIN: peptidyl-prolyl cis-trans isomerase FKBP42-like [Capsicum annuum]	GO:0005886;GO:0048366;GO:0005516;GO:0016853;GO:0006457	plasma membrane;leaf development;calmodulin binding;isomerase activity;protein folding	-	-	-	-	-	KOG0546(O)(HSP90 co-chaperone CPR7/Cyclophilin);KOG0543(O)(FKBP-type peptidyl-prolyl cis-trans isomerase)	Peptidyl-prolyl	Peptidyl-prolyl cis-trans isomerase FKBP42 OS=Arabidopsis thaliana GN=FKBP42 PE=1 SV=1
Gene:Capana00g000900	1152				1.12611	6.228e-15	6.4138e-14							PREDICTED: ADP,ATP carrier protein, mitochondrial [Capsicum annuum]	GO:0005743;GO:0005215;GO:0016020;GO:0006810;GO:0016021;GO:0055085	mitochondrial inner membrane;transporter activity;membrane;transport;integral component of membrane;transmembrane transport	K05863	SLC25A4S,ANT	http://www.genome.jp/dbget-bin/www_bget?ko:K05863	-	-	KOG0749(C)(Mitochondrial ADP/ATP carrier proteins)	ADP,ATP	ADP,ATP carrier protein, mitochondrial OS=Solanum tuberosum GN=ANT PE=2 SV=1
Gene:Capana00g000902	1032	6.31194	3.37163e-06	7.034e-05				7.0076	6.44867e-08	5.84914e-07				PREDICTED: wall-associated receptor kinase 2-like, partial [Capsicum annuum]	GO:0004674;GO:0005509;GO:0006468;GO:0030247;GO:0000166;GO:0005524;GO:0007166;GO:0004672;GO:0005886;GO:0016021;GO:0016020	protein serine/threonine kinase activity;calcium ion binding;protein phosphorylation;polysaccharide binding;nucleotide binding;ATP binding;cell surface receptor signaling pathway;protein kinase activity;plasma membrane;integral component of membrane;membrane	-	-	-	-	-	-	Wall-associated	Wall-associated receptor kinase 2 OS=Arabidopsis thaliana GN=WAK2 PE=1 SV=1
Gene:Capana00g000910	803	5.21973	9.59393e-27	8.98062e-25	4.48602	6.06589e-17	7.01543e-16	6.938	6.23803e-130	5.61175e-128	5.70478	2.0666e-81	6.29844e-80	PREDICTED: uncharacterized protein LOC107853024 [Capsicum annuum]	GO:0016020;GO:0016021	membrane;integral component of membrane	-	-	-	-	-	-	-	-
Gene:Capana00g000919	2271				1.62413	1.12668e-37	2.90157e-36				1.46496	1.75217e-42	2.84076e-41	PREDICTED: protein NUCLEAR FUSION DEFECTIVE 4-like [Capsicum annuum]	GO:0055085;GO:0016020;GO:0016021	transmembrane transport;membrane;integral component of membrane	-	-	-	-	-	-	Protein	Protein NUCLEAR FUSION DEFECTIVE 4 OS=Arabidopsis thaliana GN=NFD4 PE=3 SV=1
Gene:Capana00g000923	894				-2.08111	5.05497e-05	0.000212412				-3.61687	2.77728e-17	2.18417e-16	PREDICTED: protein FAM179B [Capsicum annuum]	-	-	-	-	-	-	-	-	Crescerin-1	Crescerin-1 OS=Mus musculus GN=Fam179b PE=1 SV=3
Gene:Capana00g000938	1615				-1.31449	7.81705e-18	9.52089e-17							PREDICTED: uncharacterized protein LOC107852455 [Capsicum annuum]	GO:0046872;GO:0009966;GO:0016021;GO:0016020;GO:0008270;GO:0004842;GO:0005737	metal ion binding;regulation of signal transduction;integral component of membrane;membrane;zinc ion binding;ubiquitin-protein transferase activity;cytoplasm	-	-	-	-	-	-	-	-
Gene:Capana00g000949	495	1.37087	0.000424875	0.00547484	3.42355	2.00351e-28	3.83072e-27	2.52434	5.29602e-24	1.14628e-22	2.43229	3.89955e-21	3.54192e-20	PREDICTED: VQ motif-containing protein 22-like [Capsicum annuum]	-	-	-	-	-	-	-	-	VQ	VQ motif-containing protein 22 OS=Arabidopsis thaliana GN=VQ22 PE=2 SV=1
Gene:Capana00g000955	1587				2.20216	2.36975e-68	1.21883e-66				1.6242	2.07958e-76	5.96695e-75	PREDICTED: protein DETOXIFICATION 27-like [Capsicum annuum]	GO:0016020;GO:0006855;GO:0016021;GO:0055085;GO:0015238;GO:0015297	membrane;drug transmembrane transport;integral component of membrane;transmembrane transport;drug transmembrane transporter activity;antiporter activity	K03327	TC.MATE,SLC47A,norM,mdtK,dinF	http://www.genome.jp/dbget-bin/www_bget?ko:K03327	-	-	-	Protein	Protein DETOXIFICATION 27 OS=Arabidopsis thaliana GN=DTX27 PE=2 SV=1
Gene:Capana00g000958	381										1.15966	0.0214812	0.0490596	PREDICTED: receptor like protein kinase S.2 [Capsicum annuum]	GO:0005886;GO:0004672;GO:0005524;GO:0000166;GO:0006468;GO:0004674	plasma membrane;protein kinase activity;ATP binding;nucleotide binding;protein phosphorylation;protein serine/threonine kinase activity	-	-	-	-	-	-	Receptor	Receptor like protein kinase S.2 OS=Arabidopsis thaliana GN=LECRKS2 PE=2 SV=2
Gene:Capana00g000959	591				-2.13334	6.97397e-05	0.000287281				-1.60523	0.000171977	0.000559797	PREDICTED: uncharacterized protein LOC107854944 [Capsicum annuum]	-	-	-	-	-	-	-	-	-	-
Gene:Capana00g000961	1182				1.41379	2.42606e-23	3.79762e-22	1.01564	7.10021e-18	1.25261e-16	1.19124	8.15889e-25	8.4933e-24	PREDICTED: uncharacterized protein LOC107854043 [Capsicum annuum]	GO:0016020;GO:0008375;GO:0016021	membrane;acetylglucosaminyltransferase activity;integral component of membrane	-	-	-	-	-	-	-	-
Gene:Capana00g000977	2386	1.14202	0.00160712	0.0170932	1.46531	6.73934e-05	0.000278221	2.00382	1.21828e-10	1.39992e-09	1.57619	5.60523e-06	2.16704e-05	PREDICTED: BAG-associated GRAM protein 1-like [Capsicum annuum]	-	-	-	-	-	-	-	-	BAG-associated	BAG-associated GRAM protein 1 OS=Arabidopsis thaliana GN=BAGP1 PE=1 SV=1
Gene:Capana00g000980	543				1.64952	1.06017e-09	7.48856e-09							PREDICTED: peptidyl-prolyl cis-trans isomerase FKBP42-like [Capsicum annuum]	GO:0005886;GO:0048366;GO:0005516;GO:0006457	plasma membrane;leaf development;calmodulin binding;protein folding	-	-	-	-	-	KOG0543(O)(FKBP-type peptidyl-prolyl cis-trans isomerase)	Peptidyl-prolyl	Peptidyl-prolyl cis-trans isomerase FKBP42 OS=Arabidopsis thaliana GN=FKBP42 PE=1 SV=1
Gene:Capana00g000984	1406							1.31294	9.15807e-93	5.90777e-91				PREDICTED: dnaJ protein P58IPK homolog isoform X1 [Capsicum annuum]	GO:0005788;GO:0005886;GO:0005783;GO:0044794	endoplasmic reticulum lumen;plasma membrane;endoplasmic reticulum;positive regulation by host of viral process	K09523	DNAJC3	http://www.genome.jp/dbget-bin/www_bget?ko:K09523	Protein processing in endoplasmic reticulum	ko04141	KOG0714(O)(Molecular chaperone (DnaJ superfamily))	DnaJ	DnaJ protein P58IPK homolog OS=Arabidopsis thaliana GN=P58IPK PE=1 SV=1
Gene:Capana00g000985	1344				-1.35321	1.12137e-29	2.25169e-28							PREDICTED: putative E3 ubiquitin-protein ligase XBAT31 isoform X1 [Capsicum annuum]	GO:0008270	zinc ion binding	-	-	-	-	-	KOG0504(R)(FOG: Ankyrin repeat)	Putative	Putative E3 ubiquitin-protein ligase XBAT31 OS=Arabidopsis thaliana GN=XBAT31 PE=2 SV=1
Gene:Capana00g000986	462				6.40071	5.11235e-09	3.40159e-08							PREDICTED: uncharacterized protein LOC107853487 [Capsicum annuum]	-	-	-	-	-	-	-	-	-	-
Gene:Capana00g000987	650				6.54877	2.2442e-06	1.13067e-05							PREDICTED: uncharacterized protein LOC107853486 [Capsicum annuum]	-	-	-	-	-	-	-	-	-	-
Gene:Capana00g000995	1469	1.1185	1.33466e-05	0.00025026	1.27008	1.75307e-05	7.8954e-05	2.15979	7.65052e-33	2.12864e-31	1.88199	1.86217e-21	1.7172e-20	PREDICTED: BAG-associated GRAM protein 1-like [Capsicum annuum]	-	-	-	-	-	-	-	KOG1012(R)(Ca2+-dependent lipid-binding protein CLB1/vesicle protein vp115/Granuphilin A, contains C2 domain);KOG1032(S)(Uncharacterized conserved protein, contains GRAM domain)	BAG-associated	BAG-associated GRAM protein 1 OS=Arabidopsis thaliana GN=BAGP1 PE=1 SV=1
Gene:Capana00g001001	531				2.60498	0.00100883	0.00343884							-	-	-	-	-	-	-	-	-	-	-
Gene:Capana00g001015	3433				3.39737	5.41479e-66	2.66323e-64				4.35617	7.07868e-158	4.37359e-156	PREDICTED: protein LNK2-like isoform X1 [Capsicum annuum];PREDICTED: protein LNK2-like isoform X6 [Capsicum annuum]	-	-	-	-	-	-	-	-	Protein	Protein LNK2 OS=Arabidopsis thaliana GN=LNK2 PE=1 SV=1
Gene:Capana00g001020	1572				-1.5423	9.18805e-06	4.28439e-05							PREDICTED: putative UPF0481 protein At3g02645 [Capsicum annuum]	GO:0016021;GO:0016020	integral component of membrane;membrane	-	-	-	-	-	-	Putative	Putative UPF0481 protein At3g02645 OS=Arabidopsis thaliana GN=At3g02645 PE=3 SV=1
Gene:Capana00g001021	2537				-1.67518	1.24487e-07	7.20332e-07							XP_016579849.1 PREDICTED: putative pentatricopeptide repeat-containing protein At3g15130 [Capsicum annuum];PREDICTED: putative pentatricopeptide repeat-containing protein At3g15130 [Capsicum annuum] &gt	GO:0008270	zinc ion binding	-	-	-	-	-	-	Putative	Putative pentatricopeptide repeat-containing protein At3g15130 OS=Arabidopsis thaliana GN=PCMP-H86 PE=3 SV=1
Gene:Capana00g001023	501				1.77574	2.51878e-07	1.41538e-06	2.67878	7.929e-24	1.70903e-22	2.35009	2.39687e-16	1.80953e-15	PREDICTED: uncharacterized protein LOC107853639 [Capsicum annuum]	-	-	-	-	-	-	-	-	-	-
Gene:Capana00g001030	1521				3.41178	0.000955937	0.00327506				7.8066	4.49272e-10	2.41969e-09	PREDICTED: branched-chain-amino-acid aminotransferase-like protein 1 [Capsicum annuum]	-	-	-	-	-	-	-	-	Branched-chain-amino-acid	Branched-chain-amino-acid aminotransferase-like protein 1 OS=Arabidopsis thaliana GN=At3g05190 PE=2 SV=1
Gene:Capana00g001035	801										-1.00085	4.13677e-09	2.06998e-08	PREDICTED: pentatricopeptide repeat-containing protein At4g18975, chloroplastic-like isoform X1 [Capsicum annuum]	-	-	-	-	-	-	-	-	Pentatricopeptide	Pentatricopeptide repeat-containing protein At4g18975, chloroplastic OS=Arabidopsis thaliana GN=At4g18975 PE=2 SV=2
Gene:Capana00g001037	588										-1.01054	0.0054009	0.0139924	PREDICTED: LOW QUALITY PROTEIN: F-box/kelch-repeat protein At3g06240-like [Capsicum annuum]	GO:0004842;GO:0031146;GO:0019005	ubiquitin-protein transferase activity;SCF-dependent proteasomal ubiquitin-dependent protein catabolic process;SCF ubiquitin ligase complex	-	-	-	-	-	-	-	-
Gene:Capana00g001041	1388				-1.10222	0.0120806	0.0325992							PREDICTED: DNA helicase INO80 isoform X1 [Capsicum annuum]	GO:0003677;GO:0005524	DNA binding;ATP binding	K11665	INO80,INOC1	http://www.genome.jp/dbget-bin/www_bget?ko:K11665	-	-	-	DNA	DNA helicase INO80 OS=Arabidopsis thaliana GN=INO80 PE=2 SV=2
Gene:Capana00g001050	467				1.96835	5.59313e-18	6.8563e-17				1.31176	7.59013e-14	5.12051e-13	PREDICTED: uncharacterized protein LOC107852189 [Capsicum annuum] &gt;XP_016554429.1 PREDICTED: uncharacterized protein LOC107853960 [Capsicum annuum]	GO:0051213	dioxygenase activity	K08234	yaeR	http://www.genome.jp/dbget-bin/www_bget?ko:K08234	-	-	-	Uncharacterized	Uncharacterized protein YwkD OS=Bacillus subtilis (strain 168) GN=ywkD PE=4 SV=1
Gene:Capana00g001059	369				-1.27456	0.000215648	0.000827627							PREDICTED: uncharacterized protein LOC107028503 isoform X1 [Solanum pennellii]	GO:0003723;GO:0003676;GO:0005730;GO:0009507;GO:0032040	RNA binding;nucleic acid binding;nucleolus;chloroplast;small-subunit processome	-	-	-	-	-	-	-	-
Gene:Capana00g001065	411				-1.01153	2.95073e-06	1.46471e-05							DAA37858.1 TPA: histone H3.2 [Zea mays];PREDICTED: histone H3.2-like [Zea mays] &gt	GO:0005694;GO:0005515;GO:0006334;GO:0046982;GO:0031492;GO:0000786;GO:0009536;GO:0003677;GO:0005634	chromosome;protein binding;nucleosome assembly;protein heterodimerization activity;nucleosomal DNA binding;nucleosome;plastid;DNA binding;nucleus	K11253	H3	http://www.genome.jp/dbget-bin/www_bget?ko:K11253	-	-	KOG1745(B)(Histones H3 and H4)	Histone	Histone H3.2 OS=Nicotiana tabacum GN=B34 PE=1 SV=1
Gene:Capana00g001068	1095				3.54733	1.39641e-17	1.67416e-16				1.52951	0.000371752	0.00115662	PREDICTED: nucleotide pyrophosphatase/phosphodiesterase-like [Capsicum annuum]	GO:0016787;GO:0003993;GO:0046872	hydrolase activity;acid phosphatase activity;metal ion binding	-	-	-	-	-	KOG1378(G)(Purple acid phosphatase)	Probable	Probable inactive purple acid phosphatase 27 OS=Arabidopsis thaliana GN=PAP27 PE=2 SV=1
Gene:Capana00g001069	1854				-1.47021	3.07909e-06	1.52527e-05							PREDICTED: LOW QUALITY PROTEIN: pentatricopeptide repeat-containing protein At3g18020 [Capsicum annuum]	-	-	-	-	-	-	-	-	Pentatricopeptide	Pentatricopeptide repeat-containing protein At3g18020 OS=Arabidopsis thaliana GN=At3g18020 PE=2 SV=1
Gene:Capana00g001092	639							5.07757	0.00208753	0.00963112				PREDICTED: putative leucine-rich repeat receptor-like serine/threonine-protein kinase At2g24130, partial [Capsicum annuum]	-	-	-	-	-	-	-	-	Receptor	Receptor kinase-like protein Xa21 OS=Oryza sativa subsp. indica GN=XA21 PE=1 SV=1
Gene:Capana00g001094	2328				-1.26621	6.35594e-20	8.54173e-19				-1.91726	1.18899e-55	2.48399e-54	PREDICTED: LOW QUALITY PROTEIN: probable LRR receptor-like serine/threonine-protein kinase At1g53420 [Capsicum annuum]	-	-	-	-	-	-	-	-	Probable;Probable;Probable	Probable LRR receptor-like serine/threonine-protein kinase At1g29720 OS=Arabidopsis thaliana GN=RFK1 PE=2 SV=3;Probable LRR receptor-like serine/threonine-protein kinase At1g53440 OS=Arabidopsis thaliana GN=At1g53440 PE=2 SV=2;Probable LRR receptor-like serine/threonine-protein kinase At1g53430 OS=Arabidopsis thaliana GN=At1g53430 PE=1 SV=1
Gene:Capana00g001096	1448				1.08358	2.08948e-24	3.42878e-23							PREDICTED: glyceraldehyde-3-phosphate dehydrogenase, cytosolic [Capsicum annuum]	GO:0016491;GO:0006006;GO:0016620;GO:0050661;GO:0055114;GO:0051287	oxidoreductase activity;glucose metabolic process;oxidoreductase activity, acting on the aldehyde or oxo group of donors, NAD or NADP as acceptor;NADP binding;oxidation-reduction process;NAD binding	K00134	GAPDH,gapA	http://www.genome.jp/dbget-bin/www_bget?ko:K00134	Glycolysis / Gluconeogenesis;Carbon fixation in photosynthetic organisms;Biosynthesis of amino acids;Carbon metabolism	ko00010,ko00710,ko01230,ko01200	KOG0657(G)(Glyceraldehyde 3-phosphate dehydrogenase)	Glyceraldehyde-3-phosphate	Glyceraldehyde-3-phosphate dehydrogenase, cytosolic (Fragment) OS=Nicotiana tabacum GN=GAPC PE=2 SV=1
Gene:Capana00g001109	598										1.08533	0.0166378	0.0390462	hypothetical protein GLYMA_13G0188001, partial [Glycine max];hypothetical protein VIGAN_UM104000, partial [Vigna angularis var. angularis];hypothetical protein GLYMA_13G021500 [Glycine max];hypothetical protein GLYMA_13G015300 [Glycine max]	-	-	-	-	-	-	-	-	Protein	Protein TAR1 OS=Kluyveromyces lactis (strain ATCC 8585 / CBS 2359 / DSM 70799 / NBRC 1267 / NRRL Y-1140 / WM37) GN=TAR1-A PE=4 SV=2
Gene:Capana00g001127	412	-5.06397	0.000428826	0.00551184	-5.80431	0.000179762	0.000697334							hypothetical protein GLYMA_13G018200 [Glycine max];PREDICTED: uncharacterized protein LOC107178872 [Citrus sinensis]	-	-	-	-	-	-	-	-	Protein	Protein TAR1 OS=Kluyveromyces lactis (strain ATCC 8585 / CBS 2359 / DSM 70799 / NBRC 1267 / NRRL Y-1140 / WM37) GN=TAR1-A PE=4 SV=2
Gene:Capana00g001129	981	5.84892	1.45556e-07	3.74445e-06				9.43147	4.23977e-15	6.48286e-14	7.81623	4.31848e-10	2.33e-09	PREDICTED: peroxidase 15-like [Capsicum annuum]	GO:0020037;GO:0042744;GO:0004601;GO:0055114;GO:0046872;GO:0005576;GO:0006979;GO:0016491	heme binding;hydrogen peroxide catabolic process;peroxidase activity;oxidation-reduction process;metal ion binding;extracellular region;response to oxidative stress;oxidoreductase activity	K00430	E1.11.1.7	http://www.genome.jp/dbget-bin/www_bget?ko:K00430	Phenylpropanoid biosynthesis	ko00940	-	Peroxidase	Peroxidase 15 OS=Ipomoea batatas GN=pod PE=1 SV=1
Gene:Capana00g001142	1036				1.18098	6.73087e-10	4.84276e-09							PREDICTED: CBL-interacting serine/threonine-protein kinase 3-like [Capsicum annuum]	GO:0004674;GO:0007165;GO:0006468;GO:0035556;GO:0016310;GO:0000166;GO:0005634;GO:0005524;GO:0016301;GO:0004672;GO:0005737;GO:0016740;GO:0016021;GO:0016020	protein serine/threonine kinase activity;signal transduction;protein phosphorylation;intracellular signal transduction;phosphorylation;nucleotide binding;nucleus;ATP binding;kinase activity;protein kinase activity;cytoplasm;transferase activity;integral component of membrane;membrane	K07198	PRKAA,AMPK	http://www.genome.jp/dbget-bin/www_bget?ko:K07198	-	-	-	CBL-interacting	CBL-interacting serine/threonine-protein kinase 3 OS=Arabidopsis thaliana GN=CIPK3 PE=1 SV=2
Gene:Capana00g001149	1413				5.69424	7.01117e-10	5.03537e-09				3.96312	0.0136209	0.0325773	PREDICTED: protein kinase 2B, chloroplastic-like [Capsicum annuum]	-	-	K04733	IRAK4	http://www.genome.jp/dbget-bin/www_bget?ko:K04733	-	-	-	Probable	Probable serine/threonine-protein kinase PBL18 OS=Arabidopsis thaliana GN=PBL18 PE=2 SV=1
Gene:Capana00g001154	1527				-1.34615	6.38416e-05	0.000264043							AJY78716.1 photosystem II CP47 chlorophyll apoprotein (chloroplast) [Solanum cheesmaniae] &gt;AEO95595.1 PSII 47kD protein (chloroplast) [Nicotiana undulata] &gt;ALD50300.1 PsbB (chloroplast) [Capsicum annuum var. annuum] &gt; AltName: Full=PSII 47 kDa protein;AJY78965.1 photosystem II CP47 chlorophyll apoprotein (chloroplast) [Solanum habrochaites] &gt;YP_009251262.1 PsbB (chloroplast) [Acnistus…	GO:0016020;GO:0016168;GO:0016021;GO:0015979;GO:0009767;GO:0009507;GO:0045156;GO:0009772;GO:0009536;GO:0009523;GO:0009521;GO:0009535;GO:0009579;GO:0018298;GO:0042651;GO:0019684	membrane;chlorophyll binding;integral component of membrane;photosynthesis;photosynthetic electron transport chain;chloroplast;electron transporter, transferring electrons within the cyclic electron transport pathway of photosynthesis activity;photosynthetic electron transport in photosystem II;plastid;photosystem II;photosystem;chloroplast thylakoid membrane;thylakoid;protein-chromophore linkage…	K02704	psbB	http://www.genome.jp/dbget-bin/www_bget?ko:K02704	Photosynthesis	ko00195	-	Photosystem	Photosystem II CP47 reaction center protein OS=Nicotiana sylvestris GN=psbB PE=3 SV=1
Gene:Capana00g001159	1752										-1.26026	0.000884846	0.00260568	PREDICTED: probable LRR receptor-like serine/threonine-protein kinase At3g47570 [Capsicum annuum]	-	-	-	-	-	-	-	-	Receptor	Receptor kinase-like protein Xa21 OS=Oryza sativa subsp. indica GN=XA21 PE=1 SV=1
Gene:Capana00g001163	504				6.97802	1.62955e-07	9.3332e-07	5.62632	0.000188603	0.00107643	6.76878	3.17509e-07	1.37761e-06	PREDICTED: WAT1-related protein At1g25270-like [Capsicum annuum] &gt;XP_016555255.1 PREDICTED: WAT1-related protein At1g25270-like [Capsicum annuum]	GO:0022857;GO:0016020;GO:0006810;GO:0005886;GO:0016021	transmembrane transporter activity;membrane;transport;plasma membrane;integral component of membrane	-	-	-	-	-	-	WAT1-related	WAT1-related protein At1g68170 OS=Arabidopsis thaliana GN=At1g68170 PE=3 SV=1
Gene:Capana00g001167	582							1.06538	5.59986e-05	0.000350332				PREDICTED: chromatin structure-remodeling complex protein SYD-like, partial [Capsicum annuum]	-	-	-	-	-	-	-	-	Chromatin	Chromatin structure-remodeling complex protein SYD OS=Arabidopsis thaliana GN=SYD PE=1 SV=1
Gene:Capana00g001170	656				-1.09641	0.000284977	0.00107065	-1.10343	3.61733e-06	2.69011e-05				PREDICTED: uncharacterized protein LOC107852736 [Capsicum annuum];PREDICTED: uncharacterized protein LOC107854976 [Capsicum annuum]	GO:0055085;GO:0055074;GO:0005432;GO:0016020;GO:0016021;GO:0005509	transmembrane transport;calcium ion homeostasis;calcium:sodium antiporter activity;membrane;integral component of membrane;calcium ion binding	-	-	-	-	-	-	Sodium/calcium	Sodium/calcium exchanger NCL1 OS=Oryza sativa subsp. japonica GN=NCL1 PE=2 SV=1
Gene:Capana00g001178	1165				1.49219	5.5318e-16	6.0794e-15							PREDICTED: XIAP-associated factor 1-like [Capsicum annuum]	GO:0008270;GO:0016020;GO:0016021	zinc ion binding;membrane;integral component of membrane	-	-	-	-	-	-	XIAP-associated	XIAP-associated factor 1 OS=Homo sapiens GN=XAF1 PE=1 SV=1
Gene:Capana00g001182	447				-3.65119	0.000253851	0.000963564	1.50059	0.0103793	0.0396597	2.19308	0.00746607	0.0188185	hypothetical protein VITISV_022570 [Vitis vinifera]	-	-	-	-	-	-	-	-	-	-
Gene:Capana00g001202	788				2.47643	1.52967e-05	6.95097e-05				2.77545	6.31113e-10	3.36359e-09	PREDICTED: endonuclease 2, partial [Capsicum annuum]	GO:0016788;GO:0003676;GO:0004519;GO:0006308	hydrolase activity, acting on ester bonds;nucleic acid binding;endonuclease activity;DNA catabolic process	-	-	-	-	-	-	Endonuclease	Endonuclease 2 OS=Arabidopsis thaliana GN=ENDO2 PE=1 SV=1
Gene:Capana00g001204	509				2.90931	3.25028e-39	8.73281e-38				2.72228	5.85509e-43	9.56974e-42	PREDICTED: universal stress protein A-like protein isoform X1 [Capsicum annuum];PREDICTED: heavy metal-associated isoprenylated plant protein 3-like isoform X1 [Capsicum annuum];PREDICTED: universal stress protein A-like protein isoform X2 [Capsicum annuum]	GO:0030001;GO:0005737;GO:0006950;GO:0046872;GO:0046916;GO:0046914	metal ion transport;cytoplasm;response to stress;metal ion binding;cellular transition metal ion homeostasis;transition metal ion binding	-	-	-	-	-	-	Universal;Heavy	Universal stress protein A-like protein OS=Arabidopsis thaliana GN=At3g01520 PE=1 SV=2;Heavy metal-associated isoprenylated plant protein 8 OS=Arabidopsis thaliana GN=HIPP08 PE=3 SV=1
Gene:Capana00g001211	426				-1.22178	0.00688904	0.01973	1.35478	2.19531e-11	2.66094e-10	1.69331	0.00102726	0.002993	photosystem II protein D1 (plastid) [Morus cathayana] &gt;AOW43659.1 photosystem II protein D1 (plastid) [Morus cathayana]	-	-	K02703	psbA	http://www.genome.jp/dbget-bin/www_bget?ko:K02703	Photosynthesis	ko00195	-	Photosystem	Photosystem II protein D1 OS=Draba nemorosa GN=psbA PE=3 SV=1
Gene:Capana00g001216	3665				1.03156	5.35579e-06	2.5758e-05	1.1795	3.87868e-173	4.86567e-171	1.1145	9.19323e-216	8.15208e-214	PREDICTED: early endosome antigen 1 [Capsicum annuum]	GO:0016021;GO:0016020	integral component of membrane;membrane	K20283	GOLGA4	http://www.genome.jp/dbget-bin/www_bget?ko:K20283	-	-	-	-	-
Gene:Capana00g001217	747							2.1937	0.0011346	0.00555264	2.13878	0.000991822	0.00289753	PREDICTED: early endosome antigen 1 [Capsicum annuum]	GO:0016021;GO:0016020	integral component of membrane;membrane	-	-	-	-	-	-	-	-
Gene:Capana00g001225	1848				1.1285	0.000297575	0.0011146							PREDICTED: titin homolog [Capsicum annuum]	-	-	K15601	KDM3	http://www.genome.jp/dbget-bin/www_bget?ko:K15601	-	-	-	-	-
Gene:Capana00g001227	777				2.45714	1.43501e-24	2.37429e-23				3.03956	2.37424e-103	9.28897e-102	PREDICTED: LOW QUALITY PROTEIN: protein DETOXIFICATION 42-like [Capsicum annuum]	GO:0055085;GO:0015297;GO:0015238;GO:0016020;GO:0006855;GO:0016021	transmembrane transport;antiporter activity;drug transmembrane transporter activity;membrane;drug transmembrane transport;integral component of membrane	-	-	-	-	-	-	Protein	Protein DETOXIFICATION 42 OS=Arabidopsis thaliana GN=DTX42 PE=2 SV=2
Gene:Capana00g001228	2286				2.85051	3.66704e-76	2.18584e-74				2.42703	3.36424e-159	2.09287e-157	PREDICTED: LOW QUALITY PROTEIN: protein DETOXIFICATION 42-like [Capsicum annuum]	GO:0015238;GO:0016020;GO:0016021;GO:0006855;GO:0055085;GO:0015297	drug transmembrane transporter activity;membrane;integral component of membrane;drug transmembrane transport;transmembrane transport;antiporter activity	-	-	-	-	-	-	Protein	Protein DETOXIFICATION 42 OS=Arabidopsis thaliana GN=DTX42 PE=2 SV=2
Gene:Capana00g001253	435							1.57107	1.7212e-06	1.33534e-05	1.47263	1.45691e-05	5.38187e-05	PREDICTED: mitogen-activated protein kinase kinase kinase YODA-like [Capsicum annuum]	GO:0004702;GO:0000166;GO:0004672;GO:0005524;GO:0006468;GO:0005737	signal transducer, downstream of receptor, with serine/threonine kinase activity;nucleotide binding;protein kinase activity;ATP binding;protein phosphorylation;cytoplasm	-	-	-	-	-	-	-	-
Gene:Capana00g001254	1257							2.4487	0.0019885	0.00920704	4.07108	1.58763e-09	8.20347e-09	PREDICTED: cytokinin dehydrogenase 3-like [Capsicum annuum]	GO:0016021;GO:0016020;GO:0016491;GO:0003824;GO:0050660;GO:0055114;GO:0019139;GO:0016614;GO:0009690	integral component of membrane;membrane;oxidoreductase activity;catalytic activity;flavin adenine dinucleotide binding;oxidation-reduction process;cytokinin dehydrogenase activity;oxidoreductase activity, acting on CH-OH group of donors;cytokinin metabolic process	K00279	CKX	http://www.genome.jp/dbget-bin/www_bget?ko:K00279	Zeatin biosynthesis	ko00908	-	Cytokinin	Cytokinin dehydrogenase 3 OS=Arabidopsis thaliana GN=CKX3 PE=1 SV=1
Gene:Capana00g001256	1191				1.2485	3.44532e-15	3.60691e-14				1.08027	2.45334e-14	1.69352e-13	PREDICTED: probable anion transporter 6, chloroplastic [Capsicum annuum]	GO:0005315;GO:0055085;GO:0009536;GO:0016020;GO:0016021;GO:0098656	inorganic phosphate transmembrane transporter activity;transmembrane transport;plastid;membrane;integral component of membrane;anion transmembrane transport	K08193	SLC17A	http://www.genome.jp/dbget-bin/www_bget?ko:K08193	-	-	KOG2532(G)(Permease of the major facilitator superfamily)	Probable	Probable anion transporter 6, chloroplastic OS=Arabidopsis thaliana GN=ANTR6 PE=2 SV=1
Gene:Capana00g001257	2937				-1.80626	1.1321e-43	3.43958e-42				-1.32261	1.91334e-44	3.21859e-43	PREDICTED: uncharacterized protein LOC107856497 [Capsicum annuum]	GO:0005509;GO:0016021;GO:0016020;GO:0005432;GO:0055074;GO:0055085	calcium ion binding;integral component of membrane;membrane;calcium:sodium antiporter activity;calcium ion homeostasis;transmembrane transport	-	-	-	-	-	-	Sodium/calcium	Sodium/calcium exchanger NCL2 OS=Oryza sativa subsp. japonica GN=NCL2 PE=2 SV=2
Gene:Capana00g001260	894				-3.04667	0.000421197	0.00153439							PREDICTED: uncharacterized protein LOC107853191 [Capsicum annuum];PREDICTED: uncharacterized protein LOC107868392 isoform X1 [Capsicum annuum]	GO:0016020;GO:0016021	membrane;integral component of membrane	-	-	-	-	-	-	-	-
Gene:Capana00g001265	1044										-1.81	3.63305e-09	1.82372e-08	PREDICTED: dnaJ protein homolog 1-like [Capsicum annuum]	GO:0051082;GO:0006457	unfolded protein binding;protein folding	-	-	-	-	-	KOG0712(O)(Molecular chaperone (DnaJ superfamily))	DnaJ	DnaJ protein homolog 1 OS=Drosophila melanogaster GN=DnaJ-1 PE=1 SV=3
Gene:Capana00g001272	1103										1.04351	1.06283e-14	7.43141e-14	PREDICTED: DNA polymerase alpha subunit B [Capsicum annuum]	GO:0046982;GO:0006260;GO:0005634;GO:0005658;GO:0005739;GO:0006270;GO:0003677;GO:0003887	protein heterodimerization activity;DNA replication;nucleus;alpha DNA polymerase:primase complex;mitochondrion;DNA replication initiation;DNA binding;DNA-directed DNA polymerase activity	K02321	POLA2	http://www.genome.jp/dbget-bin/www_bget?ko:K02321	DNA replication;Purine metabolism;Pyrimidine metabolism	ko03030,ko00230,ko00240	KOG1625(L)(DNA polymerase alpha-primase complex, polymerase-associated subunit B)	DNA;DNA	DNA polymerase alpha subunit B OS=Mus musculus GN=Pola2 PE=1 SV=2;DNA polymerase alpha subunit B OS=Schizosaccharomyces pombe (strain 972 / ATCC 24843) GN=pol12 PE=1 SV=1
Gene:Capana00g001306	816				-3.69859	9.35749e-114	9.03211e-112				-2.59151	1.90074e-268	2.20948e-266	PREDICTED: phosphoglucosamine mutase-like [Capsicum annuum]	-	-	-	-	-	-	-	-	Phosphoglucosamine	Phosphoglucosamine mutase OS=Thermoanaerobacter sp. (strain X514) GN=glmM PE=3 SV=1
Gene:Capana00g001319	1410				-1.13457	0.000175844	0.000682944							XP_016571999.1 PREDICTED: uncharacterized membrane protein At1g16860-like [Capsicum annuum];PREDICTED: uncharacterized membrane protein At1g16860-like [Capsicum annuum] &gt	GO:0016020;GO:0016021	membrane;integral component of membrane	-	-	-	-	-	-	Uncharacterized	Uncharacterized membrane protein At1g16860 OS=Arabidopsis thaliana GN=At1g16860 PE=1 SV=1
Gene:Capana00g001331	1101				1.59881	5.92279e-12	5.00794e-11				1.31883	8.57087e-10	4.52275e-09	PREDICTED: probable trehalose-phosphate phosphatase J [Capsicum annuum]	GO:0004805;GO:0005992;GO:0016787;GO:0003824	trehalose-phosphatase activity;trehalose biosynthetic process;hydrolase activity;catalytic activity	K01087	otsB	http://www.genome.jp/dbget-bin/www_bget?ko:K01087	Starch and sucrose metabolism	ko00500	KOG1050(G)(Trehalose-6-phosphate synthase component TPS1 and related subunits)	Probable	Probable trehalose-phosphate phosphatase J OS=Arabidopsis thaliana GN=TPPJ PE=1 SV=1
Gene:Capana00g001336	1419	2.03715	1.95066e-09	6.50063e-08	1.93724	1.99358e-07	1.13335e-06	1.29291	2.08871e-05	0.000139225	1.22064	0.000535229	0.00163	PREDICTED: scarecrow-like protein 3 [Capsicum annuum]	GO:0006355;GO:0006351;GO:0005634;GO:0003700;GO:0000989;GO:0043565	regulation of transcription, DNA-templated;transcription, DNA-templated;nucleus;transcription factor activity, sequence-specific DNA binding;transcription factor activity, transcription factor binding;sequence-specific DNA binding	-	-	-	-	-	-	Scarecrow-like	Scarecrow-like protein 3 OS=Arabidopsis thaliana GN=SCL3 PE=2 SV=1
Gene:Capana00g001353	1293				1.341	7.04415e-11	5.49774e-10							PREDICTED: hydroxymethylglutaryl-CoA lyase, mitochondrial [Capsicum annuum] &gt;XP_016557302.1 PREDICTED: hydroxymethylglutaryl-CoA lyase, mitochondrial [Capsicum annuum]	GO:0005739;GO:0003824;GO:0008152;GO:0004419	mitochondrion;catalytic activity;metabolic process;hydroxymethylglutaryl-CoA lyase activity	K01640	E4.1.3.4,HMGCL,hmgL	http://www.genome.jp/dbget-bin/www_bget?ko:K01640	Peroxisome;Valine, leucine and isoleucine degradation;Butanoate metabolism;Synthesis and degradation of ketone bodies	ko04146,ko00280,ko00650,ko00072	-	Hydroxymethylglutaryl-CoA	Hydroxymethylglutaryl-CoA lyase, mitochondrial OS=Arabidopsis thaliana GN=HMGCL PE=1 SV=2
Gene:Capana00g001358	459				1.95407	1.54683e-15	1.65451e-14				1.25579	9.09401e-12	5.46152e-11	XP_016554429.1 PREDICTED: uncharacterized protein LOC107853960 [Capsicum annuum];PREDICTED: uncharacterized protein LOC107852189 [Capsicum annuum] &gt	-	-	K08234	yaeR	http://www.genome.jp/dbget-bin/www_bget?ko:K08234	-	-	-	-	-
Gene:Capana00g001392	964										-1.4049	7.43803e-41	1.16831e-39	PREDICTED: uncharacterized protein LOC107853037 [Capsicum annuum]	-	-	-	-	-	-	-	-	-	-
Gene:Capana00g001399	1824				-1.35761	6.33522e-07	3.41243e-06				-1.15499	1.57468e-06	6.41692e-06	PREDICTED: pentatricopeptide repeat-containing protein At1g08070, chloroplastic-like [Capsicum annuum]	-	-	-	-	-	-	-	-	Pentatricopeptide	Pentatricopeptide repeat-containing protein At1g08070, chloroplastic OS=Arabidopsis thaliana GN=PCMP-H12 PE=2 SV=1
Gene:Capana00g001422	567				-2.10827	0.0107488	0.0293865							-	-	-	-	-	-	-	-	-	-	-
Gene:Capana00g001425	1920	4.66984	3.56876e-08	1.00748e-06				7.23226	4.59192e-17	7.73225e-16	3.50519	0.00183288	0.00513439	PREDICTED: IQ domain-containing protein IQM6-like [Capsicum annuum]	-	-	-	-	-	-	-	-	IQ	IQ domain-containing protein IQM6 OS=Arabidopsis thaliana GN=IQM6 PE=2 SV=1
Gene:Capana00g001427	531										2.50709	5.10111e-08	2.35798e-07	PREDICTED: uncharacterized protein LOC107854809 isoform X1 [Capsicum annuum]	-	-	-	-	-	-	-	-	-	-
Gene:Capana00g001443	2340				1.31438	0.00999124	0.0275116				1.1234	0.00561649	0.0145054	PREDICTED: LRR receptor-like serine/threonine-protein kinase EFR isoform X1 [Capsicum annuum]	-	-	-	-	-	-	-	-	Receptor	Receptor kinase-like protein Xa21 OS=Oryza sativa subsp. indica GN=XA21 PE=1 SV=1
Gene:Capana00g001445	1398	6.32616	2.58818e-83	7.71235e-81	6.0269	3.29653e-67	1.66692e-65	7.57106	0	0	6.69542	2.18059e-287	2.70842e-285	PREDICTED: histidine decarboxylase-like [Capsicum annuum] &gt;XP_016548704.1 PREDICTED: histidine decarboxylase-like [Capsicum annuum]	GO:0019752;GO:0003824;GO:0016829;GO:0016831;GO:0030170	carboxylic acid metabolic process;catalytic activity;lyase activity;carboxy-lyase activity;pyridoxal phosphate binding	K01590	hdc,HDC	http://www.genome.jp/dbget-bin/www_bget?ko:K01590	Histidine metabolism	ko00340	KOG0629(E)(Glutamate decarboxylase and related proteins)	Histidine	Histidine decarboxylase OS=Solanum lycopersicum GN=HDC PE=2 SV=1
Gene:Capana00g001447	411										1.3166	0.00058656	0.00177441	PREDICTED: signal recognition particle subunit SRP72 [Capsicum annuum]	GO:0006614;GO:0048500;GO:0030529;GO:0008312;GO:0005047;GO:0005737;GO:0005786	SRP-dependent cotranslational protein targeting to membrane;signal recognition particle;intracellular ribonucleoprotein complex;7S RNA binding;signal recognition particle binding;cytoplasm;signal recognition particle, endoplasmic reticulum targeting	K03108	SRP72	http://www.genome.jp/dbget-bin/www_bget?ko:K03108	Protein export	ko03060	-	Signal	Signal recognition particle subunit SRP72 OS=Dictyostelium discoideum GN=srp72 PE=3 SV=1
Gene:Capana00g001461	942				-1.06221	1.51546e-24	2.50511e-23							AltName: Full=O-acetylserine sulfhydrylase; AltName: Full=CSase B; AltName: Full=O-acetylserine (thiol)-lyase;AIL49301.1 cysteine synthase isoform 1 [Capsicum annuum];XP_016556137.1 PREDICTED: cysteine synthase, chloroplastic/chromoplastic [Capsicum annuum] &gt;cysteine synthase, chloroplastic/chromoplastic [Capsicum annuum] &gt; Flags: Precursor &gt; AltName: Full=OAS-TL B; Short=CS-B;CAA46086.1…	GO:0008652;GO:0006535;GO:0004124;GO:0005737;GO:0016740;GO:0019344;GO:0030170	cellular amino acid biosynthetic process;cysteine biosynthetic process from serine;cysteine synthase activity;cytoplasm;transferase activity;cysteine biosynthetic process;pyridoxal phosphate binding	K01738	cysK	http://www.genome.jp/dbget-bin/www_bget?ko:K01738	Cysteine and methionine metabolism;Sulfur metabolism;Biosynthesis of amino acids;Carbon metabolism	ko00270,ko00920,ko01230,ko01200	KOG1252(E)(Cystathionine beta-synthase and related enzymes);KOG1250(E)(Threonine/serine dehydratases)	Cysteine	Cysteine synthase, chloroplastic/chromoplastic OS=Capsicum annuum PE=2 SV=1
Gene:Capana00g001496	405				8.3708	1.13054e-11	9.38504e-11	9.51606	2.65968e-15	4.10839e-14	9.14737	4.00331e-14	2.73431e-13	5-epi-aristolochene synthase [Capsicum annuum var. annuum]	-	-	K14182	HVS	http://www.genome.jp/dbget-bin/www_bget?ko:K14182	Sesquiterpenoid and triterpenoid biosynthesis	ko00909	-	5-epiaristolochene	5-epiaristolochene synthase OS=Capsicum annuum GN=EAS PE=1 SV=1
Gene:Capana00g001497	1683	2.70356	0.00545317	0.0472943	8.03573	1.98668e-33	4.5184e-32	7.59193	2.11553e-30	5.54967e-29	7.22799	3.37539e-27	3.76209e-26	PREDICTED: 5-epiaristolochene synthase-like [Capsicum annuum]	GO:0008152;GO:0016829;GO:0046872;GO:0010333;GO:0000287	metabolic process;lyase activity;metal ion binding;terpene synthase activity;magnesium ion binding	K14182	HVS	http://www.genome.jp/dbget-bin/www_bget?ko:K14182	Sesquiterpenoid and triterpenoid biosynthesis	ko00909	-	5-epiaristolochene	5-epiaristolochene synthase OS=Capsicum annuum GN=EAS PE=1 SV=1
Gene:Capana00g001498	1038	2.63519	0.00065665	0.00794602	7.6722	2.06462e-46	6.73302e-45	8.53591	2.28136e-31	6.10845e-30	8.01668	1.53164e-27	1.72246e-26	PREDICTED: 5-epiaristolochene synthase-like [Capsicum annuum]	GO:0046872;GO:0000287;GO:0010333;GO:0008152;GO:0016829	metal ion binding;magnesium ion binding;terpene synthase activity;metabolic process;lyase activity	K14182;K18117	HVS;TPS31	http://www.genome.jp/dbget-bin/www_bget?ko:K14182;http://www.genome.jp/dbget-bin/www_bget?ko:K18117	Sesquiterpenoid and triterpenoid biosynthesis	ko00909	-	5-epiaristolochene	5-epiaristolochene synthase OS=Capsicum annuum GN=EAS PE=1 SV=1
Gene:Capana00g001500	630				1.10878	1.83851e-08	1.15821e-07							PREDICTED: uncharacterized protein At2g38710 [Capsicum annuum]	GO:0005829	cytosol	-	-	-	-	-	KOG3274(S)(Uncharacterized conserved protein, AMMECR1)	Uncharacterized	Uncharacterized protein At2g38710 OS=Arabidopsis thaliana GN=At2g38710 PE=2 SV=1
Gene:Capana00g001526	891				3.3609	1.69126e-15	1.8063e-14				1.82647	2.48679e-06	9.95486e-06	PREDICTED: uncharacterized protein LOC107856067 [Capsicum annuum]	-	-	-	-	-	-	-	-	-	-
Gene:Capana00g001528	1226				1.08611	4.3685e-10	3.18665e-09							PREDICTED: mitochondrial outer membrane protein porin 4 [Capsicum annuum]	GO:1903959;GO:0005739;GO:0044070;GO:0055085;GO:0005741;GO:0006820;GO:0005886;GO:0016020;GO:0008308	regulation of anion transmembrane transport;mitochondrion;regulation of anion transport;transmembrane transport;mitochondrial outer membrane;anion transport;plasma membrane;membrane;voltage-gated anion channel activity	K15040	VDAC2	http://www.genome.jp/dbget-bin/www_bget?ko:K15040	-	-	-	Mitochondrial	Mitochondrial outer membrane protein porin 4 OS=Arabidopsis thaliana GN=VDAC4 PE=1 SV=1
Gene:Capana00g001539	1146										-1.1421	2.22259e-09	1.13678e-08	PREDICTED: protein RETICULATA-RELATED 1, chloroplastic-like [Capsicum annuum]	GO:0009536;GO:0009706;GO:0016020;GO:0016021;GO:0009941;GO:0005739	plastid;chloroplast inner membrane;membrane;integral component of membrane;chloroplast envelope;mitochondrion	-	-	-	-	-	-	Protein	Protein RETICULATA-RELATED 1, chloroplastic OS=Arabidopsis thaliana GN=RER1 PE=1 SV=1
Gene:Capana00g001547	1426										1.09361	3.99727e-31	4.95634e-30	PREDICTED: clustered mitochondria protein-like, partial [Capsicum annuum];PREDICTED: clustered mitochondria protein-like isoform X1 [Capsicum annuum]	-	-	K03255	TIF31,CLU1	http://www.genome.jp/dbget-bin/www_bget?ko:K03255	-	-	KOG1839(R)(Uncharacterized protein CLU1/cluA/TIF31 involved in mitochondrial morphology/distribution, also found associated with eIF-3)	Clustered	Clustered mitochondria protein OS=Arabidopsis thaliana GN=FMT PE=2 SV=1
Gene:Capana00g001558	411				-1.30406	6.78039e-06	3.21923e-05							DAA37858.1 TPA: histone H3.2 [Zea mays];PREDICTED: histone H3.2-like [Zea mays] &gt	GO:0005694;GO:0009536;GO:0005634;GO:0046982;GO:0031492;GO:0006334;GO:0005515;GO:0000786;GO:0003677	chromosome;plastid;nucleus;protein heterodimerization activity;nucleosomal DNA binding;nucleosome assembly;protein binding;nucleosome;DNA binding	K11253	H3	http://www.genome.jp/dbget-bin/www_bget?ko:K11253	-	-	KOG1745(B)(Histones H3 and H4)	Histone	Histone H3.2 OS=Nicotiana tabacum GN=B34 PE=1 SV=1
Gene:Capana00g001573	735										-1.12846	0.00448404	0.0117829	PREDICTED: transcription factor ILR3-like [Capsicum annuum]	GO:0046983	protein dimerization activity	-	-	-	-	-	-	Transcription	Transcription factor ILR3 OS=Arabidopsis thaliana GN=ILR3 PE=1 SV=1
Gene:Capana00g001579	985										-1.00961	5.46556e-11	3.13102e-10	PREDICTED: very-long-chain (3R)-3-hydroxyacyl-CoA dehydratase 2 isoform X2 [Capsicum annuum];PREDICTED: very-long-chain (3R)-3-hydroxyacyl-CoA dehydratase 2 isoform X1 [Capsicum annuum]	GO:0016021;GO:0016020	integral component of membrane;membrane	K10703	PHS1,PAS2	http://www.genome.jp/dbget-bin/www_bget?ko:K10703	Biosynthesis of unsaturated fatty acids;Fatty acid elongation;Fatty acid metabolism	ko01040,ko00062,ko01212	KOG3187(R)(Protein tyrosine phosphatase-like protein PTPLA (contains Pro instead of catalytic Arg))	Very-long-chain	Very-long-chain (3R)-3-hydroxyacyl-CoA dehydratase 2 OS=Bos taurus GN=HACD2 PE=2 SV=2
Gene:Capana00g001583	1455				-2.31674	5.90369e-15	6.09027e-14				-1.61474	1.58054e-10	8.79458e-10	PREDICTED: reticuline oxidase-like protein isoform X1 [Capsicum annuum]	-	-	-	-	-	-	-	-	Berberine	Berberine bridge enzyme-like 21 OS=Arabidopsis thaliana GN=At4g20840 PE=2 SV=1
Gene:Capana00g001593	1299							-1.18091	1.14642e-10	1.31943e-09				PREDICTED: VAN3-binding protein-like isoform X1 [Capsicum annuum]	GO:0016020;GO:0005886;GO:0016021	membrane;plasma membrane;integral component of membrane	-	-	-	-	-	-	VAN3-binding	VAN3-binding protein OS=Arabidopsis thaliana GN=VAB PE=1 SV=1
Gene:Capana00g001596	1593				1.43635	1.27735e-20	1.78457e-19	2.37105	2.05954e-289	4.81719e-287	2.26639	3.71885e-246	3.87573e-244	PREDICTED: arogenate dehydrogenase 2, chloroplastic [Capsicum annuum]	GO:0004665;GO:0009507;GO:0055114;GO:0006571;GO:0008977	prephenate dehydrogenase (NADP+) activity;chloroplast;oxidation-reduction process;tyrosine biosynthetic process;prephenate dehydrogenase (NAD+) activity	K15227	TYRAAT	http://www.genome.jp/dbget-bin/www_bget?ko:K15227	Phenylalanine, tyrosine and tryptophan biosynthesis;Biosynthesis of amino acids	ko00400,ko01230	-	Arogenate	Arogenate dehydrogenase 2, chloroplastic OS=Arabidopsis thaliana GN=TYRAAT2 PE=1 SV=1
Gene:Capana00g001602	1797				-1.31712	0.0037953	0.0115378							PREDICTED: pentatricopeptide repeat-containing protein At5g27110 [Capsicum annuum]	-	-	-	-	-	-	-	-	Pentatricopeptide	Pentatricopeptide repeat-containing protein At5g27110 OS=Arabidopsis thaliana GN=PCMP-E14 PE=2 SV=2
Gene:Capana00g001603	333				-2.41571	8.16325e-07	4.33483e-06				-1.29248	0.000295535	0.000932363	XP_015168596.1 PREDICTED: uncharacterized protein LOC107062455 isoform X2 [Solanum tuberosum];PREDICTED: uncharacterized protein LOC107062455 isoform X1 [Solanum tuberosum] &gt	-	-	-	-	-	-	-	-	-	-
Gene:Capana00g001607	1964										-1.09271	2.93196e-08	1.38261e-07	XP_016553640.1 PREDICTED: putative B3 domain-containing protein REM15 isoform X1 [Capsicum annuum];PREDICTED: putative B3 domain-containing protein REM15 isoform X1 [Capsicum annuum] &gt;PREDICTED: putative B3 domain-containing protein REM15 isoform X3 [Capsicum annuum]	-	-	-	-	-	-	-	-	B3;B3	B3 domain-containing protein REM8 OS=Arabidopsis thaliana GN=REM8 PE=2 SV=1;B3 domain-containing protein REM10 OS=Arabidopsis thaliana GN=REM10 PE=2 SV=1
Gene:Capana00g001625	834										1.11219	0.00148165	0.00420374	PREDICTED: F-box protein At4g35930-like [Capsicum annuum] &gt;XP_016557057.1 PREDICTED: F-box protein At4g35930-like [Capsicum annuum];XP_016557056.1 PREDICTED: F-box protein At4g35930-like [Capsicum annuum] &gt	-	-	-	-	-	-	-	-	F-box	F-box protein At4g35930 OS=Arabidopsis thaliana GN=At4g35930 PE=2 SV=1
Gene:Capana00g001635	675				-1.66165	0.000239054	0.000911433							PREDICTED: LOW QUALITY PROTEIN: pentatricopeptide repeat-containing protein At1g18485-like [Capsicum annuum]	GO:0016021;GO:0016020	integral component of membrane;membrane	-	-	-	-	-	-	Pentatricopeptide	Pentatricopeptide repeat-containing protein At1g11290, chloroplastic OS=Arabidopsis thaliana GN=PCMP-H40 PE=2 SV=1
Gene:Capana00g001636	726				-1.7095	7.39253e-09	4.82949e-08							PREDICTED: putative pentatricopeptide repeat-containing protein At1g69350, mitochondrial [Nicotiana sylvestris]	GO:0016020;GO:0016021	membrane;integral component of membrane	-	-	-	-	-	-	Pentatricopeptide	Pentatricopeptide repeat-containing protein At4g02750 OS=Arabidopsis thaliana GN=PCMP-H24 PE=3 SV=1
Gene:Capana00g001638	2654				1.75655	1.79155e-39	4.8388e-38							PREDICTED: EIN3-binding F-box protein 1-like [Capsicum annuum]	-	-	K14515	EBF1_2	http://www.genome.jp/dbget-bin/www_bget?ko:K14515	MAPK signaling pathway - plant;Plant hormone signal transduction	ko04016,ko04075	-	EIN3-binding;EIN3-binding	EIN3-binding F-box protein 2 OS=Arabidopsis thaliana GN=EBF2 PE=1 SV=1;EIN3-binding F-box protein 1 OS=Arabidopsis thaliana GN=EBF1 PE=1 SV=1
Gene:Capana00g001650	579				1.03795	3.98578e-06	1.94814e-05							PREDICTED: protein DETOXIFICATION 29-like [Capsicum annuum]	GO:0055085;GO:0015297;GO:0016020;GO:0016021;GO:0006855;GO:0015238	transmembrane transport;antiporter activity;membrane;integral component of membrane;drug transmembrane transport;drug transmembrane transporter activity	K03327	TC.MATE,SLC47A,norM,mdtK,dinF	http://www.genome.jp/dbget-bin/www_bget?ko:K03327	-	-	-	Protein	Protein DETOXIFICATION 31 OS=Arabidopsis thaliana GN=DTX31 PE=2 SV=1
Gene:Capana00g001674	627				1.05362	0.00552533	0.0161901							XP_016555407.1 PREDICTED: putative F-box protein At1g47790 [Capsicum annuum] &gt;XP_016555408.1 PREDICTED: putative F-box protein At1g47790 [Capsicum annuum];PREDICTED: putative F-box protein At1g47790 [Capsicum annuum] &gt	-	-	-	-	-	-	-	-	-	-
Gene:Capana00g001699	2184				-1.23127	0.000313518	0.00117006							PREDICTED: subtilisin-like protease SBT1.8 [Capsicum annuum]	GO:0008236;GO:0004252;GO:0008233;GO:0006508;GO:0016787	serine-type peptidase activity;serine-type endopeptidase activity;peptidase activity;proteolysis;hydrolase activity	-	-	-	-	-	-	Subtilisin-like	Subtilisin-like protease SBT1.8 OS=Arabidopsis thaliana GN=SBT1.8 PE=1 SV=1
Gene:Capana00g001711	642				-1.22191	6.105e-16	6.68893e-15	-1.26525	1.17401e-30	3.09546e-29	-1.55777	8.06667e-40	1.23862e-38	PREDICTED: cyclin-U4-1-like [Capsicum annuum]	GO:0019901;GO:0000079	protein kinase binding;regulation of cyclin-dependent protein serine/threonine kinase activity	-	-	-	-	-	KOG1674(R)(Cyclin)	Cyclin-U4-1	Cyclin-U4-1 OS=Arabidopsis thaliana GN=CYCU4-1 PE=1 SV=1
Gene:Capana00g001723	627				2.08483	0.000826676	0.00286649							XP_016555407.1 PREDICTED: putative F-box protein At1g47790 [Capsicum annuum] &gt;PREDICTED: putative F-box protein At1g47790 [Capsicum annuum] &gt;XP_016555408.1 PREDICTED: putative F-box protein At1g47790 [Capsicum annuum]	-	-	-	-	-	-	-	-	-	-
Gene:Capana00g001724	1962							1.00614	0.00202457	0.00936689				PREDICTED: rhamnogalacturonate lyase B-like isoform X1 [Capsicum annuum]	GO:0030246;GO:0003824;GO:0005975	carbohydrate binding;catalytic activity;carbohydrate metabolic process	K18195	RGL4,rhiE	http://www.genome.jp/dbget-bin/www_bget?ko:K18195	-	-	-	Rhamnogalacturonate	Rhamnogalacturonate lyase OS=Dickeya dadantii (strain 3937) GN=rhiE PE=1 SV=1
Gene:Capana00g001726	1701										-1.70192	0.0189157	0.0438025	PREDICTED: probable rhamnogalacturonate lyase B [Solanum tuberosum]	GO:0030246;GO:0003824;GO:0005975	carbohydrate binding;catalytic activity;carbohydrate metabolic process	K18195	RGL4,rhiE	http://www.genome.jp/dbget-bin/www_bget?ko:K18195	-	-	-	-	-
Gene:Capana00g001727	2285				-1.1195	3.29355e-15	3.45003e-14							PREDICTED: probable rhamnogalacturonate lyase B isoform X2 [Pyrus x bretschneideri];PREDICTED: probable rhamnogalacturonate lyase B [Solanum lycopersicum];PREDICTED: probable rhamnogalacturonate lyase B [Capsicum annuum]	GO:0005975;GO:0003824;GO:0030246	carbohydrate metabolic process;catalytic activity;carbohydrate binding	K18195	RGL4,rhiE	http://www.genome.jp/dbget-bin/www_bget?ko:K18195	-	-	-	Rhamnogalacturonate	Rhamnogalacturonate lyase OS=Dickeya dadantii (strain 3937) GN=rhiE PE=1 SV=1
Gene:Capana00g001730	933				-1.89939	1.76238e-56	7.22677e-55				-2.2395	0	0	PREDICTED: transmembrane protein 45B-like isoform X1 [Capsicum annuum]	GO:0016021;GO:0016020	integral component of membrane;membrane	-	-	-	-	-	-	Transmembrane	Transmembrane protein 45A OS=Homo sapiens GN=TMEM45A PE=2 SV=1
Gene:Capana00g001734	699				-2.21386	9.73944e-08	5.70254e-07							PREDICTED: subtilisin-like protease SBT1.7 [Solanum tuberosum]	GO:0004252;GO:0008236;GO:0016787;GO:0006508;GO:0008233;GO:0005618	serine-type endopeptidase activity;serine-type peptidase activity;hydrolase activity;proteolysis;peptidase activity;cell wall	-	-	-	-	-	-	Subtilisin-like	Subtilisin-like protease SBT1.1 OS=Arabidopsis thaliana GN=SBTI1.1 PE=1 SV=1
Gene:Capana00g001735	1356				-2.00662	1.78141e-11	1.454e-10							PREDICTED: subtilisin-like protease SBT1.7 [Solanum tuberosum]	GO:0006508;GO:0016787;GO:0008233;GO:0004252;GO:0008236	proteolysis;hydrolase activity;peptidase activity;serine-type endopeptidase activity;serine-type peptidase activity	-	-	-	-	-	-	Subtilisin-like	Subtilisin-like protease SBT1.9 OS=Arabidopsis thaliana GN=SBT1.9 PE=2 SV=1
Gene:Capana00g001745	771				-1.77115	2.1608e-16	2.42052e-15	-1.15639	6.93642e-10	7.52463e-09	-1.16368	1.82182e-10	1.00876e-09	PREDICTED: transcription factor bHLH63-like [Capsicum annuum]	GO:0046983	protein dimerization activity	-	-	-	-	-	-	Transcription	Transcription factor bHLH63 OS=Arabidopsis thaliana GN=BHLH63 PE=1 SV=1
Gene:Capana00g001758	498				-1.5896	0.00185264	0.00602535							PREDICTED: conserved oligomeric Golgi complex subunit 3-like [Capsicum annuum]	-	-	K20290	COG3,SEC34	http://www.genome.jp/dbget-bin/www_bget?ko:K20290	-	-	KOG2604(U)(Subunit of cis-Golgi transport vesicle tethering complex - Sec34p)	Conserved	Conserved oligomeric Golgi complex subunit 3 OS=Homo sapiens GN=COG3 PE=1 SV=3
Gene:Capana00g001762	1482	1.32909	0.00127749	0.0141207	1.35134	0.00274661	0.00860106	2.79386	1.80657e-12	2.37038e-11	1.35147	0.00963596	0.0237529	PREDICTED: probable LRR receptor-like serine/threonine-protein kinase At3g47570 [Capsicum annuum]	-	-	-	-	-	-	-	-	Receptor	Receptor kinase-like protein Xa21 OS=Oryza sativa subsp. indica GN=XA21 PE=1 SV=1
Gene:Capana00g001764	1077	1.11062	5.57781e-55	1.04425e-52	2.61143	1.15203e-123	1.26839e-121	1.51237	9.20368e-133	8.512e-131	2.25961	0	0	PREDICTED: fructose-bisphosphate aldolase cytoplasmic isozyme [Capsicum annuum]	GO:0004332;GO:0003824;GO:0016829;GO:0006096	fructose-bisphosphate aldolase activity;catalytic activity;lyase activity;glycolytic process	K01623	ALDO	http://www.genome.jp/dbget-bin/www_bget?ko:K01623	Fructose and mannose metabolism;Glycolysis / Gluconeogenesis;Pentose phosphate pathway;Carbon fixation in photosynthetic organisms;Biosynthesis of amino acids;Carbon metabolism	ko00051,ko00010,ko00030,ko00710,ko01230,ko01200	KOG1557(G)(Fructose-biphosphate aldolase)	Fructose-bisphosphate	Fructose-bisphosphate aldolase 6, cytosolic OS=Arabidopsis thaliana GN=FBA6 PE=1 SV=1
Gene:Capana00g001765	1565				-2.12969	3.00419e-25	5.09467e-24				-2.77215	1.27794e-64	3.06738e-63	PREDICTED: ankyrin repeat domain-containing protein EMB506, chloroplastic [Capsicum annuum]	-	-	-	-	-	-	-	-	Ankyrin	Ankyrin repeat domain-containing protein EMB506, chloroplastic OS=Arabidopsis thaliana GN=EMB506 PE=1 SV=1
Gene:Capana00g001770	1095				1.01079	0.011698	0.0316806							PREDICTED: uncharacterized protein LOC107854087 [Capsicum annuum]	-	-	K03654	recQ	http://www.genome.jp/dbget-bin/www_bget?ko:K03654	RNA degradation	ko03018	-	-	-
Gene:Capana00g001785	1097										-1.3003	3.01721e-10	1.64504e-09	PREDICTED: polyubiquitin-like isoform X1 [Capsicum annuum] &gt;PREDICTED: polyubiquitin-like isoform X2 [Capsicum annuum];XP_016555729.1 PREDICTED: polyubiquitin-like isoform X1 [Capsicum annuum]	-	-	K08770	UBC	http://www.genome.jp/dbget-bin/www_bget?ko:K08770	-	-	KOG0003(J)(Ubiquitin/60s ribosomal protein L40 fusion);KOG0001(OR)(Ubiquitin and ubiquitin-like proteins)	Ubiquitin-60S;Ubiquitin-60S;Polyubiquitin	Ubiquitin-60S ribosomal protein L40 OS=Trypanosoma cruzi GN=FUS1 PE=2 SV=2;Ubiquitin-60S ribosomal protein L40 OS=Trypanosoma cruzi PE=2 SV=1;Polyubiquitin (Fragment) OS=Acetabularia peniculus PE=3 SV=2
Gene:Capana00g001797	921										1.41099	0.0168498	0.0394874	hypothetical protein F511_42513 [Dorcoceras hygrometricum]	-	-	-	-	-	-	-	-	-	-
Gene:Capana00g001814	501				4.03047	0.0146194	0.0386051							PREDICTED: pleiotropic drug resistance protein 1-like [Capsicum annuum]	GO:0008236;GO:0004252;GO:0005618;GO:0008233;GO:0006508;GO:0016787	serine-type peptidase activity;serine-type endopeptidase activity;cell wall;peptidase activity;proteolysis;hydrolase activity	-	-	-	-	-	-	Subtilisin-like	Subtilisin-like protease SBT3.6 OS=Arabidopsis thaliana GN=SBT3.6 PE=2 SV=1
Gene:Capana00g001827	579										-1.18511	2.14019e-16	1.61743e-15	PREDICTED: uncharacterized protein LOC107856064 [Capsicum annuum]	GO:0016021;GO:0016020;GO:0005634;GO:0010100	integral component of membrane;membrane;nucleus;negative regulation of photomorphogenesis	-	-	-	-	-	-	Protein	Protein SHORT HYPOCOTYL IN WHITE LIGHT 1 OS=Arabidopsis thaliana GN=SHW1 PE=1 SV=1
Gene:Capana00g001830	506				-1.13566	0.000172101	0.000669567							hypothetical protein SETIT_012204mg, partial [Setaria italica];PREDICTED: histone H3.2-like [Capsicum annuum]	GO:0005634;GO:0009536;GO:0031492;GO:0046982;GO:0005694;GO:0003677;GO:0000786;GO:0006334;GO:0005515	nucleus;plastid;nucleosomal DNA binding;protein heterodimerization activity;chromosome;DNA binding;nucleosome;nucleosome assembly;protein binding	K11253	H3	http://www.genome.jp/dbget-bin/www_bget?ko:K11253	-	-	KOG1745(B)(Histones H3 and H4)	Histone	Histone H3.2 OS=Nicotiana tabacum GN=B34 PE=1 SV=1
Gene:Capana00g001855	474				-3.44973	1.63576e-22	2.487e-21				-2.97691	1.77052e-25	1.87758e-24	PREDICTED: uncharacterized protein LOC107855708 isoform X2 [Capsicum annuum]	-	-	-	-	-	-	-	-	-	-
Gene:Capana00g001861	1289				4.09347	9.92578e-23	1.51961e-21	3.63071	1.0042e-112	7.82934e-111				PREDICTED: alpha carbonic anhydrase 7-like [Capsicum annuum]	GO:0008270;GO:0004089;GO:0006730	zinc ion binding;carbonate dehydratase activity;one-carbon metabolic process	K01674	cah	http://www.genome.jp/dbget-bin/www_bget?ko:K01674	Nitrogen metabolism	ko00910	KOG0382(R)(Carbonic anhydrase)	Alpha	Alpha carbonic anhydrase 7 OS=Arabidopsis thaliana GN=ACA7 PE=2 SV=1
Gene:Capana00g001863	1581				-1.39796	1.86027e-24	3.06383e-23							PREDICTED: proline-rich protein 4-like [Capsicum annuum]	-	-	-	-	-	-	-	-	Proline-rich	Proline-rich protein 4 OS=Arabidopsis thaliana GN=PRP4 PE=2 SV=1
Gene:Capana00g001870	3251										1.44676	5.94442e-08	2.73629e-07	PREDICTED: uncharacterized protein LOC107852936 isoform X1 [Capsicum annuum]	-	-	-	-	-	-	-	-	-	-
Gene:Capana00g001879	2790							1.7639	7.02298e-55	2.91317e-53	1.44787	3.69709e-35	5.08672e-34	PREDICTED: receptor like protein kinase S.2 [Capsicum annuum]	GO:0005886;GO:0006468;GO:0005524;GO:0004672;GO:0004674;GO:0000166	plasma membrane;protein phosphorylation;ATP binding;protein kinase activity;protein serine/threonine kinase activity;nucleotide binding	-	-	-	-	-	-	Receptor	Receptor like protein kinase S.2 OS=Arabidopsis thaliana GN=LECRKS2 PE=2 SV=2
Gene:Capana00g001893	1864				1.36871	9.55017e-32	2.04177e-30	1.12175	8.02297e-48	2.98017e-46	1.22162	1.95168e-56	4.12012e-55	PREDICTED: endoplasmic reticulum oxidoreductin-1-like [Nicotiana tomentosiformis];PREDICTED: endoplasmic reticulum oxidoreductin-1-like [Capsicum annuum]	GO:0055114;GO:0016021;GO:0016020;GO:0003756;GO:0005783;GO:0016671	oxidation-reduction process;integral component of membrane;membrane;protein disulfide isomerase activity;endoplasmic reticulum;oxidoreductase activity, acting on a sulfur group of donors, disulfide as acceptor	K10950	ERO1L	http://www.genome.jp/dbget-bin/www_bget?ko:K10950	Protein processing in endoplasmic reticulum	ko04141	KOG2608(OU)(Endoplasmic reticulum membrane-associated oxidoreductin involved in disulfide bond formation)	Endoplasmic	Endoplasmic reticulum oxidoreductin-1 OS=Arabidopsis thaliana GN=AERO1 PE=1 SV=1
Gene:Capana00g001895	690	2.28777	6.86802e-21	5.06365e-19	3.7894	3.27909e-59	1.43273e-57	2.77647	3.51132e-45	1.24681e-43	3.50752	1.37765e-84	4.37135e-83	PREDICTED: glutathione S-transferase U10-like [Capsicum annuum]	-	-	K00799	GST,gst	http://www.genome.jp/dbget-bin/www_bget?ko:K00799	Glutathione metabolism	ko00480	-	Glutathione	Glutathione S-transferase U10 OS=Arabidopsis thaliana GN=GSTU10 PE=2 SV=1
Gene:Capana00g001897	3144										1.46929	7.19523e-05	0.000245283	PREDICTED: uncharacterized protein LOC102592718 [Solanum tuberosum]	-	-	K11138	RIF1	http://www.genome.jp/dbget-bin/www_bget?ko:K11138	-	-	-	-	-
Gene:Capana00g001901	5428							1.01909	3.63497e-41	1.2002e-39				PREDICTED: myosin-12 isoform X1 [Capsicum annuum];PREDICTED: myosin-12 isoform X3 [Capsicum annuum];PREDICTED: myosin-12 isoform X2 [Capsicum annuum]	GO:0005524;GO:0003779;GO:0003774;GO:0016459;GO:0000166	ATP binding;actin binding;motor activity;myosin complex;nucleotide binding	K10357	MYO5	http://www.genome.jp/dbget-bin/www_bget?ko:K10357	-	-	KOG4229(N)(Myosin VII, myosin IXB and related myosins);KOG0160(Z)(Myosin class V heavy chain)	Myosin-12	Myosin-12 OS=Arabidopsis thaliana GN=XI-F PE=2 SV=1
Gene:Capana00g001903	3117				-1.06662	1.39139e-05	6.3499e-05							PREDICTED: pentatricopeptide repeat-containing protein At3g24000, mitochondrial [Capsicum annuum]	GO:0008270	zinc ion binding	-	-	-	-	-	-	Pentatricopeptide	Pentatricopeptide repeat-containing protein At4g13650 OS=Arabidopsis thaliana GN=PCMP-H42 PE=2 SV=2
Gene:Capana00g001918	1974				1.23866	8.43875e-24	1.34612e-22							PREDICTED: NAC domain-containing protein 17-like isoform X1 [Capsicum annuum]	GO:0016021;GO:0016020;GO:0006355;GO:0006351;GO:0005634;GO:0003677	integral component of membrane;membrane;regulation of transcription, DNA-templated;transcription, DNA-templated;nucleus;DNA binding	-	-	-	-	-	-	NAC	NAC domain-containing protein 17 OS=Arabidopsis thaliana GN=NAC017 PE=2 SV=1
Gene:Capana00g001921	1086										-1.23519	6.83823e-53	1.36044e-51	PREDICTED: uncharacterized oxidoreductase At4g09670-like isoform X1 [Capsicum annuum]	GO:0055114;GO:0016491	oxidation-reduction process;oxidoreductase activity	-	-	-	-	-	KOG2741(GQ)(Dimeric dihydrodiol dehydrogenase)	Uncharacterized	Uncharacterized oxidoreductase At4g09670 OS=Arabidopsis thaliana GN=At4g09670 PE=1 SV=1
Gene:Capana00g001932	1490				1.0993	1.53479e-11	1.26043e-10							PREDICTED: 26S proteasome non-ATPase regulatory subunit 12 homolog A-like [Capsicum annuum]	GO:0008541;GO:0005737;GO:0043161;GO:0031595	proteasome regulatory particle, lid subcomplex;cytoplasm;proteasome-mediated ubiquitin-dependent protein catabolic process;nuclear proteasome complex	K03035	PSMD12,RPN5	http://www.genome.jp/dbget-bin/www_bget?ko:K03035	Proteasome	ko03050	KOG1498(O)(26S proteasome regulatory complex, subunit RPN5/PSMD12)	26S;26S	26S proteasome non-ATPase regulatory subunit 12 homolog A OS=Arabidopsis thaliana GN=RPN5A PE=1 SV=1;26S proteasome non-ATPase regulatory subunit 12 homolog B OS=Arabidopsis thaliana GN=RPN5B PE=1 SV=1
Gene:Capana00g001933	1044	5.91134	4.00532e-11	1.60924e-09	4.49512	1.29126e-05	5.91242e-05	8.11274	4.89212e-11	5.79037e-10	6.24857	6.85823e-06	2.62849e-05	PREDICTED: ethylene-responsive transcription factor ERF110-like [Capsicum annuum]	GO:0006355;GO:0006351;GO:0003700;GO:0005634;GO:0003677	regulation of transcription, DNA-templated;transcription, DNA-templated;transcription factor activity, sequence-specific DNA binding;nucleus;DNA binding	-	-	-	-	-	-	Ethylene-responsive	Ethylene-responsive transcription factor ABR1 OS=Arabidopsis thaliana GN=ABR1 PE=2 SV=1
Gene:Capana00g001936	1026	1.38936	3.60717e-08	1.0158e-06										PREDICTED: BURP domain protein USPL1-like [Capsicum annuum]	GO:0048316;GO:0000326	seed development;protein storage vacuole	-	-	-	-	-	-	BURP	BURP domain protein USPL1 OS=Arabidopsis thaliana GN=USPL1 PE=2 SV=1
Gene:Capana00g001941	1181	1.33903	5.89591e-08	1.60936e-06	3.24409	3.02467e-41	8.6221e-40	1.08277	1.26812e-06	1.00228e-05	2.54138	1.83219e-43	3.01771e-42	AAX20039.1 tyrosine specific protein phosphatase family protein [Capsicum annuum];probable tyrosine-protein phosphatase At1g05000 [Capsicum annuum] &gt	GO:0016311;GO:0004725;GO:0016791	dephosphorylation;protein tyrosine phosphatase activity;phosphatase activity	K18045	SIW14,OCA3	http://www.genome.jp/dbget-bin/www_bget?ko:K18045	-	-	KOG1572(V)(Predicted protein tyrosine phosphatase)	Probable	Probable tyrosine-protein phosphatase At1g05000 OS=Arabidopsis thaliana GN=At1g05000 PE=1 SV=1
Gene:Capana00g001942	960	4.51104	3.52511e-265	4.06616e-262	8.69111	0	0	5.90711	0	0	6.94407	0	0	PREDICTED: 1-aminocyclopropane-1-carboxylate oxidase 3-like [Capsicum annuum]	GO:0051213;GO:0046872;GO:0009835;GO:0009815;GO:0055114;GO:0009693;GO:0016491;GO:0031418	dioxygenase activity;metal ion binding;fruit ripening;1-aminocyclopropane-1-carboxylate oxidase activity;oxidation-reduction process;ethylene biosynthetic process;oxidoreductase activity;L-ascorbic acid binding	K05933	E1.14.17.4	http://www.genome.jp/dbget-bin/www_bget?ko:K05933	Cysteine and methionine metabolism	ko00270	-	1-aminocyclopropane-1-carboxylate	1-aminocyclopropane-1-carboxylate oxidase 3 OS=Petunia hybrida GN=ACO3 PE=3 SV=1
Gene:Capana00g001944	1619				-1.28532	9.56996e-08	5.60787e-07				-1.16974	1.19074e-05	4.44482e-05	PREDICTED: pentatricopeptide repeat-containing protein At1g05600 isoform X1 [Capsicum annuum]	-	-	-	-	-	-	-	-	Pentatricopeptide	Pentatricopeptide repeat-containing protein At1g05600 OS=Arabidopsis thaliana GN=At1g05600 PE=2 SV=1
Gene:Capana00g001947	1614										-1.16884	2.40602e-16	1.81606e-15	PREDICTED: heparanase-like protein 3 isoform X1 [Capsicum annuum]	GO:0009505;GO:0016798;GO:0016020;GO:0005975	plant-type cell wall;hydrolase activity, acting on glycosyl bonds;membrane;carbohydrate metabolic process	K07964	HPSE	http://www.genome.jp/dbget-bin/www_bget?ko:K07964	Glycosaminoglycan degradation	ko00531	-	Heparanase-like	Heparanase-like protein 3 OS=Arabidopsis thaliana GN=At5g34940 PE=2 SV=2
Gene:Capana00g001964	2233				-2.59761	1.10616e-31	2.35651e-30				-2.84266	9.5837e-47	1.69469e-45	PREDICTED: ABC transporter G family member 12-like isoform X2 [Capsicum annuum];PREDICTED: ABC transporter G family member 15-like isoform X1 [Capsicum annuum]	GO:0005524;GO:0016021;GO:0005886;GO:0016020;GO:0042626;GO:0000166;GO:0016887	ATP binding;integral component of membrane;plasma membrane;membrane;ATPase activity, coupled to transmembrane movement of substances;nucleotide binding;ATPase activity	-	-	-	-	-	KOG0061(Q)(Transporter, ABC superfamily (Breast cancer resistance protein))	ABC	ABC transporter G family member 15 OS=Arabidopsis thaliana GN=ABCG15 PE=2 SV=2
Gene:Capana00g001976	708				-1.03029	0.0183979	0.047215							PREDICTED: probable membrane-associated kinase regulator 6 [Capsicum annuum]	-	-	-	-	-	-	-	-	-	-
Gene:Capana00g001983	893							2.6638	6.74012e-05	0.000416635				PREDICTED: thaumatin-like protein isoform X1 [Capsicum annuum]	-	-	-	-	-	-	-	-	Thaumatin-like	Thaumatin-like protein OS=Oryza sativa subsp. japonica GN=Os11g0706600 PE=2 SV=1
Gene:Capana00g001987	759	9.425	4.77593e-15	2.54133e-13	4.88991	0.00706907	0.0201958	6.87598	6.11101e-29	1.53109e-27	4.16205	7.4032e-08	3.38118e-07	PREDICTED: wall-associated receptor kinase 2-like [Capsicum annuum]	GO:0005524;GO:0006468;GO:0005509;GO:0016020;GO:0016021;GO:0005886;GO:0007166;GO:0000166;GO:0030247;GO:0004674;GO:0004672	ATP binding;protein phosphorylation;calcium ion binding;membrane;integral component of membrane;plasma membrane;cell surface receptor signaling pathway;nucleotide binding;polysaccharide binding;protein serine/threonine kinase activity;protein kinase activity	-	-	-	-	-	-	-	-
Gene:Capana00g001988	2268	5.26403	3.2542e-242	3.23232e-239				5.92204	0	0	3.53689	2.52822e-101	9.66211e-100	PREDICTED: wall-associated receptor kinase 2-like [Capsicum annuum]	GO:0004672;GO:0004674;GO:0000166;GO:0030247;GO:0007166;GO:0016020;GO:0005886;GO:0016021;GO:0006468;GO:0005509;GO:0005524	protein kinase activity;protein serine/threonine kinase activity;nucleotide binding;polysaccharide binding;cell surface receptor signaling pathway;membrane;plasma membrane;integral component of membrane;protein phosphorylation;calcium ion binding;ATP binding	-	-	-	-	-	-	Wall-associated	Wall-associated receptor kinase 2 OS=Arabidopsis thaliana GN=WAK2 PE=1 SV=1
Gene:Capana00g001989	813				2.18414	6.18061e-10	4.45665e-09	1.59422	1.34228e-07	1.17857e-06	1.82023	5.90799e-10	3.15615e-09	PREDICTED: uncharacterized protein LOC107856218 isoform X2 [Capsicum annuum];PREDICTED: uncharacterized protein LOC107856218 isoform X1 [Capsicum annuum] &gt;XP_016556688.1 PREDICTED: uncharacterized protein LOC107856218 isoform X1 [Capsicum annuum]	GO:0016020;GO:0016021	membrane;integral component of membrane	-	-	-	-	-	-	-	-
Gene:Capana00g001993	2838										3.88012	0.017722	0.0413073	PREDICTED: glutamate receptor 2.1-like [Capsicum annuum]	-	-	K05387	GRIP	http://www.genome.jp/dbget-bin/www_bget?ko:K05387	-	-	KOG1052(PET)(Glutamate-gated kainate-type ion channel receptor subunit GluR5 and related subunits)	Glutamate	Glutamate receptor 2.8 OS=Arabidopsis thaliana GN=GLR2.8 PE=2 SV=2
Gene:Capana00g002006	706										1.0048	2.81193e-24	2.86389e-23	PREDICTED: uncharacterized protein LOC107854986 [Capsicum annuum]	GO:0016021;GO:0016020	integral component of membrane;membrane	-	-	-	-	-	-	-	-
Gene:Capana00g002007	1611				2.34836	1.78762e-90	1.31079e-88	1.13304	1.17548e-32	3.25064e-31	2.54776	6.66964e-237	6.81393e-235	PREDICTED: 1-aminocyclopropane-1-carboxylate oxidase homolog [Capsicum annuum] &gt;XP_016555454.1 PREDICTED: 1-aminocyclopropane-1-carboxylate oxidase homolog [Capsicum annuum]	GO:0055114;GO:0016491;GO:0031418;GO:0009693;GO:0051213;GO:0009835;GO:0046872	oxidation-reduction process;oxidoreductase activity;L-ascorbic acid binding;ethylene biosynthetic process;dioxygenase activity;fruit ripening;metal ion binding	-	-	-	-	-	-	1-aminocyclopropane-1-carboxylate	1-aminocyclopropane-1-carboxylate oxidase homolog OS=Solanum lycopersicum GN=ACO3 PE=2 SV=1
Gene:Capana00g002008	1116	5.193	3.58474e-87	1.14449e-84	7.09208	1.25862e-165	2.09787e-163	7.51434	7.98969e-286	1.82175e-283	7.59973	5.62627e-296	7.21037e-294	PREDICTED: 1-aminocyclopropane-1-carboxylate oxidase homolog [Capsicum annuum]	GO:0046872;GO:0009835;GO:0051213;GO:0009693;GO:0016491;GO:0031418;GO:0055114	metal ion binding;fruit ripening;dioxygenase activity;ethylene biosynthetic process;oxidoreductase activity;L-ascorbic acid binding;oxidation-reduction process	-	-	-	-	-	-	1-aminocyclopropane-1-carboxylate	1-aminocyclopropane-1-carboxylate oxidase homolog OS=Solanum lycopersicum GN=ACO3 PE=2 SV=1
Gene:Capana00g002010	4904				2.10514	1.27916e-58	5.47606e-57	1.97383	2.25865e-147	2.33957e-145	2.34038	1.0159e-265	1.16597e-263	PREDICTED: 1-aminocyclopropane-1-carboxylate oxidase homolog [Capsicum annuum]	GO:0051213;GO:0046872;GO:0055114;GO:0016491	dioxygenase activity;metal ion binding;oxidation-reduction process;oxidoreductase activity	-	-	-	-	-	-	1-aminocyclopropane-1-carboxylate	1-aminocyclopropane-1-carboxylate oxidase homolog OS=Solanum lycopersicum GN=ACO3 PE=2 SV=1
Gene:Capana00g002031	2784				-2.11021	0.000886452	0.0030564				-1.87399	7.19116e-05	0.000245167	PREDICTED: LOW QUALITY PROTEIN: LRR receptor-like serine/threonine-protein kinase GSO1 [Capsicum annuum]	GO:0016021;GO:0016020	integral component of membrane;membrane	-	-	-	-	-	-	-	-
Gene:Capana00g002034	2097										-2.33833	1.83646e-08	8.76379e-08	PREDICTED: LOW QUALITY PROTEIN: LRR receptor-like serine/threonine-protein kinase GSO2 [Capsicum annuum]	GO:0016020;GO:0016021	membrane;integral component of membrane	-	-	-	-	-	-	-	-
Gene:Capana00g002035	985							5.8706	3.01981e-20	5.83894e-19	4.72732	1.07842e-11	6.44246e-11	EEF04167.1 hypothetical protein POPTR_0017s11350g [Populus trichocarpa];hypothetical protein POPTR_0017s11350g [Populus trichocarpa] &gt;PREDICTED: uncharacterized protein LOC107846328 [Capsicum annuum]	GO:0016021;GO:0016020	integral component of membrane;membrane	-	-	-	-	-	-	-	-
Gene:Capana00g002067	378										2.19933	0.0100587	0.0246855	hypothetical protein CFOL_v3_34685, partial [Cephalotus follicularis]	-	-	-	-	-	-	-	-	-	-
Gene:Capana00g002071	714				1.17058	4.9779e-05	0.000209515							PREDICTED: uncharacterized protein LOC107854477 [Capsicum annuum]	GO:0008375;GO:0016021;GO:0016020	acetylglucosaminyltransferase activity;integral component of membrane;membrane	-	-	-	-	-	-	-	-
Gene:Capana00g002089	969							1.26175	0.000250326	0.00139535	1.50645	0.0044447	0.0116864	ABD47213.1 photosystem II protein D1 (chloroplast) [Lactuca sativa] &gt;AAU95580.1 photosystem II protein D1 (chloroplast) [Camellia sinensis var. sinensis] &gt;CAC88024.1 PSII 32 kD protein (chloroplast) [Atropa belladonna] &gt;ABD47037.1 photosystem II protein D1 (chloroplast) [Solanum tuberosum] &gt;YP_009050916.1 photosystem II protein D1 (chloroplast) [Camellia reticulata] &gt;CAJ32266.1 pho…
Gene:Capana00g002090	1398				7.60588	3.06355e-09	2.07677e-08	6.60175	1.85567e-07	1.60754e-06				PREDICTED: uncharacterized acetyltransferase At3g50280-like [Capsicum annuum]	GO:0016747	transferase activity, transferring acyl groups other than amino-acyl groups	-	-	-	-	-	-	Uncharacterized	Uncharacterized acetyltransferase At3g50280 OS=Arabidopsis thaliana GN=At3g50280 PE=3 SV=1
Gene:Capana00g002091	1392				4.71264	0.00930009	0.0258178							PREDICTED: uncharacterized acetyltransferase At3g50280-like [Capsicum annuum]	GO:0016747	transferase activity, transferring acyl groups other than amino-acyl groups	-	-	-	-	-	-	BAHD	BAHD acyltransferase DCR OS=Arabidopsis thaliana GN=DCR PE=2 SV=1
Gene:Capana00g002113	303				-1.12127	0.00498226	0.0147416							PREDICTED: F-box protein At1g55000 [Capsicum annuum]	-	-	-	-	-	-	-	-	F-box	F-box protein At1g55000 OS=Arabidopsis thaliana GN=At1g55000 PE=1 SV=1
Gene:Capana00g002117	474										-1.23311	9.18172e-79	2.70954e-77	PREDICTED: 50S ribosomal protein L34, chloroplastic-like [Capsicum annuum]	GO:0003735;GO:0006412;GO:0005840;GO:0005622	structural constituent of ribosome;translation;ribosome;intracellular	K02914	RP-L34,MRPL34,rpmH	http://www.genome.jp/dbget-bin/www_bget?ko:K02914	Ribosome	ko03010	-	50S	50S ribosomal protein L34, chloroplastic OS=Arabidopsis thaliana GN=RPL34 PE=2 SV=1
Gene:Capana00g002127	882										2.5444	5.47791e-05	0.000189537	PREDICTED: suberization-associated anionic peroxidase 2-like [Solanum pennellii]	GO:0005576;GO:0004601;GO:0046872;GO:0006979;GO:0016491;GO:0055114;GO:0042744;GO:0020037	extracellular region;peroxidase activity;metal ion binding;response to oxidative stress;oxidoreductase activity;oxidation-reduction process;hydrogen peroxide catabolic process;heme binding	K00430	E1.11.1.7	http://www.genome.jp/dbget-bin/www_bget?ko:K00430	Phenylpropanoid biosynthesis	ko00940	-	Suberization-associated	Suberization-associated anionic peroxidase 2 OS=Solanum lycopersicum GN=TAP2 PE=3 SV=1
Gene:Capana00g002135	306				-4.6862	0.00193987	0.00628236				-3.15959	0.00174526	0.00490068	PREDICTED: uncharacterized protein LOC107855936 [Capsicum annuum]	-	-	-	-	-	-	-	-	-	-
Gene:Capana00g002143	1914	5.32362	3.38432e-06	7.05635e-05	6.00358	9.30785e-08	5.46479e-07	8.79535	1.95214e-13	2.72728e-12	9.20784	1.14585e-14	8.0057e-14	PREDICTED: exocyst complex component EXO70A1-like [Capsicum annuum]	GO:0006887;GO:0000145	exocytosis;exocyst	K07195	EXOC7,EXO70	http://www.genome.jp/dbget-bin/www_bget?ko:K07195	-	-	-	Exocyst	Exocyst complex component EXO70A1 OS=Arabidopsis thaliana GN=EXO70A1 PE=1 SV=1
Gene:Capana00g002150	1368				2.8196	1.92863e-29	3.8384e-28	2.39777	5.95071e-35	1.74263e-33	2.06513	8.18727e-23	7.90143e-22	PREDICTED: uncharacterized protein LOC107853611 isoform X2 [Capsicum annuum];PREDICTED: uncharacterized protein LOC107853611 isoform X1 [Capsicum annuum]	-	-	-	-	-	-	-	-	-	-
Gene:Capana00g002160	792							4.53957	3.65918e-12	4.70259e-11	2.35292	0.00774813	0.0194618	PREDICTED: G-type lectin S-receptor-like serine/threonine-protein kinase RLK1 [Capsicum annuum]	-	-	-	-	-	-	-	-	G-type	G-type lectin S-receptor-like serine/threonine-protein kinase RLK1 OS=Arabidopsis thaliana GN=RLK1 PE=2 SV=2
Gene:Capana00g002164	678	1.09615	6.38364e-14	3.13122e-12	5.40093	6.02196e-308	3.94197e-305	2.48582	1.39855e-130	1.26758e-128	3.50798	0	0	PREDICTED: probable glutathione S-transferase parA [Capsicum annuum]	GO:0004364;GO:0016740;GO:0009734	glutathione transferase activity;transferase activity;auxin-activated signaling pathway	K00799	GST,gst	http://www.genome.jp/dbget-bin/www_bget?ko:K00799	Glutathione metabolism	ko00480	-	Probable	Probable glutathione S-transferase parA OS=Nicotiana tabacum GN=PARA PE=2 SV=1
Gene:Capana00g002165	1563										-1.09886	0.0214294	0.0489545	PREDICTED: nucleobase-ascorbate transporter 1 [Capsicum annuum]	GO:0005215;GO:0006810;GO:0055085;GO:0016020;GO:0009506;GO:0016021	transporter activity;transport;transmembrane transport;membrane;plasmodesma;integral component of membrane	K14611	SLC23A1_2,SVCT1_2	http://www.genome.jp/dbget-bin/www_bget?ko:K14611	-	-	KOG1292(F)(Xanthine/uracil transporters)	Nucleobase-ascorbate	Nucleobase-ascorbate transporter 1 OS=Arabidopsis thaliana GN=NAT1 PE=2 SV=1
Gene:Capana00g002166	1170				-1.23507	6.38462e-16	6.98254e-15				-1.62322	8.11099e-29	9.47711e-28	PREDICTED: probable plastidic glucose transporter 1 [Capsicum annuum]	GO:0016021;GO:0016020;GO:0022891;GO:0055085;GO:0022857;GO:0008643;GO:0006810;GO:0005215	integral component of membrane;membrane;substrate-specific transmembrane transporter activity;transmembrane transport;transmembrane transporter activity;carbohydrate transport;transport;transporter activity	-	-	-	-	-	KOG0254(R)(Predicted transporter (major facilitator superfamily))	Probable	Probable plastidic glucose transporter 1 OS=Arabidopsis thaliana GN=At1g05030 PE=2 SV=2
Gene:Capana00g002177	1085										3.62406	0	0	PREDICTED: suberization-associated anionic peroxidase 2-like [Capsicum annuum]	GO:0005576;GO:0004601;GO:0046872;GO:0006979;GO:0016491;GO:0042744;GO:0055114;GO:0020037	extracellular region;peroxidase activity;metal ion binding;response to oxidative stress;oxidoreductase activity;hydrogen peroxide catabolic process;oxidation-reduction process;heme binding	K00430	E1.11.1.7	http://www.genome.jp/dbget-bin/www_bget?ko:K00430	Phenylpropanoid biosynthesis	ko00940	-	Suberization-associated	Suberization-associated anionic peroxidase 2 OS=Solanum lycopersicum GN=TAP2 PE=3 SV=1
Gene:Capana00g002178	1344				5.34215	0.00103992	0.00353475							PREDICTED: shikimate O-hydroxycinnamoyltransferase-like [Capsicum annuum]	GO:0016747	transferase activity, transferring acyl groups other than amino-acyl groups	-	-	-	-	-	-	Shikimate	Shikimate O-hydroxycinnamoyltransferase OS=Nicotiana tabacum GN=HST PE=1 SV=1
Gene:Capana00g002183	918				-2.00213	3.39679e-17	3.98614e-16				-2.38948	4.47253e-34	5.99224e-33	PREDICTED: uncharacterized protein LOC107852687 isoform X2 [Capsicum annuum];PREDICTED: uncharacterized protein LOC107852687 isoform X1 [Capsicum annuum]	-	-	-	-	-	-	-	-	-	-
Gene:Capana00g002200	1362				2.2516	8.67918e-36	2.11992e-34							PREDICTED: uncharacterized protein LOC107853044 isoform X1 [Capsicum annuum]	-	-	-	-	-	-	-	-	-	-
Gene:Capana00g002203	2352				-1.4095	1.71499e-41	4.91209e-40				-1.14118	1.05382e-63	2.50458e-62	PREDICTED: subtilisin-like protease SBT1.9 [Capsicum annuum]	GO:0004252;GO:0016787;GO:0005618;GO:0006508;GO:0008236;GO:0008233	serine-type endopeptidase activity;hydrolase activity;cell wall;proteolysis;serine-type peptidase activity;peptidase activity	-	-	-	-	-	-	Subtilisin-like	Subtilisin-like protease SBT1.9 OS=Arabidopsis thaliana GN=SBT1.9 PE=2 SV=1
Gene:Capana00g002205	2157										1.4501	4.31198e-47	7.67732e-46	PREDICTED: DNA replication licensing factor MCM7 isoform X1 [Capsicum annuum]	GO:0006270;GO:0005524;GO:0000347;GO:0000166;GO:0005737;GO:0016787;GO:0003677;GO:0004386;GO:0006260;GO:0003678;GO:0005634;GO:0042555	DNA replication initiation;ATP binding;THO complex;nucleotide binding;cytoplasm;hydrolase activity;DNA binding;helicase activity;DNA replication;DNA helicase activity;nucleus;MCM complex	K02210	MCM7,CDC47	http://www.genome.jp/dbget-bin/www_bget?ko:K02210	DNA replication	ko03030	KOG0477(L)(DNA replication licensing factor, MCM2 component)	DNA	DNA replication licensing factor MCM7 OS=Oryza sativa subsp. indica GN=MCM7 PE=3 SV=1
Gene:Capana00g002222	2385	2.17702	8.85094e-21	6.51218e-19	1.21734	3.98321e-05	0.000169894	2.99767	3.26788e-34	9.40267e-33	3.09389	1.26455e-37	1.84113e-36	PREDICTED: LOW QUALITY PROTEIN: G-type lectin S-receptor-like serine/threonine-protein kinase SD2-5 [Capsicum annuum]	GO:0016021;GO:0000166;GO:0005524;GO:0016310;GO:0016020;GO:0004672;GO:0004674;GO:0006468;GO:0016740;GO:0016301	integral component of membrane;nucleotide binding;ATP binding;phosphorylation;membrane;protein kinase activity;protein serine/threonine kinase activity;protein phosphorylation;transferase activity;kinase activity	-	-	-	-	-	-	G-type	G-type lectin S-receptor-like serine/threonine-protein kinase SD2-5 OS=Arabidopsis thaliana GN=SD25 PE=1 SV=1
Gene:Capana00g002225	1410				-3.21351	7.9367e-16	8.64322e-15				-2.22671	2.14382e-13	1.4106e-12	PREDICTED: PAN domain-containing protein At5g03700-like [Capsicum annuum]	-	-	-	-	-	-	-	-	PAN	PAN domain-containing protein At5g03700 OS=Arabidopsis thaliana GN=At5g03700 PE=1 SV=1
Gene:Capana00g002241	1103				1.44665	5.19792e-16	5.71946e-15							PREDICTED: binding partner of ACD11 1-like [Capsicum annuum]	GO:0003676;GO:0000166	nucleic acid binding;nucleotide binding	-	-	-	-	-	-	Binding	Binding partner of ACD11 1 OS=Arabidopsis thaliana GN=BPA1 PE=1 SV=1
Gene:Capana00g002248	453				-2.33893	1.95529e-14	1.95709e-13	-1.15736	2.49461e-07	2.13957e-06	-2.22014	6.70216e-18	5.39924e-17	PREDICTED: uncharacterized protein LOC107852609 [Capsicum annuum]	GO:0005737;GO:0046872;GO:0046914;GO:0046916;GO:0030001	cytoplasm;metal ion binding;transition metal ion binding;cellular transition metal ion homeostasis;metal ion transport	-	-	-	-	-	-	Protein	Protein SODIUM POTASSIUM ROOT DEFECTIVE 2 OS=Arabidopsis thaliana GN=NAKR2 PE=2 SV=1
Gene:Capana00g002254	2252										1.00656	3.07362e-70	8.05448e-69	PREDICTED: pescadillo homolog [Capsicum annuum]	GO:0005730;GO:0042273;GO:0003723;GO:2000232;GO:0005634;GO:0070545;GO:0042254;GO:0030687;GO:0006364;GO:0005654;GO:0000466;GO:0000463;GO:0043021	nucleolus;ribosomal large subunit biogenesis;RNA binding;regulation of rRNA processing;nucleus;PeBoW complex;ribosome biogenesis;preribosome, large subunit precursor;rRNA processing;nucleoplasm;maturation of 5.8S rRNA from tricistronic rRNA transcript (SSU-rRNA, 5.8S rRNA, LSU-rRNA);maturation of LSU-rRNA from tricistronic rRNA transcript (SSU-rRNA, 5.8S rRNA, LSU-rRNA);ribonucleoprotein complex …	K14843	PES1,NOP7	http://www.genome.jp/dbget-bin/www_bget?ko:K14843	-	-	KOG2481(A)(Protein required for normal rRNA processing)	Pescadillo	Pescadillo homolog OS=Arabidopsis thaliana GN=PES PE=1 SV=1
Gene:Capana00g002264	1245				-1.77248	1.29928e-45	4.15805e-44				-1.9707	1.38143e-119	6.32599e-118	PREDICTED: uncharacterized protein LOC107856110 isoform X1 [Capsicum annuum] &gt;XP_016556591.1 PREDICTED: uncharacterized protein LOC107856110 isoform X1 [Capsicum annuum];PREDICTED: uncharacterized protein LOC107856110 isoform X2 [Capsicum annuum];XP_016556590.1 PREDICTED: uncharacterized protein LOC107856110 isoform X1 [Capsicum annuum] &gt	GO:0016787	hydrolase activity	-	-	-	-	-	-	-	-
Gene:Capana00g002265	1472							1.00709	1.90719e-05	0.000127948				PREDICTED: uncharacterized protein LOC107856115 isoform X1 [Capsicum annuum];PREDICTED: uncharacterized protein LOC107856115 isoform X2 [Capsicum annuum]	GO:0016020;GO:0016021	membrane;integral component of membrane	-	-	-	-	-	-	-	-
Gene:Capana00g002268	678				-2.19174	1.45059e-09	1.01114e-08							PREDICTED: uncharacterized protein LOC107856109 [Capsicum annuum]	-	-	-	-	-	-	-	-	-	-
Gene:Capana00g002279	1087	3.25896	1.5031e-263	1.62872e-260				2.03015	1.24853e-105	9.03474e-104				PREDICTED: GDSL esterase/lipase At1g29670-like isoform X1 [Capsicum annuum] &gt;GDSL-lipase 1, partial [Capsicum annuum];GDSL esterase/lipase At5g45670-like [Capsicum annuum] &gt;AAX20033.1 GDSL-lipase protein [Capsicum annuum];XP_016554094.1 PREDICTED: GDSL esterase/lipase At1g29670-like isoform X2 [Capsicum annuum]	GO:0016021;GO:0016298;GO:0016020;GO:0016788	integral component of membrane;lipase activity;membrane;hydrolase activity, acting on ester bonds	-	-	-	-	-	-	GDSL;GDSL;GDSL	GDSL esterase/lipase At5g45670 OS=Arabidopsis thaliana GN=At5g45670 PE=2 SV=1;GDSL esterase/lipase At1g29670 OS=Arabidopsis thaliana GN=At1g29670 PE=2 SV=1;GDSL esterase/lipase At1g29660 OS=Arabidopsis thaliana GN=At1g29660 PE=1 SV=1
Gene:Capana00g002285	1602										3.29911	0.020829	0.0477272	PREDICTED: probable LRR receptor-like serine/threonine-protein kinase At3g47570 isoform X1 [Capsicum annuum]	-	-	-	-	-	-	-	-	Receptor	Receptor kinase-like protein Xa21 OS=Oryza sativa subsp. indica GN=XA21 PE=1 SV=1
Gene:Capana00g002297	372				-2.04297	0.0138903	0.0368937							PREDICTED: afadin- and alpha-actinin-binding protein-like isoform X1 [Capsicum annuum]	-	-	K06085	SSX2IP,ADIP	http://www.genome.jp/dbget-bin/www_bget?ko:K06085	-	-	-	-	-
Gene:Capana00g002304	921				-2.85513	0.0110416	0.0301113							PREDICTED: putative fasciclin-like arabinogalactan protein 20, partial [Capsicum annuum]	-	-	-	-	-	-	-	-	Putative	Putative fasciclin-like arabinogalactan protein 20 OS=Arabidopsis thaliana GN=FLA20 PE=3 SV=1
Gene:Capana00g002315	1494	1.26465	1.35591e-13	6.51675e-12	-2.25683	6.69667e-12	5.62792e-11							PREDICTED: probable polyol transporter 6 [Capsicum annuum]	GO:0005215;GO:0006810;GO:0046323;GO:0035428;GO:0022891;GO:0016020;GO:0022857;GO:0055085;GO:0005351;GO:0005887;GO:0016021;GO:0005355	transporter activity;transport;glucose import;hexose transmembrane transport;substrate-specific transmembrane transporter activity;membrane;transmembrane transporter activity;transmembrane transport;sugar:proton symporter activity;integral component of plasma membrane;integral component of membrane;glucose transmembrane transporter activity	-	-	-	-	-	KOG0254(R)(Predicted transporter (major facilitator superfamily))	Probable	Probable polyol transporter 6 OS=Arabidopsis thaliana GN=PLT6 PE=2 SV=2
Gene:Capana00g002319	486				4.45783	0.00411944	0.0124173							PREDICTED: uncharacterized protein LOC107854072 [Capsicum annuum]	GO:0016020;GO:0016021	membrane;integral component of membrane	-	-	-	-	-	-	-	-
Gene:Capana00g002320	2031							2.72095	1.7568e-221	2.83071e-219	1.03785	9.40555e-19	7.83645e-18	PREDICTED: glutamine--fructose-6-phosphate aminotransferase [isomerizing] 2 [Capsicum annuum]	GO:0030246;GO:0005975;GO:0004360;GO:1901137;GO:0006047;GO:0006002	carbohydrate binding;carbohydrate metabolic process;glutamine-fructose-6-phosphate transaminase (isomerizing) activity;carbohydrate derivative biosynthetic process;UDP-N-acetylglucosamine metabolic process;fructose 6-phosphate metabolic process	K00820	glmS,GFPT	http://www.genome.jp/dbget-bin/www_bget?ko:K00820	Alanine, aspartate and glutamate metabolism;Amino sugar and nucleotide sugar metabolism	ko00250,ko00520	KOG1268(M)(Glucosamine 6-phosphate synthetases, contain amidotransferase and phosphosugar isomerase domains)	Glutamine--fructose-6-phosphate	Glutamine--fructose-6-phosphate aminotransferase [isomerizing] 2 OS=Bos taurus GN=GFPT2 PE=2 SV=1
Gene:Capana00g002323	711							4.0102	0.0121968	0.0456141				PREDICTED: DNA-directed RNA polymerases I and III subunit rpac1-like [Capsicum annuum]	GO:0001056;GO:0046983;GO:0005666;GO:0006351;GO:0003899;GO:0005736;GO:0001054;GO:0003677	RNA polymerase III activity;protein dimerization activity;DNA-directed RNA polymerase III complex;transcription, DNA-templated;DNA-directed 5'-3' RNA polymerase activity;DNA-directed RNA polymerase I complex;RNA polymerase I activity;DNA binding	K03027	RPC40,POLR1C	http://www.genome.jp/dbget-bin/www_bget?ko:K03027	RNA polymerase;Purine metabolism;Pyrimidine metabolism	ko03020,ko00230,ko00240	KOG1521(K)(RNA polymerase I and III, subunit RPA40/RPC40)	DNA-directed	DNA-directed RNA polymerases I and III subunit rpac1 OS=Dictyostelium discoideum GN=polr1c PE=3 SV=1
Gene:Capana00g002328	614				1.8786	1.79286e-06	9.1545e-06				2.15767	1.86474e-10	1.03174e-09	PREDICTED: uncharacterized protein LOC107856896 [Capsicum annuum];PREDICTED: uncharacterized protein LOC107859209, partial [Capsicum annuum]	-	-	-	-	-	-	-	-	-	-
Gene:Capana00g002332	1675				1.95065	7.8238e-16	8.52543e-15	2.26305	5.41696e-41	1.78047e-39				PREDICTED: uncharacterized protein LOC107852133 isoform X1 [Capsicum annuum]	-	-	-	-	-	-	-	-	-	-
Gene:Capana00g002335	1407				-1.70178	2.21296e-19	2.90991e-18				-1.63926	7.78835e-41	1.2228e-39	PREDICTED: subtilisin-like protease SBT1.9 [Capsicum annuum]	GO:0004252;GO:0005618;GO:0006508	serine-type endopeptidase activity;cell wall;proteolysis	-	-	-	-	-	-	Subtilisin-like	Subtilisin-like protease SBT1.9 OS=Arabidopsis thaliana GN=SBT1.9 PE=2 SV=1
Gene:Capana00g002336	549				-1.26161	0.000411419	0.00150089				-1.10896	2.11556e-09	1.08387e-08	PREDICTED: subtilisin-like protease SBT1.9 [Capsicum annuum]	GO:0005618;GO:0004252;GO:0006508	cell wall;serine-type endopeptidase activity;proteolysis	-	-	-	-	-	-	Subtilisin-like	Subtilisin-like protease SBT1.1 OS=Arabidopsis thaliana GN=SBTI1.1 PE=1 SV=1
Gene:Capana00g002338	2236				1.05076	4.19767e-14	4.10342e-13							PREDICTED: probable polyamine transporter At1g31830 isoform X2 [Capsicum annuum];PREDICTED: probable polyamine transporter At1g31830 isoform X1 [Capsicum annuum]	-	-	-	-	-	-	-	KOG1287(E)(Amino acid transporters);KOG1286(E)(Amino acid transporters)	Polyamine;Probable	Polyamine transporter RMV1 OS=Arabidopsis thaliana GN=RMV1 PE=1 SV=1;Probable polyamine transporter At1g31830 OS=Arabidopsis thaliana GN=At1g31830 PE=2 SV=1
Gene:Capana00g002339	1098										-1.08586	0.000169405	0.000551723	XP_016557151.1 PREDICTED: MATH domain and coiled-coil domain-containing protein At3g58270 isoform X1 [Capsicum annuum];XP_016557149.1 PREDICTED: MATH domain and coiled-coil domain-containing protein At3g58270 isoform X1 [Capsicum annuum] &gt;PREDICTED: uncharacterized protein LOC107856690 isoform X3 [Capsicum annuum];PREDICTED: MATH domain and coiled-coil domain-containing protein At3g58270 isofo…	-	-	-	-	-	-	-	-	Ubiquitin	Ubiquitin carboxyl-terminal hydrolase 12 OS=Arabidopsis thaliana GN=UBP12 PE=2 SV=2
Gene:Capana00g002347	552				6.83906	6.57369e-08	3.91972e-07	2.5881	0.0132364	0.0489065	4.22406	1.6648e-07	7.39576e-07	PREDICTED: uncharacterized protein LOC107855899 [Capsicum annuum]	-	-	-	-	-	-	-	-	-	-
Gene:Capana00g002357	1125				-2.22863	0.0132856	0.0354586							PREDICTED: LOW QUALITY PROTEIN: putative late blight resistance protein homolog R1A-3 [Capsicum annuum]	-	-	-	-	-	-	-	-	Late	Late blight resistance protein R1-A OS=Solanum demissum GN=R1A PE=3 SV=1
Gene:Capana00g002363	528							1.28357	0.013447	0.0495534				PREDICTED: chaperone protein DnaJ-like [Capsicum annuum]	-	-	-	-	-	-	-	KOG0712(O)(Molecular chaperone (DnaJ superfamily))	Chaperone	Chaperone protein DnaJ OS=Salinibacter ruber (strain DSM 13855 / M31) GN=dnaJ PE=3 SV=1
Gene:Capana00g002364	417				1.70905	4.65027e-21	6.63327e-20							PREDICTED: basic proline-rich protein-like [Capsicum annuum]	GO:0016021;GO:0016020	integral component of membrane;membrane	-	-	-	-	-	-	-	-
Gene:Capana00g002373	1473				-1.10466	0.000369594	0.00135989							PREDICTED: putative late blight resistance protein homolog R1B-17 [Capsicum annuum]	-	-	-	-	-	-	-	-	Putative	Putative late blight resistance protein homolog R1A-4 OS=Solanum demissum GN=R1A-4 PE=5 SV=2
Gene:Capana00g002380	996	4.49367	0.002158	0.0219221				5.22179	2.80643e-08	2.64477e-07	5.15893	4.94394e-08	2.28737e-07	PREDICTED: E3 ubiquitin-protein ligase PUB23-like [Capsicum annuum]	GO:0016567;GO:0004842	protein ubiquitination;ubiquitin-protein transferase activity	-	-	-	-	-	-	E3	E3 ubiquitin-protein ligase PUB23 OS=Arabidopsis thaliana GN=PUB23 PE=1 SV=1
Gene:Capana00g002382	2307				-1.59877	1.51663e-05	6.89433e-05				-1.02783	0.000746477	0.00222477	PREDICTED: scarecrow-like protein 9 [Capsicum annuum]	GO:0005634;GO:0006355;GO:0003700;GO:0043565;GO:0006351	nucleus;regulation of transcription, DNA-templated;transcription factor activity, sequence-specific DNA binding;sequence-specific DNA binding;transcription, DNA-templated	-	-	-	-	-	-	Scarecrow-like	Scarecrow-like protein 9 OS=Arabidopsis thaliana GN=SCL9 PE=2 SV=1
Gene:Capana00g002385	411				-1.75708	0.0150631	0.0396141							PREDICTED: pentatricopeptide repeat-containing protein At4g16390, chloroplastic [Solanum pennellii]	-	-	-	-	-	-	-	-	Pentatricopeptide	Pentatricopeptide repeat-containing protein At4g16390, chloroplastic OS=Arabidopsis thaliana GN=P67 PE=1 SV=3
Gene:Capana00g002397	5269				-1.07478	1.53954e-17	1.8378e-16							PREDICTED: G2/mitotic-specific cyclin-1-like [Capsicum annuum];PREDICTED: uncharacterized protein LOC107853812 [Capsicum annuum]	GO:0005524;GO:0006355;GO:0016020;GO:0000166;GO:0006351;GO:0043141;GO:0016787;GO:0016021;GO:0004386;GO:0003678;GO:0005634	ATP binding;regulation of transcription, DNA-templated;membrane;nucleotide binding;transcription, DNA-templated;ATP-dependent 5'-3' DNA helicase activity;hydrolase activity;integral component of membrane;helicase activity;DNA helicase activity;nucleus	K05868;K11338	CCNB;RUVBL2,RVB2,INO80J	http://www.genome.jp/dbget-bin/www_bget?ko:K05868;http://www.genome.jp/dbget-bin/www_bget?ko:K11338	-	-	KOG2680(K)(DNA helicase TIP49, TBP-interacting protein);KOG0653(D)(Cyclin B and related kinase-activating proteins);KOG1942(L)(DNA helicase, TBP-interacting protein)	G2/mitotic-specific;RuvB-like	G2/mitotic-specific cyclin S13-6 OS=Glycine max PE=2 SV=1;RuvB-like 2 OS=Xenopus laevis GN=ruvbl2 PE=2 SV=1
Gene:Capana00g002406	1516				-2.50681	9.61796e-12	8.01629e-11				-2.09939	1.59045e-09	8.21687e-09	PREDICTED: UDP-sugar transporter sqv-7-like isoform X1 [Capsicum annuum]	GO:0016021;GO:0034219;GO:0016020	integral component of membrane;carbohydrate transmembrane transport;membrane	K15281	SLC35D	http://www.genome.jp/dbget-bin/www_bget?ko:K15281	-	-	KOG1444(GOU)(Nucleotide-sugar transporter VRG4/SQV-7)	Nucleotide-sugar	Nucleotide-sugar uncharacterized transporter 3 OS=Arabidopsis thaliana GN=At4g32272 PE=2 SV=1
Gene:Capana00g002413	639							1.20478	0.000606868	0.00315387				PREDICTED: putative disease resistance protein At1g50180, partial [Capsicum annuum]	GO:0043531;GO:0006952	ADP binding;defense response	-	-	-	-	-	-	Putative	Putative disease resistance protein At1g50180 OS=Arabidopsis thaliana GN=At1g50180 PE=3 SV=2
Gene:Capana00g002415	1123				-3.77234	6.13771e-48	2.0788e-46	-1.25478	4.69843e-16	7.52371e-15	-4.25532	7.84904e-65	1.89779e-63	PREDICTED: transcription factor MYB82-like [Capsicum annuum]	GO:0010026;GO:0005634;GO:0045893;GO:0003677	trichome differentiation;nucleus;positive regulation of transcription, DNA-templated;DNA binding	K09422	MYBP	http://www.genome.jp/dbget-bin/www_bget?ko:K09422	-	-	-	Transcription	Transcription factor MYB82 OS=Arabidopsis thaliana GN=MYB82 PE=1 SV=1
Gene:Capana00g002432	1515				-4.84144	0.00776033	0.0219598							XP_016555213.1 PREDICTED: protein HESO1-like [Capsicum annuum];PREDICTED: protein HESO1-like [Capsicum annuum] &gt	-	-	-	-	-	-	-	KOG1906(L)(DNA polymerase sigma)	Protein	Protein HESO1 OS=Arabidopsis thaliana GN=HESO1 PE=1 SV=1
Gene:Capana00g002441	1124				-4.9797	4.75318e-41	1.34535e-39				-4.73801	2.92603e-40	4.53316e-39	PREDICTED: uncharacterized protein LOC107854686 [Capsicum annuum]	-	-	-	-	-	-	-	-	-	-
Gene:Capana00g002444	735				2.97209	7.46582e-113	7.03644e-111	1.24219	7.79134e-79	4.35906e-77				PREDICTED: allene oxide cyclase 4, chloroplastic-like [Capsicum annuum]	GO:0009507;GO:0046423;GO:0016853	chloroplast;allene-oxide cyclase activity;isomerase activity	K10525	AOC	http://www.genome.jp/dbget-bin/www_bget?ko:K10525	alpha-Linolenic acid metabolism	ko00592	-	Allene	Allene oxide cyclase, chloroplastic OS=Oryza sativa subsp. indica GN=AOC PE=2 SV=1
Gene:Capana00g002450	1116				-1.59584	3.18737e-05	0.000137827				-2.12304	7.31878e-09	3.59379e-08	PREDICTED: geranylgeranyl pyrophosphate synthase 7, chloroplastic-like [Capsicum annuum]	GO:0016740;GO:0004161;GO:0008299	transferase activity;dimethylallyltranstransferase activity;isoprenoid biosynthetic process	K13789	GGPS	http://www.genome.jp/dbget-bin/www_bget?ko:K13789	Terpenoid backbone biosynthesis	ko00900	KOG0776(H)(Geranylgeranyl pyrophosphate synthase/Polyprenyl synthetase)	Heterodimeric	Heterodimeric geranylgeranyl pyrophosphate synthase large subunit 1, chloroplastic OS=Arabidopsis thaliana GN=GGPPS1 PE=1 SV=2
Gene:Capana00g002451	867										-2.28777	0.0034621	0.00928723	PREDICTED: geranylgeranyl pyrophosphate synthase, chloroplastic-like [Solanum pennellii]	GO:0016740;GO:0004161;GO:0008299	transferase activity;dimethylallyltranstransferase activity;isoprenoid biosynthetic process	K13789	GGPS	http://www.genome.jp/dbget-bin/www_bget?ko:K13789	Terpenoid backbone biosynthesis	ko00900	KOG0776(H)(Geranylgeranyl pyrophosphate synthase/Polyprenyl synthetase)	Heterodimeric	Heterodimeric geranylgeranyl pyrophosphate synthase large subunit 1, chloroplastic OS=Arabidopsis thaliana GN=GGPPS1 PE=1 SV=2
Gene:Capana00g002453	546				-1.1145	0.000323121	0.00120316				-1.72611	8.92583e-16	6.56104e-15	PREDICTED: probable NEDD8-conjugating enzyme Ubc12-like [Capsicum annuum]	GO:0000166;GO:0005737;GO:0045116;GO:0005524;GO:0031625;GO:0061630;GO:0019788	nucleotide binding;cytoplasm;protein neddylation;ATP binding;ubiquitin protein ligase binding;ubiquitin protein ligase activity;NEDD8 transferase activity	K10579	UBE2M,UBC12	http://www.genome.jp/dbget-bin/www_bget?ko:K10579	Ubiquitin mediated proteolysis	ko04120	KOG0417(O)(Ubiquitin-protein ligase)	Probable	Probable NEDD8-conjugating enzyme Ubc12-like OS=Arabidopsis thaliana GN=RCE2 PE=2 SV=1
Gene:Capana00g002456	309										6.60573	1.61698e-06	6.58188e-06	PREDICTED: uncharacterized protein LOC107854143 isoform X1 [Capsicum annuum]	GO:0016021;GO:0016020	integral component of membrane;membrane	-	-	-	-	-	-	-	-
Gene:Capana00g002487	1374				-2.16964	6.28671e-09	4.14088e-08				-2.09925	4.48167e-15	3.18646e-14	PREDICTED: ENHANCER OF AG-4 protein 2-like [Capsicum annuum]	-	-	-	-	-	-	-	-	F-box/kelch-repeat	F-box/kelch-repeat protein SKIP25 OS=Arabidopsis thaliana GN=SKIP25 PE=1 SV=1
Gene:Capana00g002491	732	1.18606	0.000858388	0.0100341	3.21775	9.14897e-30	1.8412e-28	4.24286	6.34204e-73	3.30351e-71	5.34226	1.67398e-131	8.43221e-130	PREDICTED: uncharacterized protein At1g66480-like [Capsicum annuum]	-	-	-	-	-	-	-	-	Uncharacterized	Uncharacterized protein At1g66480 OS=Arabidopsis thaliana GN=At1g66480 PE=2 SV=1
Gene:Capana00g002492	714	1.48796	3.20873e-10	1.17199e-08	3.44906	5.72237e-73	3.24445e-71	3.19092	7.71223e-79	4.32147e-77	4.68335	1.2152e-216	1.08287e-214	PREDICTED: uncharacterized protein At1g66480-like [Capsicum annuum]	-	-	-	-	-	-	-	-	Uncharacterized	Uncharacterized protein At1g66480 OS=Arabidopsis thaliana GN=At1g66480 PE=2 SV=1
Gene:Capana00g002498	3341				1.63778	8.22347e-31	1.70744e-29				1.13923	7.10589e-48	1.28537e-46	PREDICTED: uncharacterized protein LOC107852851 [Capsicum annuum]	GO:0016020;GO:0016021;GO:0016740;GO:0016757	membrane;integral component of membrane;transferase activity;transferase activity, transferring glycosyl groups	-	-	-	-	-	-	Peptidyl	Peptidyl serine alpha-galactosyltransferase OS=Arabidopsis thaliana GN=SERGT1 PE=2 SV=1
Gene:Capana00g002501	1351				-1.76313	1.58443e-29	3.17088e-28				-1.9162	5.6638e-51	1.08513e-49	PREDICTED: GATA zinc finger domain-containing protein 3 isoform X1 [Capsicum annuum]	GO:0030001;GO:0046872	metal ion transport;metal ion binding	-	-	-	-	-	-	Heavy	Heavy metal-associated isoprenylated plant protein 37 OS=Arabidopsis thaliana GN=HIPP37 PE=2 SV=1
Gene:Capana00g002502	2403	2.04434	3.53738e-39	4.97991e-37	3.33515	1.5746e-59	6.93884e-58	3.95089	0	0	3.53098	2.5932e-265	2.92991e-263	PREDICTED: G-type lectin S-receptor-like serine/threonine-protein kinase At4g27290 [Capsicum annuum]	-	-	-	-	-	-	-	-	G-type;G-type	G-type lectin S-receptor-like serine/threonine-protein kinase At4g03230 OS=Arabidopsis thaliana GN=At4g03230 PE=3 SV=3;G-type lectin S-receptor-like serine/threonine-protein kinase At4g27290 OS=Arabidopsis thaliana GN=At4g27290 PE=3 SV=4
Gene:Capana00g002503	1641										-1.88121	0.000104315	0.00034869	PREDICTED: kinesin-like protein NACK2 [Capsicum annuum]	GO:0000919;GO:0003777;GO:0009506;GO:0048229;GO:0008017;GO:0005524;GO:0009524;GO:0005856;GO:0007112;GO:0000166;GO:0005737;GO:0007018;GO:0005874;GO:0000911;GO:0051301;GO:0009555;GO:0016887;GO:0009558;GO:0005871;GO:0010245;GO:0007049;GO:0005634	cell plate assembly;microtubule motor activity;plasmodesma;gametophyte development;microtubule binding;ATP binding;phragmoplast;cytoskeleton;male meiosis cytokinesis;nucleotide binding;cytoplasm;microtubule-based movement;microtubule;cytokinesis by cell plate formation;cell division;pollen development;ATPase activity;embryo sac cellularization;kinesin complex;radial microtubular system formation;…	K11498	CENPE	http://www.genome.jp/dbget-bin/www_bget?ko:K11498	-	-	-	Kinesin-like	Kinesin-like protein NACK2 OS=Nicotiana tabacum GN=NACK2 PE=1 SV=1
Gene:Capana00g002515	495				1.45616	7.79215e-13	6.99603e-12	1.28651	1.53237e-18	2.77772e-17	1.5224	1.33814e-26	1.46533e-25	PREDICTED: UPF0678 fatty acid-binding protein-like protein At1g79260 [Capsicum annuum]	GO:0005829	cytosol	-	-	-	-	-	-	UPF0678	UPF0678 fatty acid-binding protein-like protein At1g79260 OS=Arabidopsis thaliana GN=At1g79260 PE=1 SV=1
Gene:Capana00g002517	408										4.92801	0.00272842	0.00744248	PREDICTED: auxin-responsive protein SAUR68-like [Solanum pennellii]	GO:0009733	response to auxin	-	-	-	-	-	-	Auxin-responsive	Auxin-responsive protein SAUR64 OS=Arabidopsis thaliana GN=SAUR64 PE=2 SV=1
Gene:Capana00g002532	1035				1.82501	0.0135465	0.0360683							PREDICTED: mitogen-activated protein kinase kinase kinase A-like [Capsicum annuum]	GO:0004672;GO:0005524;GO:0000166;GO:0006468;GO:0004674	protein kinase activity;ATP binding;nucleotide binding;protein phosphorylation;protein serine/threonine kinase activity	-	-	-	-	-	KOG4645(T)(MAPKKK (MAP kinase kinase kinase) SSK2 and related serine/threonine protein kinases)	Mitogen-activated	Mitogen-activated protein kinase kinase kinase A OS=Dictyostelium discoideum GN=mkkA PE=1 SV=2
Gene:Capana00g002533	1011				3.74227	0.000895944	0.00308706							PREDICTED: mitogen-activated protein kinase kinase kinase A-like [Capsicum annuum]	GO:0006468;GO:0004674;GO:0004672;GO:0005524;GO:0000166	protein phosphorylation;protein serine/threonine kinase activity;protein kinase activity;ATP binding;nucleotide binding	-	-	-	-	-	KOG4645(T)(MAPKKK (MAP kinase kinase kinase) SSK2 and related serine/threonine protein kinases)	Mitogen-activated	Mitogen-activated protein kinase kinase kinase A OS=Dictyostelium discoideum GN=mkkA PE=1 SV=2
Gene:Capana00g002534	1029				2.41765	0.0144184	0.0381276							PREDICTED: mitogen-activated protein kinase kinase kinase ANP1-like [Capsicum annuum]	GO:0006468;GO:0004674;GO:0005524;GO:0004672;GO:0000166	protein phosphorylation;protein serine/threonine kinase activity;ATP binding;protein kinase activity;nucleotide binding	-	-	-	-	-	KOG4645(T)(MAPKKK (MAP kinase kinase kinase) SSK2 and related serine/threonine protein kinases)	Mitogen-activated	Mitogen-activated protein kinase kinase kinase ANP1 OS=Arabidopsis thaliana GN=ANP1 PE=1 SV=2
Gene:Capana00g002556	1512	1.96598	0.000197866	0.00279324	4.16556	2.01944e-24	3.31688e-23	3.37931	1.35654e-31	3.66194e-30	4.11017	3.33307e-53	6.66025e-52	PREDICTED: high affinity nitrate transporter 2.5 [Capsicum annuum]	-	-	K02575	NRT,narK,nrtP,nasA	http://www.genome.jp/dbget-bin/www_bget?ko:K02575	Nitrogen metabolism	ko00910	-	High	High affinity nitrate transporter 2.5 OS=Arabidopsis thaliana GN=NRT2.5 PE=1 SV=1
Gene:Capana00g002582	843				-2.24169	0.00623092	0.0180317				-2.29287	0.000682392	0.00204554	PREDICTED: protein WVD2-like 4 isoform X2 [Capsicum annuum];PREDICTED: protein WVD2-like 4 [Capsicum annuum]	GO:0005634;GO:0003674;GO:0005737;GO:0005874;GO:0005856	nucleus;molecular_function;cytoplasm;microtubule;cytoskeleton	-	-	-	-	-	-	Protein	Protein WVD2-like 4 OS=Arabidopsis thaliana GN=WDL4 PE=1 SV=2
Gene:Capana00g002596	402				2.14564	1.52232e-10	1.15337e-09							hypothetical protein A4A49_35564 [Nicotiana attenuata]	-	-	-	-	-	-	-	-	-	-
Gene:Capana00g002600	1827				-1.70779	5.35137e-82	3.50301e-80				-1.54011	3.337e-171	2.27493e-169	PREDICTED: pentatricopeptide repeat-containing protein At5g25630-like isoform X1 [Capsicum annuum]	-	-	K17710	PTCD1	http://www.genome.jp/dbget-bin/www_bget?ko:K17710	-	-	-	Pentatricopeptide	Pentatricopeptide repeat-containing protein At5g25630 OS=Arabidopsis thaliana GN=At5g25630 PE=2 SV=2
Gene:Capana00g002610	900				-1.56273	0.00563638	0.0164887				-1.85319	0.000441598	0.00136131	PREDICTED: aspartic proteinase-like protein 2 [Capsicum annuum]	GO:0016787;GO:0016021;GO:0016020;GO:0030163;GO:0008233;GO:0004190;GO:0006508	hydrolase activity;integral component of membrane;membrane;protein catabolic process;peptidase activity;aspartic-type endopeptidase activity;proteolysis	-	-	-	-	-	-	Aspartic	Aspartic proteinase-like protein 1 OS=Arabidopsis thaliana GN=At5g10080 PE=1 SV=1
Gene:Capana00g002619	1744	3.03635	1.41551e-32	1.6223e-30	3.45235	5.03403e-40	1.38246e-38	5.08604	1.35697e-141	1.35525e-139	4.59554	1.16151e-102	4.53451e-101	PREDICTED: LEAF RUST 10 DISEASE-RESISTANCE LOCUS RECEPTOR-LIKE PROTEIN KINASE-like 2.1 isoform X1 [Capsicum annuum];PREDICTED: LEAF RUST 10 DISEASE-RESISTANCE LOCUS RECEPTOR-LIKE PROTEIN KINASE-like 2.1 isoform X4 [Capsicum annuum];PREDICTED: rust resistance kinase Lr10-like [Nicotiana tabacum]	-	-	K04730	IRAK1	http://www.genome.jp/dbget-bin/www_bget?ko:K04730	-	-	-	LEAF;Probable	LEAF RUST 10 DISEASE-RESISTANCE LOCUS RECEPTOR-LIKE PROTEIN KINASE-like 2.1 OS=Arabidopsis thaliana GN=LRK10L-2.1 PE=3 SV=1;Probable receptor-like protein kinase At5g39020 OS=Arabidopsis thaliana GN=At5g39020 PE=2 SV=1
Gene:Capana00g002621	1838	3.29171	8.03694e-10	2.80924e-08	6.11845	4.88553e-47	1.61965e-45	5.43692	4.71921e-52	1.87805e-50	4.69434	1.19976e-34	1.63275e-33	PREDICTED: LEAF RUST 10 DISEASE-RESISTANCE LOCUS RECEPTOR-LIKE PROTEIN KINASE-like 2.1 isoform X2 [Solanum lycopersicum];PREDICTED: LEAF RUST 10 DISEASE-RESISTANCE LOCUS RECEPTOR-LIKE PROTEIN KINASE-like 1.2 [Capsicum annuum]	GO:0016021;GO:0004672;GO:0016020;GO:0016310;GO:0005524;GO:0016301;GO:0006468	integral component of membrane;protein kinase activity;membrane;phosphorylation;ATP binding;kinase activity;protein phosphorylation	-	-	-	-	-	-	LEAF;LEAF	LEAF RUST 10 DISEASE-RESISTANCE LOCUS RECEPTOR-LIKE PROTEIN KINASE-like 2.1 OS=Arabidopsis thaliana GN=LRK10L-2.1 PE=3 SV=1;LEAF RUST 10 DISEASE-RESISTANCE LOCUS RECEPTOR-LIKE PROTEIN KINASE-like 1.2 OS=Arabidopsis thaliana GN=LRK10L-1.2 PE=2 SV=3
Gene:Capana00g002622	1255	2.65789	1.64445e-08	4.85167e-07	6.0788	3.62311e-61	1.63873e-59	4.87016	1.70119e-71	8.71113e-70	4.52975	9.02236e-58	1.94428e-56	ABP96804.1 receptor-like protein kinase [Capsicum annuum];PREDICTED: LEAF RUST 10 DISEASE-RESISTANCE LOCUS RECEPTOR-LIKE PROTEIN KINASE-like 2.1 isoform X2 [Solanum lycopersicum];rust resistance kinase Lr10-like precursor [Capsicum annuum] &gt	GO:0016301;GO:0006468;GO:0004674;GO:0004672;GO:0016310;GO:0005524;GO:0016020;GO:0016021	kinase activity;protein phosphorylation;protein serine/threonine kinase activity;protein kinase activity;phosphorylation;ATP binding;membrane;integral component of membrane	K04730	IRAK1	http://www.genome.jp/dbget-bin/www_bget?ko:K04730	-	-	-	Rust;LEAF;Probable	Rust resistance kinase Lr10 OS=Triticum aestivum GN=LRK10 PE=2 SV=1;LEAF RUST 10 DISEASE-RESISTANCE LOCUS RECEPTOR-LIKE PROTEIN KINASE-like 2.1 OS=Arabidopsis thaliana GN=LRK10L-2.1 PE=3 SV=1;Probable receptor-like protein kinase At5g39020 OS=Arabidopsis thaliana GN=At5g39020 PE=2 SV=1
Gene:Capana00g002623	1318	3.44264	2.09475e-10	7.7782e-09	7.32674	1.04898e-64	5.05575e-63	5.43387	2.84265e-76	1.54278e-74	4.96135	8.84364e-60	1.97501e-58	PREDICTED: rust resistance kinase Lr10-like [Capsicum annuum];ABP96804.1 receptor-like protein kinase [Capsicum annuum];rust resistance kinase Lr10-like precursor [Capsicum annuum] &gt	GO:0016021;GO:0000166;GO:0016020;GO:0005524;GO:0016310;GO:0004672;GO:0007166;GO:0004674;GO:0005886;GO:0006468;GO:0016301	integral component of membrane;nucleotide binding;membrane;ATP binding;phosphorylation;protein kinase activity;cell surface receptor signaling pathway;protein serine/threonine kinase activity;plasma membrane;protein phosphorylation;kinase activity	-	-	-	-	-	-	Protein	Protein SUPPRESSOR OF NPR1-1 CONSTITUTIVE 4 OS=Arabidopsis thaliana GN=LRK10L-2.6 PE=1 SV=1
Gene:Capana00g002626	1926				1.71973	1.92776e-23	3.0308e-22	2.21318	1.28164e-72	6.6473e-71	1.56182	1.44343e-26	1.57776e-25	PREDICTED: LEAF RUST 10 DISEASE-RESISTANCE LOCUS RECEPTOR-LIKE PROTEIN KINASE-like 1.1 [Capsicum annuum]	GO:0004674;GO:0006468;GO:0016021;GO:0000166;GO:0005524;GO:0016020;GO:0004672	protein serine/threonine kinase activity;protein phosphorylation;integral component of membrane;nucleotide binding;ATP binding;membrane;protein kinase activity	-	-	-	-	-	-	LEAF	LEAF RUST 10 DISEASE-RESISTANCE LOCUS RECEPTOR-LIKE PROTEIN KINASE-like 1.1 OS=Arabidopsis thaliana GN=LRK10L-1.1 PE=2 SV=1
Gene:Capana00g002627	1930	1.73027	4.59488e-14	2.28835e-12	2.09552	1.86672e-18	2.33359e-17	2.33601	5.93414e-28	1.43904e-26	2.18311	1.33821e-21	1.24002e-20	PREDICTED: LEAF RUST 10 DISEASE-RESISTANCE LOCUS RECEPTOR-LIKE PROTEIN KINASE-like 1.1 isoform X1 [Capsicum annuum];PREDICTED: LEAF RUST 10 DISEASE-RESISTANCE LOCUS RECEPTOR-LIKE PROTEIN KINASE-like 1.1 isoform X3 [Capsicum annuum];PREDICTED: LEAF RUST 10 DISEASE-RESISTANCE LOCUS RECEPTOR-LIKE PROTEIN KINASE-like 1.1 isoform X2 [Capsicum annuum]	GO:0006468;GO:0005886;GO:0007166;GO:0004674;GO:0005524;GO:0016020;GO:0004672;GO:0016021;GO:0000166	protein phosphorylation;plasma membrane;cell surface receptor signaling pathway;protein serine/threonine kinase activity;ATP binding;membrane;protein kinase activity;integral component of membrane;nucleotide binding	-	-	-	-	-	-	LEAF	LEAF RUST 10 DISEASE-RESISTANCE LOCUS RECEPTOR-LIKE PROTEIN KINASE-like 1.1 OS=Arabidopsis thaliana GN=LRK10L-1.1 PE=2 SV=1
Gene:Capana00g002628	2337	3.88294	2.71645e-12	1.18313e-10	2.20331	0.00476212	0.0141671	4.95896	2.48944e-27	5.92206e-26	3.78697	6.65698e-13	4.26564e-12	PREDICTED: probable serine/threonine-protein kinase At1g18390 isoform X2 [Solanum tuberosum]	GO:0000166;GO:0016021;GO:0004672;GO:0005524;GO:0016020;GO:0004674;GO:0007166;GO:0006468;GO:0005886	nucleotide binding;integral component of membrane;protein kinase activity;ATP binding;membrane;protein serine/threonine kinase activity;cell surface receptor signaling pathway;protein phosphorylation;plasma membrane	-	-	-	-	-	-	LEAF	LEAF RUST 10 DISEASE-RESISTANCE LOCUS RECEPTOR-LIKE PROTEIN KINASE-like 1.1 OS=Arabidopsis thaliana GN=LRK10L-1.1 PE=2 SV=1
Gene:Capana00g002629	2147	1.82471	8.91434e-08	2.35769e-06	1.12627	0.0066849	0.0192126	3.24754	6.93501e-28	1.67838e-26	1.44179	0.000490276	0.00150117	PREDICTED: LEAF RUST 10 DISEASE-RESISTANCE LOCUS RECEPTOR-LIKE PROTEIN KINASE-like 1.1 [Capsicum annuum]	GO:0006468;GO:0005886;GO:0007166;GO:0004674;GO:0005524;GO:0016020;GO:0004672;GO:0016021;GO:0000166	protein phosphorylation;plasma membrane;cell surface receptor signaling pathway;protein serine/threonine kinase activity;ATP binding;membrane;protein kinase activity;integral component of membrane;nucleotide binding	-	-	-	-	-	-	LEAF	LEAF RUST 10 DISEASE-RESISTANCE LOCUS RECEPTOR-LIKE PROTEIN KINASE-like 1.1 OS=Arabidopsis thaliana GN=LRK10L-1.1 PE=2 SV=1
Gene:Capana00g002630	1251							3.57994	0.00982264	0.0377755	4.56617	0.000216234	0.000693894	PREDICTED: LEAF RUST 10 DISEASE-RESISTANCE LOCUS RECEPTOR-LIKE PROTEIN KINASE-like 1.1 isoform X1 [Capsicum annuum]	GO:0005524;GO:0016020;GO:0004672;GO:0016021;GO:0000166;GO:0006468;GO:0004674	ATP binding;membrane;protein kinase activity;integral component of membrane;nucleotide binding;protein phosphorylation;protein serine/threonine kinase activity	-	-	-	-	-	-	LEAF	LEAF RUST 10 DISEASE-RESISTANCE LOCUS RECEPTOR-LIKE PROTEIN KINASE-like 1.1 OS=Arabidopsis thaliana GN=LRK10L-1.1 PE=2 SV=1
Gene:Capana00g002633	2433	1.08515	0.000119517	0.00179191										PREDICTED: LEAF RUST 10 DISEASE-RESISTANCE LOCUS RECEPTOR-LIKE PROTEIN KINASE-like 1.1 isoform X1 [Capsicum annuum] &gt;XP_016557200.1 PREDICTED: LEAF RUST 10 DISEASE-RESISTANCE LOCUS RECEPTOR-LIKE PROTEIN KINASE-like 1.1 isoform X2 [Capsicum annuum]	GO:0005524;GO:0016020;GO:0004672;GO:0016021;GO:0000166;GO:0006468;GO:0004674	ATP binding;membrane;protein kinase activity;integral component of membrane;nucleotide binding;protein phosphorylation;protein serine/threonine kinase activity	-	-	-	-	-	-	LEAF	LEAF RUST 10 DISEASE-RESISTANCE LOCUS RECEPTOR-LIKE PROTEIN KINASE-like 1.1 OS=Arabidopsis thaliana GN=LRK10L-1.1 PE=2 SV=1
Gene:Capana00g002634	4596										1.02147	2.41479e-25	2.55111e-24	PREDICTED: LEAF RUST 10 DISEASE-RESISTANCE LOCUS RECEPTOR-LIKE PROTEIN KINASE-like 1.1 [Capsicum annuum];PREDICTED: LEAF RUST 10 DISEASE-RESISTANCE LOCUS RECEPTOR-LIKE PROTEIN KINASE-like 1.2 [Capsicum annuum]	GO:0000166;GO:0016021;GO:0004672;GO:0016020;GO:0005524;GO:0004674;GO:0030247;GO:0007166;GO:0005886;GO:0006468	nucleotide binding;integral component of membrane;protein kinase activity;membrane;ATP binding;protein serine/threonine kinase activity;polysaccharide binding;cell surface receptor signaling pathway;plasma membrane;protein phosphorylation	-	-	-	-	-	-	LEAF;LEAF	LEAF RUST 10 DISEASE-RESISTANCE LOCUS RECEPTOR-LIKE PROTEIN KINASE-like 1.2 OS=Arabidopsis thaliana GN=LRK10L-1.2 PE=2 SV=3;LEAF RUST 10 DISEASE-RESISTANCE LOCUS RECEPTOR-LIKE PROTEIN KINASE-like 1.1 OS=Arabidopsis thaliana GN=LRK10L-1.1 PE=2 SV=1
Gene:Capana00g002636	1746				2.2867	1.44434e-92	1.10171e-90				2.03963	6.36789e-147	3.64275e-145	PREDICTED: uncharacterized protein LOC107856735 isoform X1 [Capsicum annuum];PREDICTED: uncharacterized protein LOC107856735 isoform X2 [Capsicum annuum]	-	-	-	-	-	-	-	-	-	-
Gene:Capana00g002640	824										-1.15749	0.00212959	0.00590038	PREDICTED: reticulon-like protein B14 [Capsicum annuum]	GO:0005783;GO:0016020;GO:0016021;GO:0005789	endoplasmic reticulum;membrane;integral component of membrane;endoplasmic reticulum membrane	-	-	-	-	-	-	Reticulon-like	Reticulon-like protein B14 OS=Arabidopsis thaliana GN=RTNLB14 PE=2 SV=2
Gene:Capana00g002645	768										-2.41361	0.00502535	0.0130956	PREDICTED: uncharacterized protein LOC107856724 [Capsicum annuum]	-	-	-	-	-	-	-	KOG0800(O)(FOG: Predicted E3 ubiquitin ligase)	E3	E3 ubiquitin-protein ligase MBR1 OS=Arabidopsis thaliana GN=MBR1 PE=1 SV=1
Gene:Capana00g002647	528				2.10758	9.11624e-13	8.1301e-12	1.29018	1.16821e-06	9.2715e-06	2.2174	7.2842e-24	7.33028e-23	PREDICTED: lipid phosphate phosphatase 2-like [Capsicum annuum]	GO:0005887;GO:0016021;GO:0008195;GO:0007165;GO:0016020;GO:0006644;GO:0046839	integral component of plasma membrane;integral component of membrane;phosphatidate phosphatase activity;signal transduction;membrane;phospholipid metabolic process;phospholipid dephosphorylation	-	-	-	-	-	KOG3030(I)(Lipid phosphate phosphatase and related enzymes of the PAP2 family)	Putative	Putative lipid phosphate phosphatase 3, chloroplastic OS=Arabidopsis thaliana GN=LPP3 PE=2 SV=1
Gene:Capana00g002648	1004				-1.11128	5.66679e-28	1.06873e-26							XP_016557218.1 PREDICTED: lipid phosphate phosphatase 2-like [Capsicum annuum];XP_016557217.1 PREDICTED: lipid phosphate phosphatase 2-like [Capsicum annuum] &gt;PREDICTED: lipid phosphate phosphatase 2-like [Capsicum annuum] &gt	GO:0046839;GO:0006644;GO:0016020;GO:0007165;GO:0008195;GO:0016021;GO:0005887	phospholipid dephosphorylation;phospholipid metabolic process;membrane;signal transduction;phosphatidate phosphatase activity;integral component of membrane;integral component of plasma membrane	-	-	-	-	-	KOG3030(I)(Lipid phosphate phosphatase and related enzymes of the PAP2 family)	Putative	Putative lipid phosphate phosphatase 3, chloroplastic OS=Arabidopsis thaliana GN=LPP3 PE=2 SV=1
Gene:Capana00g002649	1728				-2.22639	1.10693e-56	4.56505e-55				-2.29428	2.16932e-81	6.60595e-80	PREDICTED: lipid phosphate phosphatase 2-like [Capsicum annuum]	GO:0016787;GO:0016021;GO:0008195;GO:0016020	hydrolase activity;integral component of membrane;phosphatidate phosphatase activity;membrane	-	-	-	-	-	KOG3030(I)(Lipid phosphate phosphatase and related enzymes of the PAP2 family)	Lipid	Lipid phosphate phosphatase 2 OS=Arabidopsis thaliana GN=LPP2 PE=2 SV=1
Gene:Capana00g002650	693	4.9463	1.76676e-09	5.93757e-08	4.87615	2.78285e-08	1.72475e-07	4.78034	7.75288e-29	1.9371e-27	3.62852	1.59062e-13	1.05502e-12	PREDICTED: LEAF RUST 10 DISEASE-RESISTANCE LOCUS RECEPTOR-LIKE PROTEIN KINASE-like 2.1 [Capsicum annuum]	GO:0006468;GO:0016301;GO:0005524;GO:0016310;GO:0016020;GO:0004672;GO:0016021	protein phosphorylation;kinase activity;ATP binding;phosphorylation;membrane;protein kinase activity;integral component of membrane	K04730	IRAK1	http://www.genome.jp/dbget-bin/www_bget?ko:K04730	-	-	-	Rust	Rust resistance kinase Lr10 OS=Triticum aestivum GN=LRK10 PE=2 SV=1
Gene:Capana00g002676	1689	1.61725	0.00146595	0.0158751	2.94381	1.64781e-11	1.35078e-10				2.56577	7.06583e-28	8.03585e-27	PREDICTED: putative leucine-rich repeat receptor-like serine/threonine-protein kinase At2g24130 [Capsicum annuum]	-	-	-	-	-	-	-	-	Receptor	Receptor kinase-like protein Xa21 OS=Oryza sativa subsp. indica GN=XA21 PE=1 SV=1
Gene:Capana00g002686	1521				1.81238	3.58553e-52	1.34329e-50				1.33874	1.77192e-68	4.55128e-67	nitrite reductase [Capsicum annuum]	GO:0046872;GO:0048307;GO:0051536;GO:0020037;GO:0051539;GO:0055114;GO:0016491	metal ion binding;ferredoxin-nitrite reductase activity;iron-sulfur cluster binding;heme binding;4 iron, 4 sulfur cluster binding;oxidation-reduction process;oxidoreductase activity	K00366	nirA	http://www.genome.jp/dbget-bin/www_bget?ko:K00366	Nitrogen metabolism	ko00910	KOG0560(P)(Sulfite reductase (ferredoxin))	Ferredoxin--nitrite	Ferredoxin--nitrite reductase, chloroplastic OS=Betula pendula GN=NIR1 PE=2 SV=1
Gene:Capana00g002690	909				1.49695	0.0139284	0.0369811							PREDICTED: probable ADP-ribosylation factor GTPase-activating protein AGD9 [Capsicum annuum]	GO:0005096	GTPase activator activity	K12493	ARFGAP2_3	http://www.genome.jp/dbget-bin/www_bget?ko:K12493	Endocytosis	ko04144	-	Probable	Probable ADP-ribosylation factor GTPase-activating protein AGD9 OS=Arabidopsis thaliana GN=AGD9 PE=1 SV=1
Gene:Capana00g002699	972										1.30058	6.87416e-05	0.000234934	PREDICTED: uncharacterized protein LOC107853839 [Capsicum annuum]	GO:0003684;GO:0030896;GO:0006281;GO:0000077;GO:0005634	damaged DNA binding;checkpoint clamp complex;DNA repair;DNA damage checkpoint;nucleus	K02830	HRAD1,RAD17	http://www.genome.jp/dbget-bin/www_bget?ko:K02830	-	-	-	Cell	Cell cycle checkpoint protein RAD1 OS=Mus musculus GN=Rad1 PE=1 SV=1
Gene:Capana00g002729	2396				-1.79403	1.02703e-81	6.69855e-80				-1.32645	4.71121e-116	2.09395e-114	PREDICTED: chaperonin 60 subunit beta 4, chloroplastic isoform X2 [Capsicum annuum];PREDICTED: chaperonin 60 subunit beta 4, chloroplastic isoform X1 [Capsicum annuum]	-	-	K04077	groEL,HSPD1	http://www.genome.jp/dbget-bin/www_bget?ko:K04077	RNA degradation	ko03018	KOG0356(O)(Mitochondrial chaperonin, Cpn60/Hsp60p)	Chaperonin	Chaperonin 60 subunit beta 4, chloroplastic OS=Arabidopsis thaliana GN=CPN60B4 PE=1 SV=1
Gene:Capana00g002731	1749				2.16482	4.34791e-152	6.33756e-150	1.6199	0	0	1.95025	0	0	PREDICTED: 6-phosphogluconate dehydrogenase, decarboxylating 3 [Capsicum annuum] &gt;XP_016553278.1 PREDICTED: 6-phosphogluconate dehydrogenase, decarboxylating 3 [Capsicum annuum]	GO:0006098;GO:0004616;GO:0016491;GO:0055114	pentose-phosphate shunt;phosphogluconate dehydrogenase (decarboxylating) activity;oxidoreductase activity;oxidation-reduction process	K00033	PGD,gnd,gntZ	http://www.genome.jp/dbget-bin/www_bget?ko:K00033	Pentose phosphate pathway;Glutathione metabolism;Carbon metabolism	ko00030,ko00480,ko01200	KOG2653(G)(6-phosphogluconate dehydrogenase)	6-phosphogluconate	6-phosphogluconate dehydrogenase, decarboxylating 3 OS=Arabidopsis thaliana GN=At3g02360 PE=2 SV=1
Gene:Capana00g002736	1286				1.8347	9.13568e-46	2.92887e-44				1.43333	2.41972e-95	8.65468e-94	PREDICTED: chalcone--flavonone isomerase isoform X2 [Capsicum annuum];PREDICTED: chalcone--flavonone isomerase isoform X1 [Capsicum annuum]	-	-	K01859	E5.5.1.6	http://www.genome.jp/dbget-bin/www_bget?ko:K01859	Flavonoid biosynthesis	ko00941	-	Chalcone--flavonone	Chalcone--flavonone isomerase OS=Nicotiana tabacum GN=CHI PE=2 SV=1
Gene:Capana00g002745	1701				11.0089	2.35279e-20	3.2331e-19				9.2175	3.5376e-19	2.98863e-18	PREDICTED: laccase-14-like [Capsicum annuum]	GO:0052716;GO:0048046;GO:0016491;GO:0055114;GO:0046274;GO:0005576;GO:0005507;GO:0046872;GO:0009809;GO:0016722	hydroquinone:oxygen oxidoreductase activity;apoplast;oxidoreductase activity;oxidation-reduction process;lignin catabolic process;extracellular region;copper ion binding;metal ion binding;lignin biosynthetic process;oxidoreductase activity, oxidizing metal ions	K05909	E1.10.3.2	http://www.genome.jp/dbget-bin/www_bget?ko:K05909	-	-	-	Laccase-14	Laccase-14 OS=Arabidopsis thaliana GN=LAC14 PE=2 SV=1
Gene:Capana00g002746	1946							-1.05772	6.32441e-06	4.5448e-05				PREDICTED: uncharacterized protein LOC107853497 [Capsicum annuum]	-	-	-	-	-	-	-	-	-	-
Gene:Capana00g002756	3603				1.71108	0.00206053	0.00663614	2.57218	1.73715e-14	2.58109e-13	2.64946	9.58455e-16	7.03384e-15	PREDICTED: TMV resistance protein N-like [Capsicum annuum]	-	-	-	-	-	-	-	-	TMV	TMV resistance protein N OS=Nicotiana glutinosa GN=N PE=1 SV=1
Gene:Capana00g002758	651				-2.91125	0.000414377	0.00151107				-3.80746	3.28279e-05	0.000116589	PREDICTED: auxin-responsive protein IAA13-like [Capsicum annuum]	GO:0005634;GO:0006355;GO:0009734;GO:0006351	nucleus;regulation of transcription, DNA-templated;auxin-activated signaling pathway;transcription, DNA-templated	K14484	IAA	http://www.genome.jp/dbget-bin/www_bget?ko:K14484	Plant hormone signal transduction	ko04075	-	Auxin-responsive	Auxin-responsive protein IAA13 OS=Arabidopsis thaliana GN=IAA13 PE=1 SV=2
Gene:Capana00g002760	477	4.05199	2.14665e-11	8.79055e-10	5.66195	9.29377e-26	1.60713e-24	8.00944	1.67462e-27	4.00208e-26	8.80564	1.72874e-33	2.28491e-32	PREDICTED: pathogenesis-related protein STH-2-like [Capsicum annuum]	GO:0080163;GO:0005634;GO:0004864;GO:0009607;GO:0010427;GO:0005737;GO:0004872;GO:0009738;GO:0006952	regulation of protein serine/threonine phosphatase activity;nucleus;protein phosphatase inhibitor activity;response to biotic stimulus;abscisic acid binding;cytoplasm;receptor activity;abscisic acid-activated signaling pathway;defense response	-	-	-	-	-	-	Pathogenesis-related	Pathogenesis-related protein STH-2 OS=Solanum tuberosum GN=STH-2 PE=2 SV=1
Gene:Capana00g002764	3128	1.31693	5.96422e-08	1.62676e-06	1.073	0.000266362	0.00100659	2.00504	2.66031e-25	5.98307e-24	1.99465	1.68394e-24	1.73504e-23	PREDICTED: probable disease resistance protein At1g58602 [Capsicum annuum]	GO:0043531;GO:0006952	ADP binding;defense response	-	-	-	-	-	-	Probable;Probable	Probable disease resistance RPP8-like protein 2 OS=Arabidopsis thaliana GN=RPP8L2 PE=3 SV=1;Probable disease resistance protein At1g59620 OS=Arabidopsis thaliana GN=At1g59620 PE=2 SV=3
Gene:Capana00g002765	630	6.46249	3.20257e-07	7.80093e-06				6.86496	4.35548e-29	1.09808e-27	6.06823	1.69611e-21	1.56565e-20	PREDICTED: protein PHLOEM PROTEIN 2-LIKE A8-like [Capsicum annuum]	GO:0007165	signal transduction	-	-	-	-	-	-	F-box	F-box protein PP2-B10 OS=Arabidopsis thaliana GN=PP2B10 PE=1 SV=1
Gene:Capana00g002766	981				-1.29906	0.0193718	0.0494254				-1.64481	0.00289518	0.00786888	PREDICTED: acyl-coenzyme A thioesterase 9, mitochondrial-like [Capsicum annuum]	-	-	K17361	ACOT9	http://www.genome.jp/dbget-bin/www_bget?ko:K17361	-	-	KOG2763(I)(Acyl-CoA thioesterase)	Acyl-coenzyme	Acyl-coenzyme A thioesterase 9, mitochondrial OS=Homo sapiens GN=ACOT9 PE=1 SV=2
Gene:Capana00g002767	1407										3.42273	0.0182985	0.0424982	XP_016538267.1 PREDICTED: calcium-transporting ATPase, endoplasmic reticulum-type [Capsicum annuum] &gt;PREDICTED: calcium-transporting ATPase, endoplasmic reticulum-type [Capsicum annuum] &gt;XP_016538268.1 PREDICTED: calcium-transporting ATPase, endoplasmic reticulum-type [Capsicum annuum] &gt;XP_016538269.1 PREDICTED: calcium-transporting ATPase, endoplasmic reticulum-type [Capsicum annuum];XP…	GO:0005789;GO:0006810;GO:0030176;GO:0005887;GO:0016787;GO:0016021;GO:0019829;GO:0000166;GO:0005388;GO:0005524;GO:0006816;GO:0016020;GO:0046872;GO:0005783;GO:0006811	endoplasmic reticulum membrane;transport;integral component of endoplasmic reticulum membrane;integral component of plasma membrane;hydrolase activity;integral component of membrane;cation-transporting ATPase activity;nucleotide binding;calcium-transporting ATPase activity;ATP binding;calcium ion transport;membrane;metal ion binding;endoplasmic reticulum;ion transport	K01537	E3.6.3.8	http://www.genome.jp/dbget-bin/www_bget?ko:K01537	-	-	KOG0204(P)(Calcium transporting ATPase)	Calcium-transporting	Calcium-transporting ATPase, endoplasmic reticulum-type OS=Solanum lycopersicum GN=LCA1 PE=2 SV=1
Gene:Capana00g002769	318				-1.88811	0.0075634	0.0214616							PREDICTED: G2/mitotic-specific cyclin S13-7-like [Capsicum annuum]	GO:0016020;GO:0016021;GO:0005634	membrane;integral component of membrane;nucleus	K05868	CCNB	http://www.genome.jp/dbget-bin/www_bget?ko:K05868	-	-	KOG0653(D)(Cyclin B and related kinase-activating proteins)	G2/mitotic-specific	G2/mitotic-specific cyclin-2 OS=Antirrhinum majus PE=2 SV=1
Gene:Capana00g002777	1314	1.54465	3.50392e-63	7.41379e-61	-1.28574	9.25625e-14	8.83725e-13	1.24478	2.61812e-39	8.37013e-38				PREDICTED: oligopeptide transporter 4-like [Capsicum annuum]	GO:0016021;GO:0055085;GO:0016020	integral component of membrane;transmembrane transport;membrane	-	-	-	-	-	KOG2262(T)(Sexual differentiation process protein ISP4)	Oligopeptide	Oligopeptide transporter 4 OS=Arabidopsis thaliana GN=OPT4 PE=1 SV=1
Gene:Capana00g002779	1134										4.09322	0.00159833	0.0045122	PREDICTED: oligopeptide transporter 4-like [Capsicum annuum]	GO:0016021;GO:0016020;GO:0055085	integral component of membrane;membrane;transmembrane transport	-	-	-	-	-	KOG2262(T)(Sexual differentiation process protein ISP4)	Oligopeptide	Oligopeptide transporter 4 OS=Arabidopsis thaliana GN=OPT4 PE=1 SV=1
Gene:Capana00g002784	671										1.94627	0.001848	0.00517395	PREDICTED: MADS-box transcription factor 23-like isoform X3 [Capsicum annuum]	-	-	K09264	K09264	http://www.genome.jp/dbget-bin/www_bget?ko:K09264	-	-	-	MADS-box	MADS-box transcription factor 57 OS=Oryza sativa subsp. japonica GN=MADS57 PE=2 SV=2
Gene:Capana00g002786	515				-2.05875	0.000196789	0.000759704				-3.58985	2.94252e-16	2.21409e-15	PREDICTED: probable purine permease 11 [Capsicum annuum]	GO:0005215;GO:0016020;GO:0016021	transporter activity;membrane;integral component of membrane	-	-	-	-	-	-	Probable	Probable purine permease 8 OS=Arabidopsis thaliana GN=PUP8 PE=2 SV=1
Gene:Capana00g002787	750				-2.14275	1.78739e-09	1.23634e-08				-3.33461	1.88702e-23	1.86481e-22	PREDICTED: probable purine permease 11 [Capsicum annuum]	GO:0005215;GO:0016021;GO:0016020	transporter activity;integral component of membrane;membrane	-	-	-	-	-	-	Probable	Probable purine permease 10 OS=Arabidopsis thaliana GN=PUP10 PE=2 SV=2
Gene:Capana00g002788	1257										-1.95286	2.84808e-10	1.5554e-09	PREDICTED: probable purine permease 9 [Capsicum annuum]	GO:0016020;GO:0016021;GO:0005215	membrane;integral component of membrane;transporter activity	-	-	-	-	-	-	Probable	Probable purine permease 9 OS=Arabidopsis thaliana GN=PUP9 PE=2 SV=2
Gene:Capana00g002790	1176				1.00152	4.15957e-05	0.000177018							PREDICTED: probable purine permease 9 [Capsicum annuum]	GO:0005215;GO:0016020;GO:0016021	transporter activity;membrane;integral component of membrane	-	-	-	-	-	-	Probable	Probable purine permease 9 OS=Arabidopsis thaliana GN=PUP9 PE=2 SV=2
Gene:Capana00g002792	3324				-4.15654	7.30592e-191	1.61371e-188				-3.91094	9.71532e-262	1.08084e-259	PREDICTED: probable starch synthase 4, chloroplastic/amyloplastic [Capsicum annuum]	GO:0005982;GO:0004373;GO:0009507	starch metabolic process;glycogen (starch) synthase activity;chloroplast	-	-	-	-	-	-	Probable	Probable starch synthase 4, chloroplastic/amyloplastic OS=Arabidopsis thaliana GN=SS4 PE=2 SV=1
Gene:Capana00g002797	720				2.40351	0.000147851	0.000581186				6.43982	3.63522e-09	1.82455e-08	XP_016556264.1 PREDICTED: chlorophyll a-b binding protein 21, chloroplastic [Capsicum annuum];PREDICTED: chlorophyll a-b binding protein 21, chloroplastic [Capsicum annuum] &gt	GO:0009522;GO:0015979;GO:0018298;GO:0009579;GO:0016168;GO:0009507;GO:0016021;GO:0009535;GO:0009765;GO:0016020;GO:0046872	photosystem I;photosynthesis;protein-chromophore linkage;thylakoid;chlorophyll binding;chloroplast;integral component of membrane;chloroplast thylakoid membrane;photosynthesis, light harvesting;membrane;metal ion binding	K08912	LHCB1	http://www.genome.jp/dbget-bin/www_bget?ko:K08912	Photosynthesis - antenna proteins	ko00196	-	Chlorophyll	Chlorophyll a-b binding protein 21, chloroplastic OS=Nicotiana tabacum GN=CAB21 PE=2 SV=1
Gene:Capana00g002800	820							-1.23055	5.03441e-118	4.12935e-116	1.85957	0	0	PREDICTED: chlorophyll a-b binding protein 21, chloroplastic-like [Capsicum annuum];PREDICTED: chlorophyll a-b binding protein 1B, chloroplastic-like [Capsicum annuum]	GO:0016021;GO:0009507;GO:0016168;GO:0009579;GO:0046872;GO:0016020;GO:0009765;GO:0009535;GO:0015979;GO:0009522;GO:0018298	integral component of membrane;chloroplast;chlorophyll binding;thylakoid;metal ion binding;membrane;photosynthesis, light harvesting;chloroplast thylakoid membrane;photosynthesis;photosystem I;protein-chromophore linkage	K08912	LHCB1	http://www.genome.jp/dbget-bin/www_bget?ko:K08912	Photosynthesis - antenna proteins	ko00196	-	Chlorophyll;Chlorophyll	Chlorophyll a-b binding protein 1B, chloroplastic OS=Solanum lycopersicum GN=CAB1B PE=3 SV=1;Chlorophyll a-b binding protein 21, chloroplastic OS=Nicotiana tabacum GN=CAB21 PE=2 SV=1
Gene:Capana00g002802	877										1.7414	0	0	PREDICTED: chlorophyll a-b binding protein 21, chloroplastic [Capsicum annuum] &gt;Chlorophyll A-B binding protein [Cynara cardunculus var. scolymus];XP_016556264.1 PREDICTED: chlorophyll a-b binding protein 21, chloroplastic [Capsicum annuum];PREDICTED: chlorophyll a-b binding protein 1B, chloroplastic-like [Solanum pennellii];PREDICTED: chlorophyll a-b binding protein 21, chloroplastic-like [Ca…	GO:0016020;GO:0009765;GO:0009535;GO:0046872;GO:0016168;GO:0016021;GO:0009507;GO:0009579;GO:0018298;GO:0015979;GO:0009522	membrane;photosynthesis, light harvesting;chloroplast thylakoid membrane;metal ion binding;chlorophyll binding;integral component of membrane;chloroplast;thylakoid;protein-chromophore linkage;photosynthesis;photosystem I	K08912	LHCB1	http://www.genome.jp/dbget-bin/www_bget?ko:K08912	Photosynthesis - antenna proteins	ko00196	-	Chlorophyll	Chlorophyll a-b binding protein 21, chloroplastic OS=Nicotiana tabacum GN=CAB21 PE=2 SV=1
Gene:Capana00g002803	666										1.00785	0.00189207	0.00528753	hypothetical protein A4A49_14362 [Nicotiana attenuata];PREDICTED: uncharacterized protein LOC107008931 [Solanum pennellii]	-	-	-	-	-	-	-	-	LRR	LRR receptor-like serine/threonine-protein kinase FLS2 OS=Arabidopsis thaliana GN=FLS2 PE=1 SV=1
Gene:Capana00g002804	2676							1.59718	0.00389086	0.0167549	1.97141	0.000155213	0.000508011	PREDICTED: LRR receptor-like serine/threonine-protein kinase FLS2 [Capsicum annuum]	GO:0016045;GO:0016021;GO:0042742;GO:0004672;GO:0005524;GO:0016020;GO:0010359;GO:0006898;GO:0005768;GO:0006468;GO:0005886;GO:0052544	detection of bacterium;integral component of membrane;defense response to bacterium;protein kinase activity;ATP binding;membrane;regulation of anion channel activity;receptor-mediated endocytosis;endosome;protein phosphorylation;plasma membrane;defense response by callose deposition in cell wall	K13420	FLS2	http://www.genome.jp/dbget-bin/www_bget?ko:K13420	MAPK signaling pathway - plant;Plant-pathogen interaction	ko04016,ko04626	-	LRR	LRR receptor-like serine/threonine-protein kinase FLS2 OS=Arabidopsis thaliana GN=FLS2 PE=1 SV=1
Gene:Capana00g002827	2162				1.39876	2.18269e-28	4.16006e-27	1.02819	1.31428e-23	2.81773e-22				PREDICTED: uncharacterized protein LOC107856089 isoform X3 [Capsicum annuum];XP_016556564.1 PREDICTED: uncharacterized protein LOC107856089 isoform X1 [Capsicum annuum];PREDICTED: uncharacterized protein LOC107856089 isoform X1 [Capsicum annuum] &gt;PREDICTED: uncharacterized protein LOC107856089 isoform X2 [Capsicum annuum]	GO:0046872;GO:0008270	metal ion binding;zinc ion binding	-	-	-	-	-	KOG0800(O)(FOG: Predicted E3 ubiquitin ligase)	Probable	Probable E3 ubiquitin-protein ligase HIP1 OS=Oryza sativa subsp. japonica GN=HIP1 PE=1 SV=2
Gene:Capana00g002831	1002				4.4154	5.3961e-65	2.61475e-63				1.75153	4.45042e-11	2.56569e-10	PREDICTED: peroxidase 45-like [Capsicum annuum]	GO:0046872;GO:0005576;GO:0004601;GO:0020037;GO:0016491;GO:0055114;GO:0042744;GO:0006979	metal ion binding;extracellular region;peroxidase activity;heme binding;oxidoreductase activity;oxidation-reduction process;hydrogen peroxide catabolic process;response to oxidative stress	K00430	E1.11.1.7	http://www.genome.jp/dbget-bin/www_bget?ko:K00430	Phenylpropanoid biosynthesis	ko00940	-	Peroxidase;Peroxidase	Peroxidase 51 OS=Arabidopsis thaliana GN=PER51 PE=2 SV=1;Peroxidase 45 OS=Arabidopsis thaliana GN=PER45 PE=1 SV=1
Gene:Capana00g002836	507				1.1774	2.83033e-05	0.000123471							PREDICTED: uncharacterized protein LOC107856823 [Capsicum annuum]	-	-	-	-	-	-	-	-	-	-
Gene:Capana00g002843	1735				-2.36023	6.29071e-68	3.20346e-66				-2.24703	2.55907e-115	1.12911e-113	PREDICTED: uncharacterized protein LOC107008286 isoform X1 [Solanum pennellii]	-	-	-	-	-	-	-	-	-	-
Gene:Capana00g002845	510				6.36119	2.64726e-34	6.18893e-33	5.87283	6.61953e-11	7.75394e-10	8.67233	8.77984e-25	9.13708e-24	XP_016557276.1 PREDICTED: NAD(P)H:quinone oxidoreductase [Capsicum annuum];PREDICTED: NAD(P)H:quinone oxidoreductase [Capsicum annuum] &gt	GO:0003955;GO:0055114;GO:0016491	NAD(P)H dehydrogenase (quinone) activity;oxidation-reduction process;oxidoreductase activity	-	-	-	-	-	-	NAD(P)H:quinone	NAD(P)H:quinone oxidoreductase OS=Solanum tuberosum PE=2 SV=1
Gene:Capana00g002848	1743				-1.70769	5.04712e-05	0.000212131				-1.18898	0.00135732	0.00387678	PREDICTED: pentatricopeptide repeat-containing protein At2g21090-like [Capsicum annuum]	-	-	-	-	-	-	-	-	Pentatricopeptide	Pentatricopeptide repeat-containing protein At2g13600 OS=Arabidopsis thaliana GN=PCMP-E76 PE=3 SV=1
Gene:Capana00g002850	1450				-1.46168	3.72589e-05	0.000159599							PREDICTED: pentatricopeptide repeat-containing protein At2g21090-like isoform X1 [Capsicum annuum];PREDICTED: pentatricopeptide repeat-containing protein At2g21090-like isoform X2 [Capsicum annuum]	-	-	-	-	-	-	-	-	Pentatricopeptide	Pentatricopeptide repeat-containing protein At5g03800 OS=Arabidopsis thaliana GN=EMB175 PE=2 SV=1
Gene:Capana00g002855	1332				-1.70628	2.24616e-54	8.86716e-53				-2.45921	1.20524e-161	7.62857e-160	PREDICTED: aspartyl protease AED3 [Capsicum annuum]	GO:0030163;GO:0006508;GO:0004190	protein catabolic process;proteolysis;aspartic-type endopeptidase activity	-	-	-	-	-	-	Aspartyl	Aspartyl protease AED3 OS=Arabidopsis thaliana GN=AED3 PE=1 SV=1
Gene:Capana00g002856	936							1.14046	2.07472e-14	3.06632e-13				XP_016557280.1 PREDICTED: U-box domain-containing protein 11 [Capsicum annuum];PREDICTED: U-box domain-containing protein 11 [Capsicum annuum] &gt	GO:0005634;GO:0005737	nucleus;cytoplasm	-	-	-	-	-	-	U-box	U-box domain-containing protein 18 OS=Arabidopsis thaliana GN=PUB18 PE=2 SV=1
Gene:Capana00g002858	702				-2.31677	1.62157e-13	1.52511e-12				-2.11961	4.88762e-09	2.43395e-08	PREDICTED: thioredoxin-like protein CITRX, chloroplastic [Capsicum annuum]	GO:0008219;GO:0006662;GO:0015035;GO:0034599;GO:0006952;GO:0009295;GO:0031347;GO:0034051;GO:0009507;GO:0005737;GO:0009579;GO:0047134;GO:0016671;GO:0006457;GO:0016491;GO:0045454;GO:0009536;GO:0000103;GO:0009657;GO:0055114	cell death;glycerol ether metabolic process;protein disulfide oxidoreductase activity;cellular response to oxidative stress;defense response;nucleoid;regulation of defense response;negative regulation of plant-type hypersensitive response;chloroplast;cytoplasm;thylakoid;protein-disulfide reductase activity;oxidoreductase activity, acting on a sulfur group of donors, disulfide as acceptor;protein …	-	-	-	-	-	KOG0907(O)(Thioredoxin)	Thioredoxin-like	Thioredoxin-like protein CITRX, chloroplastic OS=Solanum lycopersicum GN=CITRX PE=1 SV=1
Gene:Capana00g002861	1655				-1.09948	6.5957e-32	1.41716e-30							PREDICTED: bifunctional purple acid phosphatase 26-like [Capsicum annuum]	GO:0016787;GO:0003993;GO:0046872	hydrolase activity;acid phosphatase activity;metal ion binding	-	-	-	-	-	KOG1378(G)(Purple acid phosphatase)	Bifunctional	Bifunctional purple acid phosphatase 26 OS=Arabidopsis thaliana GN=PAP26 PE=1 SV=1
Gene:Capana00g002867	2185										-1.43846	9.94029e-33	1.28755e-31	PREDICTED: putative chloride channel-like protein CLC-g isoform X1 [Capsicum annuum]	GO:0006821;GO:0006810;GO:0005247;GO:0016021;GO:0005216;GO:0016020;GO:0055085;GO:0006811	chloride transport;transport;voltage-gated chloride channel activity;integral component of membrane;ion channel activity;membrane;transmembrane transport;ion transport	K05016	CLCN7	http://www.genome.jp/dbget-bin/www_bget?ko:K05016	-	-	KOG0475(P)(Cl- channel CLC-3 and related proteins (CLC superfamily));KOG0474(P)(Cl- channel CLC-7 and related proteins (CLC superfamily))	Putative	Putative chloride channel-like protein CLC-g OS=Arabidopsis thaliana GN=CLC-G PE=1 SV=2
Gene:Capana00g002875	1309				1.07549	1.00626e-09	7.12454e-09							PREDICTED: calcium uniporter protein 2, mitochondrial-like [Capsicum annuum]	-	-	-	-	-	-	-	KOG2966(R)(Uncharacterized conserved protein)	Calcium	Calcium uniporter protein 2, mitochondrial OS=Arabidopsis thaliana GN=At2g23790 PE=2 SV=1
Gene:Capana00g002883	2109	1.40028	8.44808e-18	5.34666e-16							-1.17391	4.5468e-10	2.44664e-09	PREDICTED: probable endo-1,3(4)-beta-glucanase ARB_01444 [Capsicum annuum]	GO:0009986;GO:0006076;GO:0052861;GO:0042973	cell surface;(1->3)-beta-D-glucan catabolic process;glucan endo-1,3-beta-glucanase activity, C-3 substituted reducing group;glucan endo-1,3-beta-D-glucosidase activity	K01180	E3.2.1.6	http://www.genome.jp/dbget-bin/www_bget?ko:K01180	-	-	KOG2254(G)(Predicted endo-1,3-beta-glucanase)	Probable	Probable endo-1,3(4)-beta-glucanase ARB_01444 OS=Arthroderma benhamiae (strain ATCC MYA-4681 / CBS 112371) GN=ARB_01444 PE=1 SV=1
Gene:Capana00g002884	1809							1.21349	3.25961e-59	1.43241e-57	1.21513	2.76959e-59	6.13233e-58	PREDICTED: probable endo-1,3(4)-beta-glucanase ARB_01444 [Capsicum annuum]	GO:0009986;GO:0006076;GO:0052861;GO:0042973	cell surface;(1->3)-beta-D-glucan catabolic process;glucan endo-1,3-beta-glucanase activity, C-3 substituted reducing group;glucan endo-1,3-beta-D-glucosidase activity	K01180	E3.2.1.6	http://www.genome.jp/dbget-bin/www_bget?ko:K01180	-	-	KOG2254(G)(Predicted endo-1,3-beta-glucanase)	Probable	Probable endo-1,3(4)-beta-glucanase ARB_01444 OS=Arthroderma benhamiae (strain ATCC MYA-4681 / CBS 112371) GN=ARB_01444 PE=1 SV=1
Gene:Capana00g002885	2135				-2.3801	2.21305e-33	5.01109e-32				-2.73496	2.29905e-51	4.43757e-50	PREDICTED: protein trichome birefringence-like 19 [Capsicum annuum]	GO:0005794;GO:0071554;GO:0016413	Golgi apparatus;cell wall organization or biogenesis;O-acetyltransferase activity	-	-	-	-	-	-	Protein	Protein trichome birefringence-like 19 OS=Arabidopsis thaliana GN=TBL19 PE=3 SV=1
Gene:Capana00g002886	969				-2.78179	6.35732e-30	1.28586e-28				-3.3759	8.24664e-40	1.26572e-38	PREDICTED: protein trichome birefringence-like 19 [Capsicum annuum]	GO:0005794;GO:0016020;GO:0016413;GO:0071554;GO:0016021	Golgi apparatus;membrane;O-acetyltransferase activity;cell wall organization or biogenesis;integral component of membrane	-	-	-	-	-	-	Protein	Protein trichome birefringence-like 19 OS=Arabidopsis thaliana GN=TBL19 PE=3 SV=1
Gene:Capana00g002888	1827				6.2945	9.80405e-06	4.55922e-05							PREDICTED: protein trichome birefringence-like 19 [Capsicum annuum]	GO:0016020;GO:0005794;GO:0071554;GO:0016413;GO:0016021	membrane;Golgi apparatus;cell wall organization or biogenesis;O-acetyltransferase activity;integral component of membrane	-	-	-	-	-	-	Protein	Protein trichome birefringence-like 19 OS=Arabidopsis thaliana GN=TBL19 PE=3 SV=1
Gene:Capana00g002893	1200										-1.06111	0.000448538	0.00138165	PREDICTED: uncharacterized protein LOC107855505 [Capsicum annuum]	GO:0016020	membrane	-	-	-	-	-	-	-	-
Gene:Capana00g002894	1992				-1.03201	1.72693e-17	2.05741e-16	-1.00683	2.51001e-39	8.03868e-38	-1.60383	7.65833e-87	2.49553e-85	PREDICTED: xyloglucan glycosyltransferase 4 [Capsicum annuum]	GO:0005886;GO:0005802;GO:0005768;GO:0016020;GO:0005794;GO:0016021	plasma membrane;trans-Golgi network;endosome;membrane;Golgi apparatus;integral component of membrane	-	-	-	-	-	-	Xyloglucan	Xyloglucan glycosyltransferase 4 OS=Arabidopsis thaliana GN=CSLC4 PE=1 SV=1
Gene:Capana00g002895	2229	1.31048	0.000358785	0.00472365	4.22331	2.43359e-63	1.14832e-61	2.96224	4.00733e-21	7.98252e-20	4.58293	2.09382e-69	5.43584e-68	PREDICTED: proline dehydrogenase 2, mitochondrial-like [Capsicum annuum]	GO:0004657;GO:0006562	proline dehydrogenase activity;proline catabolic process	K00318	PRODH	http://www.genome.jp/dbget-bin/www_bget?ko:K00318	Arginine and proline metabolism	ko00330	KOG0186(E)(Proline oxidase)	Proline	Proline dehydrogenase 2, mitochondrial OS=Arabidopsis thaliana GN=POX2 PE=2 SV=1
Gene:Capana00g002897	1434				1.67156	3.78964e-17	4.43847e-16				1.24261	1.11716e-06	4.61364e-06	PREDICTED: protein DETOXIFICATION 9-like [Capsicum annuum]	GO:0006855;GO:0015297;GO:0016020;GO:0055085;GO:0016021;GO:0015238	drug transmembrane transport;antiporter activity;membrane;transmembrane transport;integral component of membrane;drug transmembrane transporter activity	K03327	TC.MATE,SLC47A,norM,mdtK,dinF	http://www.genome.jp/dbget-bin/www_bget?ko:K03327	-	-	-	Protein	Protein DETOXIFICATION 14 OS=Arabidopsis thaliana GN=DTX14 PE=3 SV=1
Gene:Capana00g002898	1861				4.27126	6.85716e-81	4.38505e-79				2.34731	9.19698e-27	1.01262e-25	XP_016555984.1 PREDICTED: S-adenosylmethionine decarboxylase proenzyme-like [Capsicum annuum];PREDICTED: S-adenosylmethionine decarboxylase proenzyme-like [Capsicum annuum] &gt	GO:0016829;GO:0004014;GO:0016831;GO:0005829;GO:0006596;GO:0006557;GO:0006597;GO:0008295	lyase activity;adenosylmethionine decarboxylase activity;carboxy-lyase activity;cytosol;polyamine biosynthetic process;S-adenosylmethioninamine biosynthetic process;spermine biosynthetic process;spermidine biosynthetic process	K01611	speD,AMD1	http://www.genome.jp/dbget-bin/www_bget?ko:K01611	Arginine and proline metabolism;Cysteine and methionine metabolism	ko00330,ko00270	KOG0788(T)(S-adenosylmethionine decarboxylase)	S-adenosylmethionine	S-adenosylmethionine decarboxylase proenzyme OS=Ipomoea nil GN=SAMDC PE=3 SV=1
Gene:Capana00g002899	1912				4.7516	0	0				2.24114	0	0	XP_016555984.1 PREDICTED: S-adenosylmethionine decarboxylase proenzyme-like [Capsicum annuum];PREDICTED: S-adenosylmethionine decarboxylase proenzyme-like [Capsicum annuum] &gt	GO:0016829;GO:0016831;GO:0006597;GO:0005829;GO:0006596;GO:0006557;GO:0008295;GO:0004014	lyase activity;carboxy-lyase activity;spermine biosynthetic process;cytosol;polyamine biosynthetic process;S-adenosylmethioninamine biosynthetic process;spermidine biosynthetic process;adenosylmethionine decarboxylase activity	K01611	speD,AMD1	http://www.genome.jp/dbget-bin/www_bget?ko:K01611	Arginine and proline metabolism;Cysteine and methionine metabolism	ko00330,ko00270	KOG0788(T)(S-adenosylmethionine decarboxylase)	S-adenosylmethionine	S-adenosylmethionine decarboxylase proenzyme OS=Ipomoea nil GN=SAMDC PE=3 SV=1
Gene:Capana00g002901	378										-1.96895	0.00650381	0.0165879	PREDICTED: uncharacterized protein LOC107856929 [Capsicum annuum]	GO:0008270;GO:0003676	zinc ion binding;nucleic acid binding	-	-	-	-	-	-	-	-
Gene:Capana00g002905	1221							1.45152	0.00280209	0.0125076				PREDICTED: transcription repressor OFP7-like [Nicotiana tomentosiformis] &gt;XP_016468640.1 PREDICTED: transcription repressor OFP7-like [Nicotiana tabacum]	-	-	-	-	-	-	-	-	Transcription	Transcription repressor OFP8 OS=Arabidopsis thaliana GN=OFP8 PE=2 SV=1
Gene:Capana00g002906	1524				-1.4415	5.05232e-25	8.47617e-24				-1.07232	6.10837e-34	8.1628e-33	PREDICTED: LOW QUALITY PROTEIN: furcatin hydrolase-like [Capsicum annuum]	GO:0005975;GO:0008152;GO:0016787;GO:0004553;GO:0016798	carbohydrate metabolic process;metabolic process;hydrolase activity;hydrolase activity, hydrolyzing O-glycosyl compounds;hydrolase activity, acting on glycosyl bonds	K01188	E3.2.1.21	http://www.genome.jp/dbget-bin/www_bget?ko:K01188	Phenylpropanoid biosynthesis;Starch and sucrose metabolism;Cyanoamino acid metabolism	ko00940,ko00500,ko00460	-	Furcatin	Furcatin hydrolase OS=Viburnum furcatum PE=1 SV=1
Gene:Capana00g002914	927				1.39468	7.03071e-05	0.000289453							PREDICTED: RING-H2 finger protein ATL3-like [Capsicum annuum]	GO:0008270;GO:0046872;GO:0016020;GO:0016021	zinc ion binding;metal ion binding;membrane;integral component of membrane	-	-	-	-	-	-	RING-H2	RING-H2 finger protein ATL3 OS=Arabidopsis thaliana GN=ATL3 PE=2 SV=1
Gene:Capana00g002921	5084				-1.14488	8.49447e-13	7.59628e-12							PREDICTED: ABC transporter G family member 32-like isoform X1 [Capsicum annuum]	GO:0005524;GO:0016020;GO:0000166;GO:0016021;GO:0005886;GO:0016887;GO:0042626;GO:0006810	ATP binding;membrane;nucleotide binding;integral component of membrane;plasma membrane;ATPase activity;ATPase activity, coupled to transmembrane movement of substances;transport	-	-	-	-	-	KOG0065(Q)(Pleiotropic drug resistance proteins (PDR1-15), ABC superfamily)	ABC	ABC transporter G family member 32 OS=Arabidopsis thaliana GN=ABCG32 PE=1 SV=1
Gene:Capana00g002932	1548				-1.70367	1.26107e-08	8.06008e-08				-1.82877	2.64334e-79	7.85808e-78	PREDICTED: vicianin hydrolase-like [Capsicum annuum]	GO:0009651;GO:0009725;GO:0005975;GO:0008422;GO:0004553;GO:0019762	response to salt stress;response to hormone;carbohydrate metabolic process;beta-glucosidase activity;hydrolase activity, hydrolyzing O-glycosyl compounds;glucosinolate catabolic process	K01188	E3.2.1.21	http://www.genome.jp/dbget-bin/www_bget?ko:K01188	Phenylpropanoid biosynthesis;Starch and sucrose metabolism;Cyanoamino acid metabolism	ko00940,ko00500,ko00460	-	Vicianin	Vicianin hydrolase (Fragment) OS=Vicia sativa subsp. nigra PE=1 SV=1
Gene:Capana00g002941	1077				2.03129	3.40855e-44	1.04708e-42	1.06597	3.85031e-12	4.93248e-11				PREDICTED: apoptosis-inducing factor homolog A-like [Capsicum annuum]	GO:0016491;GO:0055114	oxidoreductase activity;oxidation-reduction process	-	-	-	-	-	-	Apoptosis-inducing	Apoptosis-inducing factor homolog A OS=Dictyostelium discoideum GN=aifA PE=3 SV=1
Gene:Capana00g002946	507										-1.49699	4.24495e-05	0.000149052	PREDICTED: peroxiredoxin-2B-like [Capsicum annuum]	GO:0004601;GO:0016491	peroxidase activity;oxidoreductase activity	-	-	-	-	-	KOG0541(O)(Alkyl hydroperoxide reductase/peroxiredoxin)	Peroxiredoxin-2B	Peroxiredoxin-2B OS=Arabidopsis thaliana GN=PRXIIB PE=1 SV=1
Gene:Capana00g002948	1087				-1.47071	1.81545e-20	2.51101e-19				-1.14149	1.05243e-23	1.04977e-22	PREDICTED: (S)-coclaurine N-methyltransferase-like isoform X2 [Capsicum annuum]	GO:0005774;GO:0005768;GO:0005802;GO:0008757;GO:0008610;GO:0032259	vacuolar membrane;endosome;trans-Golgi network;S-adenosylmethionine-dependent methyltransferase activity;lipid biosynthetic process;methylation	-	-	-	-	-	-	(S)-coclaurine	(S)-coclaurine N-methyltransferase OS=Thalictrum flavum subsp. glaucum PE=1 SV=1
Gene:Capana00g002968	975										-1.85196	3.53577e-17	2.76548e-16	PREDICTED: 2-hydroxyisoflavanone dehydratase-like [Capsicum annuum]	GO:0008152;GO:0016787	metabolic process;hydrolase activity	-	-	-	-	-	KOG1515(V)(Arylacetamide deacetylase)	2-hydroxyisoflavanone	2-hydroxyisoflavanone dehydratase OS=Glycyrrhiza echinata GN=HIDM PE=1 SV=1
Gene:Capana00g002970	987				1.83417	2.93622e-22	4.42498e-21				1.13008	5.14667e-12	3.13502e-11	PREDICTED: 2-hydroxyisoflavanone dehydratase-like [Capsicum annuum]	GO:0008152;GO:0016787	metabolic process;hydrolase activity	-	-	-	-	-	KOG1515(V)(Arylacetamide deacetylase)	2-hydroxyisoflavanone	2-hydroxyisoflavanone dehydratase OS=Glycyrrhiza echinata GN=HIDM PE=1 SV=1
Gene:Capana00g002971	984				2.98732	1.2935e-55	5.21499e-54				1.39384	8.69744e-19	7.25814e-18	PREDICTED: 2-hydroxyisoflavanone dehydratase-like [Capsicum annuum]	GO:0008152;GO:0016787	metabolic process;hydrolase activity	-	-	-	-	-	-	2-hydroxyisoflavanone	2-hydroxyisoflavanone dehydratase OS=Glycyrrhiza echinata GN=HIDM PE=1 SV=1
Gene:Capana00g002980	978										-1.15501	4.39769e-11	2.5361e-10	PREDICTED: 2-hydroxyisoflavanone dehydratase-like [Capsicum annuum]	GO:0008152;GO:0016787	metabolic process;hydrolase activity	-	-	-	-	-	KOG1515(V)(Arylacetamide deacetylase)	2-hydroxyisoflavanone	2-hydroxyisoflavanone dehydratase OS=Glycyrrhiza echinata GN=HIDM PE=1 SV=1
Gene:Capana00g002988	1510				1.30128	5.45146e-30	1.10325e-28	1.77702	6.20403e-199	8.96099e-197				XP_016553605.1 PREDICTED: uncharacterized protein LOC107853106 [Capsicum annuum] &gt;XP_016553608.1 PREDICTED: uncharacterized protein LOC107853106 [Capsicum annuum];XP_016553607.1 PREDICTED: uncharacterized protein LOC107853106 [Capsicum annuum] &gt;XP_016553606.1 PREDICTED: uncharacterized protein LOC107853106 [Capsicum annuum] &gt;PREDICTED: uncharacterized protein LOC107853106 [Capsicum annuu…	GO:0016021;GO:0016020	integral component of membrane;membrane	-	-	-	-	-	-	-	-
Gene:Capana00g002990	1509				-1.13673	0.00231323	0.00736172							PREDICTED: uncharacterized protein LOC107853107 [Capsicum annuum]	GO:0016020;GO:0016021	membrane;integral component of membrane	-	-	-	-	-	-	-	-
Gene:Capana00g002999	516				-3.13383	0.000209934	0.000807246				1.48979	0.00445021	0.0116999	AJO61561.1 photosystem II protein D1 (chloroplast) [Saracha punctata] &gt;AJL34389.1 photosystem II protein D1 (chloroplast) [Dunalia obovata] &gt;YP_009252573.1 photosystem II protein D1 (chloroplast) [Iochroma lehmannii] &gt;YP_009132732.1 photosystem II protein D1 (chloroplast) [Dunalia brachyacantha] &gt;YP_009123137.1 photosystem II protein D1 (chloroplast) [Dunalia obovata] &gt;AKA66512.1 p…	GO:0005506;GO:0015979;GO:0009772;GO:0016491;GO:0009536;GO:0009635;GO:0055114;GO:0019684;GO:0045156;GO:0018298;GO:0009055;GO:0010242;GO:0016168;GO:0016021;GO:0009507;GO:0009579;GO:0046872;GO:0016020;GO:0009523;GO:0009535	iron ion binding;photosynthesis;photosynthetic electron transport in photosystem II;oxidoreductase activity;plastid;response to herbicide;oxidation-reduction process;photosynthesis, light reaction;electron transporter, transferring electrons within the cyclic electron transport pathway of photosynthesis activity;protein-chromophore linkage;electron carrier activity;oxygen evolving activity;chloro…	K02703	psbA	http://www.genome.jp/dbget-bin/www_bget?ko:K02703	Photosynthesis	ko00195	-	Photosystem	Photosystem II protein D1 OS=Ipomoea purpurea GN=psbA PE=3 SV=1
Gene:Capana00g003011	735				-2.27987	2.49019e-45	7.89905e-44				-2.07378	6.45581e-53	1.28648e-51	PREDICTED: protein CHLORORESPIRATORY REDUCTION 6, chloroplastic [Capsicum annuum]	GO:0009570;GO:0009535;GO:0010275;GO:0009507	chloroplast stroma;chloroplast thylakoid membrane;NAD(P)H dehydrogenase complex assembly;chloroplast	-	-	-	-	-	-	Protein	Protein CHLORORESPIRATORY REDUCTION 6, chloroplastic OS=Arabidopsis thaliana GN=CRR6 PE=2 SV=1
Gene:Capana00g003012	1572				1.54861	1.88954e-09	1.30424e-08							PREDICTED: probable flavin-containing monooxygenase 1 [Capsicum annuum]	-	-	K00485	FMO	http://www.genome.jp/dbget-bin/www_bget?ko:K00485	-	-	KOG1399(Q)(Flavin-containing monooxygenase)	Probable	Probable flavin-containing monooxygenase 1 OS=Arabidopsis thaliana GN=FMO1 PE=2 SV=1
Gene:Capana00g003024	3057				-1.39146	0.0164339	0.0427878							XP_016554587.1 PREDICTED: histidine kinase 5 [Capsicum annuum] &gt;XP_016554589.1 PREDICTED: histidine kinase 5 [Capsicum annuum];PREDICTED: histidine kinase 5 [Capsicum annuum] &gt;XP_016554588.1 PREDICTED: histidine kinase 5 [Capsicum annuum] &gt	GO:0007165;GO:0070301;GO:0005737;GO:0000160;GO:0048364;GO:0071219;GO:0010105;GO:0016772;GO:0004673;GO:0000155;GO:0016310;GO:0009788;GO:0071732;GO:0090333;GO:0005773;GO:0005886	signal transduction;cellular response to hydrogen peroxide;cytoplasm;phosphorelay signal transduction system;root development;cellular response to molecule of bacterial origin;negative regulation of ethylene-activated signaling pathway;transferase activity, transferring phosphorus-containing groups;protein histidine kinase activity;phosphorelay sensor kinase activity;phosphorylation;negative regu…	-	-	-	-	-	KOG0519(T)(Sensory transduction histidine kinase)	Histidine	Histidine kinase 5 OS=Arabidopsis thaliana GN=AHK5 PE=1 SV=1
Gene:Capana00g003042	651	2.90116	0.000663742	0.00801963	8.21327	4.73108e-39	1.2636e-37	4.12141	3.22838e-28	7.89755e-27	5.32147	3.12729e-55	6.47008e-54	PREDICTED: E3 ubiquitin-protein ligase RMA1H1-like [Capsicum annuum]	GO:0008270;GO:0046872	zinc ion binding;metal ion binding	K10666	RNF5	http://www.genome.jp/dbget-bin/www_bget?ko:K10666	Protein processing in endoplasmic reticulum	ko04141	KOG0823(O)(Predicted E3 ubiquitin ligase)	E3	E3 ubiquitin-protein ligase RMA1H1 OS=Capsicum annuum GN=RMA1H1 PE=1 SV=1
Gene:Capana00g003043	1539				2.25166	1.03455e-124	1.15673e-122				1.28403	1.81369e-148	1.04911e-146	PREDICTED: citrate synthase, glyoxysomal-like [Capsicum annuum]	GO:0046912;GO:0006099;GO:0016740	transferase activity, transferring acyl groups, acyl groups converted into alkyl on transfer;tricarboxylic acid cycle;transferase activity	K01647	CS,gltA	http://www.genome.jp/dbget-bin/www_bget?ko:K01647	Citrate cycle (TCA cycle);Glyoxylate and dicarboxylate metabolism;2-Oxocarboxylic acid metabolism;Biosynthesis of amino acids;Carbon metabolism	ko00020,ko00630,ko01210,ko01230,ko01200	KOG2617(C)(Citrate synthase)	Citrate;Citrate	Citrate synthase, glyoxysomal OS=Cucurbita maxima PE=1 SV=1;Citrate synthase 2, peroxisomal OS=Arabidopsis thaliana GN=CSY2 PE=2 SV=1
Gene:Capana00g003074	954				-1.12823	8.65205e-17	9.91406e-16							XP_016563112.1 PREDICTED: peptidyl-prolyl cis-trans isomerase CYP26-2, chloroplastic-like [Capsicum annuum];PREDICTED: peptidyl-prolyl cis-trans isomerase CYP26-2, chloroplastic-like [Capsicum annuum] &gt	GO:0006457;GO:0016853;GO:0000413;GO:0009507;GO:0003755	protein folding;isomerase activity;protein peptidyl-prolyl isomerization;chloroplast;peptidyl-prolyl cis-trans isomerase activity	K03768	PPIB,ppiB	http://www.genome.jp/dbget-bin/www_bget?ko:K03768	-	-	KOG0880(O)(Peptidyl-prolyl cis-trans isomerase)	Peptidyl-prolyl	Peptidyl-prolyl cis-trans isomerase CYP26-2, chloroplastic OS=Arabidopsis thaliana GN=CYP26-2 PE=2 SV=1
Gene:Capana00g003075	1140				1.24832	5.90612e-12	4.99502e-11	1.68649	7.8086e-32	2.11421e-30	1.46809	1.96242e-22	1.87199e-21	PREDICTED: thiamine pyrophosphokinase 2 isoform X1 [Capsicum annuum]	GO:0030975;GO:0006772;GO:0005524;GO:0004788;GO:0009229	thiamine binding;thiamine metabolic process;ATP binding;thiamine diphosphokinase activity;thiamine diphosphate biosynthetic process	K00949	thiN,TPK1,THI80	http://www.genome.jp/dbget-bin/www_bget?ko:K00949	Thiamine metabolism	ko00730	KOG3153(H)(Thiamine pyrophosphokinase)	Thiamine	Thiamine pyrophosphokinase 2 OS=Arabidopsis thaliana GN=TPK2 PE=2 SV=1
Gene:Capana00g003079	4514				1.64819	1.66603e-36	4.16253e-35				1.42339	0	0	PREDICTED: ABC transporter C family member 14 [Capsicum annuum] &gt;XP_016556187.1 PREDICTED: ABC transporter C family member 14 [Capsicum annuum]	GO:0005524;GO:0016020;GO:0055085;GO:0016021;GO:0000166;GO:0006810;GO:0042626;GO:0016887	ATP binding;membrane;transmembrane transport;integral component of membrane;nucleotide binding;transport;ATPase activity, coupled to transmembrane movement of substances;ATPase activity	-	-	-	-	-	KOG0054(Q)(Multidrug resistance-associated protein/mitoxantrone resistance protein, ABC superfamily)	ABC	ABC transporter C family member 14 OS=Arabidopsis thaliana GN=ABCC14 PE=1 SV=1
Gene:Capana00g003081	1383				8.55491	8.84045e-24	1.40833e-22	5.02772	1.38508e-05	9.48877e-05	7.38292	2.22201e-12	1.38253e-11	PREDICTED: UDP-glycosyltransferase 74G1-like [Capsicum annuum]	GO:0080044;GO:0043231;GO:0016758;GO:0009813;GO:0080043;GO:0016757;GO:0052696;GO:0016740;GO:0008152	quercetin 7-O-glucosyltransferase activity;intracellular membrane-bounded organelle;transferase activity, transferring hexosyl groups;flavonoid biosynthetic process;quercetin 3-O-glucosyltransferase activity;transferase activity, transferring glycosyl groups;flavonoid glucuronidation;transferase activity;metabolic process	K13691	SGT1	http://www.genome.jp/dbget-bin/www_bget?ko:K13691	-	-	-	UDP-glycosyltransferase	UDP-glycosyltransferase 74G1 OS=Stevia rebaudiana GN=UGT74G1 PE=1 SV=1
Gene:Capana00g003083	993	1.14025	6.84052e-10	2.40278e-08	1.1061	2.97263e-07	1.65902e-06	1.38759	2.51503e-30	6.56991e-29				PREDICTED: probable WRKY transcription factor 17 [Capsicum annuum]	GO:0043565;GO:0003700;GO:0006355	sequence-specific DNA binding;transcription factor activity, sequence-specific DNA binding;regulation of transcription, DNA-templated	-	-	-	-	-	-	Probable	Probable WRKY transcription factor 11 OS=Arabidopsis thaliana GN=WRKY11 PE=2 SV=2
Gene:Capana00g003093	693							-9.37668	5.50427e-15	8.37397e-14	-7.00288	6.49965e-16	4.80786e-15	XP_016555532.1 PREDICTED: protein GIGANTEA-like isoform X1 [Capsicum annuum] &gt;PREDICTED: protein GIGANTEA-like isoform X1 [Capsicum annuum] &gt;XP_016555533.1 PREDICTED: protein GIGANTEA-like isoform X1 [Capsicum annuum]	GO:2000028	regulation of photoperiodism, flowering	K12124	GI	http://www.genome.jp/dbget-bin/www_bget?ko:K12124	Circadian rhythm - plant	ko04712	-	Protein	Protein GIGANTEA OS=Arabidopsis thaliana GN=GI PE=1 SV=2
Gene:Capana00g003094	4247				-3.82173	5.72758e-268	2.37023e-265				-3.69377	0	0	XP_016555533.1 PREDICTED: protein GIGANTEA-like isoform X1 [Capsicum annuum];PREDICTED: protein GIGANTEA-like isoform X1 [Capsicum annuum] &gt;XP_016555532.1 PREDICTED: protein GIGANTEA-like isoform X1 [Capsicum annuum] &gt	GO:2000028	regulation of photoperiodism, flowering	K12124	GI	http://www.genome.jp/dbget-bin/www_bget?ko:K12124	Circadian rhythm - plant	ko04712	-	Protein	Protein GIGANTEA OS=Arabidopsis thaliana GN=GI PE=1 SV=2
Gene:Capana00g003097	834	4.19124	0	0	3.90614	5.64825e-128	6.47625e-126	4.91806	3.89599e-143	3.92348e-141	5.3835	0	0	PREDICTED: endochitinase EP3-like [Capsicum annuum]	GO:0004568;GO:0005975;GO:0006032;GO:0016998;GO:0008061	chitinase activity;carbohydrate metabolic process;chitin catabolic process;cell wall macromolecule catabolic process;chitin binding	K01183	E3.2.1.14	http://www.genome.jp/dbget-bin/www_bget?ko:K01183	Amino sugar and nucleotide sugar metabolism	ko00520	KOG4742(R)(Predicted chitinase)	Endochitinase	Endochitinase EP3 OS=Arabidopsis thaliana GN=EP3 PE=1 SV=1
Gene:Capana00g003102	720										1.5662	0.00633105	0.016186	PREDICTED: probable NAD(P)H dehydrogenase (quinone) FQR1-like 2 [Capsicum annuum]	GO:0016491;GO:0010181;GO:0045892	oxidoreductase activity;FMN binding;negative regulation of transcription, DNA-templated	K03809	wrbA	http://www.genome.jp/dbget-bin/www_bget?ko:K03809	Ubiquinone and other terpenoid-quinone biosynthesis	ko00130	Trp repressor binding protein-like/protoplast-secreted protein);KOG3135(R)(1,4-benzoquinone reductase-like	Probable	Probable NAD(P)H dehydrogenase (quinone) FQR1-like 2 OS=Arabidopsis thaliana GN=At4g36750 PE=1 SV=1
Gene:Capana00g003106	660				8.50696	1.65687e-23	2.61404e-22	6.27818	7.04226e-09	7.05276e-08	7.33081	3.46136e-12	2.1328e-11	XP_016552582.1 PREDICTED: probable glutathione S-transferase parC [Capsicum annuum];PREDICTED: probable glutathione S-transferase parC [Capsicum annuum] &gt	GO:0006749;GO:0009407;GO:0005737;GO:0004364	glutathione metabolic process;toxin catabolic process;cytoplasm;glutathione transferase activity	K00799	GST,gst	http://www.genome.jp/dbget-bin/www_bget?ko:K00799	Glutathione metabolism	ko00480	-	Probable	Probable glutathione S-transferase OS=Nicotiana tabacum PE=2 SV=1
Gene:Capana00g003107	1182				-1.15909	0.00754609	0.021421							PREDICTED: ubiquitin carboxyl-terminal hydrolase 25-like isoform X2 [Capsicum annuum]	GO:0016579;GO:0006511;GO:0036459	protein deubiquitination;ubiquitin-dependent protein catabolic process;thiol-dependent ubiquitinyl hydrolase activity	K11855	USP36_42	http://www.genome.jp/dbget-bin/www_bget?ko:K11855	-	-	KOG1865(O)(Ubiquitin carboxyl-terminal hydrolase)	Ubiquitin	Ubiquitin carboxyl-terminal hydrolase 25 OS=Arabidopsis thaliana GN=UBP25 PE=2 SV=1
Gene:Capana00g003108	2070				-1.76453	1.06252e-08	6.84452e-08							XP_016552549.1 PREDICTED: pentatricopeptide repeat-containing protein At3g09060-like isoform X1 [Capsicum annuum];XP_016552548.1 PREDICTED: pentatricopeptide repeat-containing protein At3g09060-like isoform X1 [Capsicum annuum] &gt;PREDICTED: pentatricopeptide repeat-containing protein At3g09060-like isoform X1 [Capsicum annuum] &gt	-	-	-	-	-	-	-	-	Pentatricopeptide	Pentatricopeptide repeat-containing protein At3g09060 OS=Arabidopsis thaliana GN=At3g09060 PE=2 SV=1
Gene:Capana00g003110	2345	1.21811	0.00328733	0.03116	1.50319	0.00048728	0.00175805	1.15306	0.000446748	0.00238533	1.55807	4.45725e-07	1.90789e-06	PREDICTED: probable sugar phosphate/phosphate translocator At3g14410 [Capsicum annuum]	GO:0016021;GO:0016020	integral component of membrane;membrane	-	-	-	-	-	KOG1443(S)(Predicted integral membrane protein)	Probable	Probable sugar phosphate/phosphate translocator At3g14410 OS=Arabidopsis thaliana GN=At3g14410 PE=2 SV=1
Gene:Capana00g003122	1213				-1.47514	2.43186e-30	4.98601e-29				-1.87623	2.24534e-75	6.31762e-74	XP_016552556.1 PREDICTED: interactor of constitutive active ROPs 4 [Capsicum annuum] &gt;XP_016557523.1 PREDICTED: interactor of constitutive active ROPs 4-like [Capsicum annuum];XP_016552557.1 PREDICTED: interactor of constitutive active ROPs 4 [Capsicum annuum] &gt;PREDICTED: interactor of constitutive active ROPs 4 [Capsicum annuum] &gt;XP_016552554.1 PREDICTED: interactor of constitutive acti…	-	-	-	-	-	-	-	-	Interactor	Interactor of constitutive active ROPs 4 OS=Arabidopsis thaliana GN=ICR4 PE=1 SV=2
Gene:Capana00g003124	963				3.69231	1.73927e-53	6.76963e-52				2.72036	1.99913e-59	4.43724e-58	PREDICTED: gibberellin 2-beta-dioxygenase 1-like [Capsicum annuum]	GO:0052634;GO:0045487;GO:0005506;GO:0055114;GO:0016491;GO:0046872;GO:0009416	C-19 gibberellin 2-beta-dioxygenase activity;gibberellin catabolic process;iron ion binding;oxidation-reduction process;oxidoreductase activity;metal ion binding;response to light stimulus	K04125	E1.14.11.13	http://www.genome.jp/dbget-bin/www_bget?ko:K04125	Diterpenoid biosynthesis	ko00904	-	Gibberellin	Gibberellin 2-beta-dioxygenase 1 OS=Pisum sativum GN=GA2OX1 PE=1 SV=1
Gene:Capana00g003127	885				4.69473	2.72744e-06	1.35987e-05				2.87427	3.78022e-06	1.48635e-05	PREDICTED: gibberellin 2-beta-dioxygenase 1-like [Solanum pennellii]	GO:0005506;GO:0055114;GO:0016491;GO:0046872	iron ion binding;oxidation-reduction process;oxidoreductase activity;metal ion binding	K04125	E1.14.11.13	http://www.genome.jp/dbget-bin/www_bget?ko:K04125	Diterpenoid biosynthesis	ko00904	-	Gibberellin	Gibberellin 2-beta-dioxygenase 1 OS=Pisum sativum GN=GA2OX1 PE=1 SV=1
Gene:Capana00g003129	672				-1.11593	2.61514e-30	5.34959e-29				-1.17725	3.53317e-95	1.25875e-93	PREDICTED: heme-binding protein 2-like [Capsicum annuum]	-	-	-	-	-	-	-	-	Heme-binding	Heme-binding protein 2 OS=Homo sapiens GN=HEBP2 PE=1 SV=1
Gene:Capana00g003134	471				4.01317	3.57073e-30	7.27132e-29	4.13664	1.79085e-41	5.96192e-40	3.91627	7.81922e-34	1.0426e-32	PREDICTED: probable calcium-binding protein CML44 [Capsicum annuum]	GO:0005509	calcium ion binding	K13448	CML	http://www.genome.jp/dbget-bin/www_bget?ko:K13448	Plant-pathogen interaction	ko04626	-	Probable	Probable calcium-binding protein CML44 OS=Arabidopsis thaliana GN=CML44 PE=2 SV=2
Gene:Capana00g003138	489				1.95931	0.0153143	0.0401983	2.60048	4.832e-06	3.53256e-05				PREDICTED: probable calcium-binding protein CML44 isoform X1 [Capsicum annuum]	GO:0005509	calcium ion binding	K13448	CML	http://www.genome.jp/dbget-bin/www_bget?ko:K13448	Plant-pathogen interaction	ko04626	KOG0027(T)(Calmodulin and related proteins (EF-Hand superfamily))	Probable	Probable calcium-binding protein CML44 OS=Arabidopsis thaliana GN=CML44 PE=2 SV=2
Gene:Capana00g003142	357										1.56888	0.000265837	0.000843294	-	-	-	-	-	-	-	-	-	-	-
Gene:Capana00g003154	702				4.41445	3.90502e-05	0.00016683	3.47611	0.00204214	0.00943853	3.96049	0.000233688	0.000746074	PREDICTED: myb-related protein Myb4-like [Capsicum annuum]	GO:0003677	DNA binding	K09422	MYBP	http://www.genome.jp/dbget-bin/www_bget?ko:K09422	-	-	-	Transcription	Transcription factor MYB58 OS=Arabidopsis thaliana GN=MYB58 PE=2 SV=1
Gene:Capana00g003170	618				1.36471	0.000140582	0.00055461				1.35811	1.22415e-06	5.03944e-06	PREDICTED: dof zinc finger protein DOF3.1-like [Capsicum annuum]	GO:0003677;GO:0044212;GO:0006355	DNA binding;transcription regulatory region DNA binding;regulation of transcription, DNA-templated	-	-	-	-	-	-	Dof	Dof zinc finger protein DOF1.7 OS=Arabidopsis thaliana GN=DOF1.7 PE=2 SV=1
Gene:Capana00g003175	399				-1.54525	0.000131485	0.000521465				-1.77031	1.7417e-06	7.06891e-06	PREDICTED: pumilio homolog 23-like isoform X1 [Capsicum annuum]	GO:0010252;GO:0005730;GO:0003723	auxin homeostasis;nucleolus;RNA binding	K14790	NOP9	http://www.genome.jp/dbget-bin/www_bget?ko:K14790	-	-	-	Pumilio	Pumilio homolog 23 OS=Arabidopsis thaliana GN=APUM23 PE=2 SV=1
Gene:Capana00g003178	938				1.7946	0.0070678	0.0201938							PREDICTED: uncharacterized protein LOC107854346 [Capsicum annuum]	GO:0008375;GO:0016020;GO:0016021	acetylglucosaminyltransferase activity;membrane;integral component of membrane	-	-	-	-	-	-	-	-
Gene:Capana00g003179	2490				-1.88575	1.25727e-25	2.16272e-24				-1.32865	1.52721e-27	1.71854e-26	PREDICTED: protein EARLY FLOWERING 3-like isoform X1 [Capsicum annuum]	-	-	K12125	ELF3	http://www.genome.jp/dbget-bin/www_bget?ko:K12125	Circadian rhythm - plant	ko04712	-	Protein	Protein HEADING DATE 3B OS=Oryza sativa subsp. japonica GN=HD3B PE=2 SV=1
Gene:Capana00g003180	1452							-1.61335	6.4607e-05	0.000400866	-2.50809	1.01406e-07	4.58923e-07	XP_016554845.1 PREDICTED: transcription factor bHLH87-like [Capsicum annuum];PREDICTED: transcription factor bHLH87-like [Capsicum annuum] &gt	GO:0046983	protein dimerization activity	-	-	-	-	-	-	Transcription	Transcription factor bHLH87 OS=Arabidopsis thaliana GN=BHLH87 PE=2 SV=1
Gene:Capana00g003190	1482										-1.52783	0.0020661	0.00574071	PREDICTED: pentatricopeptide repeat-containing protein At4g31070, mitochondrial [Capsicum annuum]	-	-	-	-	-	-	-	-	Pentatricopeptide	Pentatricopeptide repeat-containing protein At4g31070, mitochondrial OS=Arabidopsis thaliana GN=PCMP-E7 PE=3 SV=2
Gene:Capana00g003194	3332										1.14547	2.48516e-241	2.55331e-239	PREDICTED: probable 1-deoxy-D-xylulose-5-phosphate synthase, chloroplastic [Capsicum annuum]	GO:0008661;GO:0008152;GO:0016114;GO:0003824	1-deoxy-D-xylulose-5-phosphate synthase activity;metabolic process;terpenoid biosynthetic process;catalytic activity	K01662	dxs	http://www.genome.jp/dbget-bin/www_bget?ko:K01662	Thiamine metabolism;Terpenoid backbone biosynthesis	ko00730,ko00900	KOG0523(G)(Transketolase)	Probable	Probable 1-deoxy-D-xylulose-5-phosphate synthase, chloroplastic OS=Capsicum annuum GN=TKT2 PE=2 SV=1
Gene:Capana00g003201	1557				-1.15131	5.76369e-07	3.11717e-06							PREDICTED: K(+) efflux antiporter 2, chloroplastic-like isoform X1 [Capsicum annuum];PREDICTED: K(+) efflux antiporter 2, chloroplastic [Solanum lycopersicum]	GO:0016021;GO:0008324;GO:0016020;GO:0006812;GO:0055085;GO:0006813;GO:0006810;GO:0015299	integral component of membrane;cation transmembrane transporter activity;membrane;cation transport;transmembrane transport;potassium ion transport;transport;solute:proton antiporter activity	-	-	-	-	-	-	K(+)	K(+) efflux antiporter 1, chloroplastic OS=Arabidopsis thaliana GN=KEA1 PE=1 SV=2
Gene:Capana00g003213	1116				1.24139	1.0359e-13	9.86393e-13							PREDICTED: probable signal peptidase complex subunit 2 [Capsicum annuum]	GO:0016021;GO:0016020;GO:0008233;GO:0005787;GO:0006465	integral component of membrane;membrane;peptidase activity;signal peptidase complex;signal peptide processing	K12947	SPCS2,SPC2	http://www.genome.jp/dbget-bin/www_bget?ko:K12947	Protein export	ko03060	-	Probable	Probable signal peptidase complex subunit 2 OS=Arabidopsis thaliana GN=At2g39960 PE=2 SV=1
Gene:Capana00g003216	1131				-1.19142	2.29585e-08	1.43527e-07				-1.7611	3.27194e-21	2.98158e-20	PREDICTED: LOW QUALITY PROTEIN: dynamin-related protein 4C-like [Capsicum annuum]	GO:0000166;GO:0005525;GO:0003924	nucleotide binding;GTP binding;GTPase activity	K14754	MX1	http://www.genome.jp/dbget-bin/www_bget?ko:K14754	-	-	-	Dynamin-related	Dynamin-related protein 4C OS=Arabidopsis thaliana GN=DRP4C PE=2 SV=1
Gene:Capana00g003217	891				-1.36182	5.27181e-08	3.17711e-07				-1.45653	8.56004e-09	4.18178e-08	PREDICTED: LOW QUALITY PROTEIN: dynamin-related protein 4C-like [Capsicum annuum]	GO:0000166;GO:0003924;GO:0005525	nucleotide binding;GTPase activity;GTP binding	K14754	MX1	http://www.genome.jp/dbget-bin/www_bget?ko:K14754	-	-	KOG0446(UR)(Vacuolar sorting protein VPS1, dynamin, and related proteins)	Putative	Putative dynamin-related protein 4A OS=Arabidopsis thaliana GN=DRP4A PE=5 SV=1
Gene:Capana00g003219	1038							1.17624	9.06568e-34	2.5798e-32	1.03898	1.25751e-22	1.20686e-21	XP_016556510.1 PREDICTED: probable choline kinase 3 [Capsicum annuum] &gt;PREDICTED: probable choline kinase 3 [Capsicum annuum] &gt;XP_016556511.1 PREDICTED: probable choline kinase 3 [Capsicum annuum]	-	-	K14156	CHK	http://www.genome.jp/dbget-bin/www_bget?ko:K14156	Glycerophospholipid metabolism	ko00564	KOG4720(I)(Ethanolamine kinase)	Probable	Probable choline kinase 3 OS=Arabidopsis thaliana GN=At4g09760 PE=2 SV=1
Gene:Capana00g003222	834	4.19124	0	0	3.90614	5.64825e-128	6.47625e-126	5.23822	2.30725e-179	2.95572e-177	5.77765	0	0	PREDICTED: endochitinase EP3-like [Capsicum annuum]	GO:0008061;GO:0005975;GO:0004568;GO:0006032;GO:0016998	chitin binding;carbohydrate metabolic process;chitinase activity;chitin catabolic process;cell wall macromolecule catabolic process	K01183	E3.2.1.14	http://www.genome.jp/dbget-bin/www_bget?ko:K01183	Amino sugar and nucleotide sugar metabolism	ko00520	KOG4742(R)(Predicted chitinase)	Endochitinase	Endochitinase EP3 OS=Arabidopsis thaliana GN=EP3 PE=1 SV=1
Gene:Capana00g003229	1824	4.36073	5.06824e-28	5.00636e-26	2.23687	6.93355e-05	0.000285812	5.63482	2.07122e-112	1.61137e-110	3.66455	1.51264e-33	2.00147e-32	PREDICTED: inactive TPR repeat-containing thioredoxin TTL3-like [Capsicum annuum]	-	-	K09527	DNAJC7	http://www.genome.jp/dbget-bin/www_bget?ko:K09527	-	-	KOG0553(R)(TPR repeat-containing protein)	TPR	TPR repeat-containing thioredoxin TTL4 OS=Arabidopsis thaliana GN=TTL4 PE=2 SV=1
Gene:Capana00g003232	513				1.04641	4.40428e-05	0.000186668							PREDICTED: uncharacterized protein LOC107856500 [Capsicum annuum]	-	-	-	-	-	-	-	-	-	-
Gene:Capana00g003237	1341				-1.09433	5.33388e-11	4.20393e-10				-1.31451	4.4795e-28	5.11854e-27	PREDICTED: probable receptor-like protein kinase At5g15080 [Capsicum annuum]	GO:0006468;GO:0004674;GO:0005524;GO:0004672	protein phosphorylation;protein serine/threonine kinase activity;ATP binding;protein kinase activity	-	-	-	-	-	-	Probable	Probable serine/threonine-protein kinase PIX7 OS=Arabidopsis thaliana GN=PIX7 PE=1 SV=1
Gene:Capana00g003240	618				-4.04937	4.14573e-33	9.28804e-32	-1.06893	4.01438e-09	4.10774e-08	-3.13729	3.29075e-32	4.20687e-31	PREDICTED: transcription factor MYB82-like [Capsicum annuum]	GO:0010026;GO:0003677;GO:0005634;GO:0045893	trichome differentiation;DNA binding;nucleus;positive regulation of transcription, DNA-templated	K09422	MYBP	http://www.genome.jp/dbget-bin/www_bget?ko:K09422	-	-	-	Transcription	Transcription factor MYB82 OS=Arabidopsis thaliana GN=MYB82 PE=1 SV=1
Gene:Capana00g003256	1822	1.34504	2.24083e-36	2.92436e-34	2.13705	1.95227e-50	7.00772e-49	2.35358	6.35133e-167	7.70104e-165	1.49843	1.81597e-58	3.94853e-57	PREDICTED: aspartic proteinase Asp1-like isoform X1 [Capsicum annuum]	GO:0006508;GO:0004190;GO:0008233;GO:0016787	proteolysis;aspartic-type endopeptidase activity;peptidase activity;hydrolase activity	-	-	-	-	-	-	Aspartic	Aspartic proteinase Asp1 OS=Oryza sativa subsp. japonica GN=ASP1 PE=2 SV=1
Gene:Capana00g003263	483										-1.81291	9.99333e-05	0.000334754	PREDICTED: uncharacterized protein LOC107855141 [Capsicum annuum]	-	-	-	-	-	-	-	-	-	-
Gene:Capana00g003266	1687				-3.8846	1.52242e-234	4.72516e-232				-3.55752	0	0	PREDICTED: pectinesterase-like isoform X1 [Capsicum annuum];PREDICTED: pectinesterase-like isoform X2 [Capsicum annuum]	GO:0045490;GO:0004857;GO:0046910;GO:0045330;GO:0016787;GO:0005618;GO:0030599;GO:0071944;GO:0042545	pectin catabolic process;enzyme inhibitor activity;pectinesterase inhibitor activity;aspartyl esterase activity;hydrolase activity;cell wall;pectinesterase activity;cell periphery;cell wall modification	K01051	E3.1.1.11	http://www.genome.jp/dbget-bin/www_bget?ko:K01051	Pentose and glucuronate interconversions	ko00040	-	Pectinesterase;Pectinesterase	Pectinesterase OS=Actinidia deliciosa PE=1 SV=1;Pectinesterase 2 OS=Arabidopsis thaliana GN=PME2 PE=2 SV=2
Gene:Capana00g003275	996							1.1699	1.77711e-87	1.09384e-85				PREDICTED: dnaJ protein ERDJ3B [Capsicum annuum]	GO:0006457;GO:0051082	protein folding;unfolded protein binding	K09517	DNAJB11	http://www.genome.jp/dbget-bin/www_bget?ko:K09517	Protein processing in endoplasmic reticulum	ko04141	KOG0714(O)(Molecular chaperone (DnaJ superfamily))	DnaJ	DnaJ protein ERDJ3B OS=Oryza sativa subsp. japonica GN=ERDJ3B PE=1 SV=1
Gene:Capana00g003280	1578				-1.61126	9.64963e-05	0.000390398				-1.24021	0.00051721	0.00157804	PREDICTED: uncharacterized protein LOC107855135 [Capsicum annuum]	-	-	-	-	-	-	-	KOG0550(O)(Molecular chaperone (DnaJ superfamily))	-	-
Gene:Capana00g003284	384				-1.8656	4.49045e-24	7.24651e-23				-1.62635	1.13274e-233	1.14755e-231	PREDICTED: calvin cycle protein CP12-2, chloroplastic [Capsicum annuum]	-	-	-	-	-	-	-	-	Calvin	Calvin cycle protein CP12-2, chloroplastic OS=Arabidopsis thaliana GN=CP12-2 PE=1 SV=1
Gene:Capana00g003285	1401				-2.30952	2.66705e-08	1.65526e-07				-1.34138	0.000317397	0.000996739	PREDICTED: pentatricopeptide repeat-containing protein At1g09220, mitochondrial [Capsicum annuum]	-	-	-	-	-	-	-	-	Pentatricopeptide	Pentatricopeptide repeat-containing protein At1g09220, mitochondrial OS=Arabidopsis thaliana GN=PCMP-E25 PE=2 SV=1
Gene:Capana00g003293	1593										-1.23789	0.000466439	0.00143338	PREDICTED: pentatricopeptide repeat-containing protein At4g02750-like [Capsicum annuum]	-	-	-	-	-	-	-	-	Pentatricopeptide	Pentatricopeptide repeat-containing protein At2g13600 OS=Arabidopsis thaliana GN=PCMP-E76 PE=3 SV=1
Gene:Capana00g003294	696				5.72295	0.000151074	0.000592753							PREDICTED: transcription factor MYB108 [Capsicum annuum]	GO:0003677	DNA binding	K09422	MYBP	http://www.genome.jp/dbget-bin/www_bget?ko:K09422	-	-	-	Transcription	Transcription factor MYB108 OS=Arabidopsis thaliana GN=MYB108 PE=1 SV=1
Gene:Capana00g003300	1703				1.40693	1.97232e-09	1.35929e-08	1.7175	5.22504e-12	6.63963e-11	2.4167	7.63395e-29	8.92835e-28	PREDICTED: two-pore potassium channel 5 [Capsicum annuum]	GO:0005267;GO:0006810;GO:0009705;GO:0006811;GO:0016020;GO:0016021;GO:0071805	potassium channel activity;transport;plant-type vacuole membrane;ion transport;membrane;integral component of membrane;potassium ion transmembrane transport	K05389	KCNKF	http://www.genome.jp/dbget-bin/www_bget?ko:K05389	-	-	-	Two-pore	Two-pore potassium channel 5 OS=Arabidopsis thaliana GN=TPK5 PE=1 SV=1
Gene:Capana00g003301	4503	2.07849	3.96794e-141	2.18285e-138	3.96059	7.93645e-216	2.11656e-213	4.52511	0	0	4.52188	0	0	XP_016555585.1 PREDICTED: ABC transporter B family member 21-like [Capsicum annuum] &gt;XP_016555587.1 PREDICTED: ABC transporter B family member 21-like [Capsicum annuum];PREDICTED: ABC transporter B family member 21-like [Capsicum annuum] &gt;XP_016555586.1 PREDICTED: ABC transporter B family member 21-like [Capsicum annuum] &gt;XP_016555584.1 PREDICTED: ABC transporter B family member 21-like …	GO:0016887;GO:0006810;GO:0042626;GO:0000166;GO:0016021;GO:0055085;GO:0016020;GO:0005524	ATPase activity;transport;ATPase activity, coupled to transmembrane movement of substances;nucleotide binding;integral component of membrane;transmembrane transport;membrane;ATP binding	K05658	ABCB1	http://www.genome.jp/dbget-bin/www_bget?ko:K05658	ABC transporters	ko02010	KOG0055(Q)(Multidrug/pheromone exporter, ABC superfamily)	ABC	ABC transporter B family member 11 OS=Arabidopsis thaliana GN=ABCB11 PE=2 SV=1
Gene:Capana00g003302	1449	1.61312	3.00113e-78	8.31894e-76	2.34994	9.80384e-119	1.00561e-116	2.67517	0	0	2.09678	1.54198e-175	1.07754e-173	PREDICTED: diacylglycerol kinase 7-like [Capsicum annuum]	GO:0016301;GO:0004143;GO:0016740;GO:0005524;GO:0016310;GO:0000166;GO:0007205	kinase activity;diacylglycerol kinase activity;transferase activity;ATP binding;phosphorylation;nucleotide binding;protein kinase C-activating G-protein coupled receptor signaling pathway	K00901	dgkA,DGK	http://www.genome.jp/dbget-bin/www_bget?ko:K00901	Phosphatidylinositol signaling system;Glycerolipid metabolism;Glycerophospholipid metabolism	ko04070,ko00561,ko00564	KOG0782(T)(Predicted diacylglycerol kinase)	Diacylglycerol	Diacylglycerol kinase 7 OS=Arabidopsis thaliana GN=DGK7 PE=1 SV=1
Gene:Capana00g003306	4094				-1.08182	1.39033e-07	8.01025e-07							PREDICTED: kinesin-related protein 4 [Capsicum annuum]	GO:0016887;GO:0005871;GO:0000166;GO:0007018;GO:0003777;GO:0008017;GO:0005524	ATPase activity;kinesin complex;nucleotide binding;microtubule-based movement;microtubule motor activity;microtubule binding;ATP binding	K11498	CENPE	http://www.genome.jp/dbget-bin/www_bget?ko:K11498	-	-	KOG0240(Z)(Kinesin (SMY1 subfamily))	Kinesin-like	Kinesin-like protein KIN-7O OS=Arabidopsis thaliana GN=KIN7O PE=3 SV=1
Gene:Capana00g003307	591							-2.22295	0.00075829	0.00385407				PREDICTED: kinesin-related protein 4 [Capsicum annuum]	GO:0016887;GO:0005871;GO:0008017;GO:0005524;GO:0003777;GO:0000166;GO:0007018	ATPase activity;kinesin complex;microtubule binding;ATP binding;microtubule motor activity;nucleotide binding;microtubule-based movement	K11498	CENPE	http://www.genome.jp/dbget-bin/www_bget?ko:K11498	-	-	-	Kinesin-like	Kinesin-like protein KIN-7O OS=Arabidopsis thaliana GN=KIN7O PE=3 SV=1
Gene:Capana00g003322	988	2.1626	7.54432e-23	6.03512e-21	1.52596	2.40784e-15	2.54819e-14	3.02633	3.78272e-160	4.32615e-158	5.07621	1.6154e-170	1.08696e-168	-	-	-	-	-	-	-	-	-	-	-
Gene:Capana00g003352	825				-1.52771	1.07795e-07	6.2849e-07				-1.50877	3.70399e-10	2.00712e-09	PREDICTED: vesicle-associated protein 4-2-like [Capsicum annuum]	GO:0005789	endoplasmic reticulum membrane	-	-	-	-	-	-	Vesicle-associated	Vesicle-associated protein 4-2 OS=Arabidopsis thaliana GN=PVA42 PE=1 SV=1
Gene:Capana00g003369	1470	1.43979	2.19737e-49	3.70631e-47	2.51341	6.33852e-112	5.91206e-110	2.70338	4.38458e-306	1.08876e-303	1.78582	7.84716e-99	2.90706e-97	PREDICTED: diacylglycerol kinase 5 isoform X1 [Capsicum annuum]	-	-	K00901	dgkA,DGK	http://www.genome.jp/dbget-bin/www_bget?ko:K00901	Phosphatidylinositol signaling system;Glycerolipid metabolism;Glycerophospholipid metabolism	ko04070,ko00561,ko00564	KOG1169(IT)(Diacylglycerol kinase)	Diacylglycerol	Diacylglycerol kinase 5 OS=Arabidopsis thaliana GN=DGK5 PE=2 SV=1
Gene:Capana00g003374	591				-2.31714	5.32355e-06	2.56098e-05				-3.18084	5.59927e-12	3.40672e-11	PREDICTED: uncharacterized protein LOC107855306 [Capsicum annuum]	GO:0016021;GO:0016020	integral component of membrane;membrane	-	-	-	-	-	-	-	-
Gene:Capana00g003375	618							4.42261	1.32384e-05	9.09848e-05	3.02991	0.0128661	0.0309434	PREDICTED: probable inactive receptor kinase At1g48480 [Solanum pennellii]	GO:0005524;GO:0004672;GO:0006468	ATP binding;protein kinase activity;protein phosphorylation	K04733	IRAK4	http://www.genome.jp/dbget-bin/www_bget?ko:K04733	-	-	-	Probable	Probable inactive receptor kinase At1g48480 OS=Arabidopsis thaliana GN=RKL1 PE=2 SV=1
Gene:Capana00g003377	1092				-1.25613	0.00106138	0.00360091				-1.15146	7.30731e-05	0.000248963	XP_016555813.1 PREDICTED: GDSL esterase/lipase At4g10955-like [Capsicum annuum];PREDICTED: GDSL esterase/lipase At4g10955-like [Capsicum annuum] &gt	GO:0006629;GO:0016787	lipid metabolic process;hydrolase activity	-	-	-	-	-	-	GDSL	GDSL esterase/lipase At4g10955 OS=Arabidopsis thaliana GN=At4g10955 PE=2 SV=1
Gene:Capana00g003384	447				1.25914	0.0153	0.0401697	1.34435	0.000103797	0.000620657				PREDICTED: uncharacterized protein LOC107855274 [Capsicum annuum]	-	-	-	-	-	-	-	-	-	-
Gene:Capana00g003386	1551				-1.06623	0.0179061	0.0461106							PREDICTED: uncharacterized protein LOC107855330 isoform X1 [Capsicum annuum]	GO:0009536;GO:0005739;GO:0003690;GO:0006355	plastid;mitochondrion;double-stranded DNA binding;regulation of transcription, DNA-templated	-	-	-	-	-	-	Transcription	Transcription termination factor MTEF18, mitochondrial OS=Arabidopsis thaliana GN=MTERF18 PE=1 SV=1
Gene:Capana00g003392	2238				1.59548	3.05956e-33	6.89752e-32	1.18252	5.52229e-192	7.58353e-190	1.12769	2.56648e-170	1.72054e-168	PREDICTED: mitochondrial inner membrane protein OXA1-like [Capsicum annuum];ACF17663.1 putative long-chain acyl-CoA synthetase [Capsicum annuum];long chain acyl-CoA synthetase 4-like [Capsicum annuum] &gt;PREDICTED: long chain acyl-CoA synthetase 4-like [Capsicum annuum]	GO:0003824;GO:0051205;GO:0008152;GO:0016021;GO:0016020	catalytic activity;protein insertion into membrane;metabolic process;integral component of membrane;membrane	K01897;K03217	ACSL,fadD;yidC,spoIIIJ,OXA1,ccfA	http://www.genome.jp/dbget-bin/www_bget?ko:K01897;http://www.genome.jp/dbget-bin/www_bget?ko:K03217	Peroxisome;Fatty acid biosynthesis;Fatty acid degradation;Fatty acid metabolism;Protein export	ko04146,ko00061,ko00071,ko01212,ko03060	KOG1256(I)(Long-chain acyl-CoA synthetases (AMP-forming));KOG1180(I)(Acyl-CoA synthetase);KOG1239(OU)(Inner membrane protein translocase involved in respiratory chain assembly)	Long;Mitochondrial	Long chain acyl-CoA synthetase 4 OS=Arabidopsis thaliana GN=LACS4 PE=2 SV=1;Mitochondrial inner membrane protein OXA1 OS=Arabidopsis thaliana GN=OXA1 PE=2 SV=2
Gene:Capana00g003397	1872				-3.45903	8.05834e-296	4.46345e-293				-1.96014	0	0	PREDICTED: endoglucanase 6-like [Capsicum annuum]	GO:0008810;GO:0016787;GO:0030245;GO:0016798;GO:0000272;GO:0004553;GO:0008152;GO:0030246;GO:0005975;GO:0003824	cellulase activity;hydrolase activity;cellulose catabolic process;hydrolase activity, acting on glycosyl bonds;polysaccharide catabolic process;hydrolase activity, hydrolyzing O-glycosyl compounds;metabolic process;carbohydrate binding;carbohydrate metabolic process;catalytic activity	-	-	-	-	-	-	Endoglucanase	Endoglucanase 6 OS=Arabidopsis thaliana GN=At1g64390 PE=2 SV=2
Gene:Capana00g003398	1138				1.02359	6.46492e-06	3.07716e-05				1.04457	4.34489e-11	2.50725e-10	PREDICTED: uncharacterized protein LOC107855320 [Capsicum annuum]	GO:0016021;GO:0005794;GO:0016020;GO:0005829;GO:0005802;GO:0005768	integral component of membrane;Golgi apparatus;membrane;cytosol;trans-Golgi network;endosome	-	-	-	-	-	-	-	-
Gene:Capana00g003399	549				-1.02603	0.01063	0.0290859							PREDICTED: ethylene-responsive transcription factor ERF061-like [Capsicum annuum]	GO:0006351;GO:0003700;GO:0006355;GO:0005634;GO:0003677	transcription, DNA-templated;transcription factor activity, sequence-specific DNA binding;regulation of transcription, DNA-templated;nucleus;DNA binding	-	-	-	-	-	-	Ethylene-responsive	Ethylene-responsive transcription factor ERF061 OS=Arabidopsis thaliana GN=ERF061 PE=2 SV=1
Gene:Capana00g003400	1973										1.38677	1.45503e-11	8.62413e-11	PREDICTED: DNA primase small subunit [Capsicum annuum]	GO:0003896;GO:0003899;GO:0016740;GO:0006260;GO:0006269;GO:1990077	DNA primase activity;DNA-directed 5'-3' RNA polymerase activity;transferase activity;DNA replication;DNA replication, synthesis of RNA primer;primosome complex	K02684	PRI1	http://www.genome.jp/dbget-bin/www_bget?ko:K02684	DNA replication;Purine metabolism;Pyrimidine metabolism	ko03030,ko00230,ko00240	KOG2851(L)(Eukaryotic-type DNA primase, catalytic (small) subunit)	DNA	DNA primase small subunit OS=Mus musculus GN=Prim1 PE=1 SV=1
Gene:Capana00g003405	561										-1.3189	1.46786e-109	6.14738e-108	PREDICTED: glycine-rich cell wall structural protein 2-like [Capsicum annuum]	-	-	-	-	-	-	-	-	-	-
Gene:Capana00g003407	1332				-1.40238	8.55196e-39	2.2723e-37				-1.39884	1.21185e-113	5.29535e-112	XP_016555798.1 PREDICTED: probable polygalacturonase [Capsicum annuum];XP_016555797.1 PREDICTED: probable polygalacturonase [Capsicum annuum] &gt;PREDICTED: probable polygalacturonase [Capsicum annuum] &gt	GO:0008152;GO:0005975;GO:0004650;GO:0071555;GO:0016798;GO:0005576;GO:0016787	metabolic process;carbohydrate metabolic process;polygalacturonase activity;cell wall organization;hydrolase activity, acting on glycosyl bonds;extracellular region;hydrolase activity	-	-	-	-	-	-	Probable	Probable polygalacturonase OS=Vitis vinifera GN=GSVIVT00026920001 PE=1 SV=1
Gene:Capana00g003410	566				-1.52978	3.80987e-15	3.97354e-14							PREDICTED: uncharacterized protein LOC107028064 [Solanum pennellii]	-	-	-	-	-	-	-	-	-	-
Gene:Capana00g003412	669				1.19092	6.55638e-17	7.57296e-16							PREDICTED: uncharacterized protein LOC107855314 [Capsicum annuum]	-	-	-	-	-	-	-	-	-	-
Gene:Capana00g003414	561				1.51907	1.96935e-26	3.49618e-25							PREDICTED: uncharacterized protein LOC107855334 [Capsicum annuum]	-	-	-	-	-	-	-	-	-	-
Gene:Capana00g003416	492				1.3836	1.31248e-05	6.00267e-05	1.79561	1.64691e-13	2.31512e-12	1.25628	3.12861e-06	1.23928e-05	PREDICTED: uncharacterized protein LOC107855287 [Capsicum annuum]	-	-	-	-	-	-	-	-	-	-
Gene:Capana00g003420	1374				-1.65711	8.60795e-06	4.03216e-05				-2.4721	6.22903e-18	5.02032e-17	PREDICTED: high mobility group B protein 6-like [Capsicum annuum]	-	-	K09273	UBTF	http://www.genome.jp/dbget-bin/www_bget?ko:K09273	-	-	KOG0381(R)(HMG box-containing protein)	High	High mobility group B protein 6 OS=Arabidopsis thaliana GN=HMGB6 PE=2 SV=1
Gene:Capana00g003426	312										2.92353	0.0181119	0.0421159	PREDICTED: uncharacterized protein LOC109164936 isoform X2 [Ipomoea nil]	-	-	-	-	-	-	-	-	-	-
Gene:Capana00g003429	3714				1.35524	5.39136e-09	3.57996e-08							XP_016555766.1 PREDICTED: centromere-associated protein E isoform X1 [Capsicum annuum];PREDICTED: centromere-associated protein E isoform X1 [Capsicum annuum] &gt	GO:0003779	actin binding	-	-	-	-	-	-	-	-
Gene:Capana00g003432	2613				2.02344	6.1344e-06	2.93108e-05				1.76481	1.07325e-07	4.84801e-07	PREDICTED: probable serine/threonine-protein kinase DDB_G0277165 isoform X2 [Solanum lycopersicum]	GO:0004672;GO:0005524;GO:0006468	protein kinase activity;ATP binding;protein phosphorylation	-	-	-	-	-	-	Light-sensor	Light-sensor Protein kinase OS=Ceratodon purpureus GN=PHY1 PE=3 SV=3
Gene:Capana00g003436	1941				-1.16544	7.80817e-15	7.99084e-14				-1.0396	1.50569e-15	1.09568e-14	PREDICTED: probable inactive receptor kinase At4g23740 [Capsicum annuum]	GO:0004672;GO:0016020;GO:0005524;GO:0000166;GO:0016021;GO:0005886;GO:0006468	protein kinase activity;membrane;ATP binding;nucleotide binding;integral component of membrane;plasma membrane;protein phosphorylation	-	-	-	-	-	-	Probable	Probable inactive receptor kinase At4g23740 OS=Arabidopsis thaliana GN=At4g23740 PE=2 SV=1
Gene:Capana00g003471	1530				3.1172	3.80545e-23	5.92337e-22	1.22648	0.000188172	0.0010745	1.717	5.56138e-09	2.75886e-08	PREDICTED: uncharacterized protein LOC107856899 [Capsicum annuum]	GO:0016021;GO:0016020	integral component of membrane;membrane	-	-	-	-	-	-	Lipopolysaccharide	Lipopolysaccharide 1,2-N-acetylglucosaminetransferase OS=Salmonella typhimurium (strain LT2 / SGSC1412 / ATCC 700720) GN=waaK PE=3 SV=1
Gene:Capana00g003472	1731				3.61198	3.13001e-41	8.91533e-40				1.26386	3.65669e-06	1.43997e-05	PREDICTED: protein NUCLEAR FUSION DEFECTIVE 4-like [Capsicum annuum]	GO:0016020;GO:0016021	membrane;integral component of membrane	-	-	-	-	-	-	Protein	Protein NUCLEAR FUSION DEFECTIVE 4 OS=Arabidopsis thaliana GN=NFD4 PE=3 SV=1
Gene:Capana00g003486	1428				1.99922	7.38534e-64	3.52645e-62				1.25042	1.94319e-74	5.39218e-73	PREDICTED: putative UDP-rhamnose:rhamnosyltransferase 1 [Capsicum annuum]	-	-	-	-	-	-	-	-	Putative	Putative UDP-rhamnose:rhamnosyltransferase 1 OS=Fragaria ananassa GN=GT4 PE=2 SV=1
Gene:Capana00g003499	2139	2.17203	3.22264e-232	2.95474e-229	3.30229	0	0	3.03194	0	0	3.50626	0	0	PREDICTED: phenylalanine ammonia-lyase [Capsicum annuum]	GO:0003824;GO:0016829;GO:0009698;GO:0006559;GO:0016841;GO:0045548;GO:0005737;GO:0009800	catalytic activity;lyase activity;phenylpropanoid metabolic process;L-phenylalanine catabolic process;ammonia-lyase activity;phenylalanine ammonia-lyase activity;cytoplasm;cinnamic acid biosynthetic process	K10775	E4.3.1.24	http://www.genome.jp/dbget-bin/www_bget?ko:K10775	Phenylalanine metabolism;Phenylpropanoid biosynthesis	ko00360,ko00940	KOG0222(Q)(Phenylalanine and histidine ammonia-lyase)	Phenylalanine	Phenylalanine ammonia-lyase OS=Nicotiana tabacum GN=PALA PE=2 SV=2
Gene:Capana00g003508	1277				2.00432	3.5124e-50	1.25081e-48							PREDICTED: UDP-glycosyltransferase 86A1-like [Capsicum annuum]	GO:0016740;GO:0008152;GO:0052696;GO:0016757;GO:0080043;GO:0009813;GO:0016758;GO:0043231;GO:0080044	transferase activity;metabolic process;flavonoid glucuronidation;transferase activity, transferring glycosyl groups;quercetin 3-O-glucosyltransferase activity;flavonoid biosynthetic process;transferase activity, transferring hexosyl groups;intracellular membrane-bounded organelle;quercetin 7-O-glucosyltransferase activity	-	-	-	-	-	-	UDP-glycosyltransferase	UDP-glycosyltransferase 86A1 OS=Arabidopsis thaliana GN=UGT86A1 PE=2 SV=1
Gene:Capana00g003515	1234				-1.6524	7.38307e-61	3.32266e-59				-1.56858	2.7532e-126	1.33138e-124	hypothetical retrotransposon [Ipomoea batatas];PREDICTED: probable DEAD-box ATP-dependent RNA helicase 48 [Capsicum annuum]	-	-	-	-	-	-	-	-	Putative;Retrovirus-related	Putative DEAD-box ATP-dependent RNA helicase 33 OS=Arabidopsis thaliana GN=RH33 PE=3 SV=1;Retrovirus-related Pol polyprotein from transposon TNT 1-94 OS=Nicotiana tabacum PE=2 SV=1
Gene:Capana00g003520	309				1.69273	5.50955e-05	0.000230303	2.55815	2.82706e-19	5.25601e-18				hypothetical protein A4A49_00712 [Nicotiana attenuata]	GO:0016021;GO:0006950	integral component of membrane;response to stress	-	-	-	-	-	-	-	-
Gene:Capana00g003522	1656	1.12492	3.10295e-13	1.4485e-11				2.89804	4.0965e-147	4.23118e-145	1.25091	1.10403e-16	8.46448e-16	PREDICTED: E3 ubiquitin-protein ligase RHF1A [Capsicum annuum]	GO:0004842;GO:0016567;GO:0008270;GO:0010498;GO:0009561;GO:0055046;GO:0051726;GO:0016020;GO:0046872	ubiquitin-protein transferase activity;protein ubiquitination;zinc ion binding;proteasomal protein catabolic process;megagametogenesis;microgametogenesis;regulation of cell cycle;membrane;metal ion binding	K19043	RHF	http://www.genome.jp/dbget-bin/www_bget?ko:K19043	-	-	KOG0800(O)(FOG: Predicted E3 ubiquitin ligase)	E3	E3 ubiquitin-protein ligase RHF1A OS=Arabidopsis thaliana GN=RHF1A PE=1 SV=1
Gene:Capana00g003526	906				1.45264	1.08384e-58	4.66762e-57							PREDICTED: cytochrome c oxidase subunit 5b-1, mitochondrial-like isoform X1 [Capsicum annuum]	GO:0005740;GO:0004129	mitochondrial envelope;cytochrome-c oxidase activity	K02265	COX5B	http://www.genome.jp/dbget-bin/www_bget?ko:K02265	Oxidative phosphorylation	ko00190	KOG3352(C)(Cytochrome c oxidase, subunit Vb/COX4)	Cytochrome	Cytochrome c oxidase subunit 5b-1, mitochondrial OS=Arabidopsis thaliana GN=COX5B-1 PE=2 SV=1
Gene:Capana00g003529	783				1.18233	1.6227e-05	7.34778e-05							PREDICTED: uncharacterized protein LOC107852053 [Capsicum annuum]	-	-	-	-	-	-	-	-	-	-
Gene:Capana00g003552	1089				1.63407	3.89121e-30	7.91499e-29				1.31976	3.02702e-35	4.1743e-34	PREDICTED: protein trichome birefringence-like 39 [Capsicum annuum]	GO:0016413;GO:0071554;GO:0005794	O-acetyltransferase activity;cell wall organization or biogenesis;Golgi apparatus	-	-	-	-	-	-	Protein	Protein trichome birefringence-like 39 OS=Arabidopsis thaliana GN=TBL39 PE=2 SV=1
Gene:Capana00g003559	510				2.61393	6.1979e-07	3.34047e-06	2.84959	2.27404e-19	4.24744e-18	2.54109	2.05439e-14	1.42328e-13	PREDICTED: peroxisomal membrane protein PMP22 isoform X1 [Capsicum annuum]	GO:0016020;GO:0016021	membrane;integral component of membrane	K13347	PXMP2,PMP22	http://www.genome.jp/dbget-bin/www_bget?ko:K13347	Peroxisome	ko04146	KOG1944(R)(Peroxisomal membrane protein MPV17 and related proteins)	Peroxisomal	Peroxisomal membrane protein PMP22 OS=Arabidopsis thaliana GN=PMP22 PE=1 SV=1
Gene:Capana00g003567	843				1.51022	1.75592e-11	1.4345e-10				1.14617	2.20376e-12	1.37141e-11	PREDICTED: myb-related protein Myb4-like [Capsicum annuum]	GO:0003677	DNA binding	K09422	MYBP	http://www.genome.jp/dbget-bin/www_bget?ko:K09422	-	-	-	Transcription	Transcription factor MYB15 OS=Arabidopsis thaliana GN=MYB15 PE=1 SV=1
Gene:Capana00g003570	1628				1.2325	6.65473e-14	6.43023e-13	1.05772	7.96422e-17	1.32996e-15	1.17119	2.20597e-23	2.17467e-22	XP_016554419.1 PREDICTED: 14-3-3-like protein [Capsicum annuum];XP_016554418.1 PREDICTED: 14-3-3-like protein [Capsicum annuum] &gt;PREDICTED: 14-3-3-like protein [Capsicum annuum] &gt	GO:0019904	protein domain specific binding	K06630	YWHAE	http://www.genome.jp/dbget-bin/www_bget?ko:K06630	-	-	KOG0841(O)(Multifunctional chaperone (14-3-3 family))	14-3-3-like;14-3-3-like	14-3-3-like protein E OS=Nicotiana tabacum PE=1 SV=1;14-3-3-like protein OS=Solanum tuberosum PE=2 SV=1
Gene:Capana00g003571	546				-1.07701	2.45124e-07	1.37958e-06				-1.37139	2.11738e-25	2.24018e-24	PREDICTED: 30S ribosomal protein 3, chloroplastic-like [Capsicum annuum]	GO:0005840;GO:0006412;GO:0003735	ribosome;translation;structural constituent of ribosome	K19032	PSRP3	http://www.genome.jp/dbget-bin/www_bget?ko:K19032	-	-	-	30S	30S ribosomal protein 3, chloroplastic OS=Spinacia oleracea GN=PSRP3 PE=1 SV=1
Gene:Capana00g003594	687										1.11556	4.47419e-07	1.91491e-06	PREDICTED: uncharacterized protein LOC107854423 [Capsicum annuum]	GO:0005730;GO:0042273	nucleolus;ribosomal large subunit biogenesis	K14839	NOP16	http://www.genome.jp/dbget-bin/www_bget?ko:K14839	-	-	-	-	-
Gene:Capana00g003596	2021				2.3762	1.67969e-41	4.8148e-40				2.10363	2.67122e-86	8.66546e-85	PREDICTED: beta-glucosidase 11-like isoform X2 [Capsicum annuum]	-	-	K01188	E3.2.1.21	http://www.genome.jp/dbget-bin/www_bget?ko:K01188	Phenylpropanoid biosynthesis;Starch and sucrose metabolism;Cyanoamino acid metabolism	ko00940,ko00500,ko00460	-	Beta-glucosidase	Beta-glucosidase 11 OS=Arabidopsis thaliana GN=BGLU11 PE=2 SV=2
Gene:Capana00g003600	2289				5.05225	0.000683808	0.00240703							PREDICTED: ABC transporter C family member 8-like [Capsicum annuum]	GO:0055085;GO:0016020;GO:0005524;GO:0000166;GO:0016021;GO:0016887;GO:0006810;GO:0042626	transmembrane transport;membrane;ATP binding;nucleotide binding;integral component of membrane;ATPase activity;transport;ATPase activity, coupled to transmembrane movement of substances	-	-	-	-	-	KOG0054(Q)(Multidrug resistance-associated protein/mitoxantrone resistance protein, ABC superfamily)	ABC	ABC transporter C family member 8 OS=Arabidopsis thaliana GN=ABCC8 PE=2 SV=3
Gene:Capana00g003602	1317				2.89426	0.000270535	0.00102108				1.32072	0.00504879	0.013148	PREDICTED: beta-glucosidase 11-like [Capsicum annuum]	GO:1901657;GO:0005975;GO:0008422;GO:0004553	glycosyl compound metabolic process;carbohydrate metabolic process;beta-glucosidase activity;hydrolase activity, hydrolyzing O-glycosyl compounds	K01188	E3.2.1.21	http://www.genome.jp/dbget-bin/www_bget?ko:K01188	Phenylpropanoid biosynthesis;Starch and sucrose metabolism;Cyanoamino acid metabolism	ko00940,ko00500,ko00460	-	Beta-glucosidase	Beta-glucosidase 11 OS=Arabidopsis thaliana GN=BGLU11 PE=2 SV=2
Gene:Capana00g003603	2223				-1.163	1.27248e-41	3.65337e-40							PREDICTED: beta-glucosidase 11-like [Capsicum annuum]	-	-	K01188	E3.2.1.21	http://www.genome.jp/dbget-bin/www_bget?ko:K01188	Phenylpropanoid biosynthesis;Starch and sucrose metabolism;Cyanoamino acid metabolism	ko00940,ko00500,ko00460	-	Beta-glucosidase	Beta-glucosidase 11 OS=Arabidopsis thaliana GN=BGLU11 PE=2 SV=2
Gene:Capana00g003605	4064										1.67271	6.07571e-52	1.18853e-50	PREDICTED: uncharacterized protein LOC107854415 [Capsicum annuum];PREDICTED: phytochrome A-associated F-box protein-like [Capsicum annuum]	GO:0009585;GO:0048366;GO:0048573;GO:0005634;GO:0010099	red, far-red light phototransduction;leaf development;photoperiodism, flowering;nucleus;regulation of photomorphogenesis	-	-	-	-	-	-	Phytochrome	Phytochrome A-associated F-box protein OS=Arabidopsis thaliana GN=EID1 PE=1 SV=2
Gene:Capana00g003613	795				4.27871	5.11035e-32	1.10041e-30	2.16694	2.16958e-07	1.86965e-06	4.02962	5.98415e-38	8.79032e-37	PREDICTED: salicylic acid-binding protein 2 [Capsicum annuum]	GO:0016298;GO:0002376;GO:0009862;GO:0016787;GO:0045087;GO:0006952;GO:0080031;GO:0008152	lipase activity;immune system process;systemic acquired resistance, salicylic acid mediated signaling pathway;hydrolase activity;innate immune response;defense response;methyl salicylate esterase activity;metabolic process	-	-	-	-	-	-	Salicylic	Salicylic acid-binding protein 2 OS=Nicotiana tabacum GN=SABP2 PE=1 SV=1
Gene:Capana00g003616	1245				1.29083	9.70077e-24	1.54402e-22							PREDICTED: salicylic acid-binding protein 2-like [Capsicum annuum]	GO:0016787	hydrolase activity	-	-	-	-	-	-	Salicylic	Salicylic acid-binding protein 2 OS=Nicotiana tabacum GN=SABP2 PE=1 SV=1
Gene:Capana00g003628	534	3.50478	1.45669e-06	3.23128e-05	4.43728	6.86788e-11	5.36947e-10	5.11029	3.4618e-44	1.2126e-42	2.18831	0.000148469	0.000486905	PREDICTED: F-box protein At1g61340-like [Capsicum annuum]	-	-	-	-	-	-	-	-	F-box	F-box protein At1g61340 OS=Arabidopsis thaliana GN=At1g61340 PE=2 SV=1
Gene:Capana00g003649	1175				1.1335	1.15821e-09	8.14912e-09							PREDICTED: uncharacterized protein LOC107852413 [Capsicum annuum]	GO:0016020;GO:0016021	membrane;integral component of membrane	-	-	-	-	-	-	-	-
Gene:Capana00g003650	816				3.01305	2.94103e-11	2.36458e-10	1.61091	5.04734e-09	5.11993e-08	1.21752	3.00409e-05	0.000107152	PREDICTED: NDR1/HIN1-Like protein 3 [Capsicum annuum]	GO:0016020;GO:0016021	membrane;integral component of membrane	-	-	-	-	-	-	NDR1/HIN1-like	NDR1/HIN1-like protein 13 OS=Arabidopsis thaliana GN=NHL13 PE=2 SV=1
Gene:Capana00g003659	4473							1.83107	1.2506e-205	1.85817e-203	1.21688	8.42937e-74	2.31428e-72	PREDICTED: autophagy-related protein 11 [Capsicum annuum]	GO:0000045;GO:0001934;GO:0034045;GO:0009506;GO:0019901;GO:1990316;GO:0006914	autophagosome assembly;positive regulation of protein phosphorylation;pre-autophagosomal structure membrane;plasmodesma;protein kinase binding;ATG1/ULK1 kinase complex;autophagy	-	-	-	-	-	-	Autophagy-related	Autophagy-related protein 11 OS=Arabidopsis thaliana GN=ATG11 PE=1 SV=1
Gene:Capana00g003663	1554	1.97584	9.44904e-15	4.93254e-13	3.79494	4.21534e-66	2.07897e-64	3.91284	1.99967e-162	2.33106e-160	3.10776	1.80116e-80	5.44825e-79	PREDICTED: cytochrome P450 CYP72A219-like [Capsicum annuum]	GO:0004497;GO:0020037;GO:0055114;GO:0016491;GO:0016705;GO:0005506;GO:0016020;GO:0046872;GO:0016021	monooxygenase activity;heme binding;oxidation-reduction process;oxidoreductase activity;oxidoreductase activity, acting on paired donors, with incorporation or reduction of molecular oxygen;iron ion binding;membrane;metal ion binding;integral component of membrane	-	-	-	-	-	KOG0157(QI)(Cytochrome P450 CYP4/CYP19/CYP26 subfamilies)	Cytochrome	Cytochrome P450 CYP72A219 OS=Panax ginseng PE=2 SV=1
Gene:Capana00g003664	321				2.80544	2.90535e-06	1.44298e-05				1.99274	0.000957791	0.00280659	PREDICTED: uncharacterized protein LOC107781127 [Nicotiana tabacum]	-	-	-	-	-	-	-	-	-	-
Gene:Capana00g003667	2127				-2.36306	0.0151596	0.0398358							PREDICTED: LOW QUALITY PROTEIN: oxysterol-binding protein-related protein 1A-like [Capsicum annuum]	-	-	K20456	OSBP	http://www.genome.jp/dbget-bin/www_bget?ko:K20456	-	-	KOG1737(I)(Oxysterol-binding protein)	Oxysterol-binding	Oxysterol-binding protein-related protein 1C OS=Arabidopsis thaliana GN=ORP1C PE=2 SV=1
Gene:Capana00g003668	711	3.86312	8.38491e-46	1.31503e-43	1.81717	3.67318e-05	0.000157623	6.09231	6.14796e-136	5.85008e-134	4.52068	1.64726e-60	3.72695e-59	PREDICTED: gamma-glutamyl peptidase 3-like [Capsicum annuum]	GO:0008233;GO:0016740;GO:0006541;GO:0019760;GO:0005829	peptidase activity;transferase activity;glutamine metabolic process;glucosinolate metabolic process;cytosol	-	-	-	-	-	KOG3179(F)(Predicted glutamine synthetase)	Gamma-glutamyl	Gamma-glutamyl peptidase 3 OS=Arabidopsis thaliana GN=GGP3 PE=2 SV=1
Gene:Capana00g003674	363	-1.18024	0.00365014	0.0339989										PREDICTED: uncharacterized protein LOC107854224 [Capsicum annuum]	GO:0016021;GO:0016020	integral component of membrane;membrane	-	-	-	-	-	-	-	-
Gene:Capana00g003678	375				-1.09669	1.30061e-08	8.29658e-08							PREDICTED: 50S ribosomal protein L35, chloroplastic-like [Capsicum annuum]	GO:0003735;GO:0006412;GO:0030529;GO:0005840;GO:0005622	structural constituent of ribosome;translation;intracellular ribonucleoprotein complex;ribosome;intracellular	K02916	RP-L35,MRPL35,rpmI	http://www.genome.jp/dbget-bin/www_bget?ko:K02916	Ribosome	ko03010	-	50S	50S ribosomal protein L35, chloroplastic OS=Spinacia oleracea GN=RPL35 PE=1 SV=1
Gene:Capana00g003680	1128										-1.26216	0.0170205	0.0398488	PREDICTED: probable glycosyltransferase At5g03795 isoform X1 [Capsicum annuum]	GO:0016021;GO:0016020	integral component of membrane;membrane	-	-	-	-	-	-	Probable	Probable glycosyltransferase At5g03795 OS=Arabidopsis thaliana GN=At5g03795 PE=3 SV=2
Gene:Capana00g003685	324										1.08332	0.000123554	0.000409154	-	-	-	-	-	-	-	-	-	-	-
Gene:Capana00g003691	807	1.26361	1.29847e-67	2.99552e-65	1.75248	2.24953e-46	7.30955e-45	2.32221	8.43982e-297	2.02634e-294	1.15598	2.50884e-63	5.92772e-62	PREDICTED: tetraspanin-8 [Capsicum annuum]	GO:0016020;GO:0016021	membrane;integral component of membrane	-	-	-	-	-	-	Tetraspanin-8	Tetraspanin-8 OS=Arabidopsis thaliana GN=TET8 PE=2 SV=1
Gene:Capana00g003692	1283	1.6093	0.00145994	0.0158243										PREDICTED: WAT1-related protein At4g30420 [Capsicum annuum]	-	-	-	-	-	-	-	-	WAT1-related	WAT1-related protein At4g30420 OS=Arabidopsis thaliana GN=At4g30420 PE=3 SV=1
Gene:Capana00g003718	1149				-1.65865	2.7083e-07	1.51738e-06							PREDICTED: VAN3-binding protein [Capsicum annuum]	-	-	-	-	-	-	-	-	VAN3-binding	VAN3-binding protein OS=Arabidopsis thaliana GN=VAB PE=1 SV=1
Gene:Capana00g003720	922										-1.26008	7.51702e-20	6.52531e-19	PREDICTED: uncharacterized protein LOC107854265 isoform X1 [Capsicum annuum]	GO:0031248;GO:0009507;GO:0008080;GO:0006474;GO:0004596	protein acetyltransferase complex;chloroplast;N-acetyltransferase activity;N-terminal protein amino acid acetylation;peptide alpha-N-acetyltransferase activity	-	-	-	-	-	-	-	-
Gene:Capana00g003722	1542				-1.28893	2.86106e-12	2.47732e-11							PREDICTED: probable E3 ubiquitin-protein ligase XBOS32 isoform X1 [Capsicum annuum]	GO:0016567;GO:0051865;GO:0008270;GO:0004842;GO:0006511;GO:0010311;GO:0046872;GO:0010366	protein ubiquitination;protein autoubiquitination;zinc ion binding;ubiquitin-protein transferase activity;ubiquitin-dependent protein catabolic process;lateral root formation;metal ion binding;negative regulation of ethylene biosynthetic process	K19044	XBAT32_33	http://www.genome.jp/dbget-bin/www_bget?ko:K19044	-	-	KOG0504(R)(FOG: Ankyrin repeat)	Probable	Probable E3 ubiquitin-protein ligase XBOS32 OS=Oryza sativa subsp. japonica GN=XBOS32 PE=2 SV=2
Gene:Capana00g003724	966				1.01097	6.12712e-16	6.71112e-15							PREDICTED: cation/calcium exchanger 1-like [Capsicum annuum]	GO:0016021;GO:0055085;GO:0016020	integral component of membrane;transmembrane transport;membrane	K13754	SLC24A6,NCKX6	http://www.genome.jp/dbget-bin/www_bget?ko:K13754	-	-	KOG2399(P)(K+-dependent Na+:Ca2+ antiporter)	Cation/calcium	Cation/calcium exchanger 1 OS=Arabidopsis thaliana GN=CCX1 PE=2 SV=1
Gene:Capana00g003726	1923				-1.47484	1.59529e-14	1.60523e-13				-1.1248	2.18774e-24	2.23822e-23	PREDICTED: protein TWIN LOV 1-like [Capsicum annuum]	GO:0005634;GO:0004674;GO:0035556;GO:0000155;GO:0005737;GO:0000160	nucleus;protein serine/threonine kinase activity;intracellular signal transduction;phosphorelay sensor kinase activity;cytoplasm;phosphorelay signal transduction system	-	-	-	-	-	-	Protein	Protein TWIN LOV 1 OS=Arabidopsis thaliana GN=TLP1 PE=1 SV=2
Gene:Capana00g003739	2445				1.06249	7.15045e-27	1.29171e-25							PREDICTED: probable LRR receptor-like serine/threonine-protein kinase At5g10290 isoform X1 [Capsicum annuum] &gt;XP_016557072.1 PREDICTED: probable LRR receptor-like serine/threonine-protein kinase At5g10290 isoform X1 [Capsicum annuum];PREDICTED: probable LRR receptor-like serine/threonine-protein kinase At5g10290 isoform X2 [Capsicum annuum]	GO:0000166;GO:0016021;GO:0004672;GO:0016310;GO:0005524;GO:0016020;GO:0004674;GO:0016301;GO:0006468;GO:0016740	nucleotide binding;integral component of membrane;protein kinase activity;phosphorylation;ATP binding;membrane;protein serine/threonine kinase activity;kinase activity;protein phosphorylation;transferase activity	-	-	-	-	-	-	Probable	Probable LRR receptor-like serine/threonine-protein kinase At5g10290 OS=Arabidopsis thaliana GN=At5g10290 PE=2 SV=1
Gene:Capana00g003742	1273				1.99434	1.34181e-61	6.13063e-60	1.46963	3.53229e-59	1.54849e-57	1.84	2.47397e-101	9.46476e-100	PREDICTED: guanylate kinase 2-like [Capsicum annuum]	GO:0004385;GO:0006163	guanylate kinase activity;purine nucleotide metabolic process	K00942	E2.7.4.8,gmk	http://www.genome.jp/dbget-bin/www_bget?ko:K00942	Purine metabolism	ko00230	KOG0708(F)(Membrane-associated guanylate kinase MAGUK (contains PDZ, SH3, HOOK and GUK domains));KOG0707(F)(Guanylate kinase)	Guanylate	Guanylate kinase 2 OS=Arabidopsis thaliana GN=GK-2 PE=2 SV=1
Gene:Capana00g003749	966				1.98232	5.60976e-27	1.0185e-25				1.39632	2.3341e-48	4.25821e-47	PREDICTED: bifunctional epoxide hydrolase 2-like [Capsicum annuum]	GO:0016787;GO:0003824	hydrolase activity;catalytic activity	-	-	-	-	-	KOG4178(I)(Soluble epoxide hydrolase)	Epoxide	Epoxide hydrolase A OS=Mycobacterium tuberculosis (strain ATCC 25618 / H37Rv) GN=ephA PE=1 SV=1
Gene:Capana00g003752	1264										1.24676	1.08371e-43	1.79476e-42	PREDICTED: bifunctional epoxide hydrolase 2-like [Capsicum annuum]	GO:0016787;GO:0003824	hydrolase activity;catalytic activity	-	-	-	-	-	KOG4178(I)(Soluble epoxide hydrolase)	Epoxide	Epoxide hydrolase A OS=Mycobacterium tuberculosis (strain ATCC 25618 / H37Rv) GN=ephA PE=1 SV=1
Gene:Capana00g003763	930							4.87725	0.000583649	0.00304586	5.69483	1.87403e-05	6.84948e-05	PREDICTED: uncharacterized protein LOC107853697 [Capsicum annuum]	GO:0030001;GO:0046914;GO:0046916;GO:0005737;GO:0046872	metal ion transport;transition metal ion binding;cellular transition metal ion homeostasis;cytoplasm;metal ion binding	-	-	-	-	-	-	Heavy	Heavy metal-associated isoprenylated plant protein 33 OS=Arabidopsis thaliana GN=HIPP33 PE=2 SV=1
Gene:Capana00g003765	838				2.54026	4.02757e-34	9.37327e-33	2.68089	1.21508e-47	4.48135e-46	3.07729	2.84548e-68	7.26248e-67	PREDICTED: nudix hydrolase 2-like isoform X2 [Nicotiana sylvestris];PREDICTED: nudix hydrolase 2-like isoform X1 [Capsicum annuum]	-	-	-	-	-	-	-	KOG0648(T)(Predicted NUDIX hydrolase FGF-2 and related proteins)	Nudix	Nudix hydrolase 2 OS=Arabidopsis thaliana GN=NUDT2 PE=1 SV=1
Gene:Capana00g003768	830										-1.27753	5.83703e-39	8.76594e-38	PREDICTED: pollen-specific leucine-rich repeat extensin-like protein 1 isoform X1 [Capsicum annuum];PREDICTED: ABC transporter G family member 6 [Capsicum annuum];PREDICTED: proteoglycan 4-like [Capsicum annuum]	GO:0005886;GO:0046916;GO:0046914;GO:0016887;GO:0042626;GO:0030001;GO:0046872;GO:0016020;GO:0005524;GO:0000166;GO:0016021;GO:0005737	plasma membrane;cellular transition metal ion homeostasis;transition metal ion binding;ATPase activity;ATPase activity, coupled to transmembrane movement of substances;metal ion transport;metal ion binding;membrane;ATP binding;nucleotide binding;integral component of membrane;cytoplasm	-	-	-	-	-	KOG0061(Q)(Transporter, ABC superfamily (Breast cancer resistance protein))	ABC	ABC transporter G family member 6 OS=Arabidopsis thaliana GN=ABCG6 PE=2 SV=1
Gene:Capana00g003773	933				-1.28329	0.00561392	0.016435				-1.93511	3.75044e-11	2.17355e-10	PREDICTED: vestitone reductase-like [Capsicum annuum]	GO:0003824;GO:0050662	catalytic activity;coenzyme binding	-	-	-	-	-	-	Vestitone	Vestitone reductase OS=Medicago sativa PE=1 SV=1
Gene:Capana00g003774	1705				1.53214	4.22134e-29	8.21962e-28	1.09123	6.60069e-27	1.55795e-25				XP_016554162.1 PREDICTED: scarecrow-like protein 13 [Capsicum annuum] &gt;XP_016554163.1 PREDICTED: scarecrow-like protein 13 [Capsicum annuum];PREDICTED: scarecrow-like protein 13 [Capsicum annuum] &gt	GO:0006351;GO:0006355	transcription, DNA-templated;regulation of transcription, DNA-templated	-	-	-	-	-	-	Scarecrow-like	Scarecrow-like protein 13 OS=Arabidopsis thaliana GN=SCL13 PE=2 SV=2
Gene:Capana00g003779	828										1.05441	0.00689644	0.0174995	PREDICTED: rho GDP-dissociation inhibitor 1-like [Capsicum annuum]	GO:0005737;GO:0005094	cytoplasm;Rho GDP-dissociation inhibitor activity	K12462	ARHGDI,RHOGDI	http://www.genome.jp/dbget-bin/www_bget?ko:K12462	-	-	KOG3205(T)(Rho GDP-dissociation inhibitor)	Rho	Rho GDP-dissociation inhibitor 1 OS=Arabidopsis thaliana GN=GDI1 PE=1 SV=1
Gene:Capana00g003781	486				-2.13407	7.57724e-09	4.94388e-08				-1.01103	0.00195621	0.00545627	PREDICTED: major latex allergen Hev b 5-like [Capsicum annuum]	-	-	-	-	-	-	-	-	-	-
Gene:Capana00g003785	2077				1.5191	4.64901e-09	3.1065e-08				1.16992	3.37177e-13	2.19153e-12	PREDICTED: UTP--glucose-1-phosphate uridylyltransferase-like [Capsicum annuum]	GO:0070569;GO:0006011;GO:0003983;GO:0008152	uridylyltransferase activity;UDP-glucose metabolic process;UTP:glucose-1-phosphate uridylyltransferase activity;metabolic process	K00963	UGP2,galU,galF	http://www.genome.jp/dbget-bin/www_bget?ko:K00963	Amino sugar and nucleotide sugar metabolism;Galactose metabolism;Pentose and glucuronate interconversions;Starch and sucrose metabolism	ko00520,ko00052,ko00040,ko00500	KOG2638(G)(UDP-glucose pyrophosphorylase)	UTP--glucose-1-phosphate	UTP--glucose-1-phosphate uridylyltransferase OS=Solanum tuberosum PE=1 SV=3
Gene:Capana00g003786	1491				4.52691	0.0170174	0.0441475							PREDICTED: glutamate decarboxylase-like [Capsicum annuum]	GO:0006536;GO:0003824;GO:0016829;GO:0019752;GO:0016831;GO:0030170;GO:0004351	glutamate metabolic process;catalytic activity;lyase activity;carboxylic acid metabolic process;carboxy-lyase activity;pyridoxal phosphate binding;glutamate decarboxylase activity	K01580	E4.1.1.15,gadB,gadA,GAD	http://www.genome.jp/dbget-bin/www_bget?ko:K01580	Alanine, aspartate and glutamate metabolism;Butanoate metabolism;Taurine and hypotaurine metabolism;beta-Alanine metabolism	ko00250,ko00650,ko00430,ko00410	-	Glutamate	Glutamate decarboxylase OS=Petunia hybrida GN=GAD PE=1 SV=1
Gene:Capana00g003787	1146										-1.68281	1.34071e-20	1.19442e-19	PREDICTED: protein SHOOT GRAVITROPISM 5-like [Capsicum annuum]	GO:0046872;GO:0003676	metal ion binding;nucleic acid binding	-	-	-	-	-	-	Protein	Protein indeterminate-domain 14 OS=Arabidopsis thaliana GN=IDD14 PE=1 SV=1
Gene:Capana00g003789	909							-1.07689	0.00249287	0.0112577				PREDICTED: putative late blight resistance protein homolog R1A-3 [Capsicum annuum]	-	-	-	-	-	-	-	-	Putative	Putative late blight resistance protein homolog R1C-3 OS=Solanum demissum GN=R1C-3 PE=3 SV=1
Gene:Capana00g003791	1371										1.00423	0.000737761	0.00220006	PREDICTED: geranylgeranyl diphosphate reductase, chloroplastic-like [Capsicum annuum]	GO:0016628;GO:0071949;GO:0015995;GO:0045550;GO:0051188;GO:0015979;GO:0016491;GO:0055114	oxidoreductase activity, acting on the CH-CH group of donors, NAD or NADP as acceptor;FAD binding;chlorophyll biosynthetic process;geranylgeranyl reductase activity;cofactor biosynthetic process;photosynthesis;oxidoreductase activity;oxidation-reduction process	K10960	chlP,bchP	http://www.genome.jp/dbget-bin/www_bget?ko:K10960	Porphyrin and chlorophyll metabolism;Terpenoid backbone biosynthesis	ko00860,ko00900	-	Geranylgeranyl	Geranylgeranyl diphosphate reductase, chloroplastic OS=Nicotiana tabacum GN=CHLP PE=2 SV=1
Gene:Capana00g003796	675				1.29454	0.000771858	0.00269067							PREDICTED: germin-like protein subfamily 1 member 11 [Capsicum annuum]	GO:0005576;GO:0046872;GO:0030145;GO:0045735	extracellular region;metal ion binding;manganese ion binding;nutrient reservoir activity	-	-	-	-	-	-	Germin-like	Germin-like protein subfamily 1 member 7 OS=Arabidopsis thaliana GN=At3g05950 PE=2 SV=1
Gene:Capana00g003801	1053							-1.16638	1.07306e-08	1.05542e-07	-1.42069	9.71754e-11	5.48538e-10	PREDICTED: protein IQ-DOMAIN 14 [Capsicum annuum]	GO:0005886	plasma membrane	-	-	-	-	-	-	Protein	Protein IQ-DOMAIN 14 OS=Arabidopsis thaliana GN=IQD14 PE=1 SV=1
Gene:Capana00g003808	1704	1.12704	2.93247e-09	9.54134e-08	2.641	2.98569e-54	1.17479e-52	2.32427	1.05668e-82	6.13926e-81				PREDICTED: cytokinin dehydrogenase 6-like [Capsicum annuum]	GO:0003824;GO:0016491;GO:0055114;GO:0016614;GO:0050660;GO:0016021;GO:0019139;GO:0009690;GO:0016020	catalytic activity;oxidoreductase activity;oxidation-reduction process;oxidoreductase activity, acting on CH-OH group of donors;flavin adenine dinucleotide binding;integral component of membrane;cytokinin dehydrogenase activity;cytokinin metabolic process;membrane	K00279	CKX	http://www.genome.jp/dbget-bin/www_bget?ko:K00279	Zeatin biosynthesis	ko00908	-	Cytokinin;Cytokinin	Cytokinin dehydrogenase 6 OS=Arabidopsis thaliana GN=CKX6 PE=2 SV=2;Cytokinin dehydrogenase 4 OS=Oryza sativa subsp. japonica GN=CKX4 PE=2 SV=1
Gene:Capana00g003809	1392							1.10463	8.12167e-28	1.96165e-26				PREDICTED: probable glycerol-3-phosphate dehydrogenase [NAD(+)] 1, cytosolic [Capsicum annuum]	GO:0009331;GO:0006072;GO:0016616;GO:0004367;GO:0051287;GO:0016491;GO:0005975;GO:0046168;GO:0055114	glycerol-3-phosphate dehydrogenase complex;glycerol-3-phosphate metabolic process;oxidoreductase activity, acting on the CH-OH group of donors, NAD or NADP as acceptor;glycerol-3-phosphate dehydrogenase [NAD+] activity;NAD binding;oxidoreductase activity;carbohydrate metabolic process;glycerol-3-phosphate catabolic process;oxidation-reduction process	K00006	GPD1	http://www.genome.jp/dbget-bin/www_bget?ko:K00006	Glycerophospholipid metabolism	ko00564	KOG2711(C)(Glycerol-3-phosphate dehydrogenase/dihydroxyacetone 3-phosphate reductase)	Probable	Probable glycerol-3-phosphate dehydrogenase [NAD(+)] 1, cytosolic OS=Oryza sativa subsp. japonica GN=Os01g0939600 PE=2 SV=1
Gene:Capana00g003817	1416				2.77239	5.85966e-127	6.65506e-125				1.16863	2.47678e-33	3.26291e-32	PREDICTED: pheophytinase, chloroplastic [Capsicum annuum] &gt;XP_016555395.1 PREDICTED: pheophytinase, chloroplastic [Capsicum annuum]	GO:0015996;GO:0080124;GO:0009507	chlorophyll catabolic process;pheophytinase activity;chloroplast	-	-	-	-	-	KOG4409(R)(Predicted hydrolase/acyltransferase (alpha/beta hydrolase superfamily))	Pheophytinase,	Pheophytinase, chloroplastic OS=Arabidopsis thaliana GN=PPH PE=1 SV=1
Gene:Capana00g003837	1791				1.0027	1.52363e-25	2.6159e-24	1.00257	7.57397e-51	2.96851e-49				XP_016556450.1 PREDICTED: cyclic nucleotide-gated ion channel 1-like [Capsicum annuum] &gt;PREDICTED: cyclic nucleotide-gated ion channel 1-like [Capsicum annuum] &gt;XP_016556451.1 PREDICTED: cyclic nucleotide-gated ion channel 1-like [Capsicum annuum]	GO:0006810;GO:0055085;GO:0006811;GO:0016020;GO:0005216;GO:0016021	transport;transmembrane transport;ion transport;membrane;ion channel activity;integral component of membrane	K05391	CNGF	http://www.genome.jp/dbget-bin/www_bget?ko:K05391	Plant-pathogen interaction	ko04626	KOG0501(P)(K+-channel KCNQ)	Cyclic	Cyclic nucleotide-gated ion channel 1 OS=Arabidopsis thaliana GN=CNGC1 PE=1 SV=1
Gene:Capana00g003838	1673				1.67417	5.22248e-36	1.28696e-34				1.10183	9.14967e-36	1.27828e-34	PREDICTED: LOW QUALITY PROTEIN: spermine synthase-like [Capsicum annuum]	GO:0006596;GO:0016740;GO:0006595;GO:0003824;GO:0004766	polyamine biosynthetic process;transferase activity;polyamine metabolic process;catalytic activity;spermidine synthase activity	K00797	speE,SRM	http://www.genome.jp/dbget-bin/www_bget?ko:K00797	Arginine and proline metabolism;Cysteine and methionine metabolism;Glutathione metabolism;beta-Alanine metabolism	ko00330,ko00270,ko00480,ko00410	KOG1562(E)(Spermidine synthase)	Spermine	Spermine synthase OS=Arabidopsis thaliana GN=SPMS PE=1 SV=1
Gene:Capana00g003840	837				1.58443	8.60057e-14	8.24185e-13	1.14515	5.58676e-09	5.64185e-08	1.3646	5.10695e-13	3.29044e-12	PREDICTED: rust resistance kinase Lr10-like, partial [Capsicum annuum]	-	-	-	-	-	-	-	-	Rust	Rust resistance kinase Lr10 OS=Triticum aestivum GN=LRK10 PE=2 SV=1
Gene:Capana00g003841	843				1.10159	4.25214e-05	0.000180658	1.47734	1.87142e-11	2.28209e-10	1.71326	8.40941e-17	6.47543e-16	PREDICTED: rust resistance kinase Lr10-like, partial [Capsicum annuum]	-	-	-	-	-	-	-	-	-	-
Gene:Capana00g003845	1578							1.42081	0.00617898	0.0251615	2.06639	1.94213e-05	7.08094e-05	XP_009592348.2 PREDICTED: rust resistance kinase Lr10-like isoform X2 [Nicotiana tomentosiformis];PREDICTED: rust resistance kinase Lr10-like isoform X1 [Nicotiana tomentosiformis] &gt	-	-	-	-	-	-	-	-	Rust	Rust resistance kinase Lr10 OS=Triticum aestivum GN=LRK10 PE=2 SV=1
Gene:Capana00g003846	2198				1.38651	1.3906e-19	1.84201e-18	2.20504	9.65573e-109	7.20286e-107	1.86117	1.95106e-68	4.99726e-67	PREDICTED: rust resistance kinase Lr10-like [Capsicum annuum]	-	-	-	-	-	-	-	-	Rust	Rust resistance kinase Lr10 OS=Triticum aestivum GN=LRK10 PE=2 SV=1
Gene:Capana00g003850	898										-1.34917	2.26752e-81	6.89921e-80	PREDICTED: peptidyl-prolyl cis-trans isomerase FKBP20-2, chloroplastic isoform X3 [Capsicum annuum];PREDICTED: peptidyl-prolyl cis-trans isomerase FKBP20-2, chloroplastic isoform X1 [Capsicum annuum];PREDICTED: peptidyl-prolyl cis-trans isomerase FKBP20-2, chloroplastic isoform X2 [Capsicum annuum]	GO:0006457;GO:0055114;GO:0005789;GO:0016853;GO:0016491;GO:0005528;GO:0061077;GO:0031977;GO:0009579;GO:0009507;GO:0003755;GO:0010207	protein folding;oxidation-reduction process;endoplasmic reticulum membrane;isomerase activity;oxidoreductase activity;FK506 binding;chaperone-mediated protein folding;thylakoid lumen;thylakoid;chloroplast;peptidyl-prolyl cis-trans isomerase activity;photosystem II assembly	-	-	-	-	-	KOG0549(O)(FKBP-type peptidyl-prolyl cis-trans isomerase);KOG0544(O)(FKBP-type peptidyl-prolyl cis-trans isomerase)	Peptidyl-prolyl	Peptidyl-prolyl cis-trans isomerase FKBP20-2, chloroplastic OS=Arabidopsis thaliana GN=FKBP20-2 PE=1 SV=1
Gene:Capana00g003858	948	1.02381	8.37246e-16	4.67785e-14				3.28673	0	0				LEAF RUST 10 DISEASE-RESISTANCE LOCUS RECEPTOR-LIKE PROTEIN KINASE-like 2.1 [Capsicum annuum]	GO:0030247;GO:0016021;GO:0016020	polysaccharide binding;integral component of membrane;membrane	-	-	-	-	-	-	-	-
Gene:Capana00g003860	1044	3.40081	1.30656e-31	1.45545e-29	1.62684	0.000261449	0.000989794	3.79334	7.16647e-54	2.91925e-52	2.97625	8.56772e-28	9.71347e-27	PREDICTED: RING-H2 finger protein ATL22-like [Capsicum annuum]	GO:0008270;GO:0046872;GO:0016020;GO:0016021	zinc ion binding;metal ion binding;membrane;integral component of membrane	-	-	-	-	-	-	RING-H2;Putative	RING-H2 finger protein ATL22 OS=Arabidopsis thaliana GN=ATL22 PE=2 SV=2;Putative RING-H2 finger protein ATL21B OS=Arabidopsis thaliana GN=ATL21B PE=3 SV=1
Gene:Capana00g003863	7304				2.80955	8.72007e-59	3.76889e-57				1.92699	0	0	PREDICTED: glutamate synthase 1 [NADH], chloroplastic [Capsicum annuum]	-	-	K00264	GLT1	http://www.genome.jp/dbget-bin/www_bget?ko:K00264	Alanine, aspartate and glutamate metabolism;Nitrogen metabolism;Biosynthesis of amino acids	ko00250,ko00910,ko01230	KOG0399(E)(Glutamate synthase)	Glutamate	Glutamate synthase 1 [NADH], chloroplastic OS=Arabidopsis thaliana GN=GLT1 PE=1 SV=2
Gene:Capana00g003875	825				2.87637	8.41102e-07	4.45785e-06	2.38558	3.12274e-05	0.000203326				PREDICTED: uncharacterized protein At5g39865-like [Solanum pennellii]	-	-	K17479	GRXCR1	http://www.genome.jp/dbget-bin/www_bget?ko:K17479	-	-	KOG1752(O)(Glutaredoxin and related proteins)	Uncharacterized	Uncharacterized protein At5g39865 OS=Arabidopsis thaliana GN=At5g39865 PE=2 SV=1
Gene:Capana00g003879	666							-1.14	1.84555e-06	1.42662e-05				PREDICTED: RING-H2 finger protein ATL78-like [Capsicum annuum]	GO:0016021;GO:0016020;GO:0046872;GO:0008270	integral component of membrane;membrane;metal ion binding;zinc ion binding	K19040	ATL76S	http://www.genome.jp/dbget-bin/www_bget?ko:K19040	-	-	-	RING-H2	RING-H2 finger protein ATL78 OS=Arabidopsis thaliana GN=ATL78 PE=2 SV=1
Gene:Capana00g003888	528				-2.44881	3.04611e-13	2.82216e-12				-2.73159	1.88795e-26	2.05498e-25	PREDICTED: 21 kDa protein-like [Capsicum annuum]	GO:0004857	enzyme inhibitor activity	-	-	-	-	-	-	Pectinesterase	Pectinesterase inhibitor 6 OS=Arabidopsis thaliana GN=PMEI6 PE=2 SV=1
Gene:Capana00g003889	2724							1.06233	7.05839e-17	1.18142e-15				PREDICTED: probable folate-biopterin transporter 2 isoform X1 [Capsicum annuum];PREDICTED: probable folate-biopterin transporter 2 isoform X2 [Capsicum annuum]	GO:0006810;GO:0016021;GO:0016020	transport;integral component of membrane;membrane	-	-	-	-	-	-	Probable	Probable folate-biopterin transporter 2 OS=Arabidopsis thaliana GN=At5g25050 PE=2 SV=1
Gene:Capana00g003944	1203				-1.5115	2.79044e-05	0.000121894				-1.83134	2.11323e-11	1.24339e-10	PREDICTED: endoglucanase 3-like [Capsicum annuum]	GO:0016798;GO:0004553;GO:0000272;GO:0008810;GO:0016787;GO:0030245;GO:0005975;GO:0003824;GO:0008152	hydrolase activity, acting on glycosyl bonds;hydrolase activity, hydrolyzing O-glycosyl compounds;polysaccharide catabolic process;cellulase activity;hydrolase activity;cellulose catabolic process;carbohydrate metabolic process;catalytic activity;metabolic process	K01179	E3.2.1.4	http://www.genome.jp/dbget-bin/www_bget?ko:K01179	Starch and sucrose metabolism	ko00500	-	Endoglucanase	Endoglucanase 3 OS=Arabidopsis thaliana GN=CEL5 PE=2 SV=2
Gene:Capana00g003947	2676				4.57734	5.71475e-06	2.73893e-05	3.81862	3.83365e-05	0.000246253	4.68174	3.61976e-08	1.69221e-07	PREDICTED: potassium channel AKT1-like [Capsicum annuum]	GO:0005216;GO:0005887;GO:0016021;GO:0006811;GO:0006813;GO:0055085;GO:0016020;GO:0042391;GO:0006810;GO:0005249	ion channel activity;integral component of plasma membrane;integral component of membrane;ion transport;potassium ion transport;transmembrane transport;membrane;regulation of membrane potential;transport;voltage-gated potassium channel activity	-	-	-	-	-	KOG0498(PT)(K+-channel ERG and related proteins, contain PAS/PAC sensor domain)	Potassium	Potassium channel AKT1 OS=Arabidopsis thaliana GN=AKT1 PE=1 SV=2
Gene:Capana00g003963	1302				5.06691	0.00327567	0.0100936							PREDICTED: basic 7S globulin 2-like [Capsicum annuum]	GO:0030163;GO:0004190;GO:0006508	protein catabolic process;aspartic-type endopeptidase activity;proteolysis	-	-	-	-	-	-	Basic	Basic 7S globulin OS=Glycine max GN=BG PE=1 SV=2
Gene:Capana00g003966	884	1.1487	0.00140771	0.0153513	5.55104	1.14009e-124	1.27079e-122	4.1121	4.72563e-33	1.325e-31	5.52385	1.56793e-75	4.42535e-74	PREDICTED: uncharacterized isomerase BH0283-like [Capsicum annuum]	GO:0003824;GO:0009058	catalytic activity;biosynthetic process	-	-	-	-	-	KOG3033(R)(Predicted PhzC/PhzF-type epimerase)	Uncharacterized	Uncharacterized isomerase BH0283 OS=Bacillus halodurans (strain ATCC BAA-125 / DSM 18197 / FERM 7344 / JCM 9153 / C-125) GN=BH0283 PE=3 SV=1
Gene:Capana00g003970	1362										-1.12406	4.51072e-05	0.00015788	PREDICTED: protein trichome birefringence-like 10 isoform X1 [Capsicum annuum]	GO:0016020;GO:0005794;GO:0016021;GO:0071554;GO:0016413	membrane;Golgi apparatus;integral component of membrane;cell wall organization or biogenesis;O-acetyltransferase activity	-	-	-	-	-	-	Protein	Protein trichome birefringence-like 10 OS=Arabidopsis thaliana GN=TBL10 PE=2 SV=1
Gene:Capana00g003977	507				-1.05807	1.79781e-17	2.13972e-16				-1.48906	8.27979e-224	7.64101e-222	PREDICTED: 30S ribosomal protein S13, chloroplastic [Capsicum annuum]	GO:0042254;GO:0003723;GO:0006412;GO:0003735;GO:0015935;GO:0005622;GO:0005840;GO:0005829;GO:0003676	ribosome biogenesis;RNA binding;translation;structural constituent of ribosome;small ribosomal subunit;intracellular;ribosome;cytosol;nucleic acid binding	K02952	RP-S13,rpsM	http://www.genome.jp/dbget-bin/www_bget?ko:K02952	Ribosome	ko03010	KOG3311(J)(Ribosomal protein S18)	30S	30S ribosomal protein S13, chloroplastic OS=Arabidopsis thaliana GN=RPS13 PE=2 SV=1
Gene:Capana00g003979	570				-1.21063	0.00379227	0.0115305				-1.36348	0.000162808	0.000531336	PREDICTED: uncharacterized protein LOC107856143 [Capsicum annuum] &gt;XP_016556623.1 PREDICTED: uncharacterized protein LOC107856143 [Capsicum annuum]	GO:0006474;GO:0004596;GO:0008080;GO:0031248	N-terminal protein amino acid acetylation;peptide alpha-N-acetyltransferase activity;N-acetyltransferase activity;protein acetyltransferase complex	-	-	-	-	-	-	-	-
Gene:Capana00g003984	1674										-2.45386	1.28318e-06	5.27407e-06	PREDICTED: protein NRT1/ PTR FAMILY 1.2-like isoform X1 [Capsicum annuum]	-	-	K14638	SLC15A3_4,PHT	http://www.genome.jp/dbget-bin/www_bget?ko:K14638	-	-	-	Protein	Protein NRT1/ PTR FAMILY 1.2 OS=Arabidopsis thaliana GN=NPF1.2 PE=1 SV=1
Gene:Capana00g004030	1652				-6.07094	4.47991e-227	1.30073e-224				-5.0901	0	0	XP_016554511.1 PREDICTED: zinc finger protein CONSTANS-LIKE 9-like [Capsicum annuum] &gt;PREDICTED: zinc finger protein CONSTANS-LIKE 9-like [Capsicum annuum] &gt;XP_016554513.1 PREDICTED: zinc finger protein CONSTANS-LIKE 9-like [Capsicum annuum] &gt;XP_016554512.1 PREDICTED: zinc finger protein CONSTANS-LIKE 9-like [Capsicum annuum] &gt;XP_016554514.1 PREDICTED: zinc finger protein CONSTANS-LIK…	-	-	-	-	-	-	-	-	Zinc;Zinc	Zinc finger protein CONSTANS-LIKE 10 OS=Arabidopsis thaliana GN=COL10 PE=1 SV=1;Zinc finger protein CONSTANS-LIKE 9 OS=Arabidopsis thaliana GN=COL9 PE=2 SV=1
Gene:Capana00g004053	774				-2.98511	2.17485e-06	1.09727e-05	-1.20097	0.000598836	0.00311794	-2.75485	2.40381e-09	1.22584e-08	XP_016554519.1 PREDICTED: fasciclin-like arabinogalactan protein 7 [Capsicum annuum];PREDICTED: fasciclin-like arabinogalactan protein 7 [Capsicum annuum] &gt	-	-	-	-	-	-	-	-	Fasciclin-like	Fasciclin-like arabinogalactan protein 7 OS=Arabidopsis thaliana GN=FLA7 PE=1 SV=1
Gene:Capana00g004056	684				-1.1245	0.00128192	0.00428971							PREDICTED: thymidine kinase-like [Capsicum annuum]	GO:0000166;GO:0004797;GO:0016310;GO:0005524;GO:0016301;GO:0071897;GO:0016740	nucleotide binding;thymidine kinase activity;phosphorylation;ATP binding;kinase activity;DNA biosynthetic process;transferase activity	K00857	tdk,TK	http://www.genome.jp/dbget-bin/www_bget?ko:K00857	Pyrimidine metabolism	ko00240	-	Thymidine	Thymidine kinase OS=Oryza sativa subsp. japonica GN=TK PE=2 SV=2
Gene:Capana00g004057	2042										1.11368	5.83787e-23	5.66269e-22	PREDICTED: probable WRKY transcription factor 33 isoform X1 [Capsicum annuum]	GO:0043565;GO:0006355;GO:0003700	sequence-specific DNA binding;regulation of transcription, DNA-templated;transcription factor activity, sequence-specific DNA binding	K18834	WRKY1	http://www.genome.jp/dbget-bin/www_bget?ko:K18834	Plant-pathogen interaction	ko04626	-	Probable	Probable WRKY transcription factor 20 OS=Arabidopsis thaliana GN=WRKY20 PE=2 SV=1
Gene:Capana00g004069	1336										-1.38417	0.000720618	0.00215283	PREDICTED: meiotic spindle formation protein mei-1 isoform X1 [Capsicum annuum] &gt;XP_016553808.1 PREDICTED: meiotic spindle formation protein mei-1 isoform X1 [Capsicum annuum]	-	-	-	-	-	-	-	KOG0737(O)(AAA+-type ATPase)	Cell	Cell division cycle protein 48 homolog AF_1297 OS=Archaeoglobus fulgidus (strain ATCC 49558 / VC-16 / DSM 4304 / JCM 9628 / NBRC 100126) GN=AF_1297 PE=3 SV=1
Gene:Capana00g004086	1560				2.49426	1.06737e-08	6.86961e-08				3.51532	6.02922e-14	4.08877e-13	PREDICTED: sugar carrier protein C-like isoform X1 [Capsicum annuum]	GO:0006810;GO:0005215;GO:0016021;GO:0022891;GO:0016020;GO:0022857;GO:0055085	transport;transporter activity;integral component of membrane;substrate-specific transmembrane transporter activity;membrane;transmembrane transporter activity;transmembrane transport	-	-	-	-	-	-	Sugar	Sugar carrier protein C OS=Ricinus communis GN=STC PE=2 SV=1
Gene:Capana00g004093	1631				-1.36897	1.03471e-27	1.93721e-26							PREDICTED: uncharacterized protein LOC107855591 [Capsicum annuum];PREDICTED: uncharacterized protein LOC107855577 [Capsicum annuum]	GO:0003676	nucleic acid binding	K02945	RP-S1,rpsA	http://www.genome.jp/dbget-bin/www_bget?ko:K02945	Ribosome	ko03010	-	30S;30S	30S ribosomal protein S1, chloroplastic OS=Spinacia oleracea GN=RPS1 PE=1 SV=1;30S ribosomal protein S1 OS=Synechococcus sp. (strain ATCC 27144 / PCC 6301 / SAUG 1402/1) GN=rpsA PE=1 SV=4
Gene:Capana00g004094	876							5.73541	8.58698e-05	0.000520104				PREDICTED: uncharacterized protein LOC107855577 [Capsicum annuum]	GO:0003676	nucleic acid binding	K02945	RP-S1,rpsA	http://www.genome.jp/dbget-bin/www_bget?ko:K02945	Ribosome	ko03010	-	-	-
Gene:Capana00g004095	420				-1.39231	9.21757e-07	4.87098e-06							PREDICTED: protein SSUH2 homolog [Capsicum annuum]	GO:0051082;GO:0031072	unfolded protein binding;heat shock protein binding	-	-	-	-	-	-	-	-
Gene:Capana00g004100	2585										1.26102	3.16132e-75	8.87421e-74	PREDICTED: type IV inositol polyphosphate 5-phosphatase 3-like isoform X2 [Capsicum annuum];PREDICTED: type IV inositol polyphosphate 5-phosphatase 3-like isoform X1 [Capsicum annuum]	GO:0016787;GO:0046856	hydrolase activity;phosphatidylinositol dephosphorylation	-	-	-	-	-	KOG0565(U)(Inositol polyphosphate 5-phosphatase and related proteins)	Type	Type IV inositol polyphosphate 5-phosphatase 3 OS=Arabidopsis thaliana GN=IP5P3 PE=1 SV=1
Gene:Capana00g004105	2181										-2.13635	0.00177021	0.00496727	PREDICTED: programmed cell death protein 4 [Capsicum annuum] &gt;XP_016556116.1 PREDICTED: programmed cell death protein 4 [Capsicum annuum]	-	-	K16865	PDCD4	http://www.genome.jp/dbget-bin/www_bget?ko:K16865	-	-	KOG0403(T)(Neoplastic transformation suppressor Pdcd4/MA-3, contains MA3 domain)	Programmed	Programmed cell death protein 4 OS=Gallus gallus GN=PDCD4 PE=2 SV=1
Gene:Capana00g004111	963	1.52407	4.97814e-10	1.7783e-08	2.28339	1.75634e-20	2.43206e-19				2.3882	4.57142e-38	6.73969e-37	PREDICTED: probable aquaporin TIP4-3 [Capsicum annuum]	GO:0016020;GO:0015250;GO:0009705;GO:0009992;GO:0016021;GO:0034220;GO:0015254;GO:0005887;GO:0005215;GO:0006810;GO:0042807	membrane;water channel activity;plant-type vacuole membrane;cellular water homeostasis;integral component of membrane;ion transmembrane transport;glycerol channel activity;integral component of plasma membrane;transporter activity;transport;central vacuole	-	-	-	-	-	KOG0223(G)(Aquaporin (major intrinsic protein family))	Probable	Probable aquaporin PIP2-8 OS=Arabidopsis thaliana GN=PIP2-8 PE=1 SV=1
Gene:Capana00g004112	672	2.27341	0.00492348	0.0435023	4.0459	2.34974e-09	1.60832e-08	4.90923	4.92169e-15	7.50655e-14	5.38558	8.78534e-19	7.32812e-18	PREDICTED: probable WRKY transcription factor 51 [Capsicum annuum]	GO:0043565;GO:0006355;GO:0003700	sequence-specific DNA binding;regulation of transcription, DNA-templated;transcription factor activity, sequence-specific DNA binding	-	-	-	-	-	-	Probable	Probable WRKY transcription factor 51 OS=Arabidopsis thaliana GN=WRKY51 PE=1 SV=1
Gene:Capana00g004119	1767										-4.28463	0.016662	0.039098	PREDICTED: putative clathrin assembly protein At1g03050 [Capsicum annuum]	GO:0005545;GO:0005543;GO:0048268;GO:0030136;GO:0030276	1-phosphatidylinositol binding;phospholipid binding;clathrin coat assembly;clathrin-coated vesicle;clathrin binding	K20043	SNAP91,AP180,CALM	http://www.genome.jp/dbget-bin/www_bget?ko:K20043	-	-	KOG0251(TU)(Clathrin assembly protein AP180 and related proteins, contain ENTH domain)	Putative	Putative clathrin assembly protein At1g03050 OS=Arabidopsis thaliana GN=At1g03050 PE=2 SV=1
Gene:Capana00g004120	1368	-2.00171	0.000304557	0.00409874										PREDICTED: uncharacterized protein C57A7.06 [Solanum tuberosum];PREDICTED: uncharacterized protein LOC107847494 [Capsicum annuum]	GO:0005730;GO:0030490;GO:0032040;GO:0006364;GO:0016787	nucleolus;maturation of SSU-rRNA;small-subunit processome;rRNA processing;hydrolase activity	K14567	UTP14	http://www.genome.jp/dbget-bin/www_bget?ko:K14567	Ribosome biogenesis in eukaryotes	ko03008	KOG2172(S)(Uncharacterized conserved protein)	-	-
Gene:Capana00g004123	4454				6.90024	6.03892e-05	0.00025083	7.93256	1.55227e-26	3.60513e-25	8.63097	4.4273e-32	5.64788e-31	PREDICTED: aminotransferase ALD1 [Capsicum annuum]	GO:0003824;GO:0009089;GO:0009862;GO:0042742;GO:0009058;GO:0030170;GO:0008483;GO:0010150;GO:0010285	catalytic activity;lysine biosynthetic process via diaminopimelate;systemic acquired resistance, salicylic acid mediated signaling pathway;defense response to bacterium;biosynthetic process;pyridoxal phosphate binding;transaminase activity;leaf senescence;L,L-diaminopimelate aminotransferase activity	K10206	E2.6.1.83	http://www.genome.jp/dbget-bin/www_bget?ko:K10206	Lysine biosynthesis;Biosynthesis of amino acids	ko00300,ko01230	KOG0257(E)(Kynurenine aminotransferase, glutamine transaminase K)	Aminotransferase	Aminotransferase ALD1 OS=Arabidopsis thaliana GN=ALD1 PE=1 SV=2
Gene:Capana00g004127	2609				-1.24378	5.93885e-14	5.75704e-13				-1.52522	2.28994e-31	2.85793e-30	PREDICTED: auxin response factor 8-like [Capsicum annuum]	-	-	-	-	-	-	-	-	Auxin	Auxin response factor 8 OS=Arabidopsis thaliana GN=ARF8 PE=2 SV=2
Gene:Capana00g004133	1239				2.89761	4.34866e-17	5.07997e-16				1.71472	5.15157e-09	2.56047e-08	PREDICTED: uncharacterized protein LOC107853233 [Capsicum annuum]	GO:0016021;GO:0055085;GO:0016020	integral component of membrane;transmembrane transport;membrane	-	-	-	-	-	-	Protein	Protein PIN-LIKES 1 OS=Arabidopsis thaliana GN=PILS1 PE=2 SV=1
Gene:Capana00g004135	990	2.3537	8.05004e-70	1.90631e-67	1.51588	2.6207e-13	2.43681e-12	1.72677	1.35676e-34	3.93504e-33	1.52357	3.55525e-24	3.61181e-23	PREDICTED: GDSL esterase/lipase At5g55050-like [Capsicum annuum]	GO:0016788	hydrolase activity, acting on ester bonds	-	-	-	-	-	-	GDSL	GDSL esterase/lipase At5g55050 OS=Arabidopsis thaliana GN=At5g55050 PE=2 SV=1
Gene:Capana00g004142	612										-1.32068	0.00768368	0.019316	PREDICTED: pentatricopeptide repeat-containing protein At5g66520-like [Capsicum annuum]	-	-	-	-	-	-	-	-	Pentatricopeptide	Pentatricopeptide repeat-containing protein At2g02980, chloroplastic OS=Arabidopsis thaliana GN=PCMP-H26 PE=2 SV=2
Gene:Capana00g004144	1856				-1.79924	2.86343e-14	2.82599e-13				-1.47953	5.73875e-15	4.05797e-14	PREDICTED: polycomb group protein FERTILIZATION-INDEPENDENT ENDOSPERM-like [Capsicum annuum]	GO:0006349;GO:2000014;GO:0005677;GO:0043078;GO:0016571	regulation of gene expression by genetic imprinting;regulation of endosperm development;chromatin silencing complex;polar nucleus;histone methylation	K11462	EED	http://www.genome.jp/dbget-bin/www_bget?ko:K11462	-	-	-	Polycomb	Polycomb group protein FERTILIZATION-INDEPENDENT ENDOSPERM OS=Arabidopsis thaliana GN=FIE PE=1 SV=2
Gene:Capana00g004148	3636				-1.70542	9.08329e-07	4.80214e-06				-1.10501	0.00045338	0.0013955	PREDICTED: putative multidrug resistance protein [Capsicum annuum]	GO:0000166;GO:0016021;GO:0055085;GO:0016020;GO:0005524;GO:0016887;GO:0006810;GO:0042626	nucleotide binding;integral component of membrane;transmembrane transport;membrane;ATP binding;ATPase activity;transport;ATPase activity, coupled to transmembrane movement of substances	K05658	ABCB1	http://www.genome.jp/dbget-bin/www_bget?ko:K05658	ABC transporters	ko02010	-	Putative	Putative multidrug resistance protein OS=Oryza sativa subsp. japonica GN=Os02g0190300 PE=3 SV=1
Gene:Capana00g004151	1077				-4.7199	0	0				-3.87922	0	0	PREDICTED: thiamine thiazole synthase 1, chloroplastic [Capsicum annuum]	GO:0016491;GO:0055114;GO:0009536;GO:0006950;GO:0052837;GO:0009228;GO:0009570;GO:0009507;GO:0046872;GO:0005829	oxidoreductase activity;oxidation-reduction process;plastid;response to stress;thiazole biosynthetic process;thiamine biosynthetic process;chloroplast stroma;chloroplast;metal ion binding;cytosol	K03146	THI4,THI1	http://www.genome.jp/dbget-bin/www_bget?ko:K03146	Thiamine metabolism	ko00730	-	Thiamine	Thiamine thiazole synthase, chloroplastic OS=Citrus sinensis GN=THI1 PE=2 SV=1
Gene:Capana00g004152	1647				-1.96091	9.88971e-107	8.74838e-105				-1.54342	0	0	PREDICTED: pectinesterase 2.2-like [Capsicum annuum]	GO:0016787;GO:0005618;GO:0030599;GO:0016021;GO:0046910;GO:0045330;GO:0005576;GO:0016020;GO:0071555;GO:0071944;GO:0042545;GO:0045490;GO:0004857;GO:0009835	hydrolase activity;cell wall;pectinesterase activity;integral component of membrane;pectinesterase inhibitor activity;aspartyl esterase activity;extracellular region;membrane;cell wall organization;cell periphery;cell wall modification;pectin catabolic process;enzyme inhibitor activity;fruit ripening	K01051	E3.1.1.11	http://www.genome.jp/dbget-bin/www_bget?ko:K01051	Pentose and glucuronate interconversions	ko00040	-	Pectinesterase	Pectinesterase 1 OS=Solanum lycopersicum GN=PME1.9 PE=1 SV=5
Gene:Capana00g004154	1237							1.12169	7.04416e-27	1.65938e-25				PREDICTED: TBC1 domain family member 17 [Capsicum annuum]	-	-	-	-	-	-	-	KOG2197(T)(Ypt/Rab-specific GTPase-activating protein GYP7 and related proteins)	GTPase-activating;TBC1;TBC1	GTPase-activating protein GYP7 OS=Saccharomyces cerevisiae (strain ATCC 204508 / S288c) GN=GYP7 PE=1 SV=1;TBC1 domain family member 15 OS=Homo sapiens GN=TBC1D15 PE=1 SV=2;TBC1 domain family member 15 OS=Mus musculus GN=Tbc1d15 PE=1 SV=1
Gene:Capana00g004160	825				1.86393	3.50319e-14	3.44041e-13				1.76257	1.79358e-12	1.12212e-11	PREDICTED: LOW QUALITY PROTEIN: septum-promoting GTP-binding protein 1 [Capsicum annuum]	-	-	K07976	RAB	http://www.genome.jp/dbget-bin/www_bget?ko:K07976	-	-	KOG0093(U)(GTPase Rab3, small G protein superfamily)	Septum-promoting	Septum-promoting GTP-binding protein 1 OS=Schizosaccharomyces pombe (strain 972 / ATCC 24843) GN=spg1 PE=1 SV=1
Gene:Capana00g004163	501										-1.76822	0.0187973	0.0435477	PREDICTED: uncharacterized protein LOC107856381 [Capsicum annuum] &gt;XP_016556890.1 PREDICTED: uncharacterized protein LOC107856381 [Capsicum annuum]	-	-	-	-	-	-	-	-	-	-
Gene:Capana00g004188	1643				3.19239	2.10529e-31	4.4534e-30				2.15248	5.44856e-13	3.50618e-12	PREDICTED: LOW QUALITY PROTEIN: 1-acyl-sn-glycerol-3-phosphate acyltransferase-like [Capsicum annuum];XP_019196511.1 PREDICTED: 1-acyl-sn-glycerol-3-phosphate acyltransferase-like [Ipomoea nil];PREDICTED: 1-acyl-sn-glycerol-3-phosphate acyltransferase-like [Ipomoea nil] &gt	GO:0016021;GO:0016020;GO:0003841;GO:0008654;GO:0006629;GO:0016746;GO:0008152;GO:0016740	integral component of membrane;membrane;1-acylglycerol-3-phosphate O-acyltransferase activity;phospholipid biosynthetic process;lipid metabolic process;transferase activity, transferring acyl groups;metabolic process;transferase activity	K13509	AGPAT1_2	http://www.genome.jp/dbget-bin/www_bget?ko:K13509	Glycerolipid metabolism;Glycerophospholipid metabolism	ko00561,ko00564	KOG2848(I)(1-acyl-sn-glycerol-3-phosphate acyltransferase)	1-acyl-sn-glycerol-3-phosphate;1-acyl-sn-glycerol-3-phosphate	1-acyl-sn-glycerol-3-phosphate acyltransferase OS=Limnanthes douglasii GN=PLSC PE=2 SV=1;1-acyl-sn-glycerol-3-phosphate acyltransferase OS=Cocos nucifera PE=1 SV=1
Gene:Capana00g004197	1501				1.95882	3.4709e-31	7.29072e-30				1.17491	5.48662e-13	3.53005e-12	PREDICTED: mimitin, mitochondrial isoform X1 [Capsicum annuum];PREDICTED: aconitate hydratase, cytoplasmic [Capsicum annuum];PREDICTED: mimitin, mitochondrial isoform X2 [Capsicum annuum]	GO:0008137;GO:0009055;GO:0016020	NADH dehydrogenase (ubiquinone) activity;electron carrier activity;membrane	K01681;K18160	ACO,acnA;NDUFAF2	http://www.genome.jp/dbget-bin/www_bget?ko:K01681;http://www.genome.jp/dbget-bin/www_bget?ko:K18160	Citrate cycle (TCA cycle);Glyoxylate and dicarboxylate metabolism;2-Oxocarboxylic acid metabolism;Biosynthesis of amino acids;Carbon metabolism	ko00020,ko00630,ko01210,ko01230,ko01200	KOG0452(AJ)(RNA-binding translational regulator IRP (aconitase superfamily));KOG0454(E)(3-isopropylmalate dehydratase (aconitase superfamily))	Aconitate;Aconitate	Aconitate hydratase, cytoplasmic OS=Cucurbita maxima PE=2 SV=1;Aconitate hydratase 3, mitochondrial OS=Arabidopsis thaliana GN=ACO3 PE=1 SV=2
Gene:Capana00g004198	618	1.26967	0.00147018	0.0159113	5.1575	1.54125e-86	1.05897e-84	3.24063	1.57934e-43	5.44788e-42	3.3092	2.45694e-47	4.38742e-46	PREDICTED: uncharacterized protein LOC107856322 [Capsicum annuum] &gt;XP_016556801.1 PREDICTED: uncharacterized protein LOC107856322 [Capsicum annuum]	-	-	-	-	-	-	-	-	-	-
Gene:Capana00g004199	996				9.31964	2.06242e-19	2.71592e-18							PREDICTED: heterodimeric geranylgeranyl pyrophosphate synthase small subunit, chloroplastic-like isoform X1 [Capsicum annuum]	GO:0008299	isoprenoid biosynthetic process	K13789	GGPS	http://www.genome.jp/dbget-bin/www_bget?ko:K13789	Terpenoid backbone biosynthesis	ko00900	-	Heterodimeric	Heterodimeric geranylgeranyl pyrophosphate synthase small subunit, chloroplastic OS=Arabidopsis thaliana GN=GGR PE=1 SV=2
Gene:Capana00g004218	573				1.44368	5.09939e-08	3.07526e-07							PREDICTED: 21.7 kDa class VI heat shock protein [Capsicum annuum]	-	-	K13993	HSP20	http://www.genome.jp/dbget-bin/www_bget?ko:K13993	Protein processing in endoplasmic reticulum	ko04141	-	21.7	21.7 kDa class VI heat shock protein OS=Arabidopsis thaliana GN=HSP21.7 PE=2 SV=1
Gene:Capana00g004219	2655				-1.55571	0.00482522	0.0143347				-1.50935	0.00122659	0.0035354	PREDICTED: formin-like protein 5 [Capsicum annuum]	-	-	-	-	-	-	-	KOG1922(TZ)(Rho GTPase effector BNI1 and related formins)	Formin-like	Formin-like protein 5 OS=Arabidopsis thaliana GN=FH5 PE=2 SV=2
Gene:Capana00g004237	1508										1.20657	4.73745e-26	5.10299e-25	PREDICTED: cytochrome P450 78A3-like [Capsicum annuum]	GO:0020037;GO:0004497;GO:0016491;GO:0055114;GO:0044550;GO:0016705;GO:0005506;GO:0016020;GO:0046872;GO:0016021;GO:0016709	heme binding;monooxygenase activity;oxidoreductase activity;oxidation-reduction process;secondary metabolite biosynthetic process;oxidoreductase activity, acting on paired donors, with incorporation or reduction of molecular oxygen;iron ion binding;membrane;metal ion binding;integral component of membrane;oxidoreductase activity, acting on paired donors, with incorporation or reduction of molecul…	-	-	-	-	-	-	Cytochrome;Cytochrome	Cytochrome P450 78A3 OS=Glycine max GN=CYP78A3 PE=2 SV=1;Cytochrome P450 78A9 OS=Arabidopsis thaliana GN=CYP78A9 PE=2 SV=1
Gene:Capana00g004242	564							5.29163	3.28344e-06	2.4554e-05	5.98492	6.20857e-08	2.85317e-07	PREDICTED: LOB domain-containing protein 1-like [Capsicum annuum]	-	-	-	-	-	-	-	-	LOB	LOB domain-containing protein 1 OS=Arabidopsis thaliana GN=LBD1 PE=2 SV=1
Gene:Capana00g004245	3630				-1.34793	2.17518e-20	2.9982e-19				-1.1406	4.3755e-15	3.11341e-14	PREDICTED: uncharacterized protein LOC107855648 isoform X1 [Capsicum annuum] &gt;XP_016556153.1 PREDICTED: uncharacterized protein LOC107855648 isoform X1 [Capsicum annuum];-hydroxylase 3-like [Solanum tuberosum];PREDICTED: uncharacterized protein LOC107855648 isoform X2 [Capsicum annuum];PREDICTED: abscisic acid 8&apos	GO:0046872;GO:0007275;GO:0010268;GO:0016020;GO:0016021;GO:0043022;GO:0016132;GO:0016125;GO:0004497;GO:0020037;GO:0005509;GO:0005506;GO:0016705;GO:0016491;GO:0055114	metal ion binding;multicellular organism development;brassinosteroid homeostasis;membrane;integral component of membrane;ribosome binding;brassinosteroid biosynthetic process;sterol metabolic process;monooxygenase activity;heme binding;calcium ion binding;iron ion binding;oxidoreductase activity, acting on paired donors, with incorporation or reduction of molecular oxygen;oxidoreductase activity;…	K17800	LETM1,MDM38	http://www.genome.jp/dbget-bin/www_bget?ko:K17800	-	-	-	-	-
Gene:Capana00g004263	880				1.21504	1.19541e-05	5.50294e-05				1.02599	2.09207e-12	1.30414e-11	PREDICTED: uncharacterized protein LOC107852957 [Capsicum annuum]	GO:0016021;GO:0055085;GO:0016020	integral component of membrane;transmembrane transport;membrane	-	-	-	-	-	-	-	-
Gene:Capana00g004264	1452										-2.38628	0.0198223	0.0456772	PREDICTED: tetracycline resistance protein, class B-like [Capsicum annuum]	-	-	-	-	-	-	-	-	-	-
Gene:Capana00g004265	1017				5.16109	0.0017782	0.00580263							PREDICTED: uncharacterized protein LOC107852958 [Capsicum annuum]	-	-	-	-	-	-	-	-	-	-
Gene:Capana00g004268	918	6.44657	1.24206e-44	1.93103e-42				7.53835	1.22773e-113	9.6761e-112	3.62594	3.59339e-16	2.691e-15	PREDICTED: lignin-forming anionic peroxidase-like [Capsicum annuum]	-	-	K00430	E1.11.1.7	http://www.genome.jp/dbget-bin/www_bget?ko:K00430	Phenylpropanoid biosynthesis	ko00940	-	Lignin-forming	Lignin-forming anionic peroxidase OS=Nicotiana sylvestris PE=2 SV=1
Gene:Capana00g004269	960	2.94647	0.0014739	0.0159467	4.96984	6.59326e-11	5.1615e-10	4.54353	1.28171e-21	2.60028e-20	4.78114	1.77606e-24	1.82787e-23	PREDICTED: lignin-forming anionic peroxidase [Capsicum annuum]	GO:0020037;GO:0006979;GO:0016491;GO:0055114;GO:0042744;GO:0046872;GO:0005576;GO:0004601	heme binding;response to oxidative stress;oxidoreductase activity;oxidation-reduction process;hydrogen peroxide catabolic process;metal ion binding;extracellular region;peroxidase activity	K00430	E1.11.1.7	http://www.genome.jp/dbget-bin/www_bget?ko:K00430	Phenylpropanoid biosynthesis	ko00940	-	Lignin-forming	Lignin-forming anionic peroxidase OS=Nicotiana sylvestris PE=2 SV=1
Gene:Capana00g004275	432				1.70799	9.58934e-17	1.09497e-15	3.33899	1.24526e-56	5.26785e-55	2.12786	2.76599e-16	2.08342e-15	PREDICTED: multiprotein-bridging factor 1c [Capsicum annuum]	GO:0043565;GO:0005730;GO:0003713;GO:0003677	sequence-specific DNA binding;nucleolus;transcription coactivator activity;DNA binding	K03627	MBF1	http://www.genome.jp/dbget-bin/www_bget?ko:K03627	-	-	KOG3398(K)(Transcription factor MBF1)	Multiprotein-bridging	Multiprotein-bridging factor 1c OS=Arabidopsis thaliana GN=MBF1C PE=1 SV=1
Gene:Capana00g004276	1902				-1.57954	0.0121171	0.0326805				-1.71264	5.72408e-05	0.000197621	PREDICTED: nuclear pore complex protein NUP93A-like [Solanum pennellii]	GO:0051292;GO:0006606;GO:0005643;GO:0006810;GO:0016973;GO:0017056	nuclear pore complex assembly;protein import into nucleus;nuclear pore;transport;poly(A)+ mRNA export from nucleus;structural constituent of nuclear pore	K14309	NUP93,NIC96	http://www.genome.jp/dbget-bin/www_bget?ko:K14309	RNA transport	ko03013	KOG2168(D)(Cullins)	Nuclear	Nuclear pore complex protein NUP93A OS=Arabidopsis thaliana GN=NUP93A PE=1 SV=2
Gene:Capana00g004277	1295				2.0416	1.58241e-70	8.49053e-69							PREDICTED: zeatin O-xylosyltransferase-like [Capsicum annuum]	GO:0016021;GO:0016020;GO:0043231;GO:0016758;GO:0009813;GO:0016757;GO:0052696;GO:0016740;GO:0008152;GO:0008194	integral component of membrane;membrane;intracellular membrane-bounded organelle;transferase activity, transferring hexosyl groups;flavonoid biosynthetic process;transferase activity, transferring glycosyl groups;flavonoid glucuronidation;transferase activity;metabolic process;UDP-glycosyltransferase activity	K13495	CISZOG	http://www.genome.jp/dbget-bin/www_bget?ko:K13495	Zeatin biosynthesis	ko00908	-	Zeatin	Zeatin O-xylosyltransferase OS=Phaseolus vulgaris GN=ZOX1 PE=2 SV=1
Gene:Capana00g004278	504				-1.81986	1.71213e-05	7.72843e-05				-3.07145	1.77851e-19	1.52453e-18	PREDICTED: zeatin O-xylosyltransferase-like [Capsicum annuum]	GO:0008194;GO:0008152;GO:0016740;GO:0052696;GO:0016757;GO:0009813;GO:0016758;GO:0043231;GO:0016020;GO:0016021	UDP-glycosyltransferase activity;metabolic process;transferase activity;flavonoid glucuronidation;transferase activity, transferring glycosyl groups;flavonoid biosynthetic process;transferase activity, transferring hexosyl groups;intracellular membrane-bounded organelle;membrane;integral component of membrane	K13495	CISZOG	http://www.genome.jp/dbget-bin/www_bget?ko:K13495	Zeatin biosynthesis	ko00908	-	Zeatin	Zeatin O-glucosyltransferase OS=Phaseolus lunatus GN=ZOG1 PE=2 SV=1
Gene:Capana00g004279	504										1.99202	0.0171584	0.0401432	PREDICTED: zeatin O-xylosyltransferase-like [Solanum tuberosum]	GO:0016740;GO:0008152;GO:0052696;GO:0008194;GO:0016758;GO:0016757;GO:0009813;GO:0016020;GO:0043231;GO:0016021	transferase activity;metabolic process;flavonoid glucuronidation;UDP-glycosyltransferase activity;transferase activity, transferring hexosyl groups;transferase activity, transferring glycosyl groups;flavonoid biosynthetic process;membrane;intracellular membrane-bounded organelle;integral component of membrane	K13495	CISZOG	http://www.genome.jp/dbget-bin/www_bget?ko:K13495	Zeatin biosynthesis	ko00908	-	Zeatin	Zeatin O-glucosyltransferase OS=Phaseolus lunatus GN=ZOG1 PE=2 SV=1
Gene:Capana00g004282	423				-2.78783	4.6309e-19	5.99303e-18				-2.51124	9.71144e-31	1.18951e-29	PREDICTED: zeatin O-xylosyltransferase-like [Capsicum annuum]	GO:0043231;GO:0016020;GO:0016021;GO:0008194;GO:0052696;GO:0008152;GO:0016740;GO:0009813;GO:0016757;GO:0016758	intracellular membrane-bounded organelle;membrane;integral component of membrane;UDP-glycosyltransferase activity;flavonoid glucuronidation;metabolic process;transferase activity;flavonoid biosynthetic process;transferase activity, transferring glycosyl groups;transferase activity, transferring hexosyl groups	K13495	CISZOG	http://www.genome.jp/dbget-bin/www_bget?ko:K13495	Zeatin biosynthesis	ko00908	-	Zeatin	Zeatin O-glucosyltransferase OS=Phaseolus lunatus GN=ZOG1 PE=2 SV=1
Gene:Capana00g004294	1438				-1.33653	5.72772e-08	3.44094e-07				-1.02968	1.65124e-07	7.3391e-07	PREDICTED: BTB/POZ domain-containing protein At3g19850 [Capsicum annuum]	-	-	-	-	-	-	-	-	BTB/POZ	BTB/POZ domain-containing protein At3g19850 OS=Arabidopsis thaliana GN=At3g19850 PE=2 SV=1
Gene:Capana00g004299	612				1.99565	1.13138e-58	4.86074e-57	1.33617	2.951e-44	1.03468e-42	1.2161	1.71717e-34	2.32296e-33	PREDICTED: uncharacterized protein LOC107853896 [Capsicum annuum]	GO:0009507;GO:0000724	chloroplast;double-strand break repair via homologous recombination	-	-	-	-	-	-	DNA	DNA repair RAD52-like protein 2, chloroplastic OS=Arabidopsis thaliana GN=RAD52-2 PE=1 SV=1
Gene:Capana00g004300	1478	1.06198	6.05765e-11	2.38294e-09				1.0936	5.82375e-15	8.84517e-14				PREDICTED: hsp70 nucleotide exchange factor FES1 [Capsicum annuum]	-	-	K14001	SIL1,SLS1	http://www.genome.jp/dbget-bin/www_bget?ko:K14001	Protein processing in endoplasmic reticulum	ko04141	KOG2160(O)(Armadillo/beta-catenin-like repeat-containing protein)	Hsp70;Nucleotide	Hsp70 nucleotide exchange factor FES1 OS=Ustilago maydis (strain 521 / FGSC 9021) GN=FES1 PE=3 SV=2;Nucleotide exchange factor SIL1 OS=Bos taurus GN=SIL1 PE=2 SV=1
Gene:Capana00g004305	3286										1.86852	1.53368e-122	7.14954e-121	PREDICTED: DNA replication licensing factor MCM2 [Capsicum annuum]	GO:0005524;GO:0010082;GO:0042127;GO:0005829;GO:0006270;GO:0016787;GO:0048364;GO:0000347;GO:0000166;GO:0004386;GO:0009790;GO:0006260;GO:0009793;GO:0003677;GO:0042555;GO:0005634;GO:0003678	ATP binding;regulation of root meristem growth;regulation of cell proliferation;cytosol;DNA replication initiation;hydrolase activity;root development;THO complex;nucleotide binding;helicase activity;embryo development;DNA replication;embryo development ending in seed dormancy;DNA binding;MCM complex;nucleus;DNA helicase activity	K02540	MCM2	http://www.genome.jp/dbget-bin/www_bget?ko:K02540	DNA replication	ko03030	KOG0477(L)(DNA replication licensing factor, MCM2 component)	DNA	DNA replication licensing factor MCM2 OS=Oryza sativa subsp. indica GN=OsI_36121 PE=3 SV=1
Gene:Capana00g004311	999										2.08308	0.000824886	0.0024412	PREDICTED: probable protein phosphatase 2C 61 [Capsicum annuum]	GO:0003824;GO:0004722;GO:0006470	catalytic activity;protein serine/threonine phosphatase activity;protein dephosphorylation	-	-	-	-	-	KOG0698(T)(Serine/threonine protein phosphatase)	Probable	Probable protein phosphatase 2C 72 OS=Arabidopsis thaliana GN=At5g26010 PE=2 SV=2
Gene:Capana00g004313	1912				1.5646	4.05776e-57	1.68502e-55				1.43422	1.17865e-277	1.4393e-275	PREDICTED: transaldolase [Capsicum annuum];PREDICTED: peptidyl-prolyl cis-trans isomerase FKBP19, chloroplastic isoform X1 [Capsicum annuum];PREDICTED: peptidyl-prolyl cis-trans isomerase FKBP19, chloroplastic isoform X2 [Capsicum annuum]	GO:0004801;GO:0003755;GO:0009535;GO:0031977;GO:0005737;GO:0009507;GO:0009579;GO:0006098;GO:0006457;GO:0005975;GO:0003824;GO:0016853	sedoheptulose-7-phosphate:D-glyceraldehyde-3-phosphate glyceronetransferase activity;peptidyl-prolyl cis-trans isomerase activity;chloroplast thylakoid membrane;thylakoid lumen;cytoplasm;chloroplast;thylakoid;pentose-phosphate shunt;protein folding;carbohydrate metabolic process;catalytic activity;isomerase activity	K00616	E2.2.1.2,talA,talB	http://www.genome.jp/dbget-bin/www_bget?ko:K00616	Pentose phosphate pathway;Biosynthesis of amino acids;Carbon metabolism	ko00030,ko01230,ko01200	KOG0549(O)(FKBP-type peptidyl-prolyl cis-trans isomerase)	Peptidyl-prolyl	Peptidyl-prolyl cis-trans isomerase FKBP19, chloroplastic OS=Arabidopsis thaliana GN=FKBP19 PE=1 SV=1
Gene:Capana00g004362	1132				1.05355	1.88553e-07	1.07379e-06							PREDICTED: mitochondrial inner membrane protease ATP23-like isoform X1 [Capsicum annuum];PREDICTED: mitochondrial inner membrane protease ATP23 homolog isoform X4 [Capsicum annuum]	GO:0004222	metalloendopeptidase activity	K18156	ATP23,XRCC6BP1	http://www.genome.jp/dbget-bin/www_bget?ko:K18156	-	-	KOG3314(L)(Ku70-binding protein)	Mitochondrial	Mitochondrial inner membrane protease ATP23 OS=Cryptococcus neoformans var. neoformans serotype D (strain JEC21 / ATCC MYA-565) GN=ATP23 PE=3 SV=1
Gene:Capana00g004368	576				1.29252	6.60431e-21	9.33916e-20							PREDICTED: uncharacterized protein At4g22758-like [Capsicum annuum]	-	-	-	-	-	-	-	-	Uncharacterized	Uncharacterized protein At4g22758 OS=Arabidopsis thaliana GN=At4g22758 PE=2 SV=1
Gene:Capana00g004369	957				1.14859	0.000261591	0.000990228							XP_016552648.1 PREDICTED: splicing factor U2af small subunit B-like [Capsicum annuum] &gt;XP_016552649.1 PREDICTED: splicing factor U2af small subunit B-like [Capsicum annuum];XP_016552647.1 PREDICTED: splicing factor U2af small subunit B-like [Capsicum annuum] &gt;PREDICTED: splicing factor U2af small subunit B-like [Capsicum annuum] &gt	GO:0003676;GO:0046872;GO:0089701;GO:0000166;GO:0003723;GO:0000398	nucleic acid binding;metal ion binding;U2AF;nucleotide binding;RNA binding;mRNA splicing, via spliceosome	K12836	U2AF1	http://www.genome.jp/dbget-bin/www_bget?ko:K12836	Spliceosome	ko03040	KOG2202(A)(U2 snRNP splicing factor, small subunit, and related proteins)	Splicing	Splicing factor U2af small subunit A OS=Oryza sativa subsp. japonica GN=U2AF35A PE=2 SV=1
Gene:Capana00g004373	1254				5.31386	0.00245371	0.0077601							PREDICTED: LOW QUALITY PROTEIN: putative late blight resistance protein homolog R1B-23 [Capsicum annuum]	GO:0043531;GO:0006952	ADP binding;defense response	-	-	-	-	-	-	Putative	Putative late blight resistance protein homolog R1C-3 OS=Solanum demissum GN=R1C-3 PE=3 SV=1
Gene:Capana00g004374	1167				2.30369	2.47405e-161	3.9588e-159				1.79853	0	0	PREDICTED: UDP-D-apiose/UDP-D-xylose synthase 2-like [Capsicum annuum]	GO:0050662;GO:0003824	coenzyme binding;catalytic activity	K12449	AXS	http://www.genome.jp/dbget-bin/www_bget?ko:K12449	Amino sugar and nucleotide sugar metabolism	ko00520	KOG1429(GM)(dTDP-glucose 4-6-dehydratase/UDP-glucuronic acid decarboxylase)	UDP-D-apiose/UDP-D-xylose	UDP-D-apiose/UDP-D-xylose synthase 2 OS=Arabidopsis thaliana GN=AXS2 PE=2 SV=1
Gene:Capana00g004413	5151				1.02433	0.000135112	0.000534672	1.53184	1.20129e-24	2.65396e-23	1.18975	2.51272e-13	1.64556e-12	XP_016543280.1 PREDICTED: uncharacterized protein LOC107843482 [Capsicum annuum];XP_016543279.1 PREDICTED: uncharacterized protein LOC107843482 [Capsicum annuum] &gt;PREDICTED: uncharacterized protein LOC107843482 [Capsicum annuum] &gt;lethal leaf spot 1-like protein [Solanum lycopersicum];PREDICTED: uncharacterized protein LOC107827798 [Nicotiana tabacum]	GO:0008219;GO:0046872;GO:0032441;GO:0009908;GO:0051536;GO:0051537;GO:0009507;GO:0009534;GO:0009941;GO:0015996;GO:0009816;GO:0055114;GO:0010277;GO:0010154;GO:0016491	cell death;metal ion binding;pheophorbide a oxygenase activity;flower development;iron-sulfur cluster binding;2 iron, 2 sulfur cluster binding;chloroplast;chloroplast thylakoid;chloroplast envelope;chlorophyll catabolic process;defense response to bacterium, incompatible interaction;oxidation-reduction process;chlorophyllide a oxygenase [overall] activity;fruit development;oxidoreductase activity	K13071	PAO,ACD1	http://www.genome.jp/dbget-bin/www_bget?ko:K13071	Porphyrin and chlorophyll metabolism	ko00860	-	Pheophorbide;ADP,ATP;ATP-dependent	Pheophorbide a oxygenase, chloroplastic OS=Arabidopsis thaliana GN=PAO PE=1 SV=1;ADP,ATP carrier protein 2, chloroplastic OS=Arabidopsis thaliana GN=AATP2 PE=1 SV=2;ATP-dependent DNA helicase PIF1 OS=Candida albicans (strain SC5314 / ATCC MYA-2876) GN=PIF1 PE=3 SV=2
Gene:Capana00g004415	15440							1.10424	2.08651e-19	3.90522e-18				Integrase core domain containing protein [Solanum demissum];PREDICTED: uncharacterized protein LOC107855231 isoform X2 [Capsicum annuum]	-	-	-	-	-	-	-	-	Retrovirus-related	Retrovirus-related Pol polyprotein from transposon TNT 1-94 OS=Nicotiana tabacum PE=2 SV=1
Gene:Capana00g004435	1225				1.25655	2.87877e-17	3.39262e-16							PREDICTED: F-box/kelch-repeat protein At3g23880-like [Capsicum annuum]	-	-	-	-	-	-	-	-	F-box/kelch-repeat;F-box;F-box/kelch-repeat	F-box/kelch-repeat protein At3g23880 OS=Arabidopsis thaliana GN=At3g23880 PE=2 SV=1;F-box protein CPR30 OS=Arabidopsis thaliana GN=CPR30 PE=1 SV=2;F-box/kelch-repeat protein At3g06240 OS=Arabidopsis thaliana GN=At3g06240 PE=2 SV=1
Gene:Capana00g004438	1106				1.58636	1.31903e-11	1.0892e-10							PREDICTED: F-box protein SKP2A [Capsicum annuum]	-	-	K03875	SKP2,FBXL1	http://www.genome.jp/dbget-bin/www_bget?ko:K03875	Ubiquitin mediated proteolysis	ko04120	-	F-box	F-box protein SKP2A OS=Arabidopsis thaliana GN=SKP2A PE=1 SV=1
Gene:Capana00g004446	342				-1.32206	0.0111144	0.0302894							PREDICTED: tetratricopeptide repeat protein 33 isoform X1 [Capsicum annuum]	-	-	-	-	-	-	-	-	Tetratricopeptide	Tetratricopeptide repeat protein 33 OS=Xenopus laevis GN=ttc33 PE=2 SV=1
Gene:Capana00g004448	749				-2.45336	6.74302e-40	1.84055e-38				-2.63691	1.41154e-63	3.35037e-62	PREDICTED: probable caffeoyl-CoA O-methyltransferase At4g26220 isoform X1 [Capsicum annuum]	GO:0008171	O-methyltransferase activity	K00588	E2.1.1.104	http://www.genome.jp/dbget-bin/www_bget?ko:K00588	Phenylalanine metabolism;Flavonoid biosynthesis;Phenylpropanoid biosynthesis;Stilbenoid, diarylheptanoid and gingerol biosynthesis	ko00360,ko00941,ko00940,ko00945	KOG1663(Q)(O-methyltransferase)	Probable	Probable caffeoyl-CoA O-methyltransferase At4g26220 OS=Arabidopsis thaliana GN=At4g26220 PE=2 SV=1
Gene:Capana00g004452	989				3.63898	5.22247e-61	2.3562e-59				3.08749	1.47469e-63	3.49568e-62	PREDICTED: dehydrodolichyl diphosphate synthase 2-like [Capsicum annuum]	GO:0016765;GO:0016740	transferase activity, transferring alkyl or aryl (other than methyl) groups;transferase activity	K11778	DHDDS,RER2,SRT1	http://www.genome.jp/dbget-bin/www_bget?ko:K11778	Terpenoid backbone biosynthesis	ko00900	KOG1602(I)(Cis-prenyltransferase)	Dehydrodolichyl	Dehydrodolichyl diphosphate synthase 2 OS=Arabidopsis thaliana GN=At5g58770 PE=2 SV=2
Gene:Capana00g004460	1470				-1.60434	7.52747e-46	2.41974e-44				-1.69222	4.48189e-121	2.07333e-119	PREDICTED: sulfoquinovosyl transferase SQD2-like [Capsicum annuum]	-	-	K06119	SQD2	http://www.genome.jp/dbget-bin/www_bget?ko:K06119	Glycerolipid metabolism	ko00561	KOG1111(MOI)(N-acetylglucosaminyltransferase complex, subunit PIG-A/SPT14, required for phosphatidylinositol biosynthesis/Sulfolipid synthase)	Sulfoquinovosyl	Sulfoquinovosyl transferase SQD2 OS=Arabidopsis thaliana GN=SQD2 PE=1 SV=1
Gene:Capana00g004463	1848				-1.01857	8.84889e-06	4.13695e-05				-1.5031	1.41763e-13	9.4218e-13	PREDICTED: UPF0503 protein At3g09070, chloroplastic-like [Capsicum annuum]	-	-	-	-	-	-	-	-	UPF0503	UPF0503 protein At3g09070, chloroplastic OS=Arabidopsis thaliana GN=At3g09070 PE=1 SV=1
Gene:Capana00g004467	609				1.62911	2.33639e-18	2.9056e-17				1.05558	7.70664e-10	4.08036e-09	PREDICTED: heme-binding-like protein At3g10130, chloroplastic [Capsicum annuum]	-	-	-	-	-	-	-	-	Heme-binding-like	Heme-binding-like protein At3g10130, chloroplastic OS=Arabidopsis thaliana GN=At3g10130 PE=2 SV=1
Gene:Capana00g004468	1341										-2.10522	8.57773e-108	3.53118e-106	PREDICTED: tubulin beta-1 chain-like [Capsicum annuum]	GO:0005200;GO:0007017;GO:0005874;GO:0005737;GO:0000166;GO:0005856;GO:0005525;GO:0003924	structural constituent of cytoskeleton;microtubule-based process;microtubule;cytoplasm;nucleotide binding;cytoskeleton;GTP binding;GTPase activity	K07375	TUBB	http://www.genome.jp/dbget-bin/www_bget?ko:K07375	Phagosome	ko04145	KOG1375(Z)(Beta tubulin)	Tubulin	Tubulin beta-2 chain OS=Oryza sativa subsp. japonica GN=TUBB2 PE=2 SV=1
Gene:Capana00g004469	558	5.29763	2.91845e-259	3.06935e-256	6.52087	3.4832e-269	1.47536e-266	6.93165	0	0	5.52159	0	0	PREDICTED: uncharacterized protein LOC107852921 [Capsicum annuum]	-	-	-	-	-	-	-	-	-	-
Gene:Capana00g004470	1329				-1.08361	4.80131e-13	4.37957e-12							PREDICTED: probable serine/threonine-protein kinase At5g41260 [Capsicum annuum]	GO:0005524;GO:0004672;GO:0006468	ATP binding;protein kinase activity;protein phosphorylation	-	-	-	-	-	-	Probable	Probable serine/threonine-protein kinase BSK3 OS=Oryza sativa subsp. japonica GN=BSK3 PE=1 SV=1
Gene:Capana00g004475	1170				-1.51896	9.82e-16	1.06075e-14	-1.16557	4.55205e-13	6.21582e-12				PREDICTED: uncharacterized protein LOC107852917 [Capsicum annuum]	-	-	-	-	-	-	-	-	-	-
Gene:Capana00g004478	666	2.5701	6.26975e-90	2.11504e-87	3.2074	1.38744e-107	1.2488e-105	3.13624	3.71738e-303	9.10607e-301	2.46205	2.91444e-152	1.72432e-150	PREDICTED: probable glutathione S-transferase [Capsicum annuum]	GO:0005737;GO:0006749;GO:0009407;GO:0004364	cytoplasm;glutathione metabolic process;toxin catabolic process;glutathione transferase activity	K00799	GST,gst	http://www.genome.jp/dbget-bin/www_bget?ko:K00799	Glutathione metabolism	ko00480	-	Probable	Probable glutathione S-transferase OS=Nicotiana tabacum PE=2 SV=1
Gene:Capana00g004480	2143										1.12824	2.16052e-16	1.63245e-15	PREDICTED: pollen receptor-like kinase 3 [Capsicum annuum]	GO:0016301;GO:0006468;GO:0016021;GO:0004672;GO:0016310;GO:0005524;GO:0016020	kinase activity;protein phosphorylation;integral component of membrane;protein kinase activity;phosphorylation;ATP binding;membrane	-	-	-	-	-	-	Pollen	Pollen receptor-like kinase 3 OS=Arabidopsis thaliana GN=PRK3 PE=1 SV=1
Gene:Capana00g004491	1446				5.6339	3.61879e-05	0.000155437	5.62409	5.6235e-07	4.62615e-06	4.35227	0.000571145	0.0017311	PREDICTED: uncharacterized protein LOC107852088 isoform X1 [Capsicum annuum]	GO:0016020;GO:0016021	membrane;integral component of membrane	-	-	-	-	-	-	-	-
Gene:Capana00g004508	474	2.53578	0.000540481	0.0067176	3.79203	4.61675e-09	3.08552e-08	2.34603	5.64745e-10	6.17253e-09				protein hyper-sensitivity-related 4 [Nicotiana attenuata]	-	-	-	-	-	-	-	-	Protein	Protein HYPER-SENSITIVITY-RELATED 4 OS=Arabidopsis thaliana GN=HSR4 PE=2 SV=1
Gene:Capana00g004514	2131				1.90699	7.85525e-89	5.66758e-87				1.22918	1.1839e-40	1.85395e-39	PREDICTED: protein DETOXIFICATION 33 isoform X1 [Capsicum annuum];PREDICTED: protein DETOXIFICATION 33 isoform X2 [Capsicum annuum]	GO:0016020;GO:0055085;GO:0015238;GO:0016021;GO:0006855;GO:0015297	membrane;transmembrane transport;drug transmembrane transporter activity;integral component of membrane;drug transmembrane transport;antiporter activity	K03327	TC.MATE,SLC47A,norM,mdtK,dinF	http://www.genome.jp/dbget-bin/www_bget?ko:K03327	-	-	-	Protein	Protein DETOXIFICATION 33 OS=Arabidopsis thaliana GN=DTX33 PE=2 SV=1
Gene:Capana00g004518	894				2.69025	0.00767808	0.0217493							PREDICTED: DNA topoisomerase 6 subunit B isoform X1 [Capsicum annuum]	GO:0015935;GO:0000166;GO:0009330;GO:0005524;GO:0003676;GO:0005829;GO:0005634;GO:0016853;GO:0042254;GO:0003916;GO:0006412;GO:0006265;GO:0003918;GO:0003677	small ribosomal subunit;nucleotide binding;DNA topoisomerase complex (ATP-hydrolyzing);ATP binding;nucleic acid binding;cytosol;nucleus;isomerase activity;ribosome biogenesis;DNA topoisomerase activity;translation;DNA topological change;DNA topoisomerase type II (ATP-hydrolyzing) activity;DNA binding	-	-	-	-	-	-	DNA	DNA topoisomerase 6 subunit B OS=Arabidopsis thaliana GN=TOP6B PE=1 SV=1
Gene:Capana00g004528	2665							1.29349	2.93987e-51	1.15599e-49				PREDICTED: TMV resistance protein N-like isoform X1 [Capsicum annuum]	GO:0043531;GO:0007165;GO:0006952	ADP binding;signal transduction;defense response	-	-	-	-	-	-	Probable;TMV	Probable WRKY transcription factor 19 OS=Arabidopsis thaliana GN=WRKY19 PE=3 SV=1;TMV resistance protein N OS=Nicotiana glutinosa GN=N PE=1 SV=1
Gene:Capana00g004531	669				1.31638	2.40005e-09	1.64057e-08	1.08597	2.46843e-12	3.20295e-11	1.14802	6.57209e-14	4.44198e-13	PREDICTED: tetraspanin-19 [Capsicum annuum]	GO:0016021;GO:0016020	integral component of membrane;membrane	-	-	-	-	-	-	Tetraspanin-19	Tetraspanin-19 OS=Arabidopsis thaliana GN=TOM2AH3 PE=2 SV=1
Gene:Capana00g004534	897										-1.00683	0.0147325	0.0349616	PREDICTED: putative membrane peptidase YdiL [Capsicum annuum]	GO:0016021;GO:0016020	integral component of membrane;membrane	K07052	K07052	http://www.genome.jp/dbget-bin/www_bget?ko:K07052	-	-	-	-	-
Gene:Capana00g004542	3024										2.86934	0.00107747	0.00312973	PREDICTED: leucine-rich repeat receptor protein kinase EMS1-like [Capsicum annuum]	GO:0016021;GO:0016020	integral component of membrane;membrane	-	-	-	-	-	-	Phytosulfokine	Phytosulfokine receptor 1 OS=Arabidopsis thaliana GN=PSKR1 PE=1 SV=4
Gene:Capana00g004543	2814										1.70693	0.00407442	0.0107909	PREDICTED: probable leucine-rich repeat receptor-like protein kinase At5g63930 [Capsicum annuum]	GO:0016021;GO:0016020	integral component of membrane;membrane	-	-	-	-	-	-	Probable	Probable LRR receptor-like serine/threonine-protein kinase RPK1 OS=Arabidopsis thaliana GN=RPK1 PE=1 SV=1
Gene:Capana00g004545	759				3.2028	1.62635e-113	1.55727e-111				1.63964	1.72142e-59	3.82551e-58	E3 ubiquitin-protein ligase RMA1H1 [Capsicum annuum] &gt; AltName: Full=Protein RING membrane-anchor 1 homolog 1 &gt;Q6R567.1 RecName: Full=E3 ubiquitin-protein ligase RMA1H1;AAR99376.1 ring domain containing protein [Capsicum annuum]	GO:0005789;GO:0009414;GO:0004842;GO:0008270;GO:0009723;GO:0016567;GO:0016874;GO:0009611;GO:0006970;GO:0016021;GO:0043161;GO:0005515;GO:0016020;GO:0009409;GO:0005783;GO:0046872	endoplasmic reticulum membrane;response to water deprivation;ubiquitin-protein transferase activity;zinc ion binding;response to ethylene;protein ubiquitination;ligase activity;response to wounding;response to osmotic stress;integral component of membrane;proteasome-mediated ubiquitin-dependent protein catabolic process;protein binding;membrane;response to cold;endoplasmic reticulum;metal ion bin…	K10666	RNF5	http://www.genome.jp/dbget-bin/www_bget?ko:K10666	Protein processing in endoplasmic reticulum	ko04141	KOG0823(O)(Predicted E3 ubiquitin ligase)	E3	E3 ubiquitin-protein ligase RMA1H1 OS=Capsicum annuum GN=RMA1H1 PE=1 SV=1
Gene:Capana00g004557	1368				-1.53906	0.000470959	0.00170309				-1.80376	6.16402e-07	2.60495e-06	PREDICTED: ribonuclease H-like [Capsicum annuum]	-	-	-	-	-	-	-	-	Putative	Putative ribonuclease H protein At1g65750 OS=Arabidopsis thaliana GN=At1g65750 PE=3 SV=1
Gene:Capana00g004560	1197				-1.49872	2.2345e-46	7.26728e-45							PREDICTED: protochlorophyllide reductase [Capsicum annuum] &gt;XP_016555497.1 PREDICTED: protochlorophyllide reductase [Capsicum annuum];XP_016555496.1 PREDICTED: protochlorophyllide reductase [Capsicum annuum] &gt	GO:0055114;GO:0003959;GO:0016630;GO:0009941;GO:0009534;GO:0009507;GO:0009535	oxidation-reduction process;NADPH dehydrogenase activity;protochlorophyllide reductase activity;chloroplast envelope;chloroplast thylakoid;chloroplast;chloroplast thylakoid membrane	K00218	E1.3.1.33,por	http://www.genome.jp/dbget-bin/www_bget?ko:K00218	Porphyrin and chlorophyll metabolism	ko00860	KOG1208(Q)(Dehydrogenases with different specificities (related to short-chain alcohol dehydrogenases))	Protochlorophyllide	Protochlorophyllide reductase, chloroplastic OS=Daucus carota GN=POR1 PE=2 SV=1
Gene:Capana00g004561	1587				1.46974	1.8681e-19	2.46273e-18				1.49987	4.95833e-30	5.98233e-29	PREDICTED: ethylene-responsive transcription factor ERF054 [Capsicum annuum]	GO:0006351;GO:0003700;GO:0006355;GO:0005634;GO:0003677	transcription, DNA-templated;transcription factor activity, sequence-specific DNA binding;regulation of transcription, DNA-templated;nucleus;DNA binding	-	-	-	-	-	-	Ethylene-responsive;Ethylene-responsive	Ethylene-responsive transcription factor ERF054 OS=Arabidopsis thaliana GN=ERF054 PE=2 SV=1;Ethylene-responsive transcription factor ERF053 OS=Arabidopsis thaliana GN=ERF053 PE=1 SV=1
Gene:Capana00g004589	2022				-1.52799	4.88113e-06	2.3614e-05							PREDICTED: formimidoyltransferase-cyclodeaminase [Capsicum annuum]	GO:0005542;GO:0016740;GO:0008152	folic acid binding;transferase activity;metabolic process	-	-	-	-	-	-	Glutamate	Glutamate formimidoyltransferase OS=Thermoplasma acidophilum (strain ATCC 25905 / DSM 1728 / JCM 9062 / NBRC 15155 / AMRC-C165) GN=Ta1476 PE=1 SV=1
Gene:Capana00g004590	767				-1.60625	5.09152e-08	3.07155e-07				-1.34959	8.10715e-07	3.3894e-06	PREDICTED: formimidoyltransferase-cyclodeaminase [Capsicum annuum]	GO:0005542;GO:0016740;GO:0008152	folic acid binding;transferase activity;metabolic process	-	-	-	-	-	-	Glutamate	Glutamate formimidoyltransferase OS=Thermoplasma acidophilum (strain ATCC 25905 / DSM 1728 / JCM 9062 / NBRC 15155 / AMRC-C165) GN=Ta1476 PE=1 SV=1
Gene:Capana00g004593	696										-1.45543	8.06092e-09	3.94752e-08	XP_016555511.1 PREDICTED: protein ULTRAPETALA 1 [Capsicum annuum];XP_016555507.1 PREDICTED: protein ULTRAPETALA 1 [Capsicum annuum] &gt;XP_016555510.1 PREDICTED: protein ULTRAPETALA 1 [Capsicum annuum] &gt;XP_016555509.1 PREDICTED: protein ULTRAPETALA 1 [Capsicum annuum] &gt;XP_016555508.1 PREDICTED: protein ULTRAPETALA 1 [Capsicum annuum] &gt;PREDICTED: protein ULTRAPETALA 1 [Capsicum annuum] &gt	GO:0005829;GO:0005634;GO:0003677	cytosol;nucleus;DNA binding	-	-	-	-	-	-	Protein	Protein ULTRAPETALA 1 OS=Arabidopsis thaliana GN=ULT1 PE=1 SV=1
Gene:Capana00g004619	2328				1.07419	3.18552e-07	1.77234e-06				2.172	4.72506e-51	9.06712e-50	PREDICTED: subtilisin-like protease SBT5.3 [Capsicum annuum]	GO:0006508;GO:0004252;GO:0005618	proteolysis;serine-type endopeptidase activity;cell wall	-	-	-	-	-	-	Subtilisin-like	Subtilisin-like protease SBT5.4 OS=Arabidopsis thaliana GN=SBT5.4 PE=1 SV=1
Gene:Capana00g004627	2614				-1.15449	9.03875e-10	6.41985e-09							PREDICTED: probably inactive leucine-rich repeat receptor-like protein kinase At5g06940 isoform X2 [Capsicum annuum] &gt;PREDICTED: probably inactive leucine-rich repeat receptor-like protein kinase At5g06940 isoform X1 [Capsicum annuum];XP_016555229.1 PREDICTED: probably inactive leucine-rich repeat receptor-like protein kinase At5g06940 isoform X2 [Capsicum annuum]	GO:0016021;GO:0004672;GO:0005524;GO:0016020;GO:0006468	integral component of membrane;protein kinase activity;ATP binding;membrane;protein phosphorylation	-	-	-	-	-	-	Probably	Probably inactive leucine-rich repeat receptor-like protein kinase At5g06940 OS=Arabidopsis thaliana GN=At5g06940 PE=3 SV=1
Gene:Capana00g004654	780				2.9902	1.3424e-20	1.87255e-19	1.23547	0.00187874	0.00874236	3.72135	8.95148e-44	1.48855e-42	PREDICTED: protein C2-DOMAIN ABA-RELATED 4-like [Capsicum annuum]	-	-	-	-	-	-	-	KOG1030(R)(Predicted Ca2+-dependent phospholipid-binding protein)	Protein	Protein C2-DOMAIN ABA-RELATED 4 OS=Arabidopsis thaliana GN=CAR4 PE=1 SV=1
Gene:Capana00g004655	1766				-1.12153	4.79029e-21	6.82758e-20							PREDICTED: phosphoethanolamine N-methyltransferase 1-like [Capsicum annuum]	GO:0008152;GO:0008168;GO:0000234;GO:0008757;GO:0032259;GO:0006656;GO:0005737	metabolic process;methyltransferase activity;phosphoethanolamine N-methyltransferase activity;S-adenosylmethionine-dependent methyltransferase activity;methylation;phosphatidylcholine biosynthetic process;cytoplasm	K05929	E2.1.1.103,NMT	http://www.genome.jp/dbget-bin/www_bget?ko:K05929	Glycerophospholipid metabolism	ko00564	KOG1269(IR)(SAM-dependent methyltransferases)	Phosphoethanolamine	Phosphoethanolamine N-methyltransferase 1 OS=Arabidopsis thaliana GN=NMT1 PE=1 SV=1
Gene:Capana00g004656	1990				-2.79766	4.31969e-76	2.56636e-74				-1.95074	6.33229e-112	2.71144e-110	PREDICTED: phosphoethanolamine N-methyltransferase 1-like [Capsicum annuum]	GO:0008152;GO:0005737;GO:0032259;GO:0006656;GO:0008168;GO:0000234;GO:0008757	metabolic process;cytoplasm;methylation;phosphatidylcholine biosynthetic process;methyltransferase activity;phosphoethanolamine N-methyltransferase activity;S-adenosylmethionine-dependent methyltransferase activity	K05929	E2.1.1.103,NMT	http://www.genome.jp/dbget-bin/www_bget?ko:K05929	Glycerophospholipid metabolism	ko00564	KOG1269(IR)(SAM-dependent methyltransferases)	Phosphoethanolamine	Phosphoethanolamine N-methyltransferase 1 OS=Arabidopsis thaliana GN=NMT1 PE=1 SV=1
Gene:Capana00g004660	3435				1.64897	5.01226e-72	2.78912e-70				1.69939	5.23853e-207	4.48092e-205	XP_016555886.1 PREDICTED: uncharacterized protein LOC107855398 isoform X2 [Capsicum annuum];PREDICTED: uncharacterized protein LOC107855398 isoform X1 [Capsicum annuum] &gt;PREDICTED: uncharacterized protein LOC107855398 isoform X2 [Capsicum annuum] &gt;PREDICTED: serine/threonine-protein kinase EDR1 isoform X1 [Capsicum annuum];XP_016555884.1 PREDICTED: uncharacterized protein LOC107855398 isofo…	GO:0006468;GO:0004674;GO:0006629;GO:0005524;GO:0016020;GO:0004672;GO:0016627;GO:0005737;GO:0016021	protein phosphorylation;protein serine/threonine kinase activity;lipid metabolic process;ATP binding;membrane;protein kinase activity;oxidoreductase activity, acting on the CH-CH group of donors;cytoplasm;integral component of membrane	-	-	-	-	-	-	Serine/threonine-protein	Serine/threonine-protein kinase EDR1 OS=Arabidopsis thaliana GN=EDR1 PE=1 SV=1
Gene:Capana00g004661	2306				1.02509	4.47529e-18	5.50474e-17							PREDICTED: mitogen-activated protein kinase 9 isoform X2 [Capsicum annuum];PREDICTED: mitogen-activated protein kinase 9 isoform X1 [Capsicum annuum]	GO:0004707;GO:0004674;GO:0016740;GO:0006468;GO:0016301;GO:0000166;GO:0005524;GO:0016310;GO:0004672	MAP kinase activity;protein serine/threonine kinase activity;transferase activity;protein phosphorylation;kinase activity;nucleotide binding;ATP binding;phosphorylation;protein kinase activity	K20538	MPK8	http://www.genome.jp/dbget-bin/www_bget?ko:K20538	MAPK signaling pathway - plant	ko04016	KOG0660(T)(Mitogen-activated protein kinase)	Mitogen-activated;Mitogen-activated	Mitogen-activated protein kinase 9 OS=Arabidopsis thaliana GN=MPK9 PE=2 SV=2;Mitogen-activated protein kinase 8 OS=Arabidopsis thaliana GN=MPK8 PE=1 SV=2
Gene:Capana00g004665	675	1.63956	5.89413e-71	1.44358e-68	1.32481	3.6045e-13	3.31561e-12	2.02683	5.79093e-144	5.84803e-142	1.19943	2.61127e-39	3.95596e-38	PREDICTED: glutathione transferase GST 23-like isoform X1 [Capsicum annuum]	GO:0004364;GO:0016740;GO:0006749;GO:0009407;GO:0005737	glutathione transferase activity;transferase activity;glutathione metabolic process;toxin catabolic process;cytoplasm	K00799	GST,gst	http://www.genome.jp/dbget-bin/www_bget?ko:K00799	Glutathione metabolism	ko00480	-	Glutathione	Glutathione transferase GST 23 OS=Zea mays PE=2 SV=1
Gene:Capana00g004668	2602							1.23678	3.19253e-13	4.39415e-12				PREDICTED: tetratricopeptide repeat protein 7A [Capsicum annuum]	GO:0005516	calmodulin binding	-	-	-	-	-	KOG4162(T)(Predicted calmodulin-binding protein)	Protein	Protein NPG1 OS=Arabidopsis thaliana GN=NPG1 PE=1 SV=1
Gene:Capana00g004674	3326							1.09837	1.16954e-15	1.83791e-14				PREDICTED: kinesin-4 isoform X1 [Capsicum annuum] &gt;XP_016555904.1 PREDICTED: kinesin-4 isoform X1 [Capsicum annuum];PREDICTED: kinesin-4 isoform X2 [Capsicum annuum]	-	-	K10406	KIFC2_3	http://www.genome.jp/dbget-bin/www_bget?ko:K10406	-	-	KOG0239(Z)(Kinesin (KAR3 subfamily))	Kinesin-like	Kinesin-like protein KIN-14C OS=Oryza sativa subsp. japonica GN=KIN14C PE=2 SV=1
Gene:Capana00g004675	714							1.10131	1.34919e-13	1.90771e-12				PREDICTED: uncharacterized protein LOC109120423 [Solanum lycopersicum]	-	-	-	-	-	-	-	-	-	-
Gene:Capana00g004676	558				-1.04056	3.18412e-11	2.55432e-10							PREDICTED: uncharacterized protein LOC107855407 [Capsicum annuum]	GO:0009535;GO:0016020;GO:0016021;GO:0009507	chloroplast thylakoid membrane;membrane;integral component of membrane;chloroplast	-	-	-	-	-	-	-	-
Gene:Capana00g004679	1728				-1.25854	4.30625e-11	3.4187e-10				-1.02556	6.15173e-10	3.28297e-09	PREDICTED: aspartyl protease APCB1 [Capsicum annuum]	GO:0016787;GO:0016021;GO:0030163;GO:0016020;GO:0004190;GO:0008233;GO:0006508	hydrolase activity;integral component of membrane;protein catabolic process;membrane;aspartic-type endopeptidase activity;peptidase activity;proteolysis	-	-	-	-	-	-	Aspartyl	Aspartyl protease APCB1 OS=Arabidopsis thaliana GN=APCB1 PE=1 SV=1
Gene:Capana00g004683	1482										-5.77023	1.10838e-05	4.15232e-05	PREDICTED: protein ASPARTIC PROTEASE IN GUARD CELL 1 [Capsicum annuum]	GO:0008233;GO:0004190;GO:0006508;GO:0016787;GO:0016021;GO:0016020;GO:0030163	peptidase activity;aspartic-type endopeptidase activity;proteolysis;hydrolase activity;integral component of membrane;membrane;protein catabolic process	-	-	-	-	-	-	Protein	Protein ASPARTIC PROTEASE IN GUARD CELL 1 OS=Arabidopsis thaliana GN=ASPG1 PE=1 SV=1
Gene:Capana00g004692	864				-1.01169	0.0166714	0.0433309				-1.84318	5.96376e-06	2.29953e-05	PREDICTED: protein MIZU-KUSSEI 1-like [Capsicum annuum]	-	-	-	-	-	-	-	-	Protein	Protein MIZU-KUSSEI 1 OS=Arabidopsis thaliana GN=MIZ1 PE=1 SV=1
Gene:Capana00g004707	942				1.53172	4.25632e-07	2.33207e-06				1.79915	3.69701e-11	2.14328e-10	PREDICTED: ADP,ATP carrier protein ER-ANT1 isoform X1 [Capsicum annuum]	GO:0016020;GO:0055085;GO:0048364;GO:0005471;GO:0016021;GO:0006412;GO:0015866;GO:0005215;GO:0003735;GO:0005743;GO:0048316;GO:0015867;GO:0005789;GO:0006810;GO:0048367;GO:0051503	membrane;transmembrane transport;root development;ATP:ADP antiporter activity;integral component of membrane;translation;ADP transport;transporter activity;structural constituent of ribosome;mitochondrial inner membrane;seed development;ATP transport;endoplasmic reticulum membrane;transport;shoot system development;adenine nucleotide transport	K05863	SLC25A4S,ANT	http://www.genome.jp/dbget-bin/www_bget?ko:K05863	-	-	KOG0749(C)(Mitochondrial ADP/ATP carrier proteins)	ADP,ATP	ADP,ATP carrier protein ER-ANT1 OS=Arabidopsis thaliana GN=ER-ANT1 PE=2 SV=2
Gene:Capana00g004709	968				1.12426	5.49212e-09	3.64484e-08							PREDICTED: agamous-like MADS-box protein AGL8 homolog isoform X1 [Capsicum annuum]	GO:0006351;GO:0046983;GO:0006355;GO:0003700;GO:0005634;GO:0003677	transcription, DNA-templated;protein dimerization activity;regulation of transcription, DNA-templated;transcription factor activity, sequence-specific DNA binding;nucleus;DNA binding	K09264	K09264	http://www.genome.jp/dbget-bin/www_bget?ko:K09264	-	-	-	Agamous-like	Agamous-like MADS-box protein AGL8 homolog OS=Solanum tuberosum PE=2 SV=1
Gene:Capana00g004718	1323							-6.66181	3.72138e-07	3.13464e-06	-6.72348	3.39029e-07	1.46747e-06	PREDICTED: DExH-box ATP-dependent RNA helicase DExH14 isoform X1 [Capsicum annuum]	GO:0003676;GO:0005524;GO:0000166;GO:0016787;GO:0004386	nucleic acid binding;ATP binding;nucleotide binding;hydrolase activity;helicase activity	K18663	ASCC3	http://www.genome.jp/dbget-bin/www_bget?ko:K18663	-	-	KOG0952(A)(DNA/RNA helicase MER3/SLH1, DEAD-box superfamily)	DExH-box	DExH-box ATP-dependent RNA helicase DExH14 OS=Arabidopsis thaliana GN=BRR2C PE=2 SV=1
Gene:Capana00g004735	947	1.43077	3.08188e-23	2.50459e-21	1.534	4.53855e-21	6.47904e-20	2.86667	4.02011e-224	6.59479e-222	2.24279	1.78853e-119	8.17985e-118	PREDICTED: SNAP25 homologous protein SNAP33 [Capsicum annuum]	GO:0005886	plasma membrane	K18211	SNAP25	http://www.genome.jp/dbget-bin/www_bget?ko:K18211	-	-	KOG3065(U)(SNAP-25 (synaptosome-associated protein) component of SNARE complex)	SNAP25	SNAP25 homologous protein SNAP33 OS=Arabidopsis thaliana GN=SNAP33 PE=1 SV=1
Gene:Capana00g004747	3306				3.48046	2.82504e-07	1.58008e-06	3.6888	2.58871e-13	3.58896e-12	3.00996	1.24098e-07	5.57512e-07	PREDICTED: probable LRR receptor-like serine/threonine-protein kinase At1g74360 [Capsicum annuum]	GO:0004674;GO:0016740;GO:0006468;GO:0016301;GO:0016021;GO:0000166;GO:0016020;GO:0016310;GO:0005524;GO:0004672	protein serine/threonine kinase activity;transferase activity;protein phosphorylation;kinase activity;integral component of membrane;nucleotide binding;membrane;phosphorylation;ATP binding;protein kinase activity	-	-	-	-	-	-	Probable	Probable LRR receptor-like serine/threonine-protein kinase At1g74360 OS=Arabidopsis thaliana GN=At1g74360 PE=1 SV=1
Gene:Capana00g004750	1032	2.44929	5.38923e-07	1.27284e-05	3.32706	1.69556e-11	1.38866e-10	2.48305	3.18292e-14	4.64922e-13	1.96354	6.98104e-08	3.19481e-07	PREDICTED: transcription factor LAF1 [Capsicum annuum]	GO:0003677	DNA binding	K09422	MYBP	http://www.genome.jp/dbget-bin/www_bget?ko:K09422	-	-	KOG0048(K)(Transcription factor, Myb superfamily)	Transcription	Transcription factor MYB105 OS=Arabidopsis thaliana GN=MYB105 PE=2 SV=1
Gene:Capana00g004762	2089				-1.84314	2.11134e-51	7.77246e-50				-2.07577	5.39265e-102	2.08508e-100	PREDICTED: LOW QUALITY PROTEIN: probable inactive leucine-rich repeat receptor-like protein kinase At3g03770 [Capsicum annuum]	GO:0006468;GO:0016021;GO:0016020;GO:0005524;GO:0004672	protein phosphorylation;integral component of membrane;membrane;ATP binding;protein kinase activity	-	-	-	-	-	-	Probable	Probable inactive leucine-rich repeat receptor-like protein kinase At3g03770 OS=Arabidopsis thaliana GN=At3g03770 PE=2 SV=1
Gene:Capana00g004764	1350							1.31822	5.72203e-13	7.77244e-12				PREDICTED: probable arabinosyltransferase ARAD1 [Capsicum annuum]	GO:0016021;GO:0016020	integral component of membrane;membrane	-	-	-	-	-	-	Probable	Probable arabinosyltransferase ARAD1 OS=Arabidopsis thaliana GN=ARAD1 PE=1 SV=1
Gene:Capana00g004765	995				2.04358	6.75738e-51	2.45248e-49				1.69657	6.84874e-183	5.00787e-181	XP_016555070.1 PREDICTED: NADH--cytochrome b5 reductase 1 [Capsicum annuum] &gt;XP_016555069.1 PREDICTED: NADH--cytochrome b5 reductase 1 [Capsicum annuum] &gt;XP_016555071.1 PREDICTED: NADH--cytochrome b5 reductase 1 [Capsicum annuum];PREDICTED: NADH--cytochrome b5 reductase 1 [Capsicum annuum] &gt	GO:0016491;GO:0055114;GO:0016020;GO:0016021;GO:0004128	oxidoreductase activity;oxidation-reduction process;membrane;integral component of membrane;cytochrome-b5 reductase activity, acting on NAD(P)H	K00326	E1.6.2.2	http://www.genome.jp/dbget-bin/www_bget?ko:K00326	Amino sugar and nucleotide sugar metabolism	ko00520	KOG0534(HC)(NADH-cytochrome b-5 reductase)	NADH--cytochrome	NADH--cytochrome b5 reductase 1 OS=Arabidopsis thaliana GN=CBR1 PE=1 SV=1
Gene:Capana00g004766	1140	1.90371	8.4603e-11	3.27406e-09	2.24795	3.04458e-13	2.82147e-12	4.14107	3.06937e-130	2.76809e-128	2.52451	8.88632e-30	1.06648e-28	PREDICTED: uncharacterized protein LOC107854492 [Capsicum annuum]	GO:0016020;GO:0016021;GO:0016787	membrane;integral component of membrane;hydrolase activity	-	-	-	-	-	-	Probable	Probable lysophospholipase BODYGUARD 4 OS=Arabidopsis thaliana GN=BDG4 PE=2 SV=1
Gene:Capana00g004768	1635				-2.41053	7.98961e-120	8.36191e-118				-2.0805	1.34056e-164	8.71319e-163	PREDICTED: probable zinc metalloprotease EGY1, chloroplastic [Capsicum annuum]	GO:0016021;GO:0009507;GO:0009658;GO:0016020;GO:0010207;GO:0010027;GO:0043157;GO:0048564;GO:0060359;GO:0004222;GO:0009630;GO:0009959;GO:0006508	integral component of membrane;chloroplast;chloroplast organization;membrane;photosystem II assembly;thylakoid membrane organization;response to cation stress;photosystem I assembly;response to ammonium ion;metalloendopeptidase activity;gravitropism;negative gravitropism;proteolysis	-	-	-	-	-	-	Probable	Probable zinc metalloprotease EGY1, chloroplastic OS=Arabidopsis thaliana GN=EGY1 PE=2 SV=1
Gene:Capana00g004777	1572				-2.19076	4.91779e-13	4.48354e-12				-1.81053	2.90546e-07	1.26547e-06	PREDICTED: cytochrome P450 82C4-like [Capsicum annuum]	GO:0044550;GO:0016705;GO:0005506;GO:0016491;GO:0055114;GO:0004497;GO:0020037;GO:0016021;GO:0016709;GO:0046872;GO:0016020	secondary metabolite biosynthetic process;oxidoreductase activity, acting on paired donors, with incorporation or reduction of molecular oxygen;iron ion binding;oxidoreductase activity;oxidation-reduction process;monooxygenase activity;heme binding;integral component of membrane;oxidoreductase activity, acting on paired donors, with incorporation or reduction of molecular oxygen, NAD(P)H as one d…	-	-	-	-	-	-	Cytochrome	Cytochrome P450 82C4 OS=Arabidopsis thaliana GN=CYP82C4 PE=2 SV=1
Gene:Capana00g004803	1560										-2.48826	0.0118095	0.0285937	PREDICTED: cation/H(+) antiporter 18-like [Solanum lycopersicum]	GO:0012505;GO:0015299;GO:0006810;GO:0005451;GO:0016020;GO:0006812;GO:0055085;GO:0006885;GO:0016021	endomembrane system;solute:proton antiporter activity;transport;monovalent cation:proton antiporter activity;membrane;cation transport;transmembrane transport;regulation of pH;integral component of membrane	-	-	-	-	-	KOG1650(P)(Predicted K+/H+-antiporter)	Cation/H(+)	Cation/H(+) antiporter 18 OS=Arabidopsis thaliana GN=CHX18 PE=2 SV=1
Gene:Capana00g004805	1392										-1.23525	2.92506e-58	6.34485e-57	XP_016555023.1 PREDICTED: prolycopene isomerase, chloroplastic [Capsicum annuum];PREDICTED: prolycopene isomerase, chloroplastic [Capsicum annuum] &gt	GO:0016020;GO:0031969;GO:0009507;GO:0046608;GO:0009662;GO:0055114;GO:0009536;GO:0016853;GO:0016491;GO:0016117	membrane;chloroplast membrane;chloroplast;carotenoid isomerase activity;etioplast organization;oxidation-reduction process;plastid;isomerase activity;oxidoreductase activity;carotenoid biosynthetic process	K09835	crtISO,crtH	http://www.genome.jp/dbget-bin/www_bget?ko:K09835	Carotenoid biosynthesis	ko00906	KOG4254(H)(Phytoene desaturase)	Prolycopene	Prolycopene isomerase, chloroplastic OS=Solanum lycopersicum GN=CRTISO PE=1 SV=1
Gene:Capana00g004816	1908				1.28247	0.0191305	0.0488582							PREDICTED: cysteine-rich receptor-like protein kinase 10 [Capsicum annuum]	GO:0016021;GO:0016020;GO:0005524;GO:0004672;GO:0004674;GO:0006468	integral component of membrane;membrane;ATP binding;protein kinase activity;protein serine/threonine kinase activity;protein phosphorylation	-	-	-	-	-	-	Cysteine-rich	Cysteine-rich receptor-like protein kinase 25 OS=Arabidopsis thaliana GN=CRK25 PE=3 SV=1
Gene:Capana00g004818	489										4.56688	0.0165027	0.0387541	PREDICTED: cysteine-rich receptor-like protein kinase 10 [Capsicum annuum]	-	-	-	-	-	-	-	-	Cysteine-rich	Cysteine-rich receptor-like protein kinase 10 OS=Arabidopsis thaliana GN=CRK10 PE=1 SV=3
Gene:Capana00g004821	1217							-1.15539	1.50248e-13	2.12114e-12				PREDICTED: protein WVD2-like 4 isoform X1 [Capsicum annuum] &gt;PREDICTED: protein WVD2-like 4 isoform X2 [Capsicum annuum];XP_016555030.1 PREDICTED: protein WVD2-like 4 isoform X1 [Capsicum annuum]	-	-	-	-	-	-	-	-	Protein	Protein WVD2-like 4 OS=Arabidopsis thaliana GN=WDL4 PE=1 SV=2
Gene:Capana00g004823	591										1.2523	4.40055e-09	2.19803e-08	PREDICTED: uncharacterized protein LOC107854541 [Capsicum annuum]	GO:0005634	nucleus	-	-	-	-	-	-	-	-
Gene:Capana00g004846	2006										1.36329	2.0165e-39	3.0613e-38	PREDICTED: something about silencing protein 10 [Capsicum annuum]	-	-	K14767	UTP3,SAS10	http://www.genome.jp/dbget-bin/www_bget?ko:K14767	-	-	KOG3118(B)(Disrupter of silencing SAS10)	Something	Something about silencing protein 10 OS=Homo sapiens GN=UTP3 PE=1 SV=1
Gene:Capana00g004847	648										-1.41242	2.97757e-11	1.73562e-10	PREDICTED: ras-related protein RABA2a-like [Capsicum annuum]	GO:0000911;GO:0005525;GO:0005829;GO:0007264;GO:0005768;GO:0005886;GO:0009504	cytokinesis by cell plate formation;GTP binding;cytosol;small GTPase mediated signal transduction;endosome;plasma membrane;cell plate	K07904	RAB11A	http://www.genome.jp/dbget-bin/www_bget?ko:K07904	Endocytosis	ko04144	KOG0087(U)(GTPase Rab11/YPT3, small G protein superfamily)	Ras-related	Ras-related protein RABA2a OS=Arabidopsis thaliana GN=RABA2A PE=2 SV=1
Gene:Capana00g004851	1764	1.26754	1.16941e-05	0.000221482				1.88776	4.75258e-23	1.00058e-21				XP_016556310.1 PREDICTED: TMV resistance protein N-like isoform X1 [Capsicum annuum] &gt;XP_016556311.1 PREDICTED: TMV resistance protein N-like isoform X1 [Capsicum annuum] &gt;XP_016556312.1 PREDICTED: TMV resistance protein N-like isoform X1 [Capsicum annuum] &gt;PREDICTED: TMV resistance protein N-like isoform X1 [Capsicum annuum] &gt;XP_016556313.1 PREDICTED: TMV resistance protein N-like is…	-	-	-	-	-	-	-	-	TMV	TMV resistance protein N OS=Nicotiana glutinosa GN=N PE=1 SV=1
Gene:Capana00g004853	3400							1.46181	3.23049e-30	8.41365e-29				XP_016556318.1 PREDICTED: TMV resistance protein N-like isoform X1 [Capsicum annuum] &gt;XP_016556317.1 PREDICTED: TMV resistance protein N-like isoform X1 [Capsicum annuum] &gt;XP_016556319.1 PREDICTED: TMV resistance protein N-like isoform X1 [Capsicum annuum];PREDICTED: TMV resistance protein N-like isoform X1 [Capsicum annuum] &gt	-	-	-	-	-	-	-	-	TMV	TMV resistance protein N OS=Nicotiana glutinosa GN=N PE=1 SV=1
Gene:Capana00g004856	327							6.12301	1.12001e-05	7.76976e-05				PREDICTED: TMV resistance protein N-like [Capsicum annuum]	-	-	-	-	-	-	-	-	-	-
Gene:Capana00g004859	2013							5.76968	1.96476e-07	1.69839e-06	3.81938	0.00419638	0.0110848	PREDICTED: TMV resistance protein N-like [Capsicum annuum]	-	-	-	-	-	-	-	-	TMV	TMV resistance protein N OS=Nicotiana glutinosa GN=N PE=1 SV=1
Gene:Capana00g004867	1486				10.0753	1.40504e-22	2.14256e-21	7.25	2.51523e-22	5.18994e-21	12.083	9.16984e-63	2.15118e-61	PREDICTED: tetrahydrocannabinolic acid synthase-like [Capsicum annuum]	GO:0016614;GO:0016491;GO:0003824;GO:0055114;GO:0050660	oxidoreductase activity, acting on CH-OH group of donors;oxidoreductase activity;catalytic activity;oxidation-reduction process;flavin adenine dinucleotide binding	-	-	-	-	-	-	Berberine	Berberine bridge enzyme-like 28 OS=Arabidopsis thaliana GN=At5g44440 PE=1 SV=1
Gene:Capana00g004871	1323				1.01924	1.1082e-05	5.11915e-05				1.03346	1.79643e-09	9.25205e-09	PREDICTED: transcription factor bHLH81-like [Capsicum annuum]	GO:0001228;GO:0005634;GO:0001046;GO:0046983;GO:0006366	transcriptional activator activity, RNA polymerase II transcription regulatory region sequence-specific binding;nucleus;core promoter sequence-specific DNA binding;protein dimerization activity;transcription from RNA polymerase II promoter	-	-	-	-	-	-	Transcription	Transcription factor bHLH81 OS=Arabidopsis thaliana GN=BHLH81 PE=2 SV=1
Gene:Capana00g004874	1755							1.28904	4.61995e-23	9.73788e-22	1.2899	1.05946e-21	9.8474e-21	PREDICTED: transmembrane 9 superfamily member 1-like [Capsicum annuum]	GO:0016021;GO:0016020	integral component of membrane;membrane	K17087	TM9SF3	http://www.genome.jp/dbget-bin/www_bget?ko:K17087	-	-	KOG1278(U)(Endosomal membrane proteins, EMP70)	Transmembrane	Transmembrane 9 superfamily member 1 OS=Arabidopsis thaliana GN=TMN1 PE=1 SV=1
Gene:Capana00g004875	1710				1.10265	9.61021e-21	1.34944e-19							PREDICTED: protein NRT1/ PTR FAMILY 5.10-like [Capsicum annuum]	GO:0016021;GO:0006857;GO:0016020;GO:0006810;GO:0005215	integral component of membrane;oligopeptide transport;membrane;transport;transporter activity	K14638	SLC15A3_4,PHT	http://www.genome.jp/dbget-bin/www_bget?ko:K14638	-	-	-	Protein	Protein NRT1/ PTR FAMILY 5.10 OS=Arabidopsis thaliana GN=NPF5.10 PE=2 SV=1
Gene:Capana00g004877	1067				1.06507	0.000467434	0.00169153							PREDICTED: GDSL esterase/lipase 5-like [Capsicum annuum]	GO:0006629;GO:0016788;GO:0016298	lipid metabolic process;hydrolase activity, acting on ester bonds;lipase activity	-	-	-	-	-	-	GDSL	GDSL esterase/lipase 5 OS=Arabidopsis thaliana GN=GLIP5 PE=2 SV=2
Gene:Capana00g004882	1481										1.34521	4.99648e-18	4.04131e-17	PREDICTED: replication protein A 32 kDa subunit A-like isoform X1 [Capsicum annuum];PREDICTED: replication protein A 32 kDa subunit A-like isoform X2 [Capsicum annuum]	GO:0003676;GO:0006281;GO:0006260;GO:0003677;GO:0006310;GO:0005634	nucleic acid binding;DNA repair;DNA replication;DNA binding;DNA recombination;nucleus	K10739	RFA2,RPA2	http://www.genome.jp/dbget-bin/www_bget?ko:K10739	DNA replication;Homologous recombination;Mismatch repair;Nucleotide excision repair	ko03030,ko03440,ko03430,ko03420	KOG3108(L)(Single-stranded DNA-binding replication protein A (RPA), medium (30 kD) subunit)	Replication	Replication protein A 32 kDa subunit A OS=Arabidopsis thaliana GN=RPA2A PE=1 SV=2
Gene:Capana00g004883	1635				-1.84083	2.69439e-47	8.99036e-46							PREDICTED: patellin-3-like [Capsicum annuum]	GO:0016021;GO:0006810	integral component of membrane;transport	-	-	-	-	-	KOG1471(I)(Phosphatidylinositol transfer protein SEC14 and related proteins)	Patellin-3	Patellin-3 OS=Arabidopsis thaliana GN=PATL3 PE=1 SV=2
Gene:Capana00g004901	2097										-4.00461	0.00178247	0.00499975	PREDICTED: protein STRUBBELIG-RECEPTOR FAMILY 5 isoform X1 [Capsicum annuum]	GO:0006468;GO:0004672;GO:0016020;GO:0005524;GO:0016021	protein phosphorylation;protein kinase activity;membrane;ATP binding;integral component of membrane	-	-	-	-	-	-	Protein	Protein STRUBBELIG-RECEPTOR FAMILY 5 OS=Arabidopsis thaliana GN=SRF5 PE=2 SV=1
Gene:Capana00g004902	1366	2.175	0.00378111	0.0350181				2.47079	1.06496e-09	1.14025e-08	2.22677	1.28902e-07	5.78088e-07	PREDICTED: reticulon-like protein B22 [Capsicum annuum]	GO:0016020;GO:0016021	membrane;integral component of membrane	-	-	-	-	-	-	Reticulon-like	Reticulon-like protein B22 OS=Arabidopsis thaliana GN=RTNLB22 PE=2 SV=1
Gene:Capana00g004904	2400				-1.81796	3.19777e-21	4.60517e-20				-1.98641	2.46518e-74	6.83019e-73	PREDICTED: V-type proton ATPase catalytic subunit A [Capsicum annuum]	GO:0005524;GO:0046034;GO:0016820;GO:0015991;GO:0046961;GO:0033178;GO:0033180;GO:0015992	ATP binding;ATP metabolic process;hydrolase activity, acting on acid anhydrides, catalyzing transmembrane movement of substances;ATP hydrolysis coupled proton transport;proton-transporting ATPase activity, rotational mechanism;proton-transporting two-sector ATPase complex, catalytic domain;proton-transporting V-type ATPase, V1 domain;proton transport	K02145	ATPeV1A,ATP6A	http://www.genome.jp/dbget-bin/www_bget?ko:K02145	Phagosome;Oxidative phosphorylation	ko04145,ko00190	KOG1351(C)(Vacuolar H+-ATPase V1 sector, subunit B);KOG1350(C)(F0F1-type ATP synthase, beta subunit)	V-type	V-type proton ATPase catalytic subunit A OS=Daucus carota PE=2 SV=1
Gene:Capana00g004911	744				6.3529	6.08981e-06	2.91132e-05							PREDICTED: B-box zinc finger protein 32 [Capsicum annuum]	GO:0005634;GO:0009640;GO:0008270;GO:0010017;GO:0005737;GO:0005622;GO:0009785;GO:0009909	nucleus;photomorphogenesis;zinc ion binding;red or far-red light signaling pathway;cytoplasm;intracellular;blue light signaling pathway;regulation of flower development	-	-	-	-	-	-	B-box	B-box zinc finger protein 32 OS=Arabidopsis thaliana GN=BBX32 PE=1 SV=1
Gene:Capana00g004920	2859				2.78229	1.26648e-11	1.04748e-10				2.47676	6.14186e-11	3.50903e-10	PREDICTED: glutamate receptor 2.8-like [Capsicum annuum]	GO:0004970;GO:0006810;GO:0006811;GO:0016020;GO:0016021	ionotropic glutamate receptor activity;transport;ion transport;membrane;integral component of membrane	K05387	GRIP	http://www.genome.jp/dbget-bin/www_bget?ko:K05387	-	-	KOG1052(PET)(Glutamate-gated kainate-type ion channel receptor subunit GluR5 and related subunits)	Glutamate	Glutamate receptor 2.8 OS=Arabidopsis thaliana GN=GLR2.8 PE=2 SV=2
Gene:Capana00g004921	2958				1.85405	2.61367e-08	1.62409e-07				1.82693	3.1929e-11	1.85815e-10	PREDICTED: glutamate receptor 2.9-like [Capsicum annuum]	-	-	K05387	GRIP	http://www.genome.jp/dbget-bin/www_bget?ko:K05387	-	-	KOG1052(PET)(Glutamate-gated kainate-type ion channel receptor subunit GluR5 and related subunits)	Glutamate;Glutamate	Glutamate receptor 2.8 OS=Arabidopsis thaliana GN=GLR2.8 PE=2 SV=2;Glutamate receptor 2.2 OS=Arabidopsis thaliana GN=GLR2.2 PE=2 SV=1
Gene:Capana00g004922	2908	5.51871	4.92383e-20	3.47957e-18	5.24814	1.41815e-15	1.52002e-14	8.56179	1.1334e-31	3.06187e-30	7.91524	8.5245e-27	9.39145e-26	PREDICTED: glutamate receptor 2.8-like [Capsicum annuum]	GO:0016021;GO:0016020;GO:0006811;GO:0006810;GO:0004970	integral component of membrane;membrane;ion transport;transport;ionotropic glutamate receptor activity	K05387	GRIP	http://www.genome.jp/dbget-bin/www_bget?ko:K05387	-	-	KOG1052(PET)(Glutamate-gated kainate-type ion channel receptor subunit GluR5 and related subunits)	Glutamate	Glutamate receptor 2.8 OS=Arabidopsis thaliana GN=GLR2.8 PE=2 SV=2
Gene:Capana00g004925	2901	5.17003	3.75313e-35	4.75903e-33	4.19106	7.17566e-19	9.16443e-18	5.7788	3.89013e-81	2.21401e-79	5.85945	1.51837e-83	4.75547e-82	PREDICTED: glutamate receptor 2.9-like [Capsicum annuum]	GO:0004970;GO:0006810;GO:0016020;GO:0006811;GO:0016021	ionotropic glutamate receptor activity;transport;membrane;ion transport;integral component of membrane	K05387	GRIP	http://www.genome.jp/dbget-bin/www_bget?ko:K05387	-	-	KOG1052(PET)(Glutamate-gated kainate-type ion channel receptor subunit GluR5 and related subunits)	Glutamate	Glutamate receptor 2.8 OS=Arabidopsis thaliana GN=GLR2.8 PE=2 SV=2
Gene:Capana00g004929	2736				-1.27927	3.18673e-06	1.57491e-05							PREDICTED: glutamate receptor 2.9-like [Capsicum annuum]	GO:0016021;GO:0006811;GO:0016020;GO:0006810;GO:0004970	integral component of membrane;ion transport;membrane;transport;ionotropic glutamate receptor activity	K05387	GRIP	http://www.genome.jp/dbget-bin/www_bget?ko:K05387	-	-	-	Glutamate	Glutamate receptor 2.9 OS=Arabidopsis thaliana GN=GLR2.9 PE=2 SV=1
Gene:Capana00g004930	1995				-1.01688	0.00387389	0.011748							PREDICTED: protein STRUBBELIG-RECEPTOR FAMILY 6-like [Capsicum annuum]	-	-	-	-	-	-	-	-	Protein	Protein STRUBBELIG-RECEPTOR FAMILY 6 OS=Arabidopsis thaliana GN=SRF6 PE=1 SV=1
Gene:Capana00g004932	477				-1.07278	8.74067e-08	5.15041e-07				-1.42496	1.20528e-20	1.07588e-19	PREDICTED: transcription factor SCREAM2 [Capsicum annuum]	GO:0016597;GO:0046983;GO:0008152	amino acid binding;protein dimerization activity;metabolic process	-	-	-	-	-	-	Transcription	Transcription factor bHLH61 OS=Arabidopsis thaliana GN=BHLH61 PE=2 SV=1
Gene:Capana00g004937	1320				6.72105	1.15859e-07	6.72566e-07				3.57481	4.72585e-06	1.84417e-05	PREDICTED: sodium-coupled neutral amino acid transporter 1-like [Capsicum annuum]	GO:0016021;GO:0016020;GO:0015171;GO:0003333	integral component of membrane;membrane;amino acid transmembrane transporter activity;amino acid transmembrane transport	-	-	-	-	-	KOG1305(E)(Amino acid transporter protein)	Probable	Probable sodium-coupled neutral amino acid transporter 6 OS=Danio rerio GN=slc38a6 PE=2 SV=1
Gene:Capana00g004942	1470				1.53101	1.80955e-21	2.63229e-20	1.0701	4.42004e-28	1.07691e-26	1.10987	1.86668e-29	2.21824e-28	PREDICTED: glycoprotein 3-alpha-L-fucosyltransferase A-like isoform X5 [Capsicum annuum];PREDICTED: glycoprotein 3-alpha-L-fucosyltransferase A-like isoform X1 [Capsicum annuum];PREDICTED: glycoprotein 3-alpha-L-fucosyltransferase A-like isoform X2 [Capsicum annuum];PREDICTED: putative fucosyltransferase-like protein isoform X4 [Capsicum annuum]	GO:0032580;GO:0016757;GO:0008417;GO:0016740;GO:0016021;GO:0006486;GO:0005794;GO:0016020	Golgi cisterna membrane;transferase activity, transferring glycosyl groups;fucosyltransferase activity;transferase activity;integral component of membrane;protein glycosylation;Golgi apparatus;membrane	K00753	E2.4.1.214	http://www.genome.jp/dbget-bin/www_bget?ko:K00753	-	-	KOG2619(GE)(Fucosyltransferase)	Putative	Putative fucosyltransferase-like protein OS=Arabidopsis thaliana GN=FUT12 PE=2 SV=1
Gene:Capana00g004955	465				-1.44595	8.41795e-10	5.99785e-09							PREDICTED: kirola-like [Capsicum annuum]	GO:0009607;GO:0006952	response to biotic stimulus;defense response	-	-	-	-	-	-	Kirola	Kirola OS=Actinidia deliciosa PE=1 SV=1
Gene:Capana00g004962	2985	5.95942	7.22157e-34	8.69457e-32				5.76051	7.01002e-34	1.9964e-32	4.4588	5.38739e-17	4.18304e-16	PREDICTED: receptor-like protein 12 [Capsicum annuum]	GO:0016021;GO:0016020	integral component of membrane;membrane	-	-	-	-	-	-	Probable	Probable LRR receptor-like serine/threonine-protein kinase RPK1 OS=Arabidopsis thaliana GN=RPK1 PE=1 SV=1
Gene:Capana00g004967	2442				-1.1493	3.18733e-17	3.74889e-16				-1.28056	2.56418e-41	4.06459e-40	PREDICTED: protein LONGIFOLIA 1 [Capsicum annuum]	GO:0051513	regulation of monopolar cell growth	-	-	-	-	-	-	Protein	Protein LONGIFOLIA 1 OS=Arabidopsis thaliana GN=LNG1 PE=1 SV=1
Gene:Capana00g004988	4476				1.68215	1.15092e-18	1.4534e-17				1.72341	3.84713e-75	1.07744e-73	PREDICTED: putative E3 ubiquitin-protein ligase LIN-1 isoform X2 [Capsicum annuum]	GO:0004842;GO:0016567	ubiquitin-protein transferase activity;protein ubiquitination	-	-	-	-	-	-	Putative	Putative E3 ubiquitin-protein ligase LIN-1 OS=Lotus japonicus GN=CERBERUS PE=2 SV=2
Gene:Capana00g004993	2479				2.53901	3.41322e-91	2.53374e-89				1.44788	4.18419e-39	6.30723e-38	PREDICTED: probable receptor-like serine/threonine-protein kinase At5g57670 isoform X2 [Capsicum annuum];PREDICTED: probable receptor-like serine/threonine-protein kinase At5g57670 isoform X1 [Capsicum annuum]	GO:0005524;GO:0004672;GO:0000166;GO:0006468;GO:0006950;GO:0004674	ATP binding;protein kinase activity;nucleotide binding;protein phosphorylation;response to stress;protein serine/threonine kinase activity	-	-	-	-	-	-	Probable;Proline-rich	Probable receptor-like serine/threonine-protein kinase At5g57670 OS=Arabidopsis thaliana GN=At5g57670 PE=2 SV=1;Proline-rich receptor-like protein kinase PERK2 OS=Arabidopsis thaliana GN=PERK2 PE=2 SV=3
Gene:Capana00g005021	1760										-1.36044	2.37412e-21	2.17885e-20	PREDICTED: TGACG-sequence-specific DNA-binding protein TGA-1A-like isoform X2 [Capsicum annuum];PREDICTED: TGACG-sequence-specific DNA-binding protein TGA-1A-like isoform X4 [Capsicum annuum]	GO:0043565;GO:0006351;GO:0006355;GO:0003700	sequence-specific DNA binding;transcription, DNA-templated;regulation of transcription, DNA-templated;transcription factor activity, sequence-specific DNA binding	K14431	TGA	http://www.genome.jp/dbget-bin/www_bget?ko:K14431	Plant hormone signal transduction	ko04075	-	TGACG-sequence-specific	TGACG-sequence-specific DNA-binding protein TGA-1A OS=Nicotiana tabacum GN=TGA1A PE=1 SV=1
Gene:Capana00g005034	642	-1.05865	2.59223e-06	5.4978e-05										XP_016552818.1 PREDICTED: polypyrimidine tract-binding protein homolog 3-like isoform X1 [Capsicum annuum] &gt;PREDICTED: polypyrimidine tract-binding protein homolog 3-like isoform X1 [Capsicum annuum] &gt;XP_016552819.1 PREDICTED: polypyrimidine tract-binding protein homolog 3-like isoform X1 [Capsicum annuum]	GO:0000166;GO:0003676	nucleotide binding;nucleic acid binding	K14948	PTBP2,NPTB	http://www.genome.jp/dbget-bin/www_bget?ko:K14948	-	-	KOG1190(A)(Polypyrimidine tract-binding protein)	Polypyrimidine	Polypyrimidine tract-binding protein homolog 3 OS=Arabidopsis thaliana GN=At1g43190 PE=2 SV=1
Gene:Capana00g005039	1140										-1.5906	0.00183887	0.00514997	PREDICTED: peroxidase 5-like [Capsicum annuum]	GO:0020037;GO:0055114;GO:0042744;GO:0016491;GO:0009664;GO:0006979;GO:0009505;GO:0046872;GO:0004601;GO:0005576	heme binding;oxidation-reduction process;hydrogen peroxide catabolic process;oxidoreductase activity;plant-type cell wall organization;response to oxidative stress;plant-type cell wall;metal ion binding;peroxidase activity;extracellular region	K00430	E1.11.1.7	http://www.genome.jp/dbget-bin/www_bget?ko:K00430	Phenylpropanoid biosynthesis	ko00940	-	Peroxidase	Peroxidase 5 OS=Vitis vinifera GN=GSVIVT00037159001 PE=1 SV=2
Gene:Capana00g005044	1819										-1.06765	3.65373e-07	1.57736e-06	PREDICTED: cytochrome b561 and DOMON domain-containing protein At3g25290-like [Solanum tuberosum]	GO:0055114;GO:0016020;GO:0016021	oxidation-reduction process;membrane;integral component of membrane	-	-	-	-	-	-	Cytochrome	Cytochrome b561 and DOMON domain-containing protein At4g12980 OS=Arabidopsis thaliana GN=At4g12980 PE=2 SV=1
Gene:Capana00g005052	834										5.25679	0.000768327	0.00228651	PREDICTED: nudix hydrolase 2-like [Capsicum annuum]	GO:0016787	hydrolase activity	-	-	-	-	-	KOG0648(T)(Predicted NUDIX hydrolase FGF-2 and related proteins)	Nudix	Nudix hydrolase 2 OS=Arabidopsis thaliana GN=NUDT2 PE=1 SV=1
Gene:Capana00g005053	612							6.02254	3.29425e-06	2.46298e-05				PREDICTED: uncharacterized protein LOC104232960 [Nicotiana sylvestris]	-	-	-	-	-	-	-	-	-	-
Gene:Capana00g005078	712				6.69013	1.92031e-29	3.82394e-28	7.19998	4.66742e-22	9.56543e-21	7.21663	3.96027e-22	3.73358e-21	PREDICTED: uncharacterized protein LOC107856987 [Capsicum annuum]	-	-	-	-	-	-	-	-	-	-
Gene:Capana00g005087	1758				-1.24832	1.32e-06	6.8429e-06				-1.1307	1.26083e-07	5.6601e-07	XP_016553952.1 PREDICTED: pentatricopeptide repeat-containing protein At2g22410, mitochondrial-like [Capsicum annuum];PREDICTED: pentatricopeptide repeat-containing protein At2g22410, mitochondrial-like [Capsicum annuum] &gt	-	-	-	-	-	-	-	-	Pentatricopeptide	Pentatricopeptide repeat-containing protein At2g22410, mitochondrial OS=Arabidopsis thaliana GN=PCMP-E28 PE=2 SV=1
Gene:Capana00g005106	2845				1.04827	4.51866e-16	4.98576e-15	1.12502	1.08528e-24	2.40058e-23				PREDICTED: uncharacterized protein LOC107853468 isoform X1 [Capsicum annuum];XP_016553936.1 PREDICTED: uncharacterized protein LOC107853468 isoform X2 [Capsicum annuum];PREDICTED: uncharacterized protein LOC107853468 isoform X2 [Capsicum annuum] &gt	-	-	-	-	-	-	-	-	-	-
Gene:Capana00g005111	1824				1.2629	4.73069e-24	7.61714e-23							PREDICTED: scarecrow-like protein 8 [Capsicum annuum]	GO:0043565;GO:0006351;GO:0006355;GO:0003700;GO:0005634	sequence-specific DNA binding;transcription, DNA-templated;regulation of transcription, DNA-templated;transcription factor activity, sequence-specific DNA binding;nucleus	-	-	-	-	-	-	Scarecrow-like	Scarecrow-like protein 8 OS=Arabidopsis thaliana GN=SCL8 PE=2 SV=1
Gene:Capana01g000004	592				-1.04388	3.5478e-07	1.96117e-06							XP_011089165.1 PREDICTED: calpain-type cysteine protease DEK1 [Sesamum indicum];PREDICTED: calpain-type cysteine protease DEK1 [Sesamum indicum] &gt	GO:0006508;GO:0004198;GO:0008233;GO:0016020;GO:0008234;GO:0005622;GO:0016021;GO:0016787	proteolysis;calcium-dependent cysteine-type endopeptidase activity;peptidase activity;membrane;cysteine-type peptidase activity;intracellular;integral component of membrane;hydrolase activity	-	-	-	-	-	-	Calpain-type	Calpain-type cysteine protease ADL1 OS=Oryza sativa subsp. japonica GN=ADL1 PE=1 SV=1
Gene:Capana01g000005	1170	1.14796	2.26385e-09	7.49543e-08	1.77043	8.46966e-20	1.13022e-18	1.88967	6.8064e-40	2.19732e-38	1.7139	1.3033e-29	1.55641e-28	PREDICTED: alcohol dehydrogenase-like 4 [Capsicum annuum]	GO:0055114;GO:0016491;GO:0008270;GO:0046872	oxidation-reduction process;oxidoreductase activity;zinc ion binding;metal ion binding	K00001	E1.1.1.1,adh	http://www.genome.jp/dbget-bin/www_bget?ko:K00001	Tyrosine metabolism;Glycolysis / Gluconeogenesis;Fatty acid degradation	ko00350,ko00010,ko00071	KOG0022(Q)(Alcohol dehydrogenase, class III)	Alcohol	Alcohol dehydrogenase-like 3 OS=Arabidopsis thaliana GN=At1g32780 PE=2 SV=1
Gene:Capana01g000009	1925										-1.17354	1.52564e-19	1.31056e-18	PREDICTED: glucan endo-1,3-beta-glucosidase 11-like [Capsicum annuum]	GO:0004553;GO:0016787;GO:0005975	hydrolase activity, hydrolyzing O-glycosyl compounds;hydrolase activity;carbohydrate metabolic process	-	-	-	-	-	-	Glucan	Glucan endo-1,3-beta-glucosidase 11 OS=Arabidopsis thaliana GN=At1g32860 PE=1 SV=1
Gene:Capana01g000010	2576				3.72623	1.33791e-277	6.0973e-275				3.69954	0	0	PREDICTED: granule-bound starch synthase 1, chloroplastic/amyloplastic isoform X1 [Capsicum annuum]	GO:0009501;GO:0033840;GO:0016740;GO:0009536;GO:0016757;GO:0004373;GO:0009507;GO:0019252;GO:0009569	amyloplast;NDP-glucose-starch glucosyltransferase activity;transferase activity;plastid;transferase activity, transferring glycosyl groups;glycogen (starch) synthase activity;chloroplast;starch biosynthetic process;chloroplast starch grain	K13679	WAXY	http://www.genome.jp/dbget-bin/www_bget?ko:K13679	Starch and sucrose metabolism	ko00500	-	Granule-bound	Granule-bound starch synthase 1, chloroplastic/amyloplastic OS=Solanum tuberosum GN=WAXY PE=1 SV=1
Gene:Capana01g000015	1744				-1.96426	1.50469e-06	7.74789e-06				-1.93108	3.84902e-11	2.22855e-10	PREDICTED: beta-1,6-galactosyltransferase GALT31A isoform X1 [Capsicum annuum] &gt;XP_016564958.1 PREDICTED: beta-1,6-galactosyltransferase GALT31A isoform X2 [Capsicum annuum]	GO:0016740;GO:0000139;GO:0016757;GO:0016020;GO:0005794;GO:0016021;GO:0006486;GO:0008378	transferase activity;Golgi membrane;transferase activity, transferring glycosyl groups;membrane;Golgi apparatus;integral component of membrane;protein glycosylation;galactosyltransferase activity	K00734	B3GALT6	http://www.genome.jp/dbget-bin/www_bget?ko:K00734	-	-	-	Beta-1,6-galactosyltransferase	Beta-1,6-galactosyltransferase GALT31A OS=Arabidopsis thaliana GN=GALT31A PE=1 SV=1
Gene:Capana01g000018	618	2.49933	1.85636e-20	1.34372e-18	1.92782	1.57556e-09	1.09444e-08	3.4307	9.07663e-59	3.96463e-57	3.12131	7.01994e-47	1.24498e-45	PREDICTED: soluble inorganic pyrophosphatase PPA1-like [Capsicum annuum]	GO:0004427;GO:0005737;GO:0006796;GO:0000287	inorganic diphosphatase activity;cytoplasm;phosphate-containing compound metabolic process;magnesium ion binding	K01507	ppa	http://www.genome.jp/dbget-bin/www_bget?ko:K01507	Oxidative phosphorylation	ko00190	KOG1626(C)(Inorganic pyrophosphatase/Nucleosome remodeling factor, subunit NURF38)	Soluble	Soluble inorganic pyrophosphatase PPA1 OS=Solanum tuberosum GN=PPA1 PE=1 SV=1
Gene:Capana01g000032	735										-2.09564	0.00901475	0.0223477	PREDICTED: uncharacterized protein LOC107851999 [Capsicum annuum]	-	-	-	-	-	-	-	-	-	-
Gene:Capana01g000035	1032				-2.21368	0.00269921	0.00846734				-1.86909	0.00770954	0.0193743	PREDICTED: uncharacterized protein At5g39865-like [Capsicum annuum]	GO:0045454;GO:0015035;GO:0009055	cell redox homeostasis;protein disulfide oxidoreductase activity;electron carrier activity	K17479	GRXCR1	http://www.genome.jp/dbget-bin/www_bget?ko:K17479	-	-	KOG2824(O)(Glutaredoxin-related protein)	Uncharacterized	Uncharacterized protein At5g39865 OS=Arabidopsis thaliana GN=At5g39865 PE=2 SV=1
Gene:Capana01g000038	1833				-2.16821	4.85085e-14	4.7227e-13				-2.54759	6.40914e-26	6.87712e-25	PREDICTED: protein IQ-DOMAIN 1-like [Capsicum annuum]	-	-	-	-	-	-	-	-	Protein	Protein IQ-DOMAIN 1 OS=Arabidopsis thaliana GN=IQD1 PE=1 SV=1
Gene:Capana01g000040	690				-1.95517	4.15268e-09	2.7826e-08	-1.04147	4.68201e-07	3.88692e-06	-1.33599	1.32007e-09	6.86893e-09	PREDICTED: protein BRANCHLESS TRICHOME [Capsicum annuum] &gt;XP_016565130.1 PREDICTED: protein BRANCHLESS TRICHOME [Capsicum annuum]	GO:0000902;GO:0010090;GO:0010091	cell morphogenesis;trichome morphogenesis;trichome branching	-	-	-	-	-	-	Protein	Protein BRANCHLESS TRICHOME OS=Arabidopsis thaliana GN=BLT PE=1 SV=1
Gene:Capana01g000041	1891										1.26783	1.40224e-07	6.2685e-07	endoglucanase CX-like precursor [Capsicum annuum] &gt;endo-beta-1,4-glucanase [Capsicum annuum];CAA65828.1 endo-beta-1,4-glucanase [Capsicum annuum]	GO:0003824;GO:0005975;GO:0008152;GO:0016798;GO:0004553;GO:0000272;GO:0008810;GO:0016787;GO:0030245	catalytic activity;carbohydrate metabolic process;metabolic process;hydrolase activity, acting on glycosyl bonds;hydrolase activity, hydrolyzing O-glycosyl compounds;polysaccharide catabolic process;cellulase activity;hydrolase activity;cellulose catabolic process	-	-	-	-	-	-	Endoglucanase	Endoglucanase 1 OS=Persea americana GN=CEL1 PE=2 SV=1
Gene:Capana01g000044	1970				-2.2535	2.76667e-14	2.73574e-13				-1.27716	1.3213e-08	6.3767e-08	PREDICTED: uncharacterized protein LOC107863647 [Capsicum annuum]	GO:0016020;GO:0016021;GO:0016787	membrane;integral component of membrane;hydrolase activity	-	-	-	-	-	KOG4409(R)(Predicted hydrolase/acyltransferase (alpha/beta hydrolase superfamily))	Probable	Probable lysophospholipase BODYGUARD 3 OS=Arabidopsis thaliana GN=BDG3 PE=2 SV=1
Gene:Capana01g000045	1305				6.75748	5.55613e-10	4.01843e-09	5.15462	0.00198151	0.00917817	4.60608	0.00820758	0.0205164	PREDICTED: transcription factor bHLH14-like [Capsicum annuum]	GO:0046983	protein dimerization activity	-	-	-	-	-	-	Transcription	Transcription factor bHLH14 OS=Arabidopsis thaliana GN=BHLH14 PE=2 SV=1
Gene:Capana01g000054	804							3.78063	9.66524e-29	2.40662e-27				PREDICTED: uncharacterized protein LOC107863712 [Capsicum annuum]	GO:0016021;GO:0016020	integral component of membrane;membrane	-	-	-	-	-	-	-	-
Gene:Capana01g000058	1389				-1.77299	7.25146e-34	1.67248e-32				-1.84445	1.09841e-263	1.22954e-261	PREDICTED: ylmG homolog protein 2, chloroplastic [Capsicum annuum]	GO:0016020	membrane	K02221	yggT	http://www.genome.jp/dbget-bin/www_bget?ko:K02221	-	-	-	YlmG	YlmG homolog protein 2, chloroplastic OS=Arabidopsis thaliana GN=YLMG2 PE=2 SV=1
Gene:Capana01g000061	750				-1.71285	2.6025e-15	2.74613e-14				-1.61955	1.69926e-18	1.40065e-17	PREDICTED: uncharacterized protein LOC107863739 [Capsicum annuum]	GO:0016021;GO:0016020	integral component of membrane;membrane	-	-	-	-	-	-	-	-
Gene:Capana01g000064	1128				1.2117	0.000197613	0.000762557				1.41081	2.21513e-06	8.90372e-06	PREDICTED: zinc finger HIT domain-containing protein 2 [Capsicum annuum]	-	-	-	-	-	-	-	KOG4317(S)(Predicted Zn-finger protein)	Zinc	Zinc finger HIT domain-containing protein 2 OS=Bos taurus GN=ZNHIT2 PE=2 SV=1
Gene:Capana01g000067	474				1.8047	2.95037e-12	2.55342e-11							PREDICTED: ORM1-like protein 3 [Capsicum annuum]	GO:0016020;GO:0016021;GO:0005789	membrane;integral component of membrane;endoplasmic reticulum membrane	-	-	-	-	-	KOG3319(S)(Predicted membrane protein)	Uncharacterized	Uncharacterized protein C119.09c OS=Schizosaccharomyces pombe (strain 972 / ATCC 24843) GN=SPBC119.09c PE=2 SV=3
Gene:Capana01g000070	783				4.26229	0.00723474	0.02062							PREDICTED: myb-related protein 308-like [Capsicum annuum]	GO:0003677	DNA binding	K09422	MYBP	http://www.genome.jp/dbget-bin/www_bget?ko:K09422	-	-	-	Transcription	Transcription repressor MYB4 OS=Arabidopsis thaliana GN=MYB4 PE=1 SV=1
Gene:Capana01g000072	1008				1.52419	0.00108625	0.00367837							PREDICTED: short-chain dehydrogenase TIC 32, chloroplastic [Capsicum annuum]	-	-	K11153	RDH12	http://www.genome.jp/dbget-bin/www_bget?ko:K11153	-	-	KOG1208(Q)(Dehydrogenases with different specificities (related to short-chain alcohol dehydrogenases))	Short-chain	Short-chain dehydrogenase TIC 32, chloroplastic OS=Arabidopsis thaliana GN=TIC32 PE=2 SV=1
Gene:Capana01g000073	1578				2.09527	0.0117312	0.0317627	3.86749	0.00341307	0.0149387	4.68034	0.000109756	0.000365866	PREDICTED: probable trehalase [Capsicum annuum]	GO:0003824;GO:0005991;GO:0008152;GO:0005886;GO:0016798;GO:0005993;GO:0016787;GO:0004555	catalytic activity;trehalose metabolic process;metabolic process;plasma membrane;hydrolase activity, acting on glycosyl bonds;trehalose catabolic process;hydrolase activity;alpha,alpha-trehalase activity	K01194	TREH,treA,treF	http://www.genome.jp/dbget-bin/www_bget?ko:K01194	Starch and sucrose metabolism	ko00500	KOG0602(G)(Neutral trehalase)	Probable	Probable trehalase OS=Oryza sativa subsp. japonica GN=Os10g0521000 PE=2 SV=1
Gene:Capana01g000074	1713										4.12893	0.00142231	0.00404786	PREDICTED: probable trehalase [Capsicum annuum]	GO:0016787;GO:0004555;GO:0016798;GO:0008152;GO:0005991;GO:0003824	hydrolase activity;alpha,alpha-trehalase activity;hydrolase activity, acting on glycosyl bonds;metabolic process;trehalose metabolic process;catalytic activity	K01194	TREH,treA,treF	http://www.genome.jp/dbget-bin/www_bget?ko:K01194	Starch and sucrose metabolism	ko00500	KOG0602(G)(Neutral trehalase)	Probable	Probable trehalase OS=Oryza sativa subsp. japonica GN=Os10g0521000 PE=2 SV=1
Gene:Capana01g000078	2001	1.27461	7.06923e-170	4.68114e-167				1.86122	0	0				PREDICTED: luminal-binding protein [Capsicum annuum]	GO:0000166;GO:0005524	nucleotide binding;ATP binding	K09490	HSPA5,BIP	http://www.genome.jp/dbget-bin/www_bget?ko:K09490	Protein export;Protein processing in endoplasmic reticulum	ko03060,ko04141	KOG0101(O)(Molecular chaperones HSP70/HSC70, HSP70 superfamily)	Luminal-binding	Luminal-binding protein OS=Solanum lycopersicum PE=2 SV=1
Gene:Capana01g000101	1459				1.20726	4.20052e-06	2.04912e-05							PREDICTED: protein ABIL2-like [Capsicum annuum]	-	-	-	-	-	-	-	-	Protein	Protein ABIL3 OS=Arabidopsis thaliana GN=ABIL3 PE=2 SV=1
Gene:Capana01g000102	1128				1.26795	6.57423e-20	8.8285e-19							PREDICTED: 26S proteasome non-ATPase regulatory subunit 8 homolog A [Capsicum annuum]	GO:0043161;GO:0008541;GO:0005829;GO:0005634;GO:0006508;GO:0043248;GO:0005838	proteasome-mediated ubiquitin-dependent protein catabolic process;proteasome regulatory particle, lid subcomplex;cytosol;nucleus;proteolysis;proteasome assembly;proteasome regulatory particle	K03031	PSMD8,RPN12	http://www.genome.jp/dbget-bin/www_bget?ko:K03031	Proteasome	ko03050	KOG3151(O)(26S proteasome regulatory complex, subunit RPN12/PSMD8)	26S	26S proteasome non-ATPase regulatory subunit 8 homolog A OS=Arabidopsis thaliana GN=RPN12A PE=1 SV=1
Gene:Capana01g000104	579										-1.26205	7.59836e-61	1.73101e-59	PREDICTED: 30S ribosomal protein S6 alpha, chloroplastic [Capsicum annuum]	GO:0006412;GO:0003735;GO:0070181;GO:0019843;GO:0009535;GO:0009507;GO:0009579;GO:0005840	translation;structural constituent of ribosome;small ribosomal subunit rRNA binding;rRNA binding;chloroplast thylakoid membrane;chloroplast;thylakoid;ribosome	K02990	RP-S6,MRPS6,rpsF	http://www.genome.jp/dbget-bin/www_bget?ko:K02990	Ribosome	ko03010	-	30S	30S ribosomal protein S6 alpha, chloroplastic OS=Arabidopsis thaliana GN=RPS6 PE=2 SV=1
Gene:Capana01g000105	684				-1.92311	3.94309e-06	1.92858e-05				-1.66535	7.07187e-06	2.70665e-05	PREDICTED: RING-H2 zinc finger protein RHA4a [Capsicum annuum]	GO:0016021;GO:0046872;GO:0016020;GO:0008270	integral component of membrane;metal ion binding;membrane;zinc ion binding	K19039	ATL7_58_59	http://www.genome.jp/dbget-bin/www_bget?ko:K19039	-	-	-	Probable	Probable E3 ubiquitin-protein ligase RHA4A OS=Arabidopsis thaliana GN=RHA4A PE=2 SV=1
Gene:Capana01g000108	1225				-1.27132	0.00342507	0.0105063							PREDICTED: cellulose synthase-like protein G2 [Capsicum annuum]	GO:0016021;GO:0030244;GO:0071555;GO:0016020;GO:0016757;GO:0016740;GO:0016760	integral component of membrane;cellulose biosynthetic process;cell wall organization;membrane;transferase activity, transferring glycosyl groups;transferase activity;cellulose synthase (UDP-forming) activity	-	-	-	-	-	-	Cellulose;Cellulose	Cellulose synthase-like protein G1 OS=Arabidopsis thaliana GN=CSLG1 PE=2 SV=1;Cellulose synthase-like protein G3 OS=Arabidopsis thaliana GN=CSLG3 PE=2 SV=2
Gene:Capana01g000110	1467				1.04479	1.01085e-06	5.31628e-06							PREDICTED: 3-oxoacyl-[acyl-carrier-protein] synthase I, chloroplastic-like [Capsicum annuum]	GO:0003824;GO:0016747;GO:0016740;GO:0008152;GO:0006633	catalytic activity;transferase activity, transferring acyl groups other than amino-acyl groups;transferase activity;metabolic process;fatty acid biosynthetic process	K09458	fabF	http://www.genome.jp/dbget-bin/www_bget?ko:K09458	Fatty acid biosynthesis;Biotin metabolism;Fatty acid metabolism	ko00061,ko00780,ko01212	KOG1202(I)(Animal-type fatty acid synthase and related proteins)	3-oxoacyl-[acyl-carrier-protein]	3-oxoacyl-[acyl-carrier-protein] synthase I, chloroplastic OS=Arabidopsis thaliana GN=KAS1 PE=1 SV=2
Gene:Capana01g000113	1467										-2.6176	0.00763895	0.0192142	AIQ82737.1 3-oxoacyl-(acyl-carrier-protein) synthase [Capsicum annuum] &gt;AIQ82741.1 3-oxoacyl-(acyl-carrier-protein) synthase [Capsicum annuum] &gt;AIQ82734.1 3-oxoacyl-(acyl-carrier-protein) synthase [Capsicum annuum] &gt;AIQ82740.1 3-oxoacyl-(acyl-carrier-protein) synthase [Capsicum annuum] &gt;AIQ82736.1 3-oxoacyl-(acyl-carrier-protein) synthase [Capsicum annuum] &gt;AIQ82739.1 3-oxoacyl-(ac…	GO:0016740;GO:0008152;GO:0006633;GO:0003824;GO:0016747	transferase activity;metabolic process;fatty acid biosynthetic process;catalytic activity;transferase activity, transferring acyl groups other than amino-acyl groups	K09458	fabF	http://www.genome.jp/dbget-bin/www_bget?ko:K09458	Fatty acid biosynthesis;Biotin metabolism;Fatty acid metabolism	ko00061,ko00780,ko01212	KOG1202(I)(Animal-type fatty acid synthase and related proteins)	3-oxoacyl-[acyl-carrier-protein]	3-oxoacyl-[acyl-carrier-protein] synthase I, chloroplastic OS=Arabidopsis thaliana GN=KAS1 PE=1 SV=2
Gene:Capana01g000114	987	1.30507	1.21298e-97	4.5181e-95	1.99664	3.85065e-105	3.34867e-103	2.23856	0	0	1.49281	1.81283e-217	1.6234e-215	PREDICTED: B2 protein [Capsicum annuum]	-	-	-	-	-	-	-	-	B2	B2 protein OS=Daucus carota PE=2 SV=1
Gene:Capana01g000115	1200				1.40094	3.90972e-47	1.29974e-45				1.09452	1.51754e-76	4.37158e-75	PREDICTED: uncharacterized protein LOC107864138 [Capsicum annuum]	GO:0045454;GO:0051017;GO:0009902;GO:0015035;GO:0005884;GO:0009055	cell redox homeostasis;actin filament bundle assembly;chloroplast relocation;protein disulfide oxidoreductase activity;actin filament;electron carrier activity	K17479	GRXCR1	http://www.genome.jp/dbget-bin/www_bget?ko:K17479	-	-	KOG2824(O)(Glutaredoxin-related protein)	Uncharacterized	Uncharacterized protein At5g39865 OS=Arabidopsis thaliana GN=At5g39865 PE=2 SV=1
Gene:Capana01g000129	1662				-1.58679	0.00369119	0.0112498				-2.84356	2.30331e-05	8.31127e-05	PREDICTED: cytokinin dehydrogenase 7-like [Capsicum annuum]	GO:0019139;GO:0009690;GO:0050660;GO:0016491;GO:0003824;GO:0055114;GO:0016614	cytokinin dehydrogenase activity;cytokinin metabolic process;flavin adenine dinucleotide binding;oxidoreductase activity;catalytic activity;oxidation-reduction process;oxidoreductase activity, acting on CH-OH group of donors	K00279	CKX	http://www.genome.jp/dbget-bin/www_bget?ko:K00279	Zeatin biosynthesis	ko00908	-	Cytokinin	Cytokinin dehydrogenase 7 OS=Arabidopsis thaliana GN=CKX7 PE=1 SV=1
Gene:Capana01g000135	1867				-1.26009	0.000944734	0.00323872							PREDICTED: uncharacterized protein LOC107007499 isoform X1 [Solanum pennellii];PREDICTED: probable methylenetetrahydrofolate reductase [Capsicum annuum]	GO:0016491;GO:0055114;GO:0006730;GO:0035999;GO:0006555;GO:0004489;GO:0005829	oxidoreductase activity;oxidation-reduction process;one-carbon metabolic process;tetrahydrofolate interconversion;methionine metabolic process;methylenetetrahydrofolate reductase (NAD(P)H) activity;cytosol	K00297	metF,MTHFR	http://www.genome.jp/dbget-bin/www_bget?ko:K00297	One carbon pool by folate;Carbon metabolism	ko00670,ko01200	KOG0564(E)(5,10-methylenetetrahydrofolate reductase)	Methylenetetrahydrofolate	Methylenetetrahydrofolate reductase 1 OS=Arabidopsis thaliana GN=MTHFR1 PE=1 SV=1
Gene:Capana01g000137	732				1.8051	0.00140983	0.00468423							PREDICTED: protein LURP-one-related 17-like [Capsicum annuum]	GO:0006952	defense response	-	-	-	-	-	-	Protein	Protein LURP-one-related 17 OS=Arabidopsis thaliana GN=At5g41590 PE=2 SV=2
Gene:Capana01g000138	2718	1.00091	1.14771e-08	3.46326e-07										PREDICTED: LOW QUALITY PROTEIN: respiratory burst oxidase homolog protein A [Capsicum annuum]	GO:0004601;GO:0016021;GO:0050664;GO:0046872;GO:0016020;GO:0055114;GO:0016491;GO:0005509;GO:0005886	peroxidase activity;integral component of membrane;oxidoreductase activity, acting on NAD(P)H, oxygen as acceptor;metal ion binding;membrane;oxidation-reduction process;oxidoreductase activity;calcium ion binding;plasma membrane	K13447	RBOH	http://www.genome.jp/dbget-bin/www_bget?ko:K13447	MAPK signaling pathway - plant;Plant-pathogen interaction	ko04016,ko04626	KOG0039(PQ)(Ferric reductase, NADH/NADPH oxidase and related proteins)	Respiratory	Respiratory burst oxidase homolog protein A OS=Solanum tuberosum GN=RBOHA PE=1 SV=1
Gene:Capana01g000139	663				1.65029	3.05069e-07	1.70022e-06	1.08572	1.2754e-07	1.12284e-06				PREDICTED: late embryogenesis abundant protein At1g64065 [Capsicum annuum]	GO:0016020;GO:0016021	membrane;integral component of membrane	-	-	-	-	-	-	Late	Late embryogenesis abundant protein At1g64065 OS=Arabidopsis thaliana GN=At1g64065 PE=2 SV=1
Gene:Capana01g000141	1332										-2.54675	0.0201387	0.0463151	PREDICTED: probable membrane-associated kinase regulator 2 isoform X1 [Capsicum annuum]	-	-	-	-	-	-	-	-	Probable	Probable membrane-associated kinase regulator 2 OS=Arabidopsis thaliana GN=MAKR2 PE=2 SV=1
Gene:Capana01g000144	822				1.2798	3.32917e-20	4.53328e-19				1.18586	4.12029e-49	7.64372e-48	PREDICTED: reticulon-like protein B4 [Capsicum annuum]	GO:0005789;GO:0016021;GO:0016020;GO:0005783	endoplasmic reticulum membrane;integral component of membrane;membrane;endoplasmic reticulum	-	-	-	-	-	KOG1792(U)(Reticulon)	Reticulon-like	Reticulon-like protein B2 OS=Arabidopsis thaliana GN=RTNLB2 PE=1 SV=1
Gene:Capana01g000148	2013				1.20395	5.262e-19	6.78538e-18							XP_016566150.1 PREDICTED: uncharacterized protein LOC107864314 [Capsicum annuum] &gt;XP_016566158.1 PREDICTED: uncharacterized protein LOC107864314 [Capsicum annuum] &gt;PREDICTED: uncharacterized protein LOC107864314 [Capsicum annuum] &gt;XP_016566166.1 PREDICTED: uncharacterized protein LOC107864314 [Capsicum annuum]	-	-	-	-	-	-	-	-	-	-
Gene:Capana01g000149	1429				-1.58913	1.97728e-22	2.99487e-21				-1.04131	1.14786e-24	1.18945e-23	PREDICTED: GDT1-like protein 1, chloroplastic [Capsicum annuum]	GO:0016020;GO:0016021	membrane;integral component of membrane	-	-	-	-	-	KOG2881(S)(Predicted membrane protein)	Protein	Protein PAM71, chloroplastic OS=Arabidopsis thaliana GN=PAM71 PE=1 SV=2
Gene:Capana01g000151	2403				3.6294	4.76721e-05	0.000201141	4.01257	1.05795e-06	8.42967e-06	5.40884	7.17165e-14	4.8418e-13	PREDICTED: cation/H(+) antiporter 18-like [Capsicum annuum]	GO:0055085;GO:0006812;GO:0016020;GO:0016021;GO:0006810;GO:0015299	transmembrane transport;cation transport;membrane;integral component of membrane;transport;solute:proton antiporter activity	-	-	-	-	-	KOG1650(P)(Predicted K+/H+-antiporter)	Cation/H(+)	Cation/H(+) antiporter 17 OS=Arabidopsis thaliana GN=CHX17 PE=1 SV=1
Gene:Capana01g000154	4185				-2.19101	2.16586e-05	9.6138e-05				-2.27362	1.91153e-06	7.72967e-06	PREDICTED: ABC transporter C family member 10-like isoform X1 [Capsicum annuum]	-	-	-	-	-	-	-	KOG0054(Q)(Multidrug resistance-associated protein/mitoxantrone resistance protein, ABC superfamily)	ABC	ABC transporter C family member 10 OS=Arabidopsis thaliana GN=ABCC10 PE=2 SV=2
Gene:Capana01g000156	1207				1.22914	7.75425e-36	1.89658e-34							PREDICTED: V-type proton ATPase subunit E [Capsicum annuum]	GO:0033178;GO:0015991;GO:0046961	proton-transporting two-sector ATPase complex, catalytic domain;ATP hydrolysis coupled proton transport;proton-transporting ATPase activity, rotational mechanism	K02150	ATPeV1E,ATP6E	http://www.genome.jp/dbget-bin/www_bget?ko:K02150	Phagosome;Oxidative phosphorylation	ko04145,ko00190	KOG1664(C)(Vacuolar H+-ATPase V1 sector, subunit E)	V-type	V-type proton ATPase subunit E OS=Citrus limon GN=VATE PE=2 SV=1
Gene:Capana01g000161	2298				-2.0544	2.7417e-08	1.69954e-07				-2.39006	1.60003e-13	1.06049e-12	PREDICTED: uncharacterized protein LOC107864432 isoform X2 [Capsicum annuum]	-	-	-	-	-	-	-	-	Ethylene-responsive	Ethylene-responsive transcription factor ERF118 OS=Arabidopsis thaliana GN=ERF118 PE=2 SV=1
Gene:Capana01g000162	1527				-2.02403	7.89592e-13	7.08037e-12				-2.75467	2.98905e-20	2.63379e-19	PREDICTED: uncharacterized protein LOC107864446 [Capsicum annuum]	-	-	-	-	-	-	-	-	Ethylene-responsive	Ethylene-responsive transcription factor ERF118 OS=Arabidopsis thaliana GN=ERF118 PE=2 SV=1
Gene:Capana01g000166	1521				-1.05413	2.14221e-07	1.21401e-06				-1.74486	1.04568e-57	2.24806e-56	endoglucanase 18-like precursor [Capsicum annuum] &gt;CAA65826.1 cellulase [Capsicum annuum]	GO:0030245;GO:0016787;GO:0008810;GO:0000272;GO:0004553;GO:0016798;GO:0008152;GO:0005975;GO:0003824	cellulose catabolic process;hydrolase activity;cellulase activity;polysaccharide catabolic process;hydrolase activity, hydrolyzing O-glycosyl compounds;hydrolase activity, acting on glycosyl bonds;metabolic process;carbohydrate metabolic process;catalytic activity	-	-	-	-	-	-	Endoglucanase	Endoglucanase OS=Phaseolus vulgaris PE=2 SV=2
Gene:Capana01g000167	972	4.67803	4.50724e-50	7.74855e-48	1.88555	0.000166612	0.000649753	6.4251	3.32703e-113	2.61079e-111	5.73816	2.12261e-83	6.61934e-82	PREDICTED: probable WRKY transcription factor 29 [Capsicum annuum]	-	-	-	-	-	-	-	-	WRKY	WRKY transcription factor 22 OS=Arabidopsis thaliana GN=WRKY22 PE=2 SV=1
Gene:Capana01g000175	1458	1.9458	1.84468e-10	6.89258e-09	3.52508	1.28151e-39	3.48476e-38				1.21247	4.34872e-17	3.39108e-16	PREDICTED: 1-aminocyclopropane-1-carboxylate synthase-like [Capsicum annuum]	GO:0003824;GO:0016829;GO:0016847;GO:0030170;GO:0009058	catalytic activity;lyase activity;1-aminocyclopropane-1-carboxylate synthase activity;pyridoxal phosphate binding;biosynthetic process	K01762	ACS	http://www.genome.jp/dbget-bin/www_bget?ko:K01762	Cysteine and methionine metabolism	ko00270	KOG0256(T)(1-aminocyclopropane-1-carboxylate synthase, and related proteins)	1-aminocyclopropane-1-carboxylate	1-aminocyclopropane-1-carboxylate synthase OS=Glycine max GN=ACS1 PE=2 SV=1
Gene:Capana01g000177	1640										1.13295	1.38028e-149	8.04822e-148	PREDICTED: monodehydroascorbate reductase 5, mitochondrial [Capsicum annuum]	GO:0016491;GO:0055114	oxidoreductase activity;oxidation-reduction process	K08232	E1.6.5.4	http://www.genome.jp/dbget-bin/www_bget?ko:K08232	Ascorbate and aldarate metabolism	ko00053	KOG0405(Q)(Pyridine nucleotide-disulphide oxidoreductase);KOG1335(C)(Dihydrolipoamide dehydrogenase)	Monodehydroascorbate	Monodehydroascorbate reductase 5, mitochondrial OS=Arabidopsis thaliana GN=MDAR5 PE=1 SV=3
Gene:Capana01g000181	1212	3.62032	3.63329e-07	8.77831e-06				3.76463	5.30586e-10	5.80618e-09				PREDICTED: uncharacterized protein LOC107852193 [Capsicum annuum]	GO:0016020;GO:0016021	membrane;integral component of membrane	-	-	-	-	-	-	-	-
Gene:Capana01g000185	1140	2.65922	4.21773e-90	1.43636e-87	1.29236	3.16731e-12	2.7346e-11	3.20941	6.24655e-156	6.96807e-154	3.09231	1.18709e-148	6.88856e-147	PREDICTED: mitogen-activated protein kinase homolog MMK2-like [Capsicum annuum]	GO:0004672;GO:0005524;GO:0016310;GO:0000166;GO:0016301;GO:0006468;GO:0016740;GO:0004674;GO:0004707	protein kinase activity;ATP binding;phosphorylation;nucleotide binding;kinase activity;protein phosphorylation;transferase activity;protein serine/threonine kinase activity;MAP kinase activity	K04464	MAPK7	http://www.genome.jp/dbget-bin/www_bget?ko:K04464	-	-	KOG0660(T)(Mitogen-activated protein kinase)	Mitogen-activated	Mitogen-activated protein kinase homolog MMK2 OS=Medicago sativa GN=MMK2 PE=2 SV=1
Gene:Capana01g000192	1452										-1.2336	1.37218e-07	6.14171e-07	PREDICTED: uncharacterized protein LOC107864622 [Capsicum annuum]	-	-	-	-	-	-	-	-	-	-
Gene:Capana01g000197	504				1.33803	8.74282e-08	5.15084e-07							PREDICTED: E3 ubiquitin-protein ligase RHA1B-like [Capsicum annuum]	GO:0046872;GO:0016020;GO:0016021;GO:0008270	metal ion binding;membrane;integral component of membrane;zinc ion binding	K16281	RHA1	http://www.genome.jp/dbget-bin/www_bget?ko:K16281	-	-	-	E3	E3 ubiquitin-protein ligase RHA1B OS=Arabidopsis thaliana GN=RHA1B PE=2 SV=1
Gene:Capana01g000199	637				5.75387	1.04391e-12	9.27772e-12				2.12716	0.00597652	0.0153521	PREDICTED: zinc finger protein CONSTANS-LIKE 7-like isoform X1 [Capsicum annuum];PREDICTED: uncharacterized protein LOC107864679 isoform X2 [Capsicum annuum]	-	-	-	-	-	-	-	-	Zinc	Zinc finger protein CONSTANS-LIKE 5 OS=Arabidopsis thaliana GN=COL5 PE=2 SV=2
Gene:Capana01g000204	830				1.20704	1.58597e-13	1.4928e-12							XP_016566666.1 PREDICTED: E3 ubiquitin-protein ligase At3g02290 [Capsicum annuum] &gt;AML80888.1 RING type E3 ligase [Capsicum annuum];E3 ubiquitin-protein ligase At3g02290 [Capsicum annuum] &gt	GO:0046872;GO:0008270;GO:0016874;GO:0005739	metal ion binding;zinc ion binding;ligase activity;mitochondrion	-	-	-	-	-	-	Probable	Probable E3 ubiquitin-protein ligase RHB1A OS=Arabidopsis thaliana GN=RHB1A PE=2 SV=1
Gene:Capana01g000215	1391										1.78128	3.27329e-21	2.98206e-20	PREDICTED: uncharacterized protein LOC107852260 [Capsicum annuum]	-	-	-	-	-	-	-	-	-	-
Gene:Capana01g000218	1098				1.34751	4.93131e-16	5.43107e-15							PREDICTED: glutathione S-transferase T1-like isoform X1 [Capsicum annuum]	GO:0005737;GO:0006749;GO:0004364	cytoplasm;glutathione metabolic process;glutathione transferase activity	K00799	GST,gst	http://www.genome.jp/dbget-bin/www_bget?ko:K00799	Glutathione metabolism	ko00480	KOG0867(O)(Glutathione S-transferase)	Glutathione	Glutathione S-transferase T1 OS=Arabidopsis thaliana GN=GSTT1 PE=2 SV=1
Gene:Capana01g000220	1278				-1.13518	8.92718e-07	4.72308e-06							PREDICTED: trihelix transcription factor GTL1-like [Capsicum annuum]	-	-	-	-	-	-	-	-	-	-
Gene:Capana01g000222	2670				-1.99347	2.57592e-06	1.28789e-05	-1.11283	0.00229606	0.0104772	-1.40046	0.000229192	0.000732946	XP_016566757.1 PREDICTED: probable copper-transporting ATPase HMA5 isoform X1 [Capsicum annuum];PREDICTED: probable copper-transporting ATPase HMA5 isoform X1 [Capsicum annuum] &gt	-	-	K17686	copA,ATP7	http://www.genome.jp/dbget-bin/www_bget?ko:K17686	MAPK signaling pathway - plant	ko04016	KOG0207(P)(Cation transport ATPase)	Probable	Probable copper-transporting ATPase HMA5 OS=Arabidopsis thaliana GN=HMA5 PE=1 SV=2
Gene:Capana01g000225	711				1.8547	3.48926e-34	8.13098e-33	1.06597	4.04164e-77	2.21004e-75				PREDICTED: probable phospholipid hydroperoxide glutathione peroxidase [Capsicum annuum]	-	-	K00432	gpx	http://www.genome.jp/dbget-bin/www_bget?ko:K00432	Arachidonic acid metabolism;Glutathione metabolism	ko00590,ko00480	KOG1651(O)(Glutathione peroxidase)	Probable	Probable phospholipid hydroperoxide glutathione peroxidase OS=Solanum lycopersicum GN=GPXle-1 PE=2 SV=1
Gene:Capana01g000226	519				4.18929	0.000344819	0.00127603							PREDICTED: putative ripening-related protein 1 [Capsicum annuum]	-	-	-	-	-	-	-	-	Putative	Putative ripening-related protein 2 OS=Oryza sativa subsp. japonica GN=Os02g0637000 PE=3 SV=1
Gene:Capana01g000227	1733				1.32773	2.84098e-11	2.28669e-10				1.35107	3.70029e-14	2.52973e-13	PREDICTED: AT-hook motif nuclear-localized protein 5-like [Capsicum annuum]	-	-	-	-	-	-	-	-	AT-hook	AT-hook motif nuclear-localized protein 5 OS=Arabidopsis thaliana GN=AHL5 PE=1 SV=1
Gene:Capana01g000231	966				-1.20634	3.27306e-05	0.000141346							PREDICTED: uncharacterized protein LOC107864967 [Capsicum annuum]	-	-	-	-	-	-	-	-	-	-
Gene:Capana01g000241	3401				-1.91797	5.92849e-26	1.03312e-24				-1.79885	6.88139e-42	1.10139e-40	PREDICTED: pentatricopeptide repeat-containing protein At2g32630-like [Capsicum annuum];PREDICTED: pentatricopeptide repeat-containing protein At3g22470, mitochondrial-like [Capsicum annuum]	-	-	K17964	LRPPRC	http://www.genome.jp/dbget-bin/www_bget?ko:K17964	-	-	-	5-amino-6-(5-phospho-D-ribitylamino)uracil	5-amino-6-(5-phospho-D-ribitylamino)uracil phosphatase, chloroplastic OS=Arabidopsis thaliana GN=PYRP2 PE=1 SV=1
Gene:Capana01g000242	1146				2.06299	6.90753e-115	6.75793e-113				1.59397	1.83027e-133	9.37576e-132	PREDICTED: sugar phosphatase YfbT [Capsicum annuum]	GO:0008152;GO:0016787	metabolic process;hydrolase activity	-	-	-	-	-	-	5-amino-6-(5-phospho-D-ribitylamino)uracil	5-amino-6-(5-phospho-D-ribitylamino)uracil phosphatase, chloroplastic OS=Arabidopsis thaliana GN=PYRP2 PE=1 SV=1
Gene:Capana01g000246	1326	1.2516	1.9837e-05	0.000358248	3.67093	2.40538e-50	8.61699e-49	2.44775	7.98483e-42	2.68287e-40	2.56572	8.84162e-48	1.59775e-46	PREDICTED: uncharacterized protein At1g76660 [Capsicum annuum]	-	-	-	-	-	-	-	-	Uncharacterized	Uncharacterized protein At1g76660 OS=Arabidopsis thaliana GN=At1g76660 PE=2 SV=1
Gene:Capana01g000247	1398				2.56141	1.53717e-50	5.53427e-49	2.78177	4.52383e-237	7.92304e-235				PREDICTED: BTB/POZ domain-containing protein At5g41330-like [Capsicum annuum]	GO:0051260	protein homooligomerization	-	-	-	-	-	KOG2716(P)(Polymerase delta-interacting protein PDIP1 and related proteins, contain BTB/POZ domain)	BTB/POZ	BTB/POZ domain-containing protein At5g41330 OS=Arabidopsis thaliana GN=At5g41330 PE=2 SV=1
Gene:Capana01g000253	582							1.18298	1.70306e-07	1.47923e-06	1.48468	9.57222e-12	5.73922e-11	PREDICTED: GMP synthase [glutamine-hydrolyzing] [Capsicum annuum]	GO:0005524;GO:0003921;GO:0005829;GO:0006164;GO:0016462;GO:0003922;GO:0006177	ATP binding;GMP synthase activity;cytosol;purine nucleotide biosynthetic process;pyrophosphatase activity;GMP synthase (glutamine-hydrolyzing) activity;GMP biosynthetic process	K01951	guaA,GMPS	http://www.genome.jp/dbget-bin/www_bget?ko:K01951	Purine metabolism	ko00230	KOG1622(F)(GMP synthase)	GMP	GMP synthase [glutamine-hydrolyzing] OS=Brachyspira hyodysenteriae (strain ATCC 49526 / WA1) GN=guaA PE=3 SV=1
Gene:Capana01g000254	408										1.27549	3.16475e-05	0.000112672	PREDICTED: GMP synthase [glutamine-hydrolyzing] [Solanum pennellii]	GO:0006177;GO:0003922;GO:0016462;GO:0006164;GO:0005524;GO:0003921;GO:0005829	GMP biosynthetic process;GMP synthase (glutamine-hydrolyzing) activity;pyrophosphatase activity;purine nucleotide biosynthetic process;ATP binding;GMP synthase activity;cytosol	K01951	guaA,GMPS	http://www.genome.jp/dbget-bin/www_bget?ko:K01951	Purine metabolism	ko00230	KOG1622(F)(GMP synthase)	GMP	GMP synthase [glutamine-hydrolyzing] OS=Desulfovibrio magneticus (strain ATCC 700980 / DSM 13731 / RS-1) GN=guaA PE=3 SV=1
Gene:Capana01g000255	786										1.02408	4.43689e-09	2.21557e-08	PREDICTED: GMP synthase [glutamine-hydrolyzing] [Capsicum annuum]	GO:0016462;GO:0003922;GO:0006177;GO:0003921;GO:0005829;GO:0005524;GO:0006164	pyrophosphatase activity;GMP synthase (glutamine-hydrolyzing) activity;GMP biosynthetic process;GMP synthase activity;cytosol;ATP binding;purine nucleotide biosynthetic process	K01951	guaA,GMPS	http://www.genome.jp/dbget-bin/www_bget?ko:K01951	Purine metabolism	ko00230	KOG1622(F)(GMP synthase)	GMP	GMP synthase [glutamine-hydrolyzing] OS=Rhodopseudomonas palustris (strain HaA2) GN=guaA PE=3 SV=1
Gene:Capana01g000260	936				-1.15127	3.91839e-15	4.08436e-14				-1.13998	4.46494e-20	3.90957e-19	PREDICTED: uncharacterized protein LOC107865462 isoform X1 [Capsicum annuum]	-	-	-	-	-	-	-	-	-	-
Gene:Capana01g000264	2127				-1.00101	0.00109775	0.00371276				-1.05004	0.000488808	0.0014975	XP_016567240.1 PREDICTED: uncharacterized protein LOC107865488 [Capsicum annuum];PREDICTED: uncharacterized protein LOC107865488 [Capsicum annuum] &gt;XP_016567236.1 PREDICTED: uncharacterized protein LOC107865488 [Capsicum annuum] &gt	-	-	-	-	-	-	-	-	-	-
Gene:Capana01g000268	3462				-2.71583	2.31011e-44	7.15755e-43				-2.10682	2.18168e-197	1.73902e-195	PREDICTED: cingulin-like isoform X2 [Capsicum annuum];PREDICTED: cingulin-like isoform X1 [Capsicum annuum]	-	-	-	-	-	-	-	-	-	-
Gene:Capana01g000269	519	1.08025	0.00226264	0.0228229	2.01917	1.77346e-09	1.22694e-08	1.62942	1.09538e-06	8.72026e-06				PREDICTED: protein LURP-one-related 11-like [Capsicum annuum]	GO:0006952	defense response	-	-	-	-	-	-	Protein	Protein LURP-one-related 11 OS=Arabidopsis thaliana GN=At3g14260 PE=2 SV=1
Gene:Capana01g000274	1828				-1.41374	1.14584e-38	3.03112e-37							PREDICTED: DEAD-box ATP-dependent RNA helicase 47, mitochondrial [Capsicum annuum]	GO:0010501;GO:0004004;GO:0016787;GO:0003676;GO:0005524;GO:0004386	RNA secondary structure unwinding;ATP-dependent RNA helicase activity;hydrolase activity;nucleic acid binding;ATP binding;helicase activity	-	-	-	-	-	KOG0331(A)(ATP-dependent RNA helicase);KOG0333(A)(U5 snRNP-like RNA helicase subunit)	DEAD-box	DEAD-box ATP-dependent RNA helicase 47, mitochondrial OS=Arabidopsis thaliana GN=RH47 PE=1 SV=2
Gene:Capana01g000276	1056										1.08775	1.7213e-33	2.27591e-32	PREDICTED: bifunctional UDP-glucose 4-epimerase and UDP-xylose 4-epimerase 1 [Capsicum annuum]	GO:0003978;GO:0006012;GO:0016853	UDP-glucose 4-epimerase activity;galactose metabolic process;isomerase activity	K01784	galE,GALE	http://www.genome.jp/dbget-bin/www_bget?ko:K01784	Amino sugar and nucleotide sugar metabolism;Galactose metabolism	ko00520,ko00052	KOG1371(M)(UDP-glucose 4-epimerase/UDP-sulfoquinovose synthase)	Bifunctional	Bifunctional UDP-glucose 4-epimerase and UDP-xylose 4-epimerase 1 OS=Arabidopsis thaliana GN=UGE1 PE=1 SV=2
Gene:Capana01g000278	672				8.04583	2.18254e-10	1.6289e-09				5.09515	6.40612e-10	3.41221e-09	PREDICTED: thaumatin-like protein [Capsicum annuum]	-	-	-	-	-	-	-	-	Thaumatin-like	Thaumatin-like protein OS=Actinidia deliciosa GN=tlp PE=1 SV=2
Gene:Capana01g000279	693				3.50424	1.47843e-10	1.12224e-09				5.10005	1.48988e-58	3.24534e-57	PREDICTED: protein P21-like [Capsicum annuum]	-	-	-	-	-	-	-	-	Protein	Protein P21 OS=Glycine max PE=1 SV=1
Gene:Capana01g000280	687	4.60601	0.000117493	0.00176525	4.48905	0.00040778	0.00148909	2.05472	0.0123604	0.0461258	4.98117	2.81692e-19	2.39653e-18	PREDICTED: protein P21-like [Capsicum annuum]	-	-	-	-	-	-	-	-	Thaumatin-like	Thaumatin-like protein OS=Actinidia deliciosa GN=tlp PE=1 SV=2
Gene:Capana01g000281	690	7.60549	1.33013e-09	4.54276e-08										PREDICTED: protein P21-like [Capsicum annuum]	-	-	-	-	-	-	-	-	Thaumatin-like	Thaumatin-like protein OS=Actinidia deliciosa GN=tlp PE=1 SV=2
Gene:Capana01g000282	357				9.88695	5.54042e-16	6.08702e-15				9.49744	2.81612e-15	2.02127e-14	PREDICTED: ethylene-responsive proteinase inhibitor 1-like [Capsicum annuum]	GO:0010466;GO:0004867;GO:0009611;GO:0030414;GO:0005576	negative regulation of peptidase activity;serine-type endopeptidase inhibitor activity;response to wounding;peptidase inhibitor activity;extracellular region	-	-	-	-	-	-	Ethylene-responsive	Ethylene-responsive proteinase inhibitor 1 OS=Solanum lycopersicum PE=3 SV=1
Gene:Capana01g000283	756	2.82734	1.82495e-27	1.76847e-25	8.39271	0	0	2.11211	6.55561e-36	1.95289e-34	6.90003	0	0	ACB30367.1 PR5-like protein [Capsicum annuum];osmotin-like protein OSML81 precursor [Capsicum annuum] &gt	GO:0006952;GO:0031640;GO:0005737;GO:0009607;GO:0050832	defense response;killing of cells of other organism;cytoplasm;response to biotic stimulus;defense response to fungus	-	-	-	-	-	-	Osmotin-like	Osmotin-like protein OSML81 OS=Solanum commersonii PE=2 SV=1
Gene:Capana01g000284	753				5.50426	1.36338e-263	5.39403e-261				4.95523	0	0	osmotin-like protein OSML13 precursor [Capsicum annuum] &gt;AAK97184.1 thaumatin-like protein [Capsicum annuum] &gt;CAC34055.2 osmotin-like protein [Capsicum annuum]	-	-	-	-	-	-	-	-	Osmotin-like	Osmotin-like protein OSML13 OS=Solanum commersonii PE=2 SV=1
[truncated: 10,375 more rows]
