# Supplementary material for: Transcriptome analysis reveals defense-related genes and pathways against Xanthomonas campestris pv. vesicatoria in pepper (Capsicum annuum L.)
Source: PLoS One. 2021 Mar 11;16(3):e0240279. doi: 10.1371/journal.pone.0240279 (PMC7951875; doi:10.1371/journal.pone.0240279)
Supplement: S5 Table — (XLSX) [file pone.0240279.s005.xlsx]

## Sheet: S5 Table
S5 Table Detailed list of specific differentially expressed genes in VI037601 post Xcv inoculation and overlapping DEGs in ECW and VI037601 at 6 hpi and 24 hpi relative to 0 hpi.
Detailed list of specific differentially expressed genes in VI037601 post Xcv inoculation
gene_id	length	VI037601_6h.vs.VI037601_0h_logFC	VI037601_6h.vs.VI037601_0h_Pvalue	VI037601_6h.vs.VI037601_0h_FDR	VI037601_24h.vs.VI037601_0h_logFC	VI037601_24h.vs.VI037601_0h_Pvalue	VI037601_24h.vs.VI037601_0hh_FDR	NR_def	GO_ID	GO_term	KO_ID	KO_gene	Hyperlink	KEGG Pathway	Pathway ID	Kog_Annotation	Swiss-Prot_Id	Swiss-Prot_Annotation
Gene:Capana00g000113	591	-4.99259	0.00177929	0.00831162	-5.05266	0.00180058	0.00504779	AHD24521.1 WRKY6 [Capsicum annuum];probable WRKY transcription factor 31 [Capsicum annuum] &gt	GO:0003700;GO:0006355;GO:0043565	transcription factor activity, sequence-specific DNA binding;regulation of transcription, DNA-templated;sequence-specific DNA binding	-	-	-	-	-	-	WRKY	WRKY transcription factor 6 OS=Arabidopsis thaliana GN=WRKY6 PE=1 SV=1
Gene:Capana00g000233	351	4.88473	0.00282888	0.0126071	5.17394	0.001086	0.00315299	PREDICTED: uncharacterized protein LOC107854840 [Capsicum annuum]	GO:0005886	plasma membrane	-	-	-	-	-	-	-	-
Gene:Capana00g000272	474	7.00144	1.74612e-08	1.6787e-07	5.71813	2.00084e-05	7.28652e-05	PREDICTED: calcineurin B-like protein 1, partial [Capsicum annuum]	GO:0005509	calcium ion binding	K06268	PPP3R,CNB	http://www.genome.jp/dbget-bin/www_bget?ko:K06268	-	-	KOG0044(T)(Ca2+ sensor (EF-Hand superfamily))	Calcineurin	Calcineurin B-like protein 1 OS=Arabidopsis thaliana GN=CBL1 PE=1 SV=3
Gene:Capana00g000376	1989	6.30854	7.93101e-06	5.61145e-05	6.99505	1.08014e-07	4.87729e-07	PREDICTED: potassium transporter 4-like isoform X1 [Capsicum annuum]	GO:0006811;GO:0006813;GO:0071805;GO:0016021;GO:0009932;GO:0016020;GO:0015079;GO:0005774	ion transport;potassium ion transport;potassium ion transmembrane transport;integral component of membrane;cell tip growth;membrane;potassium ion transmembrane transporter activity;vacuolar membrane	K03549	kup	http://www.genome.jp/dbget-bin/www_bget?ko:K03549	-	-	-	Potassium	Potassium transporter 4 OS=Arabidopsis thaliana GN=POT4 PE=1 SV=2
Gene:Capana00g001217	747	2.1937	0.0011346	0.00555264	2.13878	0.000991822	0.00289753	PREDICTED: early endosome antigen 1 [Capsicum annuum]	GO:0016021;GO:0016020	integral component of membrane;membrane	-	-	-	-	-	-	-	-
Gene:Capana00g001253	435	1.57107	1.7212e-06	1.33534e-05	1.47263	1.45691e-05	5.38187e-05	PREDICTED: mitogen-activated protein kinase kinase kinase YODA-like [Capsicum annuum]	GO:0004702;GO:0000166;GO:0004672;GO:0005524;GO:0006468;GO:0005737	signal transducer, downstream of receptor, with serine/threonine kinase activity;nucleotide binding;protein kinase activity;ATP binding;protein phosphorylation;cytoplasm	-	-	-	-	-	-	-	-
Gene:Capana00g001254	1257	2.4487	0.0019885	0.00920704	4.07108	1.58763e-09	8.20347e-09	PREDICTED: cytokinin dehydrogenase 3-like [Capsicum annuum]	GO:0016021;GO:0016020;GO:0016491;GO:0003824;GO:0050660;GO:0055114;GO:0019139;GO:0016614;GO:0009690	integral component of membrane;membrane;oxidoreductase activity;catalytic activity;flavin adenine dinucleotide binding;oxidation-reduction process;cytokinin dehydrogenase activity;oxidoreductase activity, acting on CH-OH group of donors;cytokinin metabolic process	K00279	CKX	http://www.genome.jp/dbget-bin/www_bget?ko:K00279	Zeatin biosynthesis	ko00908	-	Cytokinin	Cytokinin dehydrogenase 3 OS=Arabidopsis thaliana GN=CKX3 PE=1 SV=1
Gene:Capana00g001879	2790	1.7639	7.02298e-55	2.91317e-53	1.44787	3.69709e-35	5.08672e-34	PREDICTED: receptor like protein kinase S.2 [Capsicum annuum]	GO:0005886;GO:0006468;GO:0005524;GO:0004672;GO:0004674;GO:0000166	plasma membrane;protein phosphorylation;ATP binding;protein kinase activity;protein serine/threonine kinase activity;nucleotide binding	-	-	-	-	-	-	Receptor	Receptor like protein kinase S.2 OS=Arabidopsis thaliana GN=LECRKS2 PE=2 SV=2
Gene:Capana00g002035	985	5.8706	3.01981e-20	5.83894e-19	4.72732	1.07842e-11	6.44246e-11	EEF04167.1 hypothetical protein POPTR_0017s11350g [Populus trichocarpa];hypothetical protein POPTR_0017s11350g [Populus trichocarpa] &gt;PREDICTED: uncharacterized protein LOC107846328 [Capsicum annuum]	GO:0016021;GO:0016020	integral component of membrane;membrane	-	-	-	-	-	-	-	-
Gene:Capana00g002089	969	1.26175	0.000250326	0.00139535	1.50645	0.0044447	0.0116864	ABD47213.1 photosystem II protein D1 (chloroplast) [Lactuca sativa] &gt;AAU95580.1 photosystem II protein D1 (chloroplast) [Camellia sinensis var. sinensis] &gt;CAC88024.1 PSII 32 kD protein (chloroplast) [Atropa belladonna] &gt;ABD47037.1 photosystem II protein D1 (chloroplast) [Solanum tuberosum] &gt;YP_009050916.1 photosystem II protein D1 (chloroplast) [Camellia reticulata] &gt;CAJ32266.1 pho…
Gene:Capana00g002160	792	4.53957	3.65918e-12	4.70259e-11	2.35292	0.00774813	0.0194618	PREDICTED: G-type lectin S-receptor-like serine/threonine-protein kinase RLK1 [Capsicum annuum]	-	-	-	-	-	-	-	-	G-type	G-type lectin S-receptor-like serine/threonine-protein kinase RLK1 OS=Arabidopsis thaliana GN=RLK1 PE=2 SV=2
Gene:Capana00g002320	2031	2.72095	1.7568e-221	2.83071e-219	1.03785	9.40555e-19	7.83645e-18	PREDICTED: glutamine--fructose-6-phosphate aminotransferase [isomerizing] 2 [Capsicum annuum]	GO:0030246;GO:0005975;GO:0004360;GO:1901137;GO:0006047;GO:0006002	carbohydrate binding;carbohydrate metabolic process;glutamine-fructose-6-phosphate transaminase (isomerizing) activity;carbohydrate derivative biosynthetic process;UDP-N-acetylglucosamine metabolic process;fructose 6-phosphate metabolic process	K00820	glmS,GFPT	http://www.genome.jp/dbget-bin/www_bget?ko:K00820	Alanine, aspartate and glutamate metabolism;Amino sugar and nucleotide sugar metabolism	ko00250,ko00520	KOG1268(M)(Glucosamine 6-phosphate synthetases, contain amidotransferase and phosphosugar isomerase domains)	Glutamine--fructose-6-phosphate	Glutamine--fructose-6-phosphate aminotransferase [isomerizing] 2 OS=Bos taurus GN=GFPT2 PE=2 SV=1
Gene:Capana00g002630	1251	3.57994	0.00982264	0.0377755	4.56617	0.000216234	0.000693894	PREDICTED: LEAF RUST 10 DISEASE-RESISTANCE LOCUS RECEPTOR-LIKE PROTEIN KINASE-like 1.1 isoform X1 [Capsicum annuum]	GO:0005524;GO:0016020;GO:0004672;GO:0016021;GO:0000166;GO:0006468;GO:0004674	ATP binding;membrane;protein kinase activity;integral component of membrane;nucleotide binding;protein phosphorylation;protein serine/threonine kinase activity	-	-	-	-	-	-	LEAF	LEAF RUST 10 DISEASE-RESISTANCE LOCUS RECEPTOR-LIKE PROTEIN KINASE-like 1.1 OS=Arabidopsis thaliana GN=LRK10L-1.1 PE=2 SV=1
Gene:Capana00g002800	820	-1.23055	5.03441e-118	4.12935e-116	1.85957	0	0	PREDICTED: chlorophyll a-b binding protein 21, chloroplastic-like [Capsicum annuum];PREDICTED: chlorophyll a-b binding protein 1B, chloroplastic-like [Capsicum annuum]	GO:0016021;GO:0009507;GO:0016168;GO:0009579;GO:0046872;GO:0016020;GO:0009765;GO:0009535;GO:0015979;GO:0009522;GO:0018298	integral component of membrane;chloroplast;chlorophyll binding;thylakoid;metal ion binding;membrane;photosynthesis, light harvesting;chloroplast thylakoid membrane;photosynthesis;photosystem I;protein-chromophore linkage	K08912	LHCB1	http://www.genome.jp/dbget-bin/www_bget?ko:K08912	Photosynthesis - antenna proteins	ko00196	-	Chlorophyll;Chlorophyll	Chlorophyll a-b binding protein 1B, chloroplastic OS=Solanum lycopersicum GN=CAB1B PE=3 SV=1;Chlorophyll a-b binding protein 21, chloroplastic OS=Nicotiana tabacum GN=CAB21 PE=2 SV=1
Gene:Capana00g002804	2676	1.59718	0.00389086	0.0167549	1.97141	0.000155213	0.000508011	PREDICTED: LRR receptor-like serine/threonine-protein kinase FLS2 [Capsicum annuum]	GO:0016045;GO:0016021;GO:0042742;GO:0004672;GO:0005524;GO:0016020;GO:0010359;GO:0006898;GO:0005768;GO:0006468;GO:0005886;GO:0052544	detection of bacterium;integral component of membrane;defense response to bacterium;protein kinase activity;ATP binding;membrane;regulation of anion channel activity;receptor-mediated endocytosis;endosome;protein phosphorylation;plasma membrane;defense response by callose deposition in cell wall	K13420	FLS2	http://www.genome.jp/dbget-bin/www_bget?ko:K13420	MAPK signaling pathway - plant;Plant-pathogen interaction	ko04016,ko04626	-	LRR	LRR receptor-like serine/threonine-protein kinase FLS2 OS=Arabidopsis thaliana GN=FLS2 PE=1 SV=1
Gene:Capana00g002884	1809	1.21349	3.25961e-59	1.43241e-57	1.21513	2.76959e-59	6.13233e-58	PREDICTED: probable endo-1,3(4)-beta-glucanase ARB_01444 [Capsicum annuum]	GO:0009986;GO:0006076;GO:0052861;GO:0042973	cell surface;(1->3)-beta-D-glucan catabolic process;glucan endo-1,3-beta-glucanase activity, C-3 substituted reducing group;glucan endo-1,3-beta-D-glucosidase activity	K01180	E3.2.1.6	http://www.genome.jp/dbget-bin/www_bget?ko:K01180	-	-	KOG2254(G)(Predicted endo-1,3-beta-glucanase)	Probable	Probable endo-1,3(4)-beta-glucanase ARB_01444 OS=Arthroderma benhamiae (strain ATCC MYA-4681 / CBS 112371) GN=ARB_01444 PE=1 SV=1
Gene:Capana00g003093	693	-9.37668	5.50427e-15	8.37397e-14	-7.00288	6.49965e-16	4.80786e-15	XP_016555532.1 PREDICTED: protein GIGANTEA-like isoform X1 [Capsicum annuum] &gt;PREDICTED: protein GIGANTEA-like isoform X1 [Capsicum annuum] &gt;XP_016555533.1 PREDICTED: protein GIGANTEA-like isoform X1 [Capsicum annuum]	GO:2000028	regulation of photoperiodism, flowering	K12124	GI	http://www.genome.jp/dbget-bin/www_bget?ko:K12124	Circadian rhythm - plant	ko04712	-	Protein	Protein GIGANTEA OS=Arabidopsis thaliana GN=GI PE=1 SV=2
Gene:Capana00g003180	1452	-1.61335	6.4607e-05	0.000400866	-2.50809	1.01406e-07	4.58923e-07	XP_016554845.1 PREDICTED: transcription factor bHLH87-like [Capsicum annuum];PREDICTED: transcription factor bHLH87-like [Capsicum annuum] &gt	GO:0046983	protein dimerization activity	-	-	-	-	-	-	Transcription	Transcription factor bHLH87 OS=Arabidopsis thaliana GN=BHLH87 PE=2 SV=1
Gene:Capana00g003219	1038	1.17624	9.06568e-34	2.5798e-32	1.03898	1.25751e-22	1.20686e-21	XP_016556510.1 PREDICTED: probable choline kinase 3 [Capsicum annuum] &gt;PREDICTED: probable choline kinase 3 [Capsicum annuum] &gt;XP_016556511.1 PREDICTED: probable choline kinase 3 [Capsicum annuum]	-	-	K14156	CHK	http://www.genome.jp/dbget-bin/www_bget?ko:K14156	Glycerophospholipid metabolism	ko00564	KOG4720(I)(Ethanolamine kinase)	Probable	Probable choline kinase 3 OS=Arabidopsis thaliana GN=At4g09760 PE=2 SV=1
Gene:Capana00g003375	618	4.42261	1.32384e-05	9.09848e-05	3.02991	0.0128661	0.0309434	PREDICTED: probable inactive receptor kinase At1g48480 [Solanum pennellii]	GO:0005524;GO:0004672;GO:0006468	ATP binding;protein kinase activity;protein phosphorylation	K04733	IRAK4	http://www.genome.jp/dbget-bin/www_bget?ko:K04733	-	-	-	Probable	Probable inactive receptor kinase At1g48480 OS=Arabidopsis thaliana GN=RKL1 PE=2 SV=1
Gene:Capana00g003659	4473	1.83107	1.2506e-205	1.85817e-203	1.21688	8.42937e-74	2.31428e-72	PREDICTED: autophagy-related protein 11 [Capsicum annuum]	GO:0000045;GO:0001934;GO:0034045;GO:0009506;GO:0019901;GO:1990316;GO:0006914	autophagosome assembly;positive regulation of protein phosphorylation;pre-autophagosomal structure membrane;plasmodesma;protein kinase binding;ATG1/ULK1 kinase complex;autophagy	-	-	-	-	-	-	Autophagy-related	Autophagy-related protein 11 OS=Arabidopsis thaliana GN=ATG11 PE=1 SV=1
Gene:Capana00g003763	930	4.87725	0.000583649	0.00304586	5.69483	1.87403e-05	6.84948e-05	PREDICTED: uncharacterized protein LOC107853697 [Capsicum annuum]	GO:0030001;GO:0046914;GO:0046916;GO:0005737;GO:0046872	metal ion transport;transition metal ion binding;cellular transition metal ion homeostasis;cytoplasm;metal ion binding	-	-	-	-	-	-	Heavy	Heavy metal-associated isoprenylated plant protein 33 OS=Arabidopsis thaliana GN=HIPP33 PE=2 SV=1
Gene:Capana00g003801	1053	-1.16638	1.07306e-08	1.05542e-07	-1.42069	9.71754e-11	5.48538e-10	PREDICTED: protein IQ-DOMAIN 14 [Capsicum annuum]	GO:0005886	plasma membrane	-	-	-	-	-	-	Protein	Protein IQ-DOMAIN 14 OS=Arabidopsis thaliana GN=IQD14 PE=1 SV=1
Gene:Capana00g003845	1578	1.42081	0.00617898	0.0251615	2.06639	1.94213e-05	7.08094e-05	XP_009592348.2 PREDICTED: rust resistance kinase Lr10-like isoform X2 [Nicotiana tomentosiformis];PREDICTED: rust resistance kinase Lr10-like isoform X1 [Nicotiana tomentosiformis] &gt	-	-	-	-	-	-	-	-	Rust	Rust resistance kinase Lr10 OS=Triticum aestivum GN=LRK10 PE=2 SV=1
Gene:Capana00g004242	564	5.29163	3.28344e-06	2.4554e-05	5.98492	6.20857e-08	2.85317e-07	PREDICTED: LOB domain-containing protein 1-like [Capsicum annuum]	-	-	-	-	-	-	-	-	LOB	LOB domain-containing protein 1 OS=Arabidopsis thaliana GN=LBD1 PE=2 SV=1
Gene:Capana00g004718	1323	-6.66181	3.72138e-07	3.13464e-06	-6.72348	3.39029e-07	1.46747e-06	PREDICTED: DExH-box ATP-dependent RNA helicase DExH14 isoform X1 [Capsicum annuum]	GO:0003676;GO:0005524;GO:0000166;GO:0016787;GO:0004386	nucleic acid binding;ATP binding;nucleotide binding;hydrolase activity;helicase activity	K18663	ASCC3	http://www.genome.jp/dbget-bin/www_bget?ko:K18663	-	-	KOG0952(A)(DNA/RNA helicase MER3/SLH1, DEAD-box superfamily)	DExH-box	DExH-box ATP-dependent RNA helicase DExH14 OS=Arabidopsis thaliana GN=BRR2C PE=2 SV=1
Gene:Capana00g004859	2013	5.76968	1.96476e-07	1.69839e-06	3.81938	0.00419638	0.0110848	PREDICTED: TMV resistance protein N-like [Capsicum annuum]	-	-	-	-	-	-	-	-	TMV	TMV resistance protein N OS=Nicotiana glutinosa GN=N PE=1 SV=1
Gene:Capana00g004874	1755	1.28904	4.61995e-23	9.73788e-22	1.2899	1.05946e-21	9.8474e-21	PREDICTED: transmembrane 9 superfamily member 1-like [Capsicum annuum]	GO:0016021;GO:0016020	integral component of membrane;membrane	K17087	TM9SF3	http://www.genome.jp/dbget-bin/www_bget?ko:K17087	-	-	KOG1278(U)(Endosomal membrane proteins, EMP70)	Transmembrane	Transmembrane 9 superfamily member 1 OS=Arabidopsis thaliana GN=TMN1 PE=1 SV=1
Gene:Capana01g000253	582	1.18298	1.70306e-07	1.47923e-06	1.48468	9.57222e-12	5.73922e-11	PREDICTED: GMP synthase [glutamine-hydrolyzing] [Capsicum annuum]	GO:0005524;GO:0003921;GO:0005829;GO:0006164;GO:0016462;GO:0003922;GO:0006177	ATP binding;GMP synthase activity;cytosol;purine nucleotide biosynthetic process;pyrophosphatase activity;GMP synthase (glutamine-hydrolyzing) activity;GMP biosynthetic process	K01951	guaA,GMPS	http://www.genome.jp/dbget-bin/www_bget?ko:K01951	Purine metabolism	ko00230	KOG1622(F)(GMP synthase)	GMP	GMP synthase [glutamine-hydrolyzing] OS=Brachyspira hyodysenteriae (strain ATCC 49526 / WA1) GN=guaA PE=3 SV=1
Gene:Capana01g000341	456	-1.24646	0.00525531	0.0218352	-1.92402	5.01488e-05	0.000174364	PREDICTED: DNA-directed RNA polymerase IV subunit 1-like isoform X1 [Capsicum annuum] &gt;XP_016567795.1 PREDICTED: DNA-directed RNA polymerase IV subunit 1-like isoform X1 [Capsicum annuum]	-	-	K16250	NRPD1	http://www.genome.jp/dbget-bin/www_bget?ko:K16250	-	-	-	DNA-directed	DNA-directed RNA polymerase IV subunit 1 OS=Arabidopsis thaliana GN=NRPD1 PE=1 SV=1
Gene:Capana01g000362	945	-2.1238	0.00304005	0.0134442	-2.33658	0.00198096	0.00551978	PREDICTED: uncharacterized protein LOC107852443 [Capsicum annuum]	GO:0016021;GO:0016020	integral component of membrane;membrane	-	-	-	-	-	-	-	-
Gene:Capana01g000533	339	4.13473	6.63002e-11	7.76372e-10	2.34619	0.00668717	0.0170041	PREDICTED: uncharacterized protein LOC102602124 [Solanum tuberosum]	GO:0010112	regulation of systemic acquired resistance	-	-	-	-	-	-	-	-
Gene:Capana01g000549	2070	5.71574	9.20992e-05	0.000554461	5.87972	4.36806e-05	0.000153108	PREDICTED: LOW QUALITY PROTEIN: cation/H(+) antiporter 15-like [Capsicum annuum]	GO:0005451;GO:0015299;GO:0006810;GO:0012505;GO:0006885;GO:0016021;GO:0006812;GO:0055085;GO:0016020	monovalent cation:proton antiporter activity;solute:proton antiporter activity;transport;endomembrane system;regulation of pH;integral component of membrane;cation transport;transmembrane transport;membrane	-	-	-	-	-	-	Cation/H(+)	Cation/H(+) antiporter 15 OS=Arabidopsis thaliana GN=CHX15 PE=2 SV=1
Gene:Capana01g000581	1416	1.15724	6.20458e-07	5.07424e-06	-1.08491	0.00149021	0.00422621	PREDICTED: putative glucuronosyltransferase PGSIP8 isoform X1 [Capsicum annuum]	GO:0016020;GO:0016021;GO:0006486;GO:0016757	membrane;integral component of membrane;protein glycosylation;transferase activity, transferring glycosyl groups	-	-	-	-	-	KOG1950(G)(Glycosyl transferase, family 8 - glycogenin)	Putative	Putative glucuronosyltransferase PGSIP8 OS=Arabidopsis thaliana GN=PGSIP8 PE=2 SV=1
Gene:Capana01g000582	975	-1.71522	2.47472e-06	1.87932e-05	-1.35151	5.79228e-05	0.00019988	PREDICTED: probable pectinesterase 68 [Capsicum annuum]	GO:0042545;GO:0030599;GO:0005618;GO:0016787;GO:0045330;GO:0045490	cell wall modification;pectinesterase activity;cell wall;hydrolase activity;aspartyl esterase activity;pectin catabolic process	-	-	-	-	-	-	Probable	Probable pectinesterase 68 OS=Arabidopsis thaliana GN=PME68 PE=2 SV=1
Gene:Capana01g000646	597	6.18192	1.45916e-06	1.14428e-05	4.41809	0.00401725	0.0106528	PREDICTED: probable calcium-binding protein CML45 [Capsicum annuum]	GO:0016021;GO:0016020;GO:0005509	integral component of membrane;membrane;calcium ion binding	K02183	CALM	http://www.genome.jp/dbget-bin/www_bget?ko:K02183	MAPK signaling pathway - plant;Phosphatidylinositol signaling system;Plant-pathogen interaction	ko04016,ko04070,ko04626	-	Probable	Probable calcium-binding protein CML45 OS=Arabidopsis thaliana GN=CML45 PE=1 SV=1
Gene:Capana01g000647	756	-1.05066	2.05833e-94	1.34942e-92	2.33329	0	0	PREDICTED: chlorophyll a-b binding protein P4, chloroplastic [Capsicum annuum]	GO:0009522;GO:0015979;GO:0018298;GO:0010287;GO:0031409;GO:0009941;GO:0009579;GO:0016021;GO:0009768;GO:0009507;GO:0016168;GO:0009535;GO:0009416;GO:0016020;GO:0009765;GO:0046872	photosystem I;photosynthesis;protein-chromophore linkage;plastoglobule;pigment binding;chloroplast envelope;thylakoid;integral component of membrane;photosynthesis, light harvesting in photosystem I;chloroplast;chlorophyll binding;chloroplast thylakoid membrane;response to light stimulus;membrane;photosynthesis, light harvesting;metal ion binding	K08910	LHCA4	http://www.genome.jp/dbget-bin/www_bget?ko:K08910	Photosynthesis - antenna proteins	ko00196	-	Chlorophyll	Chlorophyll a-b binding protein P4, chloroplastic OS=Pisum sativum GN=lhcA-P4 PE=1 SV=1
Gene:Capana01g000662	894	1.0816	1.13197e-17	1.96921e-16	-1.39271	9.18279e-14	6.16743e-13	PREDICTED: ethylene-responsive transcription factor 5-like [Solanum pennellii]	GO:0006351;GO:0003700;GO:0006355;GO:0005634;GO:0003677	transcription, DNA-templated;transcription factor activity, sequence-specific DNA binding;regulation of transcription, DNA-templated;nucleus;DNA binding	K09286	EREBP	http://www.genome.jp/dbget-bin/www_bget?ko:K09286	-	-	-	Ethylene-responsive	Ethylene-responsive transcription factor 5 OS=Nicotiana tabacum GN=ERF5 PE=2 SV=1
Gene:Capana01g000690	1428	1.99823	2.04035e-06	1.56851e-05	1.17804	0.0201788	0.0463927	PREDICTED: uncharacterized protein LOC107868293 [Capsicum annuum]	GO:0016020;GO:0016021	membrane;integral component of membrane	-	-	-	-	-	-	-	-
Gene:Capana01g000855	2759	1.72219	1.27886e-134	1.20426e-132	1.43371	1.5285e-88	5.07653e-87	PREDICTED: extra-large guanine nucleotide-binding protein 3 [Capsicum annuum]	GO:0005525;GO:0003924;GO:0007186;GO:0000166;GO:0019001;GO:0007165;GO:0031683;GO:0004871	GTP binding;GTPase activity;G-protein coupled receptor signaling pathway;nucleotide binding;guanyl nucleotide binding;signal transduction;G-protein beta/gamma-subunit complex binding;signal transducer activity	-	-	-	-	-	KOG0082(DT)(G-protein alpha subunit (small G protein superfamily))	Extra-large	Extra-large guanine nucleotide-binding protein 3 OS=Arabidopsis thaliana GN=XLG3 PE=1 SV=1
Gene:Capana01g000882	2145	1.42305	3.60814e-13	4.95491e-12	1.2931	5.43588e-11	3.115e-10	PREDICTED: LOW QUALITY PROTEIN: G-type lectin S-receptor-like serine/threonine-protein kinase At1g67520 [Capsicum annuum]	-	-	-	-	-	-	-	-	G-type	G-type lectin S-receptor-like serine/threonine-protein kinase CES101 OS=Arabidopsis thaliana GN=CES101 PE=2 SV=2
Gene:Capana01g001320	1929	1.23528	1.64846e-09	1.73803e-08	1.10062	5.96128e-08	2.7437e-07	PREDICTED: LOW QUALITY PROTEIN: BEACH domain-containing protein C2 [Capsicum annuum]	-	-	-	-	-	-	-	-	BEACH	BEACH domain-containing protein C2 OS=Arabidopsis thaliana GN=BCHC2 PE=1 SV=1
Gene:Capana01g001621	564	2.80148	3.10027e-08	2.90487e-07	2.2942	6.19182e-05	0.000212737	PREDICTED: LOW QUALITY PROTEIN: G-type lectin S-receptor-like serine/threonine-protein kinase RLK1 [Capsicum annuum]	-	-	-	-	-	-	-	-	G-type	G-type lectin S-receptor-like serine/threonine-protein kinase LECRK2 OS=Oryza sativa subsp. japonica GN=LECRK2 PE=3 SV=1
Gene:Capana01g001900	855	-1.02284	0.000209015	0.00118289	-1.64491	1.43786e-07	6.41826e-07	PREDICTED: pentatricopeptide repeat-containing protein At3g62470, mitochondrial-like [Capsicum annuum]	-	-	-	-	-	-	-	-	Pentatricopeptide	Pentatricopeptide repeat-containing protein At3g62470, mitochondrial OS=Arabidopsis thaliana GN=At3g62470 PE=2 SV=1
Gene:Capana01g001914	707	-1.32118	0.002104	0.00969722	-1.46656	0.000950052	0.00278554	PREDICTED: protein TIFY 9 isoform X2 [Capsicum annuum];PREDICTED: protein TIFY 9 isoform X1 [Capsicum annuum]	GO:0005634;GO:0009611;GO:1903507;GO:0003714;GO:2000022;GO:0031347	nucleus;response to wounding;negative regulation of nucleic acid-templated transcription;transcription corepressor activity;regulation of jasmonic acid mediated signaling pathway;regulation of defense response	K13464	JAZ	http://www.genome.jp/dbget-bin/www_bget?ko:K13464	Plant hormone signal transduction	ko04075	-	Protein	Protein TIFY 9 OS=Arabidopsis thaliana GN=TIFY9 PE=1 SV=1
Gene:Capana01g001964	813	-1.20991	0.000307844	0.00168844	-2.50166	7.3002e-09	3.58564e-08	XP_016442097.1 PREDICTED: geranylgeranyl pyrophosphate synthase 7, chloroplastic-like [Nicotiana tabacum];PREDICTED: geranylgeranyl pyrophosphate synthase 7, chloroplastic-like [Nicotiana sylvestris] &gt	GO:0008299;GO:0004161;GO:0016740	isoprenoid biosynthetic process;dimethylallyltranstransferase activity;transferase activity	K13789	GGPS	http://www.genome.jp/dbget-bin/www_bget?ko:K13789	Terpenoid backbone biosynthesis	ko00900	-	Geranylgeranyl	Geranylgeranyl pyrophosphate synthase, chloroplastic OS=Catharanthus roseus GN=GGPS1 PE=3 SV=1
Gene:Capana01g002532	966	-1.85546	0.00816116	0.0321463	-1.81563	0.0106609	0.0260336	PREDICTED: uncharacterized protein LOC107858461 [Capsicum annuum]	GO:0016180;GO:0032039	snRNA processing;integrator complex	K13146	INTS9	http://www.genome.jp/dbget-bin/www_bget?ko:K13146	-	-	-	-	-
Gene:Capana01g002924	1848	-1.16192	2.17477e-37	6.69306e-36	-1.00422	2.79523e-29	3.3119e-28	PREDICTED: uncharacterized protein LOC107840975 [Capsicum annuum]	-	-	-	-	-	-	-	KOG0550(O)(Molecular chaperone (DnaJ superfamily))	-	-
Gene:Capana01g002946	1095	-1.20153	5.64169e-06	4.076e-05	1.52504	6.03061e-19	5.06058e-18	PREDICTED: basic 7S globulin-like [Capsicum annuum]	GO:0030163;GO:0006508;GO:0004190	protein catabolic process;proteolysis;aspartic-type endopeptidase activity	-	-	-	-	-	-	Basic	Basic 7S globulin OS=Glycine max GN=BG PE=1 SV=2
Gene:Capana01g002998	1353	-1.86115	0.00635103	0.025781	-1.81224	0.00788348	0.0197676	PREDICTED: LOW QUALITY PROTEIN: uncharacterized protein LOC107856956 [Capsicum annuum]	GO:0016020;GO:0016021	membrane;integral component of membrane	-	-	-	-	-	-	-	-
Gene:Capana01g003030	723	-2.21056	0.000758098	0.00385363	-3.54008	3.64351e-05	0.000128837	1,4-beta-D-glucanase-like isoform X2 [Capsicum annuum];PREDICTED: endo-1,3	GO:0016787	hydrolase activity	-	-	-	-	-	KOG3043(R)(Predicted hydrolase related to dienelactone hydrolase)	Endo-1,3;1,4-beta-D-glucanase	Endo-1,3;1,4-beta-D-glucanase OS=Zea mays PE=1 SV=1
Gene:Capana01g003183	2573	1.41096	8.12568e-99	5.56878e-97	1.09435	5.38878e-58	1.16264e-56	PREDICTED: uncharacterized protein LOC107842868 isoform X2 [Capsicum annuum];PREDICTED: uncharacterized protein LOC107842868 isoform X1 [Capsicum annuum]	-	-	-	-	-	-	-	-	-	-
Gene:Capana01g003370	1194	7.71709	8.05852e-10	8.70023e-09	7.66219	1.1081e-09	5.79668e-09	PREDICTED: E3 ubiquitin-protein ligase PUB23-like [Capsicum annuum]	GO:0016567;GO:0004842	protein ubiquitination;ubiquitin-protein transferase activity	-	-	-	-	-	-	E3	E3 ubiquitin-protein ligase PUB23 OS=Arabidopsis thaliana GN=PUB23 PE=1 SV=1
Gene:Capana01g003458	2788	1.10541	6.07698e-06	4.37393e-05	1.13347	4.84145e-06	1.88705e-05	PREDICTED: probable helicase CHR10, partial [Capsicum annuum]	-	-	K20092	CHD1L	http://www.genome.jp/dbget-bin/www_bget?ko:K20092	-	-	KOG0385(K)(Chromatin remodeling complex WSTF-ISWI, small subunit)	Probable	Probable helicase CHR10 OS=Arabidopsis thaliana GN=CHR10 PE=3 SV=1
Gene:Capana01g003545	783	-1.27347	1.10039e-09	1.1768e-08	-1.81197	1.51165e-15	1.09979e-14	PREDICTED: GATA transcription factor 4-like [Capsicum annuum]	GO:0003682;GO:0003677;GO:0001228;GO:0008270;GO:0005667;GO:0045893;GO:0005634;GO:0000977;GO:0003700;GO:0006355;GO:0001085;GO:0043565;GO:0030154	chromatin binding;DNA binding;transcriptional activator activity, RNA polymerase II transcription regulatory region sequence-specific binding;zinc ion binding;transcription factor complex;positive regulation of transcription, DNA-templated;nucleus;RNA polymerase II regulatory region sequence-specific DNA binding;transcription factor activity, sequence-specific DNA binding;regulation of transcript…	-	-	-	-	-	-	GATA	GATA transcription factor 4 OS=Arabidopsis thaliana GN=GATA4 PE=2 SV=1
Gene:Capana01g003696	1929	3.53247	1.20873e-08	1.18085e-07	2.28677	0.00263189	0.00719696	PREDICTED: probable L-type lectin-domain containing receptor kinase S.7 [Capsicum annuum]	-	-	-	-	-	-	-	-	Probable	Probable L-type lectin-domain containing receptor kinase S.7 OS=Arabidopsis thaliana GN=LECRKS7 PE=2 SV=1
Gene:Capana01g004173	1023	4.9248	0.000497599	0.0026328	5.21277	0.000203466	0.000655181	PREDICTED: glyoxylate/hydroxypyruvate reductase HPR3-like [Capsicum annuum]	GO:0008152;GO:0051287;GO:0016616;GO:0055114	metabolic process;NAD binding;oxidoreductase activity, acting on the CH-OH group of donors, NAD or NADP as acceptor;oxidation-reduction process	K15919	HPR2	http://www.genome.jp/dbget-bin/www_bget?ko:K15919	Glycine, serine and threonine metabolism;Glyoxylate and dicarboxylate metabolism;Carbon metabolism	ko00260,ko00630,ko01200	KOG0068(E)(D-3-phosphoglycerate dehydrogenase, D-isomer-specific 2-hydroxy acid dehydrogenase superfamily)	Glyoxylate/hydroxypyruvate	Glyoxylate/hydroxypyruvate reductase HPR3 OS=Arabidopsis thaliana GN=HPR3 PE=2 SV=1
Gene:Capana01g004358	798	5.98139	2.66072e-05	0.000174908	6.25087	6.40628e-06	2.46256e-05	PREDICTED: AT-hook motif nuclear-localized protein 23-like [Capsicum annuum]	-	-	-	-	-	-	-	-	AT-hook	AT-hook motif nuclear-localized protein 21 OS=Arabidopsis thaliana GN=AHL21 PE=2 SV=1
Gene:Capana01g004468	2516	1.3575	6.54843e-35	1.91611e-33	1.11885	4.05255e-22	3.81761e-21	PREDICTED: E4 SUMO-protein ligase PIAL2 [Capsicum annuum]	GO:0019789;GO:0008270	SUMO transferase activity;zinc ion binding	K04706	PIAS1	http://www.genome.jp/dbget-bin/www_bget?ko:K04706	Ubiquitin mediated proteolysis	ko04120	KOG2169(K)(Zn-finger transcription factor)	E4	E4 SUMO-protein ligase PIAL2 OS=Arabidopsis thaliana GN=PIAL2 PE=1 SV=1
Gene:Capana02g000130	9190	1.2016	2.21266e-12	2.88346e-11	1.3576	1.22206e-23	1.21563e-22	PREDICTED: LOW QUALITY PROTEIN: uncharacterized protein LOC107857596 [Capsicum annuum]	-	-	K17592	SACS	http://www.genome.jp/dbget-bin/www_bget?ko:K17592	-	-	-	Sacsin	Sacsin OS=Homo sapiens GN=SACS PE=1 SV=2
Gene:Capana02g000440	1246	2.25299	1.6692e-115	1.33587e-113	1.61994	4.56767e-47	8.12857e-46	XP_016558716.1 PREDICTED: F-box protein At5g07610-like [Capsicum annuum] &gt;XP_016558715.1 PREDICTED: F-box protein At5g07610-like [Capsicum annuum] &gt;XP_016558717.1 PREDICTED: F-box protein At5g07610-like [Capsicum annuum] &gt;XP_016558718.1 PREDICTED: F-box protein At5g07610-like [Capsicum annuum];PREDICTED: F-box protein At5g07610-like [Capsicum annuum] &gt	-	-	-	-	-	-	-	-	F-box	F-box protein At5g07610 OS=Arabidopsis thaliana GN=At5g07610 PE=2 SV=1
Gene:Capana02g000739	1162	4.89024	2.57836e-14	3.78752e-13	4.07075	3.57001e-09	1.79381e-08	PREDICTED: LOB domain-containing protein 36-like [Capsicum annuum] &gt;XP_016558921.1 PREDICTED: LOB domain-containing protein 36-like [Capsicum annuum]	-	-	-	-	-	-	-	-	LOB	LOB domain-containing protein 36 OS=Arabidopsis thaliana GN=LBD36 PE=2 SV=1
Gene:Capana02g000832	915	1.70282	7.73452e-18	1.36054e-16	1.09036	1.18101e-06	4.86904e-06	PREDICTED: SPX domain-containing protein 4 [Capsicum annuum]	GO:0005783	endoplasmic reticulum	-	-	-	-	-	KOG1161(P)(Protein involved in vacuolar polyphosphate accumulation, contains SPX domain)	SPX	SPX domain-containing protein 4 OS=Arabidopsis thaliana GN=SPX4 PE=2 SV=1
Gene:Capana02g000906	1021	-1.44326	4.37536e-20	8.39283e-19	-1.25622	3.02062e-16	2.27098e-15	PREDICTED: myb-related protein 306-like [Capsicum annuum]	GO:0003677	DNA binding	K09422	MYBP	http://www.genome.jp/dbget-bin/www_bget?ko:K09422	-	-	-	Myb-related	Myb-related protein 306 OS=Antirrhinum majus GN=MYB306 PE=2 SV=1
Gene:Capana02g000918	1368	5.38406	0.000511468	0.00270106	4.7137	0.00579293	0.0149122	PREDICTED: probable WRKY transcription factor 72 [Capsicum annuum]	GO:0006952;GO:0006355;GO:0003700;GO:0043565	defense response;regulation of transcription, DNA-templated;transcription factor activity, sequence-specific DNA binding;sequence-specific DNA binding	-	-	-	-	-	-	Probable	Probable WRKY transcription factor 72 OS=Arabidopsis thaliana GN=WRKY72 PE=2 SV=1
Gene:Capana02g001177	492	3.05438	6.62205e-08	6.0034e-07	2.92528	7.33602e-07	3.07694e-06	PREDICTED: protein PHLOEM PROTEIN 2-LIKE A9-like [Capsicum annuum]	-	-	-	-	-	-	-	-	Protein	Protein PHLOEM PROTEIN 2-LIKE A9 OS=Arabidopsis thaliana GN=PP2A9 PE=2 SV=1
Gene:Capana02g001393	744	5.77118	7.11373e-05	0.000437343	7.01389	7.56644e-08	3.45269e-07	PREDICTED: transcription factor JUNGBRUNNEN 1-like [Capsicum annuum]	-	-	-	-	-	-	-	-	Transcription	Transcription factor JUNGBRUNNEN 1 OS=Arabidopsis thaliana GN=JUB1 PE=1 SV=1
Gene:Capana02g001580	4193	1.06889	1.89307e-08	1.81276e-07	1.11592	6.54111e-09	3.22459e-08	PREDICTED: uncharacterized protein LOC107859145 [Capsicum annuum]	-	-	K13217	PRPF39,PRP39	http://www.genome.jp/dbget-bin/www_bget?ko:K13217	-	-	KOG1258(A)(mRNA processing protein)	Pre-mRNA-processing	Pre-mRNA-processing factor 39 OS=Schizosaccharomyces pombe (strain 972 / ATCC 24843) GN=prp39 PE=3 SV=1
Gene:Capana02g001640	774	1.8885	7.76305e-07	6.29201e-06	1.1506	0.0117998	0.0285722	PREDICTED: uncharacterized protein LOC107859183 [Capsicum annuum]	-	-	-	-	-	-	-	-	-	-
Gene:Capana02g001715	876	4.78726	0.00413989	0.0177304	4.93419	0.00290209	0.00788589	PREDICTED: probable LRR receptor-like serine/threonine-protein kinase At3g47570 [Capsicum annuum]	-	-	K13420	FLS2	http://www.genome.jp/dbget-bin/www_bget?ko:K13420	MAPK signaling pathway - plant;Plant-pathogen interaction	ko04016,ko04626	-	LRR	LRR receptor-like serine/threonine-protein kinase EFR OS=Arabidopsis thaliana GN=EFR PE=1 SV=1
Gene:Capana02g001954	1869	1.41996	1.54008e-29	3.9403e-28	1.29762	4.32757e-23	4.21801e-22	PREDICTED: uncharacterized protein LOC107859386 isoform X1 [Capsicum annuum] &gt;XP_016559863.1 PREDICTED: uncharacterized protein LOC107859386 isoform X1 [Capsicum annuum];XP_016559862.1 PREDICTED: uncharacterized protein LOC107859386 isoform X1 [Capsicum annuum] &gt	GO:0016021;GO:0016020	integral component of membrane;membrane	-	-	-	-	-	-	-	-
Gene:Capana02g001972	834	-1.31751	0.00015564	0.000899933	-1.16063	0.000868883	0.00256159	PREDICTED: dof zinc finger protein DOF4.6-like [Capsicum annuum]	GO:0003677;GO:0006355	DNA binding;regulation of transcription, DNA-templated	-	-	-	-	-	-	Dof	Dof zinc finger protein PBF OS=Zea mays GN=PBF PE=1 SV=1
Gene:Capana02g001988	456	-1.77489	0.0127572	0.0474019	-1.64492	0.0217439	0.0495918	PREDICTED: uncharacterized protein LOC107859420 isoform X2 [Capsicum annuum]	GO:0016020;GO:0016021	membrane;integral component of membrane	-	-	-	-	-	-	-	-
Gene:Capana02g002105	309	7.32435	9.92679e-09	9.79548e-08	6.10693	1.32332e-05	4.91391e-05	PREDICTED: calcium-binding protein PBP1-like [Capsicum annuum]	GO:0005509	calcium ion binding	K10840	CETN2	http://www.genome.jp/dbget-bin/www_bget?ko:K10840	Nucleotide excision repair	ko03420	KOG0028(ZD)(Ca2+-binding protein (centrin/caltractin), EF-Hand superfamily protein)	Calcium-binding	Calcium-binding protein PBP1 OS=Arabidopsis thaliana GN=PBP1 PE=1 SV=1
Gene:Capana02g002256	1414	-1.17859	3.13294e-06	2.3477e-05	-2.18678	2.64882e-13	1.73251e-12	PREDICTED: homeobox protein knotted-1-like LET6 isoform X1 [Capsicum annuum];PREDICTED: homeobox protein knotted-1-like LET6 isoform X2 [Capsicum annuum]	GO:0048440;GO:0043565;GO:0006355;GO:0005634;GO:0009934;GO:0003677	carpel development;sequence-specific DNA binding;regulation of transcription, DNA-templated;nucleus;regulation of meristem structural organization;DNA binding	-	-	-	-	-	KOG0773(K)(Transcription factor MEIS1 and related HOX domain proteins)	Homeobox	Homeobox protein knotted-1-like LET6 OS=Solanum lycopersicum GN=LET6 PE=2 SV=1
Gene:Capana02g002286	1482	2.93976	3.15109e-106	2.29397e-104	1.3295	3.96935e-13	2.56797e-12	PREDICTED: butyrate--CoA ligase AAE11, peroxisomal-like [Capsicum annuum]	GO:0003824;GO:0008152	catalytic activity;metabolic process	-	-	-	-	-	-	Butyrate--CoA	Butyrate--CoA ligase AAE11, peroxisomal OS=Arabidopsis thaliana GN=AAE11 PE=1 SV=1
Gene:Capana02g002289	360	4.61198	2.65598e-19	4.94809e-18	2.73465	5.25083e-05	0.000182027	PREDICTED: butyrate--CoA ligase AAE11, peroxisomal-like [Capsicum annuum]	GO:0008152;GO:0003824	metabolic process;catalytic activity	-	-	-	-	-	-	Butyrate--CoA	Butyrate--CoA ligase AAE11, peroxisomal OS=Arabidopsis thaliana GN=AAE11 PE=1 SV=1
Gene:Capana02g002304	1515	3.36866	1.89066e-06	1.46056e-05	2.26957	0.00789096	0.0197836	PREDICTED: rust resistance kinase Lr10-like [Capsicum annuum]	-	-	-	-	-	-	-	-	Rust	Rust resistance kinase Lr10 OS=Triticum aestivum GN=LRK10 PE=2 SV=1
Gene:Capana02g002493	816	-3.48965	0.000216863	0.00122387	-2.98123	0.000500305	0.00152994	PREDICTED: uncharacterized protein LOC107861297 [Capsicum annuum]	-	-	-	-	-	-	-	-	-	-
Gene:Capana02g002570	432	3.53954	0.00942718	0.0364286	4.64841	0.000104358	0.000348802	PREDICTED: thiosulfate sulfurtransferase 18 isoform X1 [Capsicum annuum]	-	-	-	-	-	-	-	-	Thiosulfate	Thiosulfate sulfurtransferase 18 OS=Arabidopsis thaliana GN=STR18 PE=1 SV=1
Gene:Capana02g002739	685	-1.11709	0.000113467	0.000673045	-1.24837	2.11462e-05	7.67006e-05	PREDICTED: abscisic acid and environmental stress-inducible protein TAS14-like [Capsicum annuum]	GO:0009415;GO:0006950	response to water;response to stress	-	-	-	-	-	-	-	-
Gene:Capana02g002842	528	-1.1941	0.000170148	0.000978045	-2.30865	2.51237e-09	1.27919e-08	PREDICTED: uncharacterized protein LOC107860095 [Capsicum annuum]	-	-	-	-	-	-	-	-	-	-
Gene:Capana02g003052	1101	1.36885	9.16508e-22	1.86879e-20	2.88799	6.04483e-138	3.20987e-136	PREDICTED: zingipain-2-like [Capsicum annuum]	GO:0051603;GO:0008234;GO:0016787;GO:0006508;GO:0005764;GO:0005615;GO:0004197;GO:0008233	proteolysis involved in cellular protein catabolic process;cysteine-type peptidase activity;hydrolase activity;proteolysis;lysosome;extracellular space;cysteine-type endopeptidase activity;peptidase activity	-	-	-	-	-	KOG1543(O)(Cysteine proteinase Cathepsin L)	Probable	Probable cysteine protease RD21B OS=Arabidopsis thaliana GN=RD21B PE=1 SV=1
Gene:Capana02g003523	1884	1.21367	4.76995e-09	4.84804e-08	1.10058	6.75218e-07	2.84159e-06	PREDICTED: receptor-like protein kinase FERONIA [Capsicum annuum]	-	-	-	-	-	-	-	-	Receptor-like	Receptor-like protein kinase FERONIA OS=Arabidopsis thaliana GN=FER PE=1 SV=1
Gene:Capana03g000037	3057	2.21982	3.69809e-17	6.26205e-16	2.05867	1.12232e-13	7.49481e-13	PREDICTED: glutamate receptor 2.7-like isoform X1 [Capsicum annuum]	GO:0006810;GO:0004970;GO:0016021;GO:0016020;GO:0006811	transport;ionotropic glutamate receptor activity;integral component of membrane;membrane;ion transport	K05387	GRIP	http://www.genome.jp/dbget-bin/www_bget?ko:K05387	-	-	KOG1052(PET)(Glutamate-gated kainate-type ion channel receptor subunit GluR5 and related subunits)	Glutamate	Glutamate receptor 2.8 OS=Arabidopsis thaliana GN=GLR2.8 PE=2 SV=2
Gene:Capana03g000413	3362	1.97425	1.259e-34	3.65444e-33	1.26302	5.24844e-11	3.01044e-10	XP_016562818.1 PREDICTED: uncharacterized protein LOC107861931 [Capsicum annuum];PREDICTED: uncharacterized protein LOC107861931 [Capsicum annuum] &gt	GO:0046872	metal ion binding	-	-	-	-	-	KOG1426(S)(FOG: RCC1 domain)	Probable	Probable E3 ubiquitin-protein ligase HERC1 OS=Homo sapiens GN=HERC1 PE=1 SV=2
Gene:Capana03g000694	777	-1.20074	1.40784e-09	1.49109e-08	-1.86747	9.40037e-18	7.53942e-17	PREDICTED: transcription factor BEE 3-like [Capsicum annuum]	GO:0046983;GO:0003700;GO:0006355;GO:0005634	protein dimerization activity;transcription factor activity, sequence-specific DNA binding;regulation of transcription, DNA-templated;nucleus	-	-	-	-	-	-	Transcription	Transcription factor BEE 3 OS=Arabidopsis thaliana GN=BEE3 PE=2 SV=1
Gene:Capana03g000744	549	1.08726	0.000271698	0.0015043	1.4425	3.10353e-07	1.34817e-06	PREDICTED: serine/threonine-protein kinase EDR1-like isoform X1 [Capsicum annuum]	GO:0004672;GO:0005524;GO:0006468	protein kinase activity;ATP binding;protein phosphorylation	-	-	-	-	-	-	-	-
Gene:Capana03g000773	1101	1.02892	2.75012e-25	6.17356e-24	1.58684	4.84864e-72	1.30067e-70	PREDICTED: NAP1-related protein 2 [Capsicum annuum]	GO:0006334;GO:0005634	nucleosome assembly;nucleus	K11290	SET,TAF1,I2PP2A	http://www.genome.jp/dbget-bin/www_bget?ko:K11290	-	-	KOG1508(L)(DNA replication factor/protein phosphatase inhibitor SET/SPR-2)	NAP1-related	NAP1-related protein 2 OS=Arabidopsis thaliana GN=NRP2 PE=1 SV=2
Gene:Capana03g000778	477	-1.96827	0.00397178	0.0170648	-5.6227	2.04392e-05	7.43148e-05	PREDICTED: chitin-binding lectin 1-like [Capsicum annuum]	GO:0008061;GO:0006032;GO:0016998;GO:0004568	chitin binding;chitin catabolic process;cell wall macromolecule catabolic process;chitinase activity	K20547	CHIB	http://www.genome.jp/dbget-bin/www_bget?ko:K20547	MAPK signaling pathway - plant;Amino sugar and nucleotide sugar metabolism	ko04016,ko00520	-	Chitin-binding	Chitin-binding lectin 1 OS=Solanum tuberosum PE=1 SV=2
Gene:Capana03g001057	981	1.32295	7.03655e-06	5.01086e-05	-1.07829	0.0170894	0.0399946	PREDICTED: uncharacterized protein LOC107862474 [Capsicum annuum]	-	-	-	-	-	-	-	-	-	-
Gene:Capana03g001067	1280	1.03284	1.30731e-39	4.198e-38	1.01734	6.71544e-33	8.74527e-32	PREDICTED: calcium-dependent protein kinase 10-like [Solanum tuberosum];PREDICTED: calcium-dependent protein kinase 10-like [Capsicum annuum]	GO:0016301;GO:0046777;GO:0005509;GO:0006468;GO:0005886;GO:0004674;GO:0005634;GO:0004683;GO:0004672;GO:0016310;GO:0005524;GO:0009738;GO:0005516;GO:0035556;GO:0000166;GO:0018105;GO:0009931;GO:0005737	kinase activity;protein autophosphorylation;calcium ion binding;protein phosphorylation;plasma membrane;protein serine/threonine kinase activity;nucleus;calmodulin-dependent protein kinase activity;protein kinase activity;phosphorylation;ATP binding;abscisic acid-activated signaling pathway;calmodulin binding;intracellular signal transduction;nucleotide binding;peptidyl-serine phosphorylation;cal…	K13412	CPK	http://www.genome.jp/dbget-bin/www_bget?ko:K13412	Plant-pathogen interaction	ko04626	KOG0027(T)(Calmodulin and related proteins (EF-Hand superfamily))	Calcium-dependent;Calcium-dependent	Calcium-dependent protein kinase 30 OS=Arabidopsis thaliana GN=CPK30 PE=1 SV=1;Calcium-dependent protein kinase 10 OS=Arabidopsis thaliana GN=CPK10 PE=1 SV=1
Gene:Capana03g001069	5921	1.58335	1.5312e-26	3.55846e-25	1.17235	1.34796e-13	8.96531e-13	PREDICTED: uncharacterized protein LOC107862487 isoform X1 [Capsicum annuum]	-	-	-	-	-	-	-	-	Inactive	Inactive ubiquitin carboxyl-terminal hydrolase 54 OS=Mus musculus GN=Usp54 PE=1 SV=2
Gene:Capana03g001212	2034	1.90965	4.0833e-47	1.49834e-45	1.28185	7.42256e-18	5.96899e-17	PREDICTED: L-type lectin-domain containing receptor kinase S.1 [Capsicum annuum]	GO:0000166;GO:0016021;GO:0004672;GO:0016310;GO:0005524;GO:0016020;GO:0004674;GO:0016301;GO:0030246;GO:0006468	nucleotide binding;integral component of membrane;protein kinase activity;phosphorylation;ATP binding;membrane;protein serine/threonine kinase activity;kinase activity;carbohydrate binding;protein phosphorylation	-	-	-	-	-	-	L-type	L-type lectin-domain containing receptor kinase S.1 OS=Arabidopsis thaliana GN=LECRKS1 PE=2 SV=1
Gene:Capana03g001420	645	3.71042	0.00569699	0.0234479	4.34139	0.000481835	0.00147769	PREDICTED: miraculin-like [Capsicum annuum]	GO:0004866	endopeptidase inhibitor activity	-	-	-	-	-	-	Miraculin	Miraculin OS=Synsepalum dulcificum PE=1 SV=3
Gene:Capana03g001582	1098	-1.01933	2.3833e-06	1.81407e-05	-1.20659	8.40206e-09	4.10903e-08	PREDICTED: protein SHOOT GRAVITROPISM 5-like [Capsicum annuum]	GO:0046872;GO:0003676	metal ion binding;nucleic acid binding	-	-	-	-	-	-	Protein	Protein indeterminate-domain 14 OS=Arabidopsis thaliana GN=IDD14 PE=1 SV=1
Gene:Capana03g001749	1527	-4.41887	0.00228512	0.0104338	-3.00038	0.00973648	0.0239844	PREDICTED: cytochrome P450 89A2-like [Capsicum annuum]	GO:0016020;GO:0046872;GO:0016021;GO:0004497;GO:0020037;GO:0055114;GO:0016491;GO:0005506;GO:0016705	membrane;metal ion binding;integral component of membrane;monooxygenase activity;heme binding;oxidation-reduction process;oxidoreductase activity;iron ion binding;oxidoreductase activity, acting on paired donors, with incorporation or reduction of molecular oxygen	-	-	-	-	-	-	Cytochrome	Cytochrome P450 89A9 OS=Arabidopsis thaliana GN=CYP89A9 PE=2 SV=1
Gene:Capana03g001919	1800	1.56697	4.40806e-53	1.7816e-51	1.287	2.54008e-32	3.25756e-31	PREDICTED: CDPK-related kinase 4-like [Capsicum annuum]	GO:0004683;GO:0004672;GO:0005524;GO:0016310;GO:0035556;GO:0005516;GO:0009738;GO:0018105;GO:0000166;GO:0005737;GO:0009931;GO:0016301;GO:0046777;GO:0005886;GO:0006468;GO:0004674;GO:0005634	calmodulin-dependent protein kinase activity;protein kinase activity;ATP binding;phosphorylation;intracellular signal transduction;calmodulin binding;abscisic acid-activated signaling pathway;peptidyl-serine phosphorylation;nucleotide binding;cytoplasm;calcium-dependent protein serine/threonine kinase activity;kinase activity;protein autophosphorylation;plasma membrane;protein phosphorylation;pro…	-	-	-	-	-	-	CDPK-related	CDPK-related kinase 4 OS=Arabidopsis thaliana GN=CRK4 PE=2 SV=1
Gene:Capana03g001921	402	2.33263	0.000105267	0.000628618	2.30377	0.000155626	0.000509042	PREDICTED: auxin-responsive protein SAUR32-like [Nicotiana tabacum]	GO:0009733	response to auxin	K14488	SAUR	http://www.genome.jp/dbget-bin/www_bget?ko:K14488	Plant hormone signal transduction	ko04075	-	Auxin-responsive	Auxin-responsive protein SAUR32 OS=Arabidopsis thaliana GN=SAUR32 PE=2 SV=1
Gene:Capana03g002233	1470	2.66556	1.98083e-11	2.40741e-10	1.27337	0.015584	0.0368136	PREDICTED: uncharacterized protein At3g49055 [Capsicum annuum]	-	-	-	-	-	-	-	-	Uncharacterized	Uncharacterized protein At3g49055 OS=Arabidopsis thaliana GN=At3g49055 PE=2 SV=1
Gene:Capana03g002389	471	-5.25675	9.65131e-09	9.54183e-08	-5.91573	7.13143e-08	3.26198e-07	CaCBF1A [Capsicum annuum]	-	-	K09286	EREBP	http://www.genome.jp/dbget-bin/www_bget?ko:K09286	-	-	-	Dehydration-responsive	Dehydration-responsive element-binding protein 1A OS=Arabidopsis thaliana GN=DREB1A PE=1 SV=2
Gene:Capana03g002430	771	9.29932	6.14281e-12	7.76504e-11	8.3944	9.1683e-12	5.50523e-11	PREDICTED: phosphoglucomutase, chloroplastic [Capsicum annuum]	GO:0019388;GO:0000287;GO:0048046;GO:0016868;GO:0005975;GO:0005978;GO:0009536;GO:0016853;GO:0009590;GO:0009570;GO:0009941;GO:0010319;GO:0071704;GO:0009507;GO:0019252;GO:0006006;GO:0046872;GO:0005829;GO:0004614	galactose catabolic process;magnesium ion binding;apoplast;intramolecular transferase activity, phosphotransferases;carbohydrate metabolic process;glycogen biosynthetic process;plastid;isomerase activity;detection of gravity;chloroplast stroma;chloroplast envelope;stromule;organic substance metabolic process;chloroplast;starch biosynthetic process;glucose metabolic process;metal ion binding;cytos…	K01835	pgm	http://www.genome.jp/dbget-bin/www_bget?ko:K01835	Amino sugar and nucleotide sugar metabolism;Galactose metabolism;Glycolysis / Gluconeogenesis;Pentose phosphate pathway;Starch and sucrose metabolism;Purine metabolism	ko00520,ko00052,ko00010,ko00030,ko00500,ko00230	KOG0625(G)(Phosphoglucomutase)	Phosphoglucomutase,	Phosphoglucomutase, chloroplastic OS=Solanum tuberosum GN=PGMP PE=2 SV=1
Gene:Capana03g002790	1305	4.78789	0.0116398	0.0438061	4.68525	0.0133665	0.0320323	PREDICTED: LOW QUALITY PROTEIN: ATP-dependent DNA helicase SRS2-like protein At4g25120 [Capsicum annuum]	-	-	-	-	-	-	-	-	ATP-dependent	ATP-dependent DNA helicase SRS2-like protein At4g25120 OS=Arabidopsis thaliana GN=SRS2 PE=1 SV=1
Gene:Capana03g002861	552	4.11616	0.00852384	0.0333863	4.90584	0.000580773	0.00175837	PREDICTED: G-type lectin S-receptor-like serine/threonine-protein kinase RLK1 [Capsicum annuum]	GO:0016740;GO:0005886;GO:0006468;GO:0016301;GO:0048544;GO:0004674;GO:0016020;GO:0005524;GO:0016310;GO:0004672;GO:0016021;GO:0000166	transferase activity;plasma membrane;protein phosphorylation;kinase activity;recognition of pollen;protein serine/threonine kinase activity;membrane;ATP binding;phosphorylation;protein kinase activity;integral component of membrane;nucleotide binding	-	-	-	-	-	-	G-type	G-type lectin S-receptor-like serine/threonine-protein kinase LECRK4 OS=Oryza sativa subsp. japonica GN=LECRK4 PE=3 SV=1
Gene:Capana03g003347	1782	1.4075	5.98533e-28	1.45048e-26	1.51794	4.89769e-33	6.40568e-32	PREDICTED: F-box/LRR-repeat protein 17 isoform X3 [Capsicum annuum]	-	-	-	-	-	-	-	-	F-box/LRR-repeat	F-box/LRR-repeat protein 17 OS=Arabidopsis thaliana GN=FBL17 PE=1 SV=1
Gene:Capana03g003895	1827	-5.91795	1.94804e-05	0.000130423	-5.97941	1.87977e-05	6.86767e-05	PREDICTED: protein NRT1/ PTR FAMILY 5.2-like isoform X1 [Capsicum annuum]	GO:0006810;GO:0005215;GO:0016021;GO:0016020	transport;transporter activity;integral component of membrane;membrane	K14638	SLC15A3_4,PHT	http://www.genome.jp/dbget-bin/www_bget?ko:K14638	-	-	-	Protein	Protein NRT1/ PTR FAMILY 5.2 OS=Arabidopsis thaliana GN=NPF5.2 PE=2 SV=1
Gene:Capana03g004011	1164	6.30818	7.40421e-06	5.25925e-05	5.25699	0.00127059	0.00364916	PREDICTED: putative F-box/kelch-repeat protein At3g17570 [Capsicum annuum]	-	-	-	-	-	-	-	-	F-box/kelch-repeat	F-box/kelch-repeat protein At3g06240 OS=Arabidopsis thaliana GN=At3g06240 PE=2 SV=1
Gene:Capana03g004425	459	1.24735	0.00161961	0.00763354	1.04321	0.0118458	0.028676	PREDICTED: LOW QUALITY PROTEIN: DEAD-box ATP-dependent RNA helicase 13 [Capsicum annuum]	GO:0003676;GO:0005524;GO:0010501;GO:0004004;GO:0000166;GO:0016787;GO:0004386	nucleic acid binding;ATP binding;RNA secondary structure unwinding;ATP-dependent RNA helicase activity;nucleotide binding;hydrolase activity;helicase activity	K14805	DDX24,MAK5	http://www.genome.jp/dbget-bin/www_bget?ko:K14805	-	-	-	DEAD-box	DEAD-box ATP-dependent RNA helicase 13 OS=Arabidopsis thaliana GN=RH13 PE=2 SV=3
Gene:Capana03g004622	3096	7.52263	1.57831e-13	2.22214e-12	4.8542	5.29453e-06	2.05503e-05	PREDICTED: putative calcium-transporting ATPase 13, plasma membrane-type [Capsicum annuum]	-	-	K01537	E3.6.3.8	http://www.genome.jp/dbget-bin/www_bget?ko:K01537	-	-	KOG0204(P)(Calcium transporting ATPase)	Putative	Putative calcium-transporting ATPase 13, plasma membrane-type OS=Arabidopsis thaliana GN=ACA13 PE=3 SV=1
Gene:Capana04g000076	1334	1.61831	3.51679e-74	1.85586e-72	1.32866	8.72661e-44	1.45182e-42	PREDICTED: probable serine/threonine-protein kinase NAK isoform X2 [Capsicum annuum];PREDICTED: probable serine/threonine-protein kinase NAK isoform X1 [Capsicum annuum]	GO:0005524;GO:0004672;GO:0004674;GO:0006468	ATP binding;protein kinase activity;protein serine/threonine kinase activity;protein phosphorylation	-	-	-	-	-	-	Probable;Probable	Probable serine/threonine-protein kinase PIX13 OS=Arabidopsis thaliana GN=PIX13 PE=1 SV=2;Probable serine/threonine-protein kinase PBL10 OS=Arabidopsis thaliana GN=PBL10 PE=1 SV=2
Gene:Capana04g000108	636	-2.09545	0.00389959	0.0167885	-1.75721	0.00581308	0.0149598	PREDICTED: uncharacterized protein LOC107059672 [Solanum tuberosum]	-	-	-	-	-	-	-	-	-	-
Gene:Capana04g000151	408	-1.24574	0.00258321	0.0116265	-1.61606	0.000275028	0.000871153	PREDICTED: E3 ubiquitin-protein ligase ATL23 [Capsicum annuum]	GO:0043161;GO:0016021;GO:0016020;GO:0046872;GO:0004842;GO:0016567;GO:0008270;GO:0061630	proteasome-mediated ubiquitin-dependent protein catabolic process;integral component of membrane;membrane;metal ion binding;ubiquitin-protein transferase activity;protein ubiquitination;zinc ion binding;ubiquitin protein ligase activity	K19037	ATL23	http://www.genome.jp/dbget-bin/www_bget?ko:K19037	-	-	-	E3	E3 ubiquitin-protein ligase ATL23 OS=Arabidopsis thaliana GN=ATL23 PE=1 SV=2
Gene:Capana04g000687	2790	1.65674	0.000968428	0.00480676	1.86598	0.000135222	0.000445473	PREDICTED: disease resistance protein RPP13-like [Capsicum annuum]	GO:0006952;GO:0043531	defense response;ADP binding	-	-	-	-	-	-	Disease	Disease resistance protein RPP13 OS=Arabidopsis thaliana GN=RPP13 PE=2 SV=2
Gene:Capana04g000738	1446	7.00424	7.04887e-08	6.3744e-07	7.74961	6.61818e-10	3.51947e-09	PREDICTED: G-type lectin S-receptor-like serine/threonine-protein kinase At4g27290 [Capsicum annuum]	GO:0004674;GO:0048544;GO:0016301;GO:0016740;GO:0000166;GO:0016021;GO:0006468;GO:0005886;GO:0004672;GO:0016310;GO:0005524;GO:0009506;GO:0006952;GO:0016020	protein serine/threonine kinase activity;recognition of pollen;kinase activity;transferase activity;nucleotide binding;integral component of membrane;protein phosphorylation;plasma membrane;protein kinase activity;phosphorylation;ATP binding;plasmodesma;defense response;membrane	-	-	-	-	-	-	G-type	G-type lectin S-receptor-like serine/threonine-protein kinase At4g27290 OS=Arabidopsis thaliana GN=At4g27290 PE=3 SV=4
Gene:Capana04g001004	960	-1.16265	1.11217e-28	2.76169e-27	-1.83913	1.90156e-54	3.8832e-53	PREDICTED: protein EXORDIUM-like [Capsicum annuum]	-	-	-	-	-	-	-	-	Protein	Protein EXORDIUM OS=Arabidopsis thaliana GN=EXO PE=2 SV=1
Gene:Capana04g001008	840	-1.28226	1.69768e-108	1.25864e-106	-1.79277	6.8417e-207	5.83846e-205	PREDICTED: protein EXORDIUM-like [Capsicum annuum]	-	-	-	-	-	-	-	-	Protein	Protein EXORDIUM OS=Arabidopsis thaliana GN=EXO PE=2 SV=1
Gene:Capana04g001405	984	3.83453	1.17323e-11	1.45119e-10	6.14032	1.814e-39	2.75735e-38	PREDICTED: probable carboxylesterase 120 [Capsicum annuum]	GO:0016787;GO:0008152	hydrolase activity;metabolic process	-	-	-	-	-	KOG1515(V)(Arylacetamide deacetylase)	Carboxylesterase	Carboxylesterase 1 OS=Actinidia eriantha GN=CXE1 PE=1 SV=1
Gene:Capana04g001784	489	-8.46419	3.67146e-12	4.71502e-11	-2.67713	7.39492e-12	4.47147e-11	PREDICTED: probable inactive ATP-dependent zinc metalloprotease FTSHI 3, chloroplastic [Capsicum annuum]	GO:0008270;GO:0004222;GO:0009941;GO:0016021;GO:0000166;GO:0005739;GO:0006508;GO:0008237;GO:0005524;GO:0004176	zinc ion binding;metalloendopeptidase activity;chloroplast envelope;integral component of membrane;nucleotide binding;mitochondrion;proteolysis;metallopeptidase activity;ATP binding;ATP-dependent peptidase activity	-	-	-	-	-	KOG0730(O)(AAA+-type ATPase)	Probable	Probable inactive ATP-dependent zinc metalloprotease FTSHI 3, chloroplastic OS=Arabidopsis thaliana GN=FTSHI3 PE=1 SV=1
Gene:Capana04g001929	468	4.47931	2.12178e-08	2.02057e-07	2.63067	0.0102142	0.02502	PREDICTED: protein SRC2-like [Capsicum annuum]	-	-	-	-	-	-	-	-	Protein	Protein SRC2 OS=Glycine max GN=SRC2 PE=2 SV=1
Gene:Capana04g002496	1044	-1.60534	0.000354664	0.00192226	-1.08021	1.1602e-10	6.51365e-10	PREDICTED: auxin response factor 8-like [Capsicum annuum]	GO:0006351;GO:0009733;GO:0009734;GO:0009908;GO:0005634;GO:0006355;GO:0003677;GO:0009725	transcription, DNA-templated;response to auxin;auxin-activated signaling pathway;flower development;nucleus;regulation of transcription, DNA-templated;DNA binding;response to hormone	-	-	-	-	-	-	Auxin	Auxin response factor 8 OS=Arabidopsis thaliana GN=ARF8 PE=2 SV=2
Gene:Capana04g002517	637	-1.67418	1.36698e-12	1.80936e-11	1.04717	8.37421e-12	5.04344e-11	PREDICTED: uncharacterized protein LOC107868280 [Capsicum annuum]	-	-	-	-	-	-	-	-	-	-
Gene:Capana04g002644	738	-1.32406	0.000433214	0.00231888	1.27899	2.00369e-07	8.84275e-07	PREDICTED: auxin-repressed 12.5 kDa protein-like isoform X4 [Capsicum annuum];PREDICTED: auxin-repressed 12.5 kDa protein-like isoform X3 [Capsicum annuum]	-	-	-	-	-	-	-	-	Dormancy-associated	Dormancy-associated protein homolog 1 OS=Arabidopsis thaliana GN=DRMH1 PE=1 SV=1
Gene:Capana04g002783	515	-4.54886	8.07025e-29	2.01223e-27	-5.24621	4.47923e-27	4.97405e-26	PREDICTED: kirola-like [Capsicum annuum] &gt;XP_016570591.1 PREDICTED: kirola-like [Capsicum annuum]	GO:0009607;GO:0006952	response to biotic stimulus;defense response	-	-	-	-	-	-	Kirola	Kirola OS=Actinidia deliciosa PE=1 SV=1
Gene:Capana04g002784	476	-6.97967	4.93301e-08	4.53682e-07	-7.04074	4.35437e-08	2.02208e-07	PREDICTED: kirola-like [Capsicum annuum] &gt;XP_016570591.1 PREDICTED: kirola-like [Capsicum annuum]	GO:0009607;GO:0006952	response to biotic stimulus;defense response	-	-	-	-	-	-	Kirola	Kirola OS=Actinidia deliciosa PE=1 SV=1
Gene:Capana04g002876	573	5.00574	0.00222894	0.0102069	5.10423	0.00139822	0.00398356	PREDICTED: classical arabinogalactan protein 4-like [Capsicum annuum]	-	-	-	-	-	-	-	-	-	-
Gene:Capana05g000100	2292	2.08207	0.00987974	0.037975	1.3383	0.00690194	0.0175122	PREDICTED: pentatricopeptide repeat-containing protein At4g31850, chloroplastic-like [Capsicum annuum] &gt;XP_016571927.1 PREDICTED: pentatricopeptide repeat-containing protein At4g31850, chloroplastic-like [Capsicum annuum]	-	-	-	-	-	-	-	-	Pentatricopeptide	Pentatricopeptide repeat-containing protein At4g31850, chloroplastic OS=Arabidopsis thaliana GN=PGR3 PE=1 SV=1
Gene:Capana05g000122	2550	1.37787	3.23865e-23	6.85429e-22	1.15246	1.36114e-14	9.49339e-14	PREDICTED: putative disease resistance protein RGA1 [Capsicum annuum]	GO:0006952;GO:0043531	defense response;ADP binding	-	-	-	-	-	-	Putative	Putative disease resistance protein RGA1 OS=Solanum bulbocastanum GN=RGA1 PE=2 SV=2
Gene:Capana05g000338	342	-1.09536	0.00561219	0.0231315	-1.23197	0.00151484	0.00428951	-	-	-	-	-	-	-	-	-	-	-
Gene:Capana05g000522	864	-1.11532	0.00375547	0.0162394	-4.36029	6.30643e-10	3.36158e-09	PREDICTED: BURP domain-containing protein 5-like [Capsicum annuum]	-	-	-	-	-	-	-	-	BURP	BURP domain-containing protein 3 OS=Oryza sativa subsp. japonica GN=BURP3 PE=2 SV=1
Gene:Capana05g000564	879	4.93002	7.43075e-09	7.42133e-08	3.03993	0.00443036	0.0116545	paired amphipathic helix protein sin3-like 4 [Nicotiana attenuata]	GO:0006355;GO:0004407;GO:0000122;GO:0000118;GO:0016575;GO:0000785;GO:0001106	regulation of transcription, DNA-templated;histone deacetylase activity;negative regulation of transcription from RNA polymerase II promoter;histone deacetylase complex;histone deacetylation;chromatin;RNA polymerase II transcription corepressor activity	K11644	SIN3A	http://www.genome.jp/dbget-bin/www_bget?ko:K11644	-	-	KOG4204(B)(Histone deacetylase complex, SIN3 component)	Paired	Paired amphipathic helix protein Sin3-like 3 OS=Arabidopsis thaliana GN=SNL3 PE=1 SV=3
Gene:Capana05g000852	1719	6.89122	1.32687e-07	1.1656e-06	5.28466	0.000736721	0.00219786	PREDICTED: putative calcium-transporting ATPase 13, plasma membrane-type [Capsicum annuum]	-	-	K01537	E3.6.3.8	http://www.genome.jp/dbget-bin/www_bget?ko:K01537	-	-	KOG0204(P)(Calcium transporting ATPase)	Putative	Putative calcium-transporting ATPase 13, plasma membrane-type OS=Arabidopsis thaliana GN=ACA13 PE=3 SV=1
Gene:Capana05g001045	714	-6.98716	4.75807e-08	4.38371e-07	-7.0483	4.19804e-08	1.95223e-07	PREDICTED: LOW QUALITY PROTEIN: MADS-box protein CMB1 [Capsicum annuum]	GO:0003700;GO:0006355;GO:0003677;GO:0006351;GO:0046983;GO:0005634	transcription factor activity, sequence-specific DNA binding;regulation of transcription, DNA-templated;DNA binding;transcription, DNA-templated;protein dimerization activity;nucleus	K09264	K09264	http://www.genome.jp/dbget-bin/www_bget?ko:K09264	-	-	-	MADS-box	MADS-box protein CMB1 OS=Dianthus caryophyllus GN=CMB1 PE=2 SV=1
Gene:Capana05g001051	1437	1.38346	0.00220794	0.0101248	1.45799	0.00269003	0.00734433	PREDICTED: protein PHYLLO, chloroplastic isoform X1 [Capsicum annuum]	-	-	K14759	PHYLLO	http://www.genome.jp/dbget-bin/www_bget?ko:K14759	Ubiquinone and other terpenoid-quinone biosynthesis	ko00130	-	Protein	Protein PHYLLO, chloroplastic OS=Arabidopsis thaliana GN=PHYLLO PE=2 SV=2
Gene:Capana05g001156	507	1.19692	2.27225e-06	1.7361e-05	-1.05137	0.00450102	0.0118266	PREDICTED: uncharacterized protein LOC107870681 [Capsicum annuum]	-	-	-	-	-	-	-	-	-	-
Gene:Capana05g001484	2466	4.73187	1.23494e-06	9.77754e-06	3.73858	0.00057672	0.00174726	PREDICTED: calcium-transporting ATPase 1, plasma membrane-type-like [Capsicum annuum]	GO:0046872;GO:0006816;GO:0000166;GO:0016021;GO:0005887;GO:0070588;GO:0006811;GO:0043231;GO:0016020;GO:0005524;GO:0005388;GO:0016787;GO:0006810	metal ion binding;calcium ion transport;nucleotide binding;integral component of membrane;integral component of plasma membrane;calcium ion transmembrane transport;ion transport;intracellular membrane-bounded organelle;membrane;ATP binding;calcium-transporting ATPase activity;hydrolase activity;transport	K01537	E3.6.3.8	http://www.genome.jp/dbget-bin/www_bget?ko:K01537	-	-	KOG0204(P)(Calcium transporting ATPase)	Calcium-transporting	Calcium-transporting ATPase 9, plasma membrane-type OS=Arabidopsis thaliana GN=ACA9 PE=2 SV=2
Gene:Capana05g001606	1899	3.55254	0.000193387	0.00110167	3.32152	0.000857025	0.00252909	PREDICTED: putative late blight resistance protein homolog R1B-14 [Capsicum annuum]	GO:0043531	ADP binding	-	-	-	-	-	-	Putative	Putative late blight resistance protein homolog R1B-16 OS=Solanum demissum GN=R1B-16 PE=3 SV=1
Gene:Capana05g001713	1092	-1.20838	1.01117e-44	3.55911e-43	-1.92593	2.58685e-78	7.59062e-77	PREDICTED: aspartic proteinase PCS1 [Capsicum annuum]	GO:0004190;GO:0008233;GO:0006508;GO:0030163;GO:0016787	aspartic-type endopeptidase activity;peptidase activity;proteolysis;protein catabolic process;hydrolase activity	-	-	-	-	-	-	Aspartic	Aspartic proteinase PCS1 OS=Arabidopsis thaliana GN=PCS1 PE=2 SV=1
Gene:Capana05g001751	687	8.44112	5.57291e-12	7.06681e-11	5.32318	0.000788411	0.00234243	PREDICTED: disease resistance protein RPP13-like [Nicotiana tabacum]	-	-	-	-	-	-	-	-	Disease	Disease resistance protein RPP13 OS=Arabidopsis thaliana GN=RPP13 PE=2 SV=2
Gene:Capana05g002005	1395	-1.33114	3.74952e-07	3.15688e-06	-1.47583	9.72564e-08	4.40692e-07	PREDICTED: uncharacterized acetyltransferase At3g50280-like [Capsicum annuum]	GO:0016747	transferase activity, transferring acyl groups other than amino-acyl groups	-	-	-	-	-	-	Uncharacterized	Uncharacterized acetyltransferase At3g50280 OS=Arabidopsis thaliana GN=At3g50280 PE=3 SV=1
Gene:Capana05g002006	510	-1.40646	9.36921e-05	0.000563396	-1.11513	0.00110881	0.00321509	PREDICTED: uncharacterized acetyltransferase At3g50280-like [Solanum tuberosum]	GO:0016747	transferase activity, transferring acyl groups other than amino-acyl groups	-	-	-	-	-	-	-	-
Gene:Capana05g002288	546	8.0709	2.04587e-21	4.11604e-20	5.75297	2.91782e-10	1.59277e-09	PREDICTED: F-box protein PP2-B11-like [Capsicum annuum]	-	-	-	-	-	-	-	-	F-box	F-box protein PP2-B11 OS=Arabidopsis thaliana GN=PP2B11 PE=1 SV=1
Gene:Capana06g000008	366	-1.71785	0.000370372	0.00200231	-3.2279	6.17296e-08	2.83753e-07	PREDICTED: classical arabinogalactan protein 26-like [Capsicum annuum]	GO:0016020;GO:0016021	membrane;integral component of membrane	-	-	-	-	-	-	-	-
Gene:Capana06g000093	492	1.03746	0.0118916	0.0446201	1.06325	0.00796414	0.0199436	XP_016577408.1 PREDICTED: uncharacterized protein LOC107875275 [Capsicum annuum];PREDICTED: uncharacterized protein LOC107875275 [Capsicum annuum] &gt	-	-	-	-	-	-	-	-	-	-
Gene:Capana06g000422	1134	4.16413	1.70804e-09	1.79801e-08	2.23937	0.0151986	0.0359666	PREDICTED: actin [Capsicum annuum]	GO:0000166;GO:0005524	nucleotide binding;ATP binding	K10355	ACTF	http://www.genome.jp/dbget-bin/www_bget?ko:K10355	-	-	KOG0676(Z)(Actin and related proteins)	Actin	Actin OS=Nicotiana tabacum PE=3 SV=1
Gene:Capana06g000456	492	4.26838	2.50425e-05	0.000165101	3.02085	0.0120323	0.0290724	PREDICTED: zinc finger protein 667-like [Capsicum annuum]	GO:0046872	metal ion binding	-	-	-	-	-	-	Zinc	Zinc finger protein ZAT11 OS=Arabidopsis thaliana GN=ZAT11 PE=2 SV=1
Gene:Capana06g000462	1839	-1.01556	0.00083674	0.00421614	-1.08811	0.000796835	0.00236553	PREDICTED: protein POLLENLESS 3-like [Capsicum annuum]	-	-	-	-	-	-	-	-	Protein	Protein POLLENLESS 3 OS=Arabidopsis thaliana GN=MS5 PE=2 SV=2
Gene:Capana06g000617	948	1.59267	1.11667e-05	7.74812e-05	1.44448	0.00108514	0.00315075	PREDICTED: OTU domain-containing protein 5-like [Capsicum annuum]	GO:0016579;GO:0004843	protein deubiquitination;thiol-dependent ubiquitin-specific protease activity	K12655	OTUD5,DUBA	http://www.genome.jp/dbget-bin/www_bget?ko:K12655	-	-	KOG2605(TO)(OTU (ovarian tumor)-like cysteine protease)	OTU	OTU domain-containing protein 5-A OS=Danio rerio GN=otud5a PE=2 SV=1
Gene:Capana06g000968	510	-1.13122	5.25703e-05	0.00033008	-1.87294	1.07788e-08	5.23466e-08	PREDICTED: uncharacterized protein LOC107874734 [Capsicum annuum]	-	-	-	-	-	-	-	-	-	-
Gene:Capana06g001204	3793	1.3515	4.61354e-99	3.17983e-97	1.12381	3.43032e-71	9.08108e-70	PREDICTED: probable phospholipid-transporting ATPase 7 [Capsicum annuum]	GO:0004012;GO:0016787;GO:0016020;GO:0005524;GO:0000287;GO:0005886;GO:0000166;GO:0048194;GO:0016021;GO:0015914;GO:0046872;GO:0005802	phospholipid-translocating ATPase activity;hydrolase activity;membrane;ATP binding;magnesium ion binding;plasma membrane;nucleotide binding;Golgi vesicle budding;integral component of membrane;phospholipid transport;metal ion binding;trans-Golgi network	K01530	E3.6.3.1	http://www.genome.jp/dbget-bin/www_bget?ko:K01530	-	-	KOG0206(R)(P-type ATPase)	Probable	Probable phospholipid-transporting ATPase 7 OS=Arabidopsis thaliana GN=ALA7 PE=3 SV=3
Gene:Capana06g002122	954	1.41018	1.94188e-12	2.54064e-11	1.56337	0.0038775	0.0103089	Photosystem Q(B) protein [Aegilops tauschii]	GO:0010242;GO:0016168;GO:0009507;GO:0016021;GO:0042651;GO:0046872;GO:0009523;GO:0005506;GO:0009635;GO:0015979;GO:0045156;GO:0009055;GO:0009579;GO:0009535;GO:0016020;GO:0009536;GO:0055114;GO:0009772;GO:0016491;GO:0019684;GO:0018298	oxygen evolving activity;chlorophyll binding;chloroplast;integral component of membrane;thylakoid membrane;metal ion binding;photosystem II;iron ion binding;response to herbicide;photosynthesis;electron transporter, transferring electrons within the cyclic electron transport pathway of photosynthesis activity;electron carrier activity;thylakoid;chloroplast thylakoid membrane;membrane;plastid;oxid…	K02703	psbA	http://www.genome.jp/dbget-bin/www_bget?ko:K02703	Photosynthesis	ko00195	-	Photosystem	Photosystem II protein D1 OS=Solanum bulbocastanum GN=psbA PE=3 SV=1
Gene:Capana06g002128	684	5.24194	5.45301e-13	7.41536e-12	2.5892	0.0122961	0.0296631	PREDICTED: WRKY transcription factor 55-like [Capsicum annuum]	-	-	-	-	-	-	-	-	WRKY	WRKY transcription factor 55 OS=Arabidopsis thaliana GN=WRKY55 PE=2 SV=1
Gene:Capana06g002129	390	6.58287	1.77724e-07	1.54144e-06	4.28345	0.00549113	0.0141998	PREDICTED: WRKY transcription factor 55-like [Capsicum annuum]	-	-	-	-	-	-	-	-	-	-
Gene:Capana06g002654	834	4.78328	0.00418634	0.0178892	4.35994	0.0204149	0.0468672	PREDICTED: LRR receptor-like serine/threonine-protein kinase EFR [Nicotiana tomentosiformis]	GO:0016310;GO:0016301	phosphorylation;kinase activity	-	-	-	-	-	-	-	-
Gene:Capana06g002657	855	-2.64616	0.000117425	0.000694133	-2.55245	0.000226613	0.000725252	PREDICTED: DExH-box ATP-dependent RNA helicase DExH11 [Capsicum annuum]	GO:0006813;GO:0003676;GO:0004386;GO:0006401;GO:0003724;GO:0003723;GO:0005524;GO:0035864;GO:0016787;GO:0005773	potassium ion transport;nucleic acid binding;helicase activity;RNA catabolic process;RNA helicase activity;RNA binding;ATP binding;response to potassium ion;hydrolase activity;vacuole	K12599	SKI2,SKIV2L	http://www.genome.jp/dbget-bin/www_bget?ko:K12599	RNA degradation	ko03018	KOG0948(A)(Nuclear exosomal RNA helicase MTR4, DEAD-box superfamily)	DExH-box	DExH-box ATP-dependent RNA helicase DExH11 OS=Arabidopsis thaliana GN=SKI2 PE=1 SV=1
Gene:Capana07g000048	1782	1.01638	0.0124419	0.0463679	1.04901	3.78297e-06	1.48727e-05	ALD50275.1 PsaA (chloroplast) [Capsicum annuum var. annuum] &gt;ANJ03957.1 PsaA (chloroplast) [Capsicum chinense] &gt;AIA76962.1 photosystem I P700 apoprotein A1 (chloroplast) (chloroplast) [Capsicum annuum var. glabriusculum] &gt;APT41635.1 PsaA (chloroplast) [Capsicum galapagoense] &gt;PsaA (chloroplast) [Capsicum chinense] &gt;ALD50361.1 PsaA (chloroplast) [Capsicum baccatum var. baccatum] &gt…	GO:0000287;GO:0009535;GO:0009055;GO:0009579;GO:0042651;GO:0046872;GO:0016168;GO:0009507;GO:0051539;GO:0018298;GO:0009536;GO:0009522;GO:0055114;GO:0016491;GO:0016020;GO:0015979;GO:0051536;GO:0016021	magnesium ion binding;chloroplast thylakoid membrane;electron carrier activity;thylakoid;thylakoid membrane;metal ion binding;chlorophyll binding;chloroplast;4 iron, 4 sulfur cluster binding;protein-chromophore linkage;plastid;photosystem I;oxidation-reduction process;oxidoreductase activity;membrane;photosynthesis;iron-sulfur cluster binding;integral component of membrane	K02689	psaA	http://www.genome.jp/dbget-bin/www_bget?ko:K02689	Photosynthesis	ko00195	-	Photosystem	Photosystem I P700 chlorophyll a apoprotein A1 OS=Nicotiana tomentosiformis GN=psaA PE=3 SV=1
Gene:Capana07g000166	2895	1.67069	0.00229728	0.0104801	2.05336	6.86955e-05	0.000234821	PREDICTED: putative late blight resistance protein homolog R1B-16 [Solanum tuberosum]	GO:0006952;GO:0043531	defense response;ADP binding	-	-	-	-	-	-	Putative	Putative late blight resistance protein homolog R1B-16 OS=Solanum demissum GN=R1B-16 PE=3 SV=1
Gene:Capana07g000252	1329	2.81487	0.000549528	0.00288482	3.13224	7.07902e-05	0.000241585	PREDICTED: formin-2-like [Capsicum annuum]	-	-	K01183	E3.2.1.14	http://www.genome.jp/dbget-bin/www_bget?ko:K01183	Amino sugar and nucleotide sugar metabolism	ko00520	KOG2806(G)(Chitinase)	Acidic	Acidic mammalian chitinase OS=Bos taurus GN=CHIA PE=1 SV=1
Gene:Capana07g000358	1125	-1.22709	2.77801e-12	3.59693e-11	-1.42153	8.91702e-15	6.26142e-14	PREDICTED: heptahelical transmembrane protein 1-like [Capsicum annuum]	GO:0016021;GO:0009725;GO:0016020	integral component of membrane;response to hormone;membrane	K07297	ADIPOR	http://www.genome.jp/dbget-bin/www_bget?ko:K07297	-	-	KOG0748(RT)(Predicted membrane proteins, contain hemolysin III domain)	Heptahelical	Heptahelical transmembrane protein ADIPOR1 OS=Oryza sativa subsp. japonica GN=ADIPOR1 PE=2 SV=1
Gene:Capana07g000984	597	-1.37907	0.00233439	0.0106253	1.04271	0.000455084	0.00140051	PREDICTED: uncharacterized protein LOC104218101 [Nicotiana sylvestris]	-	-	-	-	-	-	-	-	-	-
Gene:Capana07g001944	789	-2.75201	0.000412667	0.00221576	-2.04045	0.00307918	0.00832827	PREDICTED: protodermal factor 1 [Capsicum annuum]	-	-	-	-	-	-	-	-	Protodermal	Protodermal factor 1 OS=Arabidopsis thaliana GN=PDF1 PE=2 SV=1
Gene:Capana07g002089	1371	1.0512	1.965e-06	1.51411e-05	1.83776	2.74617e-23	2.6933e-22	PREDICTED: uncharacterized protein LOC107878582 [Capsicum annuum] &gt;XP_016581108.1 PREDICTED: uncharacterized protein LOC107878582 [Capsicum annuum] &gt;XP_016581110.1 PREDICTED: uncharacterized protein LOC107878582 [Capsicum annuum];XP_016581109.1 PREDICTED: uncharacterized protein LOC107878582 [Capsicum annuum] &gt	-	-	-	-	-	-	-	-	IRK-interacting	IRK-interacting protein OS=Arabidopsis thaliana GN=IRKI PE=1 SV=1
Gene:Capana07g002212	3227	1.903	4.35738e-25	9.73335e-24	1.66142	6.96983e-18	5.61114e-17	PREDICTED: putative disease resistance RPP13-like protein 3 [Capsicum annuum];PREDICTED: putative late blight resistance protein homolog R1A-10 isoform X1 [Capsicum annuum]	GO:0043531	ADP binding	-	-	-	-	-	-	Putative;Putative	Putative disease resistance RPP13-like protein 3 OS=Arabidopsis thaliana GN=RPP13L3 PE=3 SV=1;Putative late blight resistance protein homolog R1A-10 OS=Solanum demissum GN=R1A-10 PE=3 SV=1
Gene:Capana07g002306	1413	2.7786	4.88703e-34	1.39727e-32	1.5292	1.59148e-07	7.08045e-07	PREDICTED: mitogen-activated protein kinase kinase kinase 2-like [Capsicum annuum]	GO:0000166;GO:0004674;GO:0004672;GO:0005524;GO:0006468	nucleotide binding;protein serine/threonine kinase activity;protein kinase activity;ATP binding;protein phosphorylation	-	-	-	-	-	KOG0198(T)(MEKK and related serine/threonine protein kinases)	Mitogen-activated	Mitogen-activated protein kinase kinase kinase 2 OS=Arabidopsis thaliana GN=ANP2 PE=2 SV=1
Gene:Capana07g002434	600	-1.90332	0.00238454	0.0108237	-3.10599	1.78692e-05	6.54561e-05	PREDICTED: uncharacterized protein LOC107878856 [Capsicum annuum]	GO:0003746;GO:0016020;GO:0006414;GO:0016021	translation elongation factor activity;membrane;translational elongation;integral component of membrane	-	-	-	-	-	-	-	-
Gene:Capana08g000938	1981	-1.12628	1.78093e-08	1.71035e-07	-1.02892	2.89793e-07	1.26249e-06	PREDICTED: cytochrome P450 86A8 [Capsicum annuum]	GO:0055114;GO:0016491;GO:0020037;GO:0046872;GO:0016705;GO:0005506;GO:0004497	oxidation-reduction process;oxidoreductase activity;heme binding;metal ion binding;oxidoreductase activity, acting on paired donors, with incorporation or reduction of molecular oxygen;iron ion binding;monooxygenase activity	K15398	CYP86A4S	http://www.genome.jp/dbget-bin/www_bget?ko:K15398	Cutin, suberine and wax biosynthesis	ko00073	-	Cytochrome	Cytochrome P450 86A22 OS=Petunia hybrida GN=CYP86A22 PE=1 SV=1
Gene:Capana08g001267	948	4.53818	0.00936321	0.0362202	6.28492	5.54133e-06	2.14394e-05	PREDICTED: annexin D4-like [Capsicum annuum]	GO:0009506;GO:0005544;GO:0005509;GO:0009737;GO:0006970	plasmodesma;calcium-dependent phospholipid binding;calcium ion binding;response to abscisic acid;response to osmotic stress	-	-	-	-	-	KOG0819(U)(Annexin)	Annexin	Annexin D4 OS=Arabidopsis thaliana GN=ANN4 PE=2 SV=1
Gene:Capana08g001482	1651	-1.13163	1.86009e-08	1.7826e-07	-2.45283	3.59864e-21	3.27435e-20	PREDICTED: probable microtubule-binding protein TANGLED isoform X1 [Capsicum annuum]	GO:0009574;GO:0000914;GO:0005875	preprophase band;phragmoplast assembly;microtubule associated complex	K18636	TAN1	http://www.genome.jp/dbget-bin/www_bget?ko:K18636	-	-	-	Microtubule-binding	Microtubule-binding protein TANGLED OS=Arabidopsis thaliana GN=TAN PE=1 SV=1
Gene:Capana08g001574	408	4.98541	0.00204167	0.00943757	4.65881	0.0104358	0.0255251	PREDICTED: RING-H2 finger protein ATL18-like [Nicotiana tabacum]	GO:0008270;GO:0016021;GO:0016020;GO:0046872	zinc ion binding;integral component of membrane;membrane;metal ion binding	-	-	-	-	-	-	RING-H2	RING-H2 finger protein ATL18 OS=Arabidopsis thaliana GN=ATL18 PE=2 SV=1
Gene:Capana08g001767	900	-1.07701	1.2455e-05	8.58773e-05	-1.23855	7.29806e-07	3.06172e-06	PREDICTED: zinc-finger homeodomain protein 4 [Capsicum annuum]	GO:0003677	DNA binding	-	-	-	-	-	-	Zinc-finger	Zinc-finger homeodomain protein 4 OS=Arabidopsis thaliana GN=ZHD4 PE=1 SV=1
Gene:Capana08g001888	1073	-1.1308	6.05198e-58	2.6089e-56	-1.52619	3.42949e-102	1.3317e-100	PREDICTED: protein EXORDIUM-like 5 [Capsicum annuum]	-	-	-	-	-	-	-	-	Protein	Protein EXORDIUM-like 5 OS=Arabidopsis thaliana GN=EXL5 PE=2 SV=1
Gene:Capana08g001974	497	6.47451	1.53362e-06	1.19801e-05	4.92801	0.00272842	0.00744248	PREDICTED: uncharacterized protein LOC107879883 [Capsicum annuum]	-	-	-	-	-	-	-	-	-	-
Gene:Capana08g002314	429	-2.00248	4.28269e-07	3.57753e-06	-5.08241	4.61486e-12	2.81771e-11	PREDICTED: kynurenine formamidase isoform X2 [Capsicum annuum]	GO:0004061;GO:0005783;GO:0005794;GO:0019441	arylformamidase activity;endoplasmic reticulum;Golgi apparatus;tryptophan catabolic process to kynurenine	-	-	-	-	-	-	-	-
Gene:Capana08g002389	693	-6.29842	5.7197e-07	4.70057e-06	-5.47002	9.93321e-07	4.11905e-06	PREDICTED: ethylene-responsive transcription factor ERF109 [Capsicum annuum]	GO:0003700;GO:0006355;GO:0006351;GO:0003677;GO:0005634	transcription factor activity, sequence-specific DNA binding;regulation of transcription, DNA-templated;transcription, DNA-templated;DNA binding;nucleus	-	-	-	-	-	-	Ethylene-responsive	Ethylene-responsive transcription factor ERF109 OS=Arabidopsis thaliana GN=ERF109 PE=1 SV=1
Gene:Capana08g002451	798	4.81966	0.000746437	0.00379915	4.51033	0.00255137	0.00698891	PREDICTED: salicylic acid-binding protein 2-like [Capsicum annuum]	-	-	-	-	-	-	-	-	Salicylic	Salicylic acid-binding protein 2 OS=Nicotiana tabacum GN=SABP2 PE=1 SV=1
Gene:Capana08g002553	1653	1.49836	5.72469e-06	4.13268e-05	1.22303	0.000311943	0.000980888	PREDICTED: uncharacterized protein LOC107840418 [Capsicum annuum]	GO:0016020;GO:0016021	membrane;integral component of membrane	-	-	-	-	-	-	Protein	Protein NUCLEAR FUSION DEFECTIVE 4 OS=Arabidopsis thaliana GN=NFD4 PE=3 SV=1
Gene:Capana08g002819	987	-4.95484	1.82729e-05	0.000123066	-5.91522	6.17087e-06	2.37535e-05	PREDICTED: probable flavin-containing monooxygenase 1 [Capsicum annuum]	GO:0004499;GO:0016491;GO:0055114;GO:0050661;GO:0050660	N,N-dimethylaniline monooxygenase activity;oxidoreductase activity;oxidation-reduction process;NADP binding;flavin adenine dinucleotide binding	K00485	FMO	http://www.genome.jp/dbget-bin/www_bget?ko:K00485	-	-	KOG1399(Q)(Flavin-containing monooxygenase)	Probable	Probable flavin-containing monooxygenase 1 OS=Arabidopsis thaliana GN=FMO1 PE=2 SV=1
Gene:Capana09g000020	336	-4.67482	0.00585498	0.0240362	-4.73751	0.00591464	0.0152007	PREDICTED: uncharacterized protein LOC107840757 [Capsicum annuum]	-	-	-	-	-	-	-	-	-	-
Gene:Capana09g000101	1349	-1.13907	3.22905e-54	1.32578e-52	-1.91126	3.13104e-121	1.45027e-119	PREDICTED: UDP-glucuronate 4-epimerase 1 [Capsicum annuum]	GO:0016857;GO:0016020;GO:0005975;GO:0016021	racemase and epimerase activity, acting on carbohydrates and derivatives;membrane;carbohydrate metabolic process;integral component of membrane	K08679	E5.1.3.6	http://www.genome.jp/dbget-bin/www_bget?ko:K08679	Amino sugar and nucleotide sugar metabolism	ko00520	KOG1429(GM)(dTDP-glucose 4-6-dehydratase/UDP-glucuronic acid decarboxylase)	UDP-glucuronate	UDP-glucuronate 4-epimerase 1 OS=Arabidopsis thaliana GN=GAE1 PE=1 SV=1
Gene:Capana09g000120	960	-1.11012	0.00491335	0.0205573	-3.32879	2.6353e-08	1.24637e-07	PREDICTED: shikimate O-hydroxycinnamoyltransferase-like [Capsicum annuum]	GO:0016740;GO:0016747	transferase activity;transferase activity, transferring acyl groups other than amino-acyl groups	K13065	E2.3.1.133,HCT	http://www.genome.jp/dbget-bin/www_bget?ko:K13065	Flavonoid biosynthesis;Phenylpropanoid biosynthesis;Stilbenoid, diarylheptanoid and gingerol biosynthesis	ko00941,ko00940,ko00945	-	Shikimate	Shikimate O-hydroxycinnamoyltransferase OS=Nicotiana tabacum GN=HST PE=1 SV=1
Gene:Capana09g000209	555	1.11062	0.00370852	0.016063	1.3057	0.0021887	0.00605168	PREDICTED: LOW QUALITY PROTEIN: zinc protease PQQL-like [Capsicum annuum]	GO:0016485;GO:0004222;GO:0008270;GO:0051603;GO:0006508;GO:0005739;GO:0009536;GO:0046872;GO:0009507;GO:0043171;GO:0003824	protein processing;metalloendopeptidase activity;zinc ion binding;proteolysis involved in cellular protein catabolic process;proteolysis;mitochondrion;plastid;metal ion binding;chloroplast;peptide catabolic process;catalytic activity	-	-	-	-	-	KOG0960(O)(Mitochondrial processing peptidase, beta subunit, and related enzymes (insulinase superfamily))	Zinc	Zinc protease PQQL-like OS=Arabidopsis thaliana GN=At5g56730 PE=1 SV=1
Gene:Capana09g000274	1563	-1.5893	0.0110061	0.0417117	-1.56174	0.0136664	0.032671	PREDICTED: F-box/FBD/LRR-repeat protein At1g13570-like [Capsicum annuum]	-	-	-	-	-	-	-	-	Putative	Putative F-box/LRR-repeat protein At5g02930 OS=Arabidopsis thaliana GN=At5g02930 PE=4 SV=1
Gene:Capana09g000319	1598	5.22505	2.91824e-165	3.49168e-163	6.58205	3.64397e-297	4.71998e-295	PREDICTED: LOW QUALITY PROTEIN: aldehyde dehydrogenase family 2 member C4-like [Capsicum annuum];PREDICTED: aldehyde dehydrogenase family 2 member C4-like [Solanum tuberosum]	GO:0009699;GO:0055114;GO:0004029;GO:0016491;GO:0016620;GO:0050269;GO:0008152	phenylpropanoid biosynthetic process;oxidation-reduction process;aldehyde dehydrogenase (NAD) activity;oxidoreductase activity;oxidoreductase activity, acting on the aldehyde or oxo group of donors, NAD or NADP as acceptor;coniferyl-aldehyde dehydrogenase activity;metabolic process	K12355	REF1	http://www.genome.jp/dbget-bin/www_bget?ko:K12355	Phenylpropanoid biosynthesis	ko00940	KOG2450(C)(Aldehyde dehydrogenase)	Aldehyde	Aldehyde dehydrogenase family 2 member C4 OS=Arabidopsis thaliana GN=ALDH2C4 PE=1 SV=2
Gene:Capana09g000350	1026	6.59107	3.24244e-18	5.81649e-17	6.40316	5.25996e-17	4.08585e-16	PREDICTED: G-type lectin S-receptor-like serine/threonine-protein kinase CES101 [Capsicum annuum]	GO:0016021;GO:0006468;GO:0005886;GO:0016020;GO:0004674;GO:0004672;GO:0009506;GO:0006952;GO:0005524	integral component of membrane;protein phosphorylation;plasma membrane;membrane;protein serine/threonine kinase activity;protein kinase activity;plasmodesma;defense response;ATP binding	-	-	-	-	-	-	G-type	G-type lectin S-receptor-like serine/threonine-protein kinase CES101 OS=Arabidopsis thaliana GN=CES101 PE=2 SV=2
Gene:Capana09g000466	432	-1.25745	0.00859334	0.0336294	-2.32833	3.48541e-05	0.000123446	PREDICTED: uncharacterized protein LOC107841895 [Capsicum annuum]	-	-	-	-	-	-	-	-	-	-
Gene:Capana09g000511	759	2.17537	0.00894821	0.0348339	3.00821	5.69793e-05	0.000196756	PREDICTED: putative late blight resistance protein homolog R1B-16 [Solanum lycopersicum]	GO:0006952;GO:0043531	defense response;ADP binding	-	-	-	-	-	-	Putative	Putative late blight resistance protein homolog R1B-12 OS=Solanum demissum GN=R1B-12 PE=3 SV=2
Gene:Capana09g000561	747	-1.3552	0.00914929	0.0355023	-1.41749	0.0101194	0.0248181	PREDICTED: uncharacterized protein LOC107841909 [Capsicum annuum]	GO:0016021;GO:0016020	integral component of membrane;membrane	-	-	-	-	-	-	-	-
Gene:Capana09g000593	576	3.07879	0.0129174	0.0479382	4.05697	0.000155281	0.000508188	PREDICTED: receptor-like protein 12 [Solanum pennellii]	GO:0016021;GO:0016020	integral component of membrane;membrane	-	-	-	-	-	-	Receptor-like	Receptor-like protein 12 OS=Arabidopsis thaliana GN=RLP12 PE=2 SV=2
Gene:Capana09g000785	3111	-1.09115	1.0056e-07	8.93331e-07	-1.06778	1.57097e-07	6.99261e-07	PREDICTED: uncharacterized protein LOC107842388 isoform X1 [Capsicum annuum]	-	-	-	-	-	-	-	-	-	-
Gene:Capana09g001032	765	-1.03279	1.5683e-23	3.35638e-22	1.04621	9.85576e-34	1.31078e-32	PREDICTED: stem-specific protein TSJT1 [Capsicum annuum]	GO:0005829;GO:0042803;GO:0004066;GO:0006541;GO:0006529	cytosol;protein homodimerization activity;asparagine synthase (glutamine-hydrolyzing) activity;glutamine metabolic process;asparagine biosynthetic process	-	-	-	-	-	-	Stem-specific	Stem-specific protein TSJT1 OS=Nicotiana tabacum GN=TSJT1 PE=2 SV=1
Gene:Capana09g001098	1686	2.06476	3.45828e-96	2.30471e-94	1.35415	1.52779e-27	1.71867e-26	PREDICTED: probable aminopyrimidine aminohydrolase, mitochondrial [Capsicum annuum]	-	-	-	-	-	-	-	-	Bifunctional	Bifunctional TH2 protein, mitochondrial OS=Arabidopsis thaliana GN=TH2 PE=1 SV=1
Gene:Capana09g001805	1176	3.72722	0.000266473	0.0014783	3.52491	0.000851869	0.00251531	PREDICTED: LOW QUALITY PROTEIN: E3 ubiquitin-protein ligase PRT6 [Capsicum annuum]	-	-	-	-	-	-	-	-	E3	E3 ubiquitin-protein ligase PRT6 OS=Arabidopsis thaliana GN=PRT6 PE=2 SV=1
Gene:Capana09g001839	1506	2.66634	0.000677637	0.00348567	3.03759	4.97178e-05	0.000173049	XP_016542440.1 PREDICTED: type I inositol polyphosphate 5-phosphatase 8-like [Capsicum annuum];PREDICTED: type I inositol polyphosphate 5-phosphatase 8-like [Capsicum annuum] &gt	GO:0046856;GO:0016787	phosphatidylinositol dephosphorylation;hydrolase activity	-	-	-	-	-	KOG0566(U)(Inositol-1,4,5-triphosphate 5-phosphatase (synaptojanin), INP51/INP52/INP53 family)	Type	Type I inositol polyphosphate 5-phosphatase 8 OS=Arabidopsis thaliana GN=IP5P8 PE=2 SV=1
Gene:Capana09g001983	2421	-1.72276	3.32101e-11	3.96836e-10	2.71778	4.87469e-104	1.91752e-102	PREDICTED: cation/H(+) antiporter 20-like [Capsicum annuum]	GO:0055085;GO:0016020;GO:0006810;GO:0016021;GO:0006812;GO:0006885;GO:0012505;GO:0005451;GO:0015299	transmembrane transport;membrane;transport;integral component of membrane;cation transport;regulation of pH;endomembrane system;monovalent cation:proton antiporter activity;solute:proton antiporter activity	-	-	-	-	-	KOG1650(P)(Predicted K+/H+-antiporter)	Cation/H(+)	Cation/H(+) antiporter 20 OS=Arabidopsis thaliana GN=CHX20 PE=2 SV=1
Gene:Capana09g002342	3171	1.18792	1.59518e-54	6.58675e-53	1.26935	1.56356e-61	3.60046e-60	PREDICTED: serine/threonine-protein kinase CTR1 [Capsicum annuum]	GO:0004674;GO:0004672;GO:0005524;GO:0016310;GO:0016301;GO:0006468	protein serine/threonine kinase activity;protein kinase activity;ATP binding;phosphorylation;kinase activity;protein phosphorylation	K14510	CTR1	http://www.genome.jp/dbget-bin/www_bget?ko:K14510	MAPK signaling pathway - plant;Plant hormone signal transduction	ko04016,ko04075	-	Serine/threonine-protein	Serine/threonine-protein kinase CTR1 OS=Arabidopsis thaliana GN=CTR1 PE=1 SV=1
Gene:Capana10g000150	1371	-1.99921	0.00463531	0.019577	-3.9621	0.000190325	0.000615543	PREDICTED: GDSL esterase/lipase At4g10955-like isoform X2 [Capsicum annuum]	-	-	-	-	-	-	-	-	GDSL	GDSL esterase/lipase At4g10955 OS=Arabidopsis thaliana GN=At4g10955 PE=2 SV=1
Gene:Capana10g000209	1158	1.16136	2.48239e-06	1.88435e-05	1.65959	1.14492e-10	6.43085e-10	PREDICTED: peroxisome biogenesis protein 5 [Capsicum annuum]	GO:0009733;GO:0005829;GO:0005052;GO:0005778;GO:0006625;GO:0016560	response to auxin;cytosol;peroxisome matrix targeting signal-1 binding;peroxisomal membrane;protein targeting to peroxisome;protein import into peroxisome matrix, docking	K13342	PEX5,PXR1	http://www.genome.jp/dbget-bin/www_bget?ko:K13342	Peroxisome	ko04146	-	Peroxisome	Peroxisome biogenesis protein 5 OS=Arabidopsis thaliana GN=PEX5 PE=1 SV=1
Gene:Capana10g000324	504	6.87965	1.62097e-07	1.41165e-06	6.34071	4.13918e-06	1.62274e-05	PREDICTED: acyl-coenzyme A oxidase 3, peroxisomal isoform X5 [Capsicum annuum]	GO:0052890;GO:0008152;GO:0050660;GO:0009055;GO:0033539;GO:0000062;GO:0016627;GO:0055088;GO:0055114;GO:0005777;GO:0006631;GO:0003997;GO:0006635;GO:0003995	oxidoreductase activity, acting on the CH-CH group of donors, with a flavin as acceptor;metabolic process;flavin adenine dinucleotide binding;electron carrier activity;fatty acid beta-oxidation using acyl-CoA dehydrogenase;fatty-acyl-CoA binding;oxidoreductase activity, acting on the CH-CH group of donors;lipid homeostasis;oxidation-reduction process;peroxisome;fatty acid metabolic process;acyl-C…	K00232	E1.3.3.6,ACOX1,ACOX3	http://www.genome.jp/dbget-bin/www_bget?ko:K00232	Peroxisome;Biosynthesis of unsaturated fatty acids;Fatty acid degradation;alpha-Linolenic acid metabolism;Fatty acid metabolism	ko04146,ko01040,ko00071,ko00592,ko01212	-	Acyl-coenzyme	Acyl-coenzyme A oxidase 3, peroxisomal OS=Arabidopsis thaliana GN=ACX3 PE=1 SV=1
Gene:Capana10g001429	2772	6.85182	1.10986e-10	1.27898e-09	4.32184	0.000468864	0.00144035	PREDICTED: uncharacterized protein LOC107843327 [Capsicum annuum]	-	-	K20241	WDR44,RAB11BP	http://www.genome.jp/dbget-bin/www_bget?ko:K20241	-	-	KOG0283(S)(WD40 repeat-containing protein)	WD	WD repeat-containing protein 44 OS=Bos taurus GN=WDR44 PE=1 SV=1
Gene:Capana10g001578	723	-1.8406	0.0131988	0.0488226	-1.59389	0.0188457	0.0436515	PREDICTED: LOW QUALITY PROTEIN: uncharacterized protein LOC107843419 [Capsicum annuum]	GO:0008236;GO:0005829;GO:0009507;GO:0006508	serine-type peptidase activity;cytosol;chloroplast;proteolysis	-	-	-	-	-	KOG2100(O)(Dipeptidyl aminopeptidase)	Dipeptidyl	Dipeptidyl peptidase family member 6 OS=Caenorhabditis elegans GN=dpf-6 PE=3 SV=2
Gene:Capana10g001592	921	5.93369	7.36883e-08	6.64882e-07	3.84804	0.00428287	0.0112993	PREDICTED: short-chain dehydrogenase reductase 2a [Capsicum annuum]	-	-	-	-	-	-	-	KOG0725(R)(Reductases with broad range of substrate specificities)	Short-chain	Short-chain dehydrogenase reductase 2a OS=Arabidopsis thaliana GN=SDR2a PE=3 SV=1
Gene:Capana10g001756	651	-1.40122	0.000698965	0.0035842	-1.19259	0.00331202	0.00890638	PREDICTED: uncharacterized protein LOC107843510 isoform X1 [Capsicum annuum]	-	-	-	-	-	-	-	-	-	-
Gene:Capana10g001800	528	-1.15908	0.00327269	0.0143764	-2.48567	4.20839e-07	1.80734e-06	PREDICTED: uncharacterized protein LOC107058253 [Solanum tuberosum]	-	-	-	-	-	-	-	-	-	-
Gene:Capana10g001946	1350	1.326	2.30635e-06	1.7603e-05	2.28167	6.94501e-22	6.49179e-21	PREDICTED: cytochrome P450 76A2-like [Capsicum annuum]	GO:0055114;GO:0016491;GO:0016020;GO:0016021;GO:0020037;GO:0004497;GO:0016705;GO:0005506;GO:0046872	oxidation-reduction process;oxidoreductase activity;membrane;integral component of membrane;heme binding;monooxygenase activity;oxidoreductase activity, acting on paired donors, with incorporation or reduction of molecular oxygen;iron ion binding;metal ion binding	-	-	-	-	-	-	Cytochrome	Cytochrome P450 76A2 OS=Solanum melongena GN=CYP76A2 PE=2 SV=1
Gene:Capana11g000051	1024	1.19149	3.61764e-14	5.26512e-13	1.07144	1.08623e-09	5.68556e-09	PREDICTED: heavy metal-associated isoprenylated plant protein 3 [Capsicum annuum];PREDICTED: DNA ligase 1-like [Capsicum annuum]	GO:0005737;GO:0046914;GO:0046916;GO:0046872;GO:0030001	cytoplasm;transition metal ion binding;cellular transition metal ion homeostasis;metal ion binding;metal ion transport	-	-	-	-	-	-	Heavy;Heavy;Heavy	Heavy metal-associated isoprenylated plant protein 5 OS=Arabidopsis thaliana GN=HIPP05 PE=1 SV=2;Heavy metal-associated isoprenylated plant protein 3 OS=Arabidopsis thaliana GN=HIPP03 PE=1 SV=1;Heavy metal-associated isoprenylated plant protein 1 OS=Arabidopsis thaliana GN=HIPP01 PE=2 SV=1
Gene:Capana11g000071	1167	1.18806	1.23016e-09	1.30863e-08	1.10051	5.39953e-08	2.4918e-07	PREDICTED: uncharacterized protein LOC107848089 [Capsicum annuum] &gt;XP_016548252.1 PREDICTED: uncharacterized protein LOC107848089 [Capsicum annuum]	GO:0016020;GO:0016021	membrane;integral component of membrane	-	-	-	-	-	-	-	-
Gene:Capana11g000436	744	-1.26582	4.37822e-07	3.65304e-06	-4.0856	2.29153e-22	2.1802e-21	PREDICTED: putative calcium-binding protein CML19 [Capsicum annuum]	-	-	K13448	CML	http://www.genome.jp/dbget-bin/www_bget?ko:K13448	Plant-pathogen interaction	ko04626	KOG0027(T)(Calmodulin and related proteins (EF-Hand superfamily))	Calcium-binding	Calcium-binding protein CML38 OS=Arabidopsis thaliana GN=CML38 PE=2 SV=1
Gene:Capana11g000489	1086	-1.16599	0.00476469	0.0200231	-1.63634	9.32438e-05	0.000313736	PREDICTED: uncharacterized protein LOC107847759 [Capsicum annuum] &gt;XP_016547716.1 PREDICTED: uncharacterized protein LOC107847759 [Capsicum annuum] &gt;XP_016547717.1 PREDICTED: uncharacterized protein LOC107847759 [Capsicum annuum]	GO:0005634;GO:0003677;GO:0006351;GO:0006355	nucleus;DNA binding;transcription, DNA-templated;regulation of transcription, DNA-templated	-	-	-	-	-	-	Transcription	Transcription factor SRM1 OS=Arabidopsis thaliana GN=SRM1 PE=2 SV=1
Gene:Capana11g000585	357	4.8177	0.000728444	0.00371905	3.89258	0.0182962	0.0424954	PREDICTED: GTP-binding protein YPTM2-like, partial [Capsicum annuum]	GO:0000139;GO:0005789;GO:0007264;GO:0005525;GO:0006888	Golgi membrane;endoplasmic reticulum membrane;small GTPase mediated signal transduction;GTP binding;ER to Golgi vesicle-mediated transport	K07874	RAB1A	http://www.genome.jp/dbget-bin/www_bget?ko:K07874	-	-	KOG0084(TU)(GTPase Rab1/YPT1, small G protein superfamily, and related GTP-binding proteins)	GTP-binding	GTP-binding protein YPTM2 OS=Zea mays GN=YPTM2 PE=2 SV=1
Gene:Capana11g001109	1174	-1.90401	0.000110665	0.000657635	-2.83283	1.38241e-06	5.65818e-06	PREDICTED: very-long-chain 3-oxoacyl-CoA reductase-like protein At1g24470 [Solanum tuberosum]	GO:0016021;GO:0016020	integral component of membrane;membrane	K10251	HSD17B12,KAR,IFA38	http://www.genome.jp/dbget-bin/www_bget?ko:K10251	Biosynthesis of unsaturated fatty acids;Fatty acid elongation;Fatty acid metabolism	ko01040,ko00062,ko01212	KOG1014(I)(17 beta-hydroxysteroid dehydrogenase type 3, HSD17B3)	Very-long-chain	Very-long-chain 3-oxoacyl-CoA reductase-like protein At1g24470 OS=Arabidopsis thaliana GN=KCR2 PE=2 SV=1
Gene:Capana11g001845	714	1.31638	0.00469897	0.0197962	1.80287	2.07345e-05	7.52979e-05	PREDICTED: intracellular ribonuclease LX [Capsicum annuum]	GO:0005737;GO:0004519;GO:0003723;GO:0016787;GO:0004518;GO:0033897	cytoplasm;endonuclease activity;RNA binding;hydrolase activity;nuclease activity;ribonuclease T2 activity	K01166	E3.1.27.1	http://www.genome.jp/dbget-bin/www_bget?ko:K01166	-	-	-	Intracellular	Intracellular ribonuclease LX OS=Solanum lycopersicum GN=RNALX PE=1 SV=2
Gene:Capana11g002027	888	-1.93884	0.00130551	0.00628135	-4.3194	1.45022e-05	5.3599e-05	PREDICTED: cytosolic sulfotransferase 12-like [Capsicum annuum]	GO:0008146;GO:0016740	sulfotransferase activity;transferase activity	-	-	-	-	-	KOG1584(R)(Sulfotransferase)	Cytosolic	Cytosolic sulfotransferase 12 OS=Arabidopsis thaliana GN=SOT12 PE=1 SV=2
Gene:Capana11g002036	1653	1.46915	5.96435e-26	1.36596e-24	1.355	1.92264e-20	1.70407e-19	PREDICTED: uncharacterized protein LOC107848095 [Capsicum annuum]	-	-	-	-	-	-	-	-	-	-
Gene:Capana11g002161	1525	1.08229	6.45313e-18	1.14123e-16	1.0918	1.2376e-16	9.46072e-16	PREDICTED: protein SLOW WALKER 1 [Capsicum annuum]	GO:0005730;GO:0006364	nucleolus;rRNA processing	K14549	UTP15	http://www.genome.jp/dbget-bin/www_bget?ko:K14549	Ribosome biogenesis in eukaryotes	ko03008	KOG0310(S)(Conserved WD40 repeat-containing protein)	Protein	Protein SLOW WALKER 1 OS=Arabidopsis thaliana GN=SWA1 PE=2 SV=1
Gene:Capana11g002379	459	6.46547	1.68857e-06	1.31227e-05	6.14084	1.10891e-05	4.1539e-05	PREDICTED: homeobox-leucine zipper protein ATHB-17 [Capsicum annuum]	GO:0005634;GO:0043565;GO:0003677;GO:0006355;GO:0003700	nucleus;sequence-specific DNA binding;DNA binding;regulation of transcription, DNA-templated;transcription factor activity, sequence-specific DNA binding	K09338	HD-ZIP	http://www.genome.jp/dbget-bin/www_bget?ko:K09338	-	-	-	Homeobox-leucine	Homeobox-leucine zipper protein ATHB-17 OS=Arabidopsis thaliana GN=ATHB-17 PE=2 SV=1
Gene:Capana11g002391	1890	2.50995	2.40586e-09	2.4992e-08	1.34893	0.00900775	0.0223349	PREDICTED: exocyst complex component EXO70B1-like [Capsicum annuum]	GO:0000145;GO:0006887	exocyst;exocytosis	K07195	EXOC7,EXO70	http://www.genome.jp/dbget-bin/www_bget?ko:K07195	-	-	KOG2344(U)(Exocyst component protein and related proteins)	Exocyst	Exocyst complex component EXO70B1 OS=Arabidopsis thaliana GN=EXO70B1 PE=1 SV=1
Gene:Capana12g000041	954	-4.24629	0.00047024	0.00250132	-4.34028	0.000436362	0.00134563	PREDICTED: probable 2-oxoglutarate-dependent dioxygenase AOP1 [Capsicum annuum]	GO:0051213;GO:0016491;GO:0055114	dioxygenase activity;oxidoreductase activity;oxidation-reduction process	-	-	-	-	-	-	Probable	Probable 2-oxoglutarate-dependent dioxygenase AOP1 (Fragment) OS=Arabidopsis thaliana GN=AOP1 PE=2 SV=1
Gene:Capana12g000084	441	1.87633	0.00230856	0.0105223	2.20645	0.000173631	0.000564876	PREDICTED: LOW QUALITY PROTEIN: protein CLT1, chloroplastic-like [Capsicum annuum]	GO:0016021;GO:0016020	integral component of membrane;membrane	-	-	-	-	-	-	-	-
Gene:Capana12g000410	822	-3.80754	2.39335e-05	0.000158077	-1.60857	0.00785925	0.0197109	PREDICTED: peroxidase 46-like [Capsicum annuum]	-	-	K00430	E1.11.1.7	http://www.genome.jp/dbget-bin/www_bget?ko:K00430	Phenylpropanoid biosynthesis	ko00940	-	Peroxidase	Peroxidase 46 OS=Arabidopsis thaliana GN=PER46 PE=3 SV=1
Gene:Capana12g000691	524	-1.83857	1.32244e-10	1.51768e-09	-2.3223	3.97096e-14	2.71273e-13	PREDICTED: uncharacterized protein LOC107848913 [Capsicum annuum]	GO:0005509	calcium ion binding	-	-	-	-	-	-	-	-
Gene:Capana12g000908	1182	-1.58343	9.85818e-07	7.87568e-06	-1.85133	7.4191e-08	3.38758e-07	PREDICTED: agamous-like MADS-box protein AGL27 isoform X3 [Capsicum annuum];PREDICTED: truncated transcription factor CAULIFLOWER A-like isoform X6 [Capsicum annuum]	GO:0006351;GO:0006355;GO:0003700;GO:0005634;GO:0046983;GO:0003677	transcription, DNA-templated;regulation of transcription, DNA-templated;transcription factor activity, sequence-specific DNA binding;nucleus;protein dimerization activity;DNA binding	-	-	-	-	-	-	Agamous-like	Agamous-like MADS-box protein AGL27 OS=Arabidopsis thaliana GN=AGL27 PE=1 SV=1
Gene:Capana12g000976	1236	2.33785	0.000824271	0.00416084	2.12136	0.00362325	0.00968871	PREDICTED: putative receptor-like protein kinase At1g72540 [Capsicum annuum]	GO:0005524;GO:0004672;GO:0006468	ATP binding;protein kinase activity;protein phosphorylation	-	-	-	-	-	-	Serine/threonine-protein	Serine/threonine-protein kinase RIPK OS=Arabidopsis thaliana GN=RIPK PE=1 SV=1
Gene:Capana12g001696	3772	1.51549	3.32958e-110	2.52533e-108	1.19092	6.28911e-62	1.4584e-60	PREDICTED: calmodulin-binding transcription activator 3-like isoform X1 [Capsicum annuum];PREDICTED: calmodulin-binding transcription activator 3-like isoform X2 [Capsicum annuum]	-	-	-	-	-	-	-	KOG0520(S)(Uncharacterized conserved protein, contains IPT/TIG domain)	Calmodulin-binding	Calmodulin-binding transcription activator 3 OS=Arabidopsis thaliana GN=CMTA3 PE=1 SV=1
Gene:Capana12g002141	1329	1.27377	1.23416e-14	1.84867e-13	1.03319	3.15191e-09	1.59211e-08	PREDICTED: LOW QUALITY PROTEIN: nuclear pore complex protein NUP1 [Capsicum annuum]	-	-	-	-	-	-	-	-	Nuclear	Nuclear pore complex protein NUP1 OS=Arabidopsis thaliana GN=NUP1 PE=1 SV=1
Gene:Capana12g002351	456	4.71287	0.00115	0.00562039	4.30665	0.00504564	0.0131415	PREDICTED: uncharacterized protein LOC107849632 [Capsicum annuum]	-	-	-	-	-	-	-	-	-	-
Gene:Capana12g002398	2610	1.14434	3.27581e-13	4.50536e-12	1.04266	1.57148e-09	8.12233e-09	PREDICTED: uncharacterized protein LOC107850954 [Capsicum annuum]	GO:0004526;GO:0006364;GO:0000172;GO:0005655;GO:0090502;GO:0006396;GO:0008033;GO:0000171;GO:0001682	ribonuclease P activity;rRNA processing;ribonuclease MRP complex;nucleolar ribonuclease P complex;RNA phosphodiester bond hydrolysis, endonucleolytic;RNA processing;tRNA processing;ribonuclease MRP activity;tRNA 5'-leader removal	K01164	POP1	http://www.genome.jp/dbget-bin/www_bget?ko:K01164	RNA transport;Ribosome biogenesis in eukaryotes	ko03013,ko03008	KOG3322(A)(Ribonucleases P/MRP protein subunit)	-	-
Gene:Capana12g002614	1785	1.2419	1.29974e-101	9.11427e-100	1.05664	1.41336e-55	2.94935e-54	PREDICTED: methylenetetrahydrofolate reductase 2-like [Capsicum annuum]	GO:0035999;GO:0055114;GO:0016491;GO:0006555;GO:0005829;GO:0004489;GO:0006730	tetrahydrofolate interconversion;oxidation-reduction process;oxidoreductase activity;methionine metabolic process;cytosol;methylenetetrahydrofolate reductase (NAD(P)H) activity;one-carbon metabolic process	K00297	metF,MTHFR	http://www.genome.jp/dbget-bin/www_bget?ko:K00297	One carbon pool by folate;Carbon metabolism	ko00670,ko01200	KOG0564(E)(5,10-methylenetetrahydrofolate reductase)	Methylenetetrahydrofolate	Methylenetetrahydrofolate reductase 2 OS=Arabidopsis thaliana GN=MTHFR2 PE=1 SV=2
novel.1016	420	5.34061	2.59022e-06	1.9625e-05	4.49626	0.000238472	0.000760278	-	-	-	-	-	-	-	-	-	-	-
novel.10796	885	3.54949	0.00122981	0.00595826	4.16306	5.04718e-05	0.000175437	-	-	-	-	-	-	-	-	-	-	-
novel.10884	810	1.59748	0.0075618	0.0301259	2.29423	3.13165e-05	0.000111571	-	-	-	-	-	-	-	-	-	-	-
novel.11109	470	-5.08416	0.0009424	0.00469116	-5.14499	0.000948428	0.00278208	-	-	-	-	-	-	-	-	-	-	-
novel.11261	3042	1.08892	0.00421031	0.0179767	1.53332	8.73975e-06	3.31215e-05	-	-	-	-	-	-	-	-	-	-	-
novel.1185	308	1.58471	0.00295606	0.013119	1.80626	0.000676136	0.00202729	PREDICTED: mitogen-activated protein kinase kinase kinase YODA-like [Capsicum annuum]	GO:0000166;GO:0004672;GO:0005524;GO:0005737;GO:0004702;GO:0006468	nucleotide binding;protein kinase activity;ATP binding;cytoplasm;signal transducer, downstream of receptor, with serine/threonine kinase activity;protein phosphorylation	-	-	-	-	-	KOG0198(T)(MEKK and related serine/threonine protein kinases)	Mitogen-activated	Mitogen-activated protein kinase kinase kinase 5 OS=Arabidopsis thaliana GN=MAPKKK5 PE=1 SV=1
novel.12252	3160	1.98588	0	0	1.14843	6.77654e-65	1.64066e-63	PREDICTED: phosphate transporter PHO1 homolog 9-like [Capsicum annuum]	GO:0016021;GO:0016020;GO:0005886;GO:0005802	integral component of membrane;membrane;plasma membrane;trans-Golgi network	-	-	-	-	-	KOG1162(U)(Predicted small molecule transporter)	Phosphate	Phosphate transporter PHO1 homolog 3 OS=Arabidopsis thaliana GN=PHO1;H3 PE=2 SV=2
novel.12405	743	2.22201	0.0119641	0.0448455	2.43885	0.00526971	0.013674	ESQ35401.1 hypothetical protein EUTSA_v10009901mg, partial [Eutrema salsugineum];hypothetical protein EUTSA_v10009901mg, partial [Eutrema salsugineum] &gt	GO:0016021;GO:0016020	integral component of membrane;membrane	-	-	-	-	-	-	-	-
novel.1285	427	5.91924	3.05819e-14	4.47424e-13	3.32963	0.00113567	0.00328828	PREDICTED: uncharacterized protein LOC107865064 [Capsicum annuum]	-	-	-	-	-	-	-	-	-	-
novel.12871	752	1.96541	0.000108675	0.000646522	2.10152	2.73899e-05	9.81211e-05	PREDICTED: uncharacterized protein LOC107864734 [Capsicum annuum]	-	-	-	-	-	-	-	-	-	-
novel.13120	671	1.35139	4.51599e-07	3.75942e-06	1.10444	0.000143796	0.000472421	PREDICTED: NF-X1-type zinc finger protein NFXL1 [Capsicum annuum]	GO:0009651;GO:0009642;GO:0042742;GO:0005634;GO:0003676;GO:0010310;GO:0009697;GO:0003700;GO:0006355;GO:0010188;GO:0008270	response to salt stress;response to light intensity;defense response to bacterium;nucleus;nucleic acid binding;regulation of hydrogen peroxide metabolic process;salicylic acid biosynthetic process;transcription factor activity, sequence-specific DNA binding;regulation of transcription, DNA-templated;response to microbial phytotoxin;zinc ion binding	K12236	NFX1	http://www.genome.jp/dbget-bin/www_bget?ko:K12236	-	-	-	-	-
novel.13304	1389	4.29056	1.48654e-06	1.16399e-05	3.09048	0.00331047	0.00890287	hypothetical protein A4A49_13100 [Nicotiana attenuata]	GO:0046872;GO:0016021;GO:0008270;GO:0016020	metal ion binding;integral component of membrane;zinc ion binding;membrane	-	-	-	-	-	-	RING-H2	RING-H2 finger protein ATL60 OS=Arabidopsis thaliana GN=ATL60 PE=2 SV=1
novel.1359	504	-3.65183	0.00464379	0.0195991	-4.60277	0.00143561	0.00408199	PREDICTED: probable sucrose-phosphate synthase 2 [Capsicum annuum]	GO:0016740;GO:0046524;GO:0047947;GO:0016157;GO:0016746;GO:0005985;GO:0005794	transferase activity;sucrose-phosphate synthase activity;glutamine N-phenylacetyltransferase activity;sucrose synthase activity;transferase activity, transferring acyl groups;sucrose metabolic process;Golgi apparatus	K00696	E2.4.1.14	http://www.genome.jp/dbget-bin/www_bget?ko:K00696	Starch and sucrose metabolism	ko00500	-	Probable	Probable sucrose-phosphate synthase 2 OS=Craterostigma plantagineum GN=SPS2 PE=2 SV=1
novel.1361	423	-5.09192	0.000872714	0.00437733	-4.19118	0.00578471	0.0148921	-	-	-	-	-	-	-	-	-	-	-
novel.14086	622	-1.43271	0.0133974	0.0493918	-3.13002	2.86881e-05	0.000102559	PREDICTED: uncharacterized protein LOC104230706 [Nicotiana sylvestris]	-	-	-	-	-	-	-	-	Retrovirus-related	Retrovirus-related Pol polyprotein from transposon TNT 1-94 OS=Nicotiana tabacum PE=2 SV=1
novel.14607	7102	1.01496	4.56386e-06	3.348e-05	1.42909	1.03166e-11	6.1702e-11	Gag-pol protein, putative [Solanum demissum]	-	-	-	-	-	-	-	KOG0017(R)(FOG: Transposon-encoded proteins with TYA, reverse transcriptase, integrase domains in various combinations)	Transposon	Transposon Ty3-I Gag-Pol polyprotein OS=Saccharomyces cerevisiae (strain ATCC 204508 / S288c) GN=TY3B-I PE=3 SV=2
novel.1501	761	1.05125	6.43205e-05	0.000399157	1.07556	4.70856e-05	0.000164344	PREDICTED: putative late blight resistance protein homolog R1A-3 [Capsicum annuum]	GO:0043531;GO:0006952	ADP binding;defense response	-	-	-	-	-	-	Putative	Putative disease resistance protein At1g50180 OS=Arabidopsis thaliana GN=At1g50180 PE=3 SV=2
novel.15268	1105	-2.09505	7.1241e-07	5.79226e-06	-3.84676	1.75396e-10	9.72224e-10	PREDICTED: uncharacterized protein LOC104241907 [Nicotiana sylvestris]	-	-	-	-	-	-	-	-	-	-
novel.15317	2431	-21.4469	4.11002e-08	3.80503e-07	-21.5065	3.76998e-08	1.75903e-07	-	-	-	-	-	-	-	-	-	-	-
novel.15342	1397	1.77534	1.75734e-09	1.84669e-08	1.0164	0.00290046	0.00788263	-	-	-	-	-	-	-	-	-	-	-
novel.15354	505	6.15566	1.07104e-05	7.45112e-05	5.00363	0.00211207	0.00585919	-	-	-	-	-	-	-	-	-	-	-
novel.1553	329	1.98327	2.83842e-09	2.93258e-08	1.87619	2.98987e-08	1.40918e-07	PREDICTED: calreticulin-3 [Capsicum annuum]	GO:0046283;GO:0006457;GO:0005783;GO:0005789;GO:0051082;GO:0042742;GO:0009626;GO:0010204;GO:0005509	anthocyanin-containing compound metabolic process;protein folding;endoplasmic reticulum;endoplasmic reticulum membrane;unfolded protein binding;defense response to bacterium;plant-type hypersensitive response;defense response signaling pathway, resistance gene-independent;calcium ion binding	K08057	CALR	http://www.genome.jp/dbget-bin/www_bget?ko:K08057	Phagosome;Protein processing in endoplasmic reticulum	ko04145,ko04141	KOG0674(O)(Calreticulin)	Calreticulin-3	Calreticulin-3 OS=Arabidopsis thaliana GN=CRT3 PE=1 SV=2
novel.1580	940	1.35294	0.00216062	0.00992916	1.33301	0.00279517	0.00761303	PREDICTED: mitogen-activated protein kinase kinase kinase YODA-like [Capsicum annuum]	GO:0000166;GO:0004672;GO:0005524;GO:0005737;GO:0004702;GO:0006468	nucleotide binding;protein kinase activity;ATP binding;cytoplasm;signal transducer, downstream of receptor, with serine/threonine kinase activity;protein phosphorylation	-	-	-	-	-	-	-	-
novel.1602	657	-1.91811	0.00567429	0.0233708	-1.94556	0.00319782	0.00862486	PREDICTED: L-type lectin-domain containing receptor kinase VIII.1-like [Capsicum annuum]	-	-	-	-	-	-	-	-	L-type	L-type lectin-domain containing receptor kinase VIII.1 OS=Arabidopsis thaliana GN=LECRK81 PE=2 SV=1
novel.1610	309	-4.67143	0.00490321	0.0205219	-4.73341	0.00495746	0.0129267	-	-	-	-	-	-	-	-	-	-	-
novel.16411	439	5.27147	0.000841905	0.00423746	6.07658	1.89988e-05	6.93695e-05	PREDICTED: defensin-like protein 1 [Solanum lycopersicum]	GO:0050832;GO:0031640;GO:0006952	defense response to fungus;killing of cells of other organism;defense response	-	-	-	-	-	-	Defensin-like	Defensin-like protein 19 OS=Arabidopsis thaliana GN=PDF1.4 PE=3 SV=2
novel.16601	727	4.76355	0.00569738	0.0234479	8.30034	1.47463e-11	8.7346e-11	hypothetical protein A4A49_23089 [Nicotiana attenuata]	-	-	-	-	-	-	-	-	-	-
novel.16849	1894	1.21636	4.26803e-43	1.45563e-41	1.07666	6.11106e-32	7.76308e-31	PREDICTED: protein ACCELERATED CELL DEATH 6-like [Capsicum annuum]	-	-	-	-	-	-	-	KOG0504(R)(FOG: Ankyrin repeat)	Protein	Protein ACCELERATED CELL DEATH 6 OS=Arabidopsis thaliana GN=ACD6 PE=1 SV=1
novel.1690	707	-1.30974	0.00010286	0.000615868	-1.06556	0.000836206	0.00247208	-	-	-	-	-	-	-	-	-	-	-
novel.17010	690	4.37254	4.88779e-11	5.78713e-10	3.17584	4.90695e-05	0.000170891	hypothetical protein A4A49_07303 [Nicotiana attenuata]	-	-	-	-	-	-	-	-	-	-
novel.17181	494	5.66236	0.000161847	0.000933289	4.7071	0.00652939	0.0166473	-	-	-	-	-	-	-	-	-	-	-
novel.17188	2924	-21.8308	2.32773e-08	2.21088e-07	-22.1691	1.40932e-08	6.78166e-08	-	-	-	-	-	-	-	-	-	-	-
novel.17579	934	2.04193	0.0079561	0.0314754	2.46136	0.000951659	0.00278975	-	-	-	-	-	-	-	-	-	-	-
novel.17690	1015	-2.97841	4.58745e-06	3.36462e-05	-2.00954	0.00107391	0.00312038	-	-	-	-	-	-	-	-	-	-	-
novel.17771	401	1.31407	0.00139278	0.0066632	1.70857	9.99677e-06	3.76493e-05	-	-	-	-	-	-	-	-	-	-	-
novel.1810	761	-2.82269	0.000708516	0.00362764	-2.01112	0.00547212	0.0141537	-	-	-	-	-	-	-	-	-	-	-
novel.18322	5481	1.14491	8.7125e-21	1.71292e-19	1.22211	3.63978e-27	4.05264e-26	XP_016572063.1 PREDICTED: putative disease resistance RPP13-like protein 1 [Capsicum annuum] &gt;XP_016572065.1 PREDICTED: putative disease resistance RPP13-like protein 1 [Capsicum annuum];PREDICTED: putative disease resistance RPP13-like protein 1 [Capsicum annuum] &gt;XP_016572061.1 PREDICTED: putative disease resistance RPP13-like protein 1 [Capsicum annuum] &gt;XP_016572062.1 PREDICTED: puta…	-	-	-	-	-	-	-	-	Putative	Putative disease resistance RPP13-like protein 1 OS=Arabidopsis thaliana GN=RPPL1 PE=3 SV=1
novel.18551	2172	-1.31716	8.79477e-05	0.000531232	-2.72491	4.80545e-10	2.58084e-09	PREDICTED: probable LRR receptor-like serine/threonine-protein kinase At3g47570 [Capsicum annuum]	-	-	-	-	-	-	-	-	-	-
novel.18674	458	5.23122	0.00105689	0.0052096	5.70179	0.000107904	0.000360158	-	-	-	-	-	-	-	-	-	-	-
novel.18847	596	5.8662	6.79818e-05	0.000419866	5.74059	0.000123836	0.000410013	hypothetical protein A4A49_01877 [Nicotiana attenuata]	-	-	-	-	-	-	-	-	-	-
novel.19299	2008	-7.67114	6.55899e-10	7.12585e-09	-7.73256	5.41038e-10	2.89629e-09	PREDICTED: uncharacterized protein LOC107013353 [Solanum pennellii]	-	-	-	-	-	-	-	-	-	-
novel.19470	1334	-4.7331	8.13119e-07	6.56983e-06	-3.38429	1.0441e-06	4.32278e-06	hypothetical protein A4A49_09858, partial [Nicotiana attenuata]	-	-	K03026	RPC4,POLR3D	http://www.genome.jp/dbget-bin/www_bget?ko:K03026	RNA polymerase;Purine metabolism;Pyrimidine metabolism	ko03020,ko00230,ko00240	-	-	-
novel.19558	1967	-1.2744	0.00106666	0.0052486	-1.92902	1.38863e-05	5.14188e-05	PREDICTED: uncharacterized protein LOC107013353 [Solanum pennellii]	-	-	-	-	-	-	-	-	-	-
novel.19634	1116	5.50385	1.08294e-16	1.79766e-15	2.7668	0.00336639	0.00904655	PREDICTED: cyclin-dependent protein kinase inhibitor SMR2 [Nelumbo nucifera]	-	-	-	-	-	-	-	-	Cyclin-dependent	Cyclin-dependent protein kinase inhibitor SMR5 OS=Arabidopsis thaliana GN=SMR5 PE=1 SV=1
novel.19638	577	-2.14321	7.05258e-09	7.06115e-08	-2.92768	2.32846e-12	1.44604e-11	hypothetical protein MANES_08G048100 [Manihot esculenta]	-	-	-	-	-	-	-	-	-	-
novel.19650	1077	4.23726	2.62666e-06	1.98803e-05	3.79908	6.5186e-05	0.000223456	PREDICTED: probable WRKY transcription factor 48 [Solanum pennellii]	GO:0006355;GO:0003700;GO:0043565	regulation of transcription, DNA-templated;transcription factor activity, sequence-specific DNA binding;sequence-specific DNA binding	-	-	-	-	-	-	Probable	Probable WRKY transcription factor 28 OS=Arabidopsis thaliana GN=WRKY28 PE=2 SV=1
novel.20013	1958	-1.73983	1.49003e-07	1.30261e-06	1.17716	3.93783e-08	1.83405e-07	PREDICTED: zinc finger BED domain-containing protein RICESLEEPER 2-like [Nicotiana attenuata];PREDICTED: uncharacterized protein LOC107875250 isoform X1 [Capsicum annuum];PREDICTED: zinc finger BED domain-containing protein RICESLEEPER 2-like [Capsicum annuum]	-	-	-	-	-	-	-	-	Zinc;Zinc	Zinc finger BED domain-containing protein RICESLEEPER 2 OS=Oryza sativa subsp. japonica GN=Os03g0733400 PE=2 SV=1;Zinc finger BED domain-containing protein DAYSLEEPER OS=Arabidopsis thaliana GN=HAT PE=1 SV=1
novel.2023	754	2.3724	2.74068e-07	2.33734e-06	2.34253	3.95458e-07	1.70318e-06	-	-	-	-	-	-	-	-	-	-	-
novel.20294	504	5.52704	0.000258995	0.00143968	5.08601	0.00157393	0.00444783	PREDICTED: uncharacterized protein LOC107874620 [Capsicum annuum]	-	-	-	-	-	-	-	-	-	-
novel.2039	965	3.32037	8.81758e-05	0.000532255	2.63498	0.00402013	0.0106588	PREDICTED: uncharacterized protein LOC107877695 [Capsicum annuum]	-	-	-	-	-	-	-	-	-	-
novel.20802	608	2.42957	0.000558568	0.00292677	1.99145	0.0125966	0.0303396	PREDICTED: methyltransferase-like protein 13 [Capsicum annuum]	-	-	-	-	-	-	-	-	-	-
novel.2199	918	-1.15632	3.93653e-05	0.000252147	-1.02105	1.6667e-10	9.25697e-10	PREDICTED: aquaporin TIP2-1-like [Capsicum annuum]	GO:0005215;GO:0016020;GO:0006810;GO:0016021	transporter activity;membrane;transport;integral component of membrane	K09873	TIP	http://www.genome.jp/dbget-bin/www_bget?ko:K09873	-	-	KOG0223(G)(Aquaporin (major intrinsic protein family))	Aquaporin	Aquaporin TIP2-1 OS=Arabidopsis thaliana GN=TIP2-1 PE=1 SV=2
novel.2202	555	3.6132	3.56959e-05	0.000230476	3.01791	0.00201366	0.00560358	-	-	-	-	-	-	-	-	-	-	-
novel.22186	660	1.05237	0.0126734	0.0471389	1.13345	0.00437939	0.0115288	PREDICTED: LOW QUALITY PROTEIN: putative late blight resistance protein homolog R1A-3 [Capsicum annuum]	-	-	-	-	-	-	-	-	Putative	Putative late blight resistance protein homolog R1B-17 OS=Solanum demissum GN=R1B-17 PE=3 SV=1
novel.22205	754	-1.34151	0.00020276	0.00115001	-1.17278	0.00116595	0.00336945	PREDICTED: uncharacterized protein LOC107873710 [Capsicum annuum]	-	-	-	-	-	-	-	-	-	-
novel.22228	716	7.94066	1.60677e-10	1.83067e-09	5.3658	0.00054183	0.00164858	hypothetical protein A4A49_52948 [Nicotiana attenuata]	-	-	-	-	-	-	-	-	-	-
novel.2223	515	2.90455	0.00131821	0.0063349	3.15738	0.000293631	0.000926922	PREDICTED: receptor-like protein 12 [Capsicum annuum]	-	-	-	-	-	-	-	-	-	-
novel.22457	1018	6.28657	5.01556e-06	3.65486e-05	7.81005	4.88892e-10	2.62489e-09	-	-	-	-	-	-	-	-	-	-	-
novel.2253	1193	-1.7975	1.66297e-08	1.60131e-07	-3.02714	0.00600018	0.0154042	PREDICTED: E3 ubiquitin-protein ligase SHPRH-like [Capsicum annuum]	-	-	K15710	SHPRH	http://www.genome.jp/dbget-bin/www_bget?ko:K15710	-	-	-	-	-
novel.22584	388	-3.85131	0.0134212	0.0494636	-3.91311	0.0132462	0.0317802	-	-	-	-	-	-	-	-	-	-	-
novel.2261	563	1.15812	3.09383e-24	6.75686e-23	1.59055	1.13486e-53	2.29298e-52	-	-	-	-	-	-	-	-	-	-	-
novel.2263	1305	1.65162	0.0095074	0.0367034	1.84166	0.00280185	0.00762894	hypothetical protein VITISV_043230 [Vitis vinifera]	-	-	-	-	-	-	-	-	Copia	Copia protein OS=Drosophila melanogaster GN=GIP PE=1 SV=3
novel.23073	383	1.87076	1.78978e-05	0.000120719	3.52536	1.2832e-26	1.40772e-25	PREDICTED: zinc finger BED domain-containing protein RICESLEEPER 4-like [Daucus carota subsp. sativus]	-	-	-	-	-	-	-	-	Putative	Putative AC transposase OS=Zea mays PE=2 SV=2
novel.2336	663	1.47316	1.46585e-16	2.41999e-15	1.71583	7.77011e-23	7.50483e-22	PREDICTED: CBL-interacting serine/threonine-protein kinase 6 [Solanum tuberosum]	GO:0016301;GO:0006468;GO:0000166;GO:0007165;GO:0016740;GO:0004674;GO:0005524;GO:0016310;GO:0004672	kinase activity;protein phosphorylation;nucleotide binding;signal transduction;transferase activity;protein serine/threonine kinase activity;ATP binding;phosphorylation;protein kinase activity	-	-	-	-	-	-	CBL-interacting	CBL-interacting serine/threonine-protein kinase 6 OS=Arabidopsis thaliana GN=CIPK6 PE=1 SV=1
novel.23693	762	6.62563	1.40888e-07	1.23465e-06	4.42877	0.00340082	0.00913297	-	-	-	-	-	-	-	-	-	-	-
novel.24319	791	-1.59554	0.00263802	0.0118482	-1.18667	0.0161086	0.0379096	-	-	-	-	-	-	-	-	-	-	-
novel.24866	1022	-1.19744	1.80717e-12	2.37038e-11	1.99626	4.91778e-91	1.67787e-89	PREDICTED: uncharacterized protein LOC107839279 [Capsicum annuum]	-	-	-	-	-	-	-	-	-	-
novel.252	248	1.28663	0.0117842	0.044281	1.46397	0.00354742	0.00949926	PREDICTED: ALG-2 interacting protein X-like [Nicotiana sylvestris]	GO:0005829;GO:0009506	cytosol;plasmodesma	K12200	PDCD6IP,ALIX,RIM20	http://www.genome.jp/dbget-bin/www_bget?ko:K12200	Endocytosis	ko04144	-	-	-
novel.25218	2364	-1.86823	9.02432e-15	1.35811e-13	-1.13769	0.0141297	0.0336678	XP_016572431.1 PREDICTED: uncharacterized protein LOC107870416 [Capsicum annuum];XP_016572430.1 PREDICTED: uncharacterized protein LOC107870416 [Capsicum annuum] &gt;PREDICTED: uncharacterized protein LOC107870416 [Capsicum annuum] &gt	GO:0003676;GO:0000166	nucleic acid binding;nucleotide binding	K14573	NOP4,RBM28	http://www.genome.jp/dbget-bin/www_bget?ko:K14573	Ribosome biogenesis in eukaryotes	ko03008	-	-	-
novel.25858	1469	1.37054	1.46387e-12	1.93266e-11	1.55154	2.87942e-15	2.06507e-14	PREDICTED: uncharacterized protein LOC107879935 [Capsicum annuum]	-	-	-	-	-	-	-	-	-	-
novel.25987	438	10.0259	0.0102893	0.0393739	9.05662	0.0204717	0.0469915	-	-	-	-	-	-	-	-	-	-	-
novel.26194	886	-1.79685	2.31384e-05	0.000153132	-1.57998	0.000127571	0.000421611	PREDICTED: auxin-responsive protein SAUR21-like [Capsicum annuum]	GO:0009733	response to auxin	K14488	SAUR	http://www.genome.jp/dbget-bin/www_bget?ko:K14488	Plant hormone signal transduction	ko04075	-	Auxin-responsive	Auxin-responsive protein SAUR21 OS=Arabidopsis thaliana GN=SAUR21 PE=2 SV=1
novel.26495	6443	1.04983	1.57514e-06	1.22912e-05	1.17805	8.12344e-08	3.7022e-07	hypothetical protein VITISV_018726 [Vitis vinifera]	-	-	-	-	-	-	-	-	Copia	Copia protein OS=Drosophila melanogaster GN=GIP PE=1 SV=3
novel.26632	1741	-2.11271	0.00367138	0.0159232	-3.19831	0.000458935	0.00141164	PREDICTED: uncharacterized mitochondrial protein AtMg00810-like [Solanum tuberosum]	-	-	-	-	-	-	-	-	Copia	Copia protein OS=Drosophila melanogaster GN=GIP PE=1 SV=3
novel.26655	925	-1.51086	0.00942343	0.0364219	-3.14452	4.15133e-05	0.000145948	PREDICTED: putative late blight resistance protein homolog R1B-16 isoform X1 [Capsicum annuum]	-	-	-	-	-	-	-	-	Putative	Putative late blight resistance protein homolog R1A-4 OS=Solanum demissum GN=R1A-4 PE=5 SV=2
novel.26824	2443	1.84827	2.90838e-08	2.73587e-07	1.29036	0.000540965	0.00164622	PREDICTED: uncharacterized protein LOC107858506 isoform X1 [Capsicum annuum]	-	-	-	-	-	-	-	-	-	-
novel.27348	1194	-4.11827	3.39243e-06	2.53168e-05	-7.02821	4.9019e-08	2.26879e-07	PREDICTED: uncharacterized protein LOC107865885 [Capsicum annuum]	-	-	-	-	-	-	-	-	-	-
novel.27472	4881	-1.2613	9.02081e-07	7.24663e-06	-1.35229	3.09383e-07	1.34428e-06	-	-	-	-	-	-	-	-	-	-	-
novel.27937	1190	2.25881	0.0102408	0.0392088	3.86734	3.84146e-08	1.79008e-07	-	-	-	-	-	-	-	-	-	-	-
novel.27957	914	-1.18164	0.000156337	0.000903527	-1.50422	3.11693e-05	0.00011109	-	-	-	-	-	-	-	-	-	-	-
novel.28322	914	1.15112	9.42995e-08	8.39777e-07	-1.79317	7.61147e-07	3.19026e-06	PREDICTED: uncharacterized protein LOC107876590 [Capsicum annuum]	-	-	-	-	-	-	-	-	-	-
novel.28479	1790	-1.20979	0.00457168	0.0193556	-2.27962	5.4328e-06	2.10599e-05	PREDICTED: uncharacterized protein LOC109215865 [Nicotiana attenuata]	-	-	-	-	-	-	-	-	Putative	Putative ribonuclease H protein At1g65750 OS=Arabidopsis thaliana GN=At1g65750 PE=3 SV=1
novel.28491	3483	5.80749	1.39387e-127	1.23856e-125	3.15669	5.73443e-23	5.56384e-22	PREDICTED: uncharacterized protein LOC107844985 [Capsicum annuum]	-	-	-	-	-	-	-	-	-	-
novel.28662	651	1.08751	0.000314463	0.00172136	1.17026	0.000133807	0.000441108	PREDICTED: uncharacterized protein LOC107868630 [Capsicum annuum]	-	-	-	-	-	-	-	-	-	-
novel.2902	389	1.95322	3.80394e-54	1.55653e-52	1.23127	2.72589e-17	2.14546e-16	hypothetical protein DCAR_002150 [Daucus carota subsp. sativus]	GO:0009626;GO:0042742;GO:0051082;GO:0005509;GO:0010204;GO:0006457;GO:0016020;GO:0046283;GO:0005789;GO:0005783;GO:0016021	plant-type hypersensitive response;defense response to bacterium;unfolded protein binding;calcium ion binding;defense response signaling pathway, resistance gene-independent;protein folding;membrane;anthocyanin-containing compound metabolic process;endoplasmic reticulum membrane;endoplasmic reticulum;integral component of membrane	K08057	CALR	http://www.genome.jp/dbget-bin/www_bget?ko:K08057	Phagosome;Protein processing in endoplasmic reticulum	ko04145,ko04141	-	Calreticulin-3	Calreticulin-3 OS=Arabidopsis thaliana GN=CRT3 PE=1 SV=2
novel.2911	1126	-1.25264	3.39359e-08	3.17091e-07	-2.30715	1.63448e-17	1.2997e-16	-	-	-	-	-	-	-	-	-	-	-
novel.29142	953	-1.94567	0.0103351	0.0395122	-1.82512	0.0213392	0.0487639	-	-	-	-	-	-	-	-	-	-	-
novel.29356	1118	7.78466	4.62651e-10	5.08888e-09	6.44802	2.02332e-06	8.1617e-06	hypothetical protein A4A49_29869 [Nicotiana attenuata]	-	-	-	-	-	-	-	-	-	-
novel.29397	940	6.01874	3.85604e-06	2.85825e-05	6.81491	5.19069e-08	2.39816e-07	XP_019224480.1 PREDICTED: uncharacterized protein LOC109206145 [Nicotiana attenuata] &gt;OIT35947.1 hypothetical protein A4A49_62247 [Nicotiana attenuata];OIT33328.1 hypothetical protein A4A49_64380 [Nicotiana attenuata] &gt;PREDICTED: uncharacterized protein LOC109242703 [Nicotiana attenuata] &gt	-	-	-	-	-	-	-	-	-	-
novel.29496	941	1.2565	0.00112006	0.0054896	2.21818	4.47759e-09	2.23559e-08	PREDICTED: cytochrome P450 76A2-like [Capsicum annuum]	GO:0016021;GO:0055114;GO:0016491;GO:0016020;GO:0005506;GO:0016705;GO:0004497;GO:0046872;GO:0020037	integral component of membrane;oxidation-reduction process;oxidoreductase activity;membrane;iron ion binding;oxidoreductase activity, acting on paired donors, with incorporation or reduction of molecular oxygen;monooxygenase activity;metal ion binding;heme binding	-	-	-	-	-	-	Cytochrome	Cytochrome P450 76A2 OS=Solanum melongena GN=CYP76A2 PE=2 SV=1
novel.29524	861	1.77345	4.66354e-05	0.000295116	1.40613	0.00294142	0.00798318	PREDICTED: uncharacterized protein LOC107879133 [Capsicum annuum]	-	-	-	-	-	-	-	-	-	-
novel.30072	824	1.69193	4.5177e-21	8.97943e-20	1.3803	5.60836e-11	3.21181e-10	PREDICTED: DNA ligase 1-like [Capsicum annuum];PREDICTED: DNA ligase 1-like isoform X1 [Capsicum annuum];PREDICTED: heavy metal-associated isoprenylated plant protein 3-like [Capsicum annuum];PREDICTED: DNA ligase 1-like isoform X2 [Capsicum annuum]	GO:0046872;GO:0046916;GO:0030001;GO:0005737;GO:0046914	metal ion binding;cellular transition metal ion homeostasis;metal ion transport;cytoplasm;transition metal ion binding	-	-	-	-	-	-	Heavy;Heavy;Heavy	Heavy metal-associated isoprenylated plant protein 1 OS=Arabidopsis thaliana GN=HIPP01 PE=2 SV=1;Heavy metal-associated isoprenylated plant protein 5 OS=Arabidopsis thaliana GN=HIPP05 PE=1 SV=2;Heavy metal-associated isoprenylated plant protein 3 OS=Arabidopsis thaliana GN=HIPP03 PE=1 SV=1
novel.30902	670	4.55529	0.00959667	0.0370165	4.97728	0.0044356	0.0116657	-	-	-	-	-	-	-	-	-	-	-
novel.30988	1072	-1.2011	2.71244e-05	0.000178146	-3.83838	4.79826e-16	3.57411e-15	PREDICTED: uncharacterized protein LOC109233798 [Nicotiana attenuata]	-	-	-	-	-	-	-	-	-	-
novel.31369	2267	1.03362	0.00417145	0.0178423	1.61491	2.19936e-07	9.67802e-07	-	-	-	-	-	-	-	-	-	-	-
novel.31422	942	-1.64784	7.26871e-05	0.000445813	-3.07926	1.08884e-08	5.28505e-08	-	-	-	-	-	-	-	-	-	-	-
novel.31427	406	1.07247	3.49165e-05	0.000226047	1.84563	4.14113e-16	3.09225e-15	PREDICTED: zinc finger BED domain-containing protein RICESLEEPER 4-like [Daucus carota subsp. sativus]	-	-	-	-	-	-	-	-	Putative	Putative AC transposase OS=Zea mays PE=2 SV=2
novel.31477	1276	-1.47564	8.00614e-15	1.20788e-13	-1.51616	7.99611e-15	5.62563e-14	hypothetical protein M569_10088 [Genlisea aurea];lyst-Interacting Protein5-like protein [Solanum lycopersicum]	GO:0016192;GO:0005771;GO:0005737;GO:1900426;GO:0042803;GO:0009814;GO:0005634	vesicle-mediated transport;multivesicular body;cytoplasm;positive regulation of defense response to bacterium;protein homodimerization activity;defense response, incompatible interaction;nucleus	K12199	VTA1,LIP5	http://www.genome.jp/dbget-bin/www_bget?ko:K12199	Endocytosis	ko04144	-	Protein	Protein HOMOLOG OF MAMMALIAN LYST-INTERACTING PROTEIN 5 OS=Arabidopsis thaliana GN=LIP5 PE=1 SV=1
novel.31517	963	4.28286	3.72609e-05	0.000239769	4.12188	9.72433e-05	0.000326255	PREDICTED: uncharacterized protein LOC109231472 [Nicotiana attenuata]	-	-	-	-	-	-	-	-	-	-
novel.31872	859	1.99281	3.59016e-17	6.08498e-16	1.13875	3.30658e-05	0.000117399	PREDICTED: uncharacterized protein LOC104114119 [Nicotiana tomentosiformis] &gt;XP_016460010.1 PREDICTED: uncharacterized protein LOC107783542 [Nicotiana tabacum]	GO:0016021;GO:0016020	integral component of membrane;membrane	-	-	-	-	-	-	-	-
novel.3208	2051	1.49282	1.12744e-05	7.81833e-05	1.06761	0.00386614	0.0102829	-	-	-	-	-	-	-	-	-	-	-
novel.32146	3082	3.5948	1.51729e-06	1.18603e-05	4.47831	7.16165e-11	4.0705e-10	PREDICTED: LOW QUALITY PROTEIN: receptor-like protein 12 [Capsicum annuum]	GO:0016020;GO:0016021	membrane;integral component of membrane	-	-	-	-	-	-	-	-
novel.32209	688	-1.35565	0.0079192	0.0313465	-1.97184	0.00102144	0.00297675	-	-	-	-	-	-	-	-	-	-	-
novel.32241	991	-6.32345	2.33847e-06	1.78144e-05	-6.38524	2.18749e-06	8.79749e-06	-	-	-	-	-	-	-	-	-	-	-
novel.32287	3513	1.85495	4.53234e-55	1.88219e-53	1.23972	3.56623e-18	2.90456e-17	PREDICTED: LOW QUALITY PROTEIN: receptor-like protein 12 [Capsicum annuum]	GO:0016020;GO:0016021	membrane;integral component of membrane	-	-	-	-	-	-	Receptor	Receptor like protein 30 OS=Arabidopsis thaliana GN=RLP30 PE=2 SV=1
novel.32319	344	-2.38381	9.29878e-07	7.45012e-06	-2.77479	1.35179e-07	6.05343e-07	PREDICTED: uncharacterized protein LOC107848913 [Capsicum annuum]	-	-	-	-	-	-	-	-	-	-
novel.326	267	3.43163	4.06611e-05	0.000259438	3.03957	0.000445621	0.00137302	PREDICTED: E3 ubiquitin-protein ligase ATL6 [Solanum tuberosum]	GO:0046872;GO:0016021;GO:0008270;GO:0016020	metal ion binding;integral component of membrane;zinc ion binding;membrane	K10664	ATL6S	http://www.genome.jp/dbget-bin/www_bget?ko:K10664	-	-	-	E3	E3 ubiquitin-protein ligase ATL9 OS=Arabidopsis thaliana GN=ATL9 PE=1 SV=1
novel.32879	398	-1.10976	0.00220068	0.0100953	-2.12069	8.21142e-07	3.4318e-06	-	-	-	-	-	-	-	-	-	-	-
novel.32884	636	1.0303	0.00217724	0.00999665	1.41077	1.18942e-05	4.4408e-05	PREDICTED: U-box domain-containing protein 13-like [Capsicum annuum]	-	-	-	-	-	-	-	-	-	-
novel.33175	420	-2.1609	1.32809e-05	9.12252e-05	-3.80466	3.39238e-08	1.59063e-07	PREDICTED: uncharacterized protein LOC107871718 [Capsicum annuum]	-	-	-	-	-	-	-	-	-	-
novel.33417	4457	1.797	1.37329e-12	1.81705e-11	2.36417	7.14141e-24	7.19258e-23	-	-	-	-	-	-	-	-	-	-	-
novel.3359	743	-1.21485	0.00360634	0.015673	-1.92946	6.88414e-05	0.000235253	PREDICTED: uncharacterized protein LOC107872678 [Capsicum annuum]	-	-	-	-	-	-	-	-	-	-
novel.3443	3429	1.2089	2.8688e-05	0.000187736	1.27805	2.00419e-05	7.29596e-05	PREDICTED: uncharacterized protein LOC107853785 [Capsicum annuum]	-	-	-	-	-	-	-	-	-	-
novel.4019	1305	-1.4041	0.00521954	0.0217105	-1.29712	0.0100841	0.0247399	PREDICTED: uncharacterized protein LOC109243087 [Nicotiana attenuata]	-	-	-	-	-	-	-	-	Putative	Putative ribonuclease H protein At1g65750 OS=Arabidopsis thaliana GN=At1g65750 PE=3 SV=1
novel.442	281	4.2609	0.00969207	0.0373368	5.29236	0.000144881	0.000475782	PREDICTED: uncharacterized protein LOC107853004 isoform X1 [Capsicum annuum]	-	-	-	-	-	-	-	-	-	-
novel.4664	2764	1.44879	7.66463e-17	1.28111e-15	1.57941	6.86614e-20	5.96887e-19	XP_016573263.1 PREDICTED: putative disease resistance protein At3g14460 isoform X2 [Capsicum annuum] &gt;XP_016573261.1 PREDICTED: putative disease resistance protein At3g14460 isoform X2 [Capsicum annuum] &gt;XP_016573266.1 PREDICTED: putative disease resistance protein At3g14460 isoform X2 [Capsicum annuum];PREDICTED: putative disease resistance protein At3g14460 isoform X2 [Capsicum annuum] &g…	-	-	-	-	-	-	-	-	-	-
novel.4665	2029	2.26484	1.04704e-145	1.06627e-143	2.54974	9.17471e-205	7.73833e-203	PREDICTED: uncharacterized protein LOC107854794 [Capsicum annuum]	GO:0046872;GO:0046916;GO:0030001;GO:0005737;GO:0046914	metal ion binding;cellular transition metal ion homeostasis;metal ion transport;cytoplasm;transition metal ion binding	-	-	-	-	-	-	Heavy	Heavy metal-associated isoprenylated plant protein 1 OS=Arabidopsis thaliana GN=HIPP01 PE=2 SV=1
novel.4796	342	-1.33642	2.42446e-06	1.84308e-05	-1.03228	8.30227e-05	0.000280831	-	-	-	-	-	-	-	-	-	-	-
novel.5318	506	4.86892	0.000623922	0.00323369	5.26271	0.000149324	0.000489532	-	-	-	-	-	-	-	-	-	-	-
novel.549	940	1.48475	7.83008e-05	0.00047814	1.13947	0.00503189	0.0131104	PREDICTED: dnaJ homolog subfamily C member 7-like [Capsicum annuum]	-	-	K09527	DNAJC7	http://www.genome.jp/dbget-bin/www_bget?ko:K09527	-	-	-	-	-
novel.6037	1565	1.45066	0.000650479	0.00335885	1.11376	0.0135833	0.0325003	BAD83491.1 hypothetical protein (mitochondrion) [Nicotiana tabacum];hypothetical protein NitaMp085 [Nicotiana tabacum] &gt;XP_019256912.1 PREDICTED: uncharacterized protein LOC109235310 [Nicotiana attenuata] &gt	GO:0005739	mitochondrion	-	-	-	-	-	-	NADH-ubiquinone	NADH-ubiquinone oxidoreductase chain 2 OS=Beta vulgaris GN=ND2 PE=3 SV=2
novel.6419	1313	-4.77238	0.00316393	0.0139375	-3.87202	0.0152783	0.0361363	PREDICTED: uncharacterized protein LOC104241765 [Nicotiana sylvestris]	-	-	-	-	-	-	-	-	-	-
novel.674	265	1.33791	5.25441e-07	4.34025e-06	1.10562	0.00013086	0.000431731	-	-	-	-	-	-	-	-	-	-	-
novel.6857	1419	-1.71147	3.10146e-06	2.32539e-05	-2.0717	2.3815e-07	1.04478e-06	PREDICTED: uncharacterized protein LOC107030012 [Solanum pennellii]	-	-	-	-	-	-	-	-	Uncharacterized	Uncharacterized mitochondrial protein AtMg00810 OS=Arabidopsis thaliana GN=AtMg00810 PE=4 SV=1
novel.704	692	-1.71634	0.00856057	0.0335156	-2.11528	0.00259664	0.00710433	-	-	-	-	-	-	-	-	-	-	-
novel.7501	1226	4.93635	3.49144e-05	0.000226047	3.71735	0.00647531	0.0165222	-	-	-	-	-	-	-	-	-	-	-
novel.7749	515	5.53766	0.000258177	0.00143536	6.84335	2.25423e-07	9.90866e-07	PREDICTED: defensin-like protein 1 [Capsicum annuum]	GO:0006952	defense response	-	-	-	-	-	-	Defensin-like	Defensin-like protein 19 OS=Arabidopsis thaliana GN=PDF1.4 PE=3 SV=2
novel.7836	1299	-2.19724	0.000514209	0.00271316	-2.79919	8.58475e-05	0.000289845	PREDICTED: uncharacterized protein LOC107876527, partial [Capsicum annuum]	-	-	-	-	-	-	-	-	-	-
novel.784	372	2.73953	0.00421446	0.0179881	2.90767	0.00211677	0.00586979	PREDICTED: 60S ribosomal export protein NMD3-like [Capsicum annuum] &gt;XP_016543010.1 PREDICTED: 60S ribosomal export protein NMD3-like [Capsicum annuum]	-	-	K07562	NMD3	http://www.genome.jp/dbget-bin/www_bget?ko:K07562	RNA transport;Ribosome biogenesis in eukaryotes	ko03013,ko03008	KOG2613(J)(NMD protein affecting ribosome stability and mRNA decay)	60S	60S ribosomal export protein NMD3 OS=Xenopus tropicalis GN=nmd3 PE=2 SV=1
novel.7994	386	-4.63302	0.0054658	0.0226	-4.69473	0.00553176	0.0142977	-	-	-	-	-	-	-	-	-	-	-
novel.8074	486	-5.46446	0.00018833	0.00107523	-5.52623	0.000186374	0.000603735	PREDICTED: uncharacterized protein LOC107844173 [Capsicum annuum]	-	-	-	-	-	-	-	-	-	-
novel.849	390	-2.02908	0.00597092	0.024435	-1.83465	0.00874457	0.0217418	PREDICTED: putative late blight resistance protein homolog R1A-3 isoform X1 [Capsicum annuum]	-	-	-	-	-	-	-	-	Putative	Putative late blight resistance protein homolog R1B-13 OS=Solanum demissum GN=R1B-13 PE=3 SV=1
novel.8740	1940	-1.00248	0.00416013	0.0178044	-1.21521	0.00080201	0.00237933	-	-	-	-	-	-	-	-	-	-	-
novel.879	399	5.27957	0.0001236	0.000728028	5.83618	1.06188e-05	3.98718e-05	PREDICTED: 1-aminocyclopropane-1-carboxylate oxidase homolog 1-like [Solanum tuberosum]	GO:0046872;GO:0051213;GO:0055114;GO:0016491	metal ion binding;dioxygenase activity;oxidation-reduction process;oxidoreductase activity	-	-	-	-	-	-	1-aminocyclopropane-1-carboxylate	1-aminocyclopropane-1-carboxylate oxidase homolog 1 OS=Arabidopsis thaliana GN=At1g06620 PE=2 SV=1
novel.8887	854	-6.51659	7.8971e-07	6.39637e-06	-6.57778	7.28094e-07	3.05525e-06	-	-	-	-	-	-	-	-	-	-	-
novel.9320	942	-1.4527	0.0012256	0.00594021	-2.69729	9.9342e-07	4.11905e-06	XP_015167885.1 PREDICTED: probable trehalose-phosphate phosphatase F [Solanum tuberosum];PREDICTED: probable trehalose-phosphate phosphatase F [Solanum tuberosum] &gt	GO:0004805;GO:0005992;GO:0016787;GO:0003824	trehalose-phosphatase activity;trehalose biosynthetic process;hydrolase activity;catalytic activity	K01087	otsB	http://www.genome.jp/dbget-bin/www_bget?ko:K01087	Starch and sucrose metabolism	ko00500	KOG0054(Q)(Multidrug resistance-associated protein/mitoxantrone resistance protein, ABC superfamily)	ABC	ABC transporter C family member 14 OS=Arabidopsis thaliana GN=ABCC14 PE=1 SV=1
novel.9452	1640	-1.02864	3.80971e-27	9.045e-26	-1.10905	6.47584e-32	8.21784e-31	PREDICTED: mannose-1-phosphate guanyltransferase alpha [Capsicum annuum] &gt;XP_016563521.1 PREDICTED: mannose-1-phosphate guanyltransferase alpha [Capsicum annuum];PREDICTED: uncharacterized protein LOC107849603 isoform X1 [Capsicum annuum];PREDICTED: uncharacterized protein LOC107849603 isoform X2 [Capsicum annuum]	GO:0009058;GO:0016779	biosynthetic process;nucleotidyltransferase activity	K00966	GMPP	http://www.genome.jp/dbget-bin/www_bget?ko:K00966	Amino sugar and nucleotide sugar metabolism;Fructose and mannose metabolism	ko00520,ko00051	KOG1460(GMO)(GDP-mannose pyrophosphorylase)	Mannose-1-phosphate;Mannose-1-phosphate;Probable	Mannose-1-phosphate guanyltransferase alpha OS=Dictyostelium discoideum GN=gmppA PE=2 SV=1;Mannose-1-phosphate guanyltransferase alpha-A OS=Xenopus laevis GN=gmppa-a PE=2 SV=1;Probable serine/threonine-protein kinase DDB_G0271538 OS=Dictyostelium discoideum GN=DDB_G0271538 PE=3 SV=1
novel.9646	2461	1.15781	4.38193e-06	3.22171e-05	1.46126	1.75892e-08	8.40704e-08	XP_016551726.1 PREDICTED: uncharacterized protein LOC107851271 isoform X1 [Capsicum annuum] &gt;XP_016551741.1 PREDICTED: uncharacterized protein LOC107851271 isoform X1 [Capsicum annuum] &gt;XP_016551745.1 PREDICTED: uncharacterized protein LOC107851271 isoform X1 [Capsicum annuum] &gt;PREDICTED: uncharacterized protein LOC107851271 isoform X1 [Capsicum annuum] &gt;XP_016551752.1 PREDICTED: unch…	GO:0003677;GO:0046983;GO:0003676	DNA binding;protein dimerization activity;nucleic acid binding	-	-	-	-	-	-	-	-
Detailed list of overlapping DEGs in ECW and VI037601 at 24 hpi and 48 hpi relative to 0 hpi.
gene_id	length	ECW_6h.vs.ECW_0h_logFC	ECW_6h.vs.ECW_0h_Pvalue	ECW_6h.vs.ECW_0h_FDR	ECW_24h.vs.ECW_0h_logFC	ECW_24h.vs.ECW_0h_Pvalue	ECW_24h.vs.ECW_0h_FDR	VI037601_6h.vs.VI037601_0h_logFC	VI037601_6h.vs.VI037601_0h_Pvalue	VI037601_6h.vs.VI037601_0h_FDR	VI037601_24h.vs.VI037601_0h_logFC	VI037601_24h.vs.VI037601_0h_Pvalue	VI037601_24h.vs.VI037601_0hh_FDR	NR_def	GO_ID	GO_term	KO_ID	KO_gene	Hyperlink	KEGG Pathway	Pathway ID	Kog_Annotation	Swiss-Prot_Id	Swiss-Prot_Annotation
Gene:Capana00g000056	760	5.76912	1.70657e-07	4.3433e-06	5.79611	3.87437e-07	2.13188e-06	6.51756	1.87073e-17	3.21276e-16	7.03506	6.61217e-21	5.95063e-20	PREDICTED: probable WRKY transcription factor 71 [Capsicum annuum] &gt;XP_016562005.1 PREDICTED: probable WRKY transcription factor 71 [Capsicum annuum]	GO:0006355;GO:0003700;GO:0043565	regulation of transcription, DNA-templated;transcription factor activity, sequence-specific DNA binding;sequence-specific DNA binding	-	-	-	-	-	-	Probable	Probable WRKY transcription factor 28 OS=Arabidopsis thaliana GN=WRKY28 PE=2 SV=1
Gene:Capana00g000321	688	2.16672	1.81628e-13	8.68269e-12	4.50769	2.19874e-71	1.20489e-69	5.21846	1.02775e-178	1.31197e-176	5.87762	2.82362e-248	3.00314e-246	PREDICTED: tyramine N-feruloyltransferase 4/11 [Capsicum annuum]	GO:0005737;GO:0016740;GO:0008080;GO:0050366;GO:0016746	cytoplasm;transferase activity;N-acetyltransferase activity;tyramine N-feruloyltransferase activity;transferase activity, transferring acyl groups	-	-	-	-	-	-	Tyramine	Tyramine N-feruloyltransferase 4/11 OS=Nicotiana tabacum GN=THT4 PE=2 SV=1
Gene:Capana00g000508	2528	4.48946	1.26408e-35	1.63771e-33	2.75123	3.32201e-08	2.04448e-07	4.77761	6.23523e-66	2.97046e-64	3.22371	2.13963e-20	1.89408e-19	PREDICTED: probable disease resistance RPP8-like protein 2 [Capsicum annuum]	-	-	-	-	-	-	-	-	Probable	Probable disease resistance RPP8-like protein 2 OS=Arabidopsis thaliana GN=RPP8L2 PE=3 SV=1
Gene:Capana00g000573	1359	5.17461	1.27066e-65	2.78751e-63	4.3004	1.55217e-35	3.77077e-34	7.88259	1.65237e-149	1.75675e-147	6.95085	4.8319e-112	2.07389e-110	-1-like [Capsicum annuum];PREDICTED: coatomer subunit beta&apos	GO:0006891;GO:0006888;GO:0030117;GO:0006886;GO:0005198;GO:0006890;GO:0016192;GO:0030126	intra-Golgi vesicle-mediated transport;ER to Golgi vesicle-mediated transport;membrane coat;intracellular protein transport;structural molecule activity;retrograde vesicle-mediated transport, Golgi to ER;vesicle-mediated transport;COPI vesicle coat	K17302	COPB2,SEC27	http://www.genome.jp/dbget-bin/www_bget?ko:K17302	-	-	KOG0276(U)(Vesicle coat complex COPI, beta' subunit);KOG0292(U)(Vesicle coat complex COPI, alpha subunit)	Coatomer	Coatomer subunit beta&apos; OS=Rattus norvegicus GN=Copb2 PE=1 SV=3
Gene:Capana00g000627	1098	1.99222	6.48219e-97	2.3652e-94	2.75044	5.40526e-107	4.82892e-105	2.66792	0	0	2.72002	0	0	PREDICTED: putative quinone-oxidoreductase homolog, chloroplastic [Capsicum annuum]	GO:0055114;GO:0016491;GO:0008270	oxidation-reduction process;oxidoreductase activity;zinc ion binding	-	-	-	-	-	KOG1198(CR)(Zinc-binding oxidoreductase);KOG0023(Q)(Alcohol dehydrogenase, class V)	Chloroplast	Chloroplast envelope quinone oxidoreductase homolog OS=Arabidopsis thaliana GN=CEQORH PE=1 SV=1
Gene:Capana00g000688	960	4.88795	4.74443e-125	2.20326e-122	10.4829	0	0	7.79965	0	0	7.8424	0	0	PREDICTED: 1-aminocyclopropane-1-carboxylate oxidase 1 [Capsicum annuum]	GO:0016491;GO:0031418;GO:0009693;GO:0009815;GO:0009835;GO:0046872;GO:0055114;GO:0051213	oxidoreductase activity;L-ascorbic acid binding;ethylene biosynthetic process;1-aminocyclopropane-1-carboxylate oxidase activity;fruit ripening;metal ion binding;oxidation-reduction process;dioxygenase activity	K05933	E1.14.17.4	http://www.genome.jp/dbget-bin/www_bget?ko:K05933	Cysteine and methionine metabolism	ko00270	-	1-aminocyclopropane-1-carboxylate	1-aminocyclopropane-1-carboxylate oxidase 3 OS=Petunia hybrida GN=ACO3 PE=3 SV=1
Gene:Capana00g000701	318	2.33844	0.000356405	0.00469924	1.9712	0.00696019	0.0199132	3.82155	2.28009e-19	4.25656e-18	1.54807	0.0127528	0.0306933	PREDICTED: uncharacterized protein LOC107854835 [Capsicum annuum]	GO:0016020;GO:0016021	membrane;integral component of membrane	-	-	-	-	-	-	-	-
Gene:Capana00g000741	510	4.81936	7.28715e-07	1.68875e-05	8.61355	1.58893e-23	2.51125e-22	7.86452	1.77517e-26	4.11227e-25	8.20559	5.75047e-29	6.74072e-28	PREDICTED: protein SRC2 homolog [Capsicum annuum]	-	-	-	-	-	-	-	-	Protein	Protein SRC2 homolog OS=Arabidopsis thaliana GN=SRC2 PE=1 SV=1
Gene:Capana00g000897	1591	1.89693	1.867e-07	4.71137e-06	1.84542	3.44652e-06	1.6984e-05	3.08234	1.05786e-38	3.34073e-37	1.7722	1.4439e-08	6.9425e-08	PREDICTED: protein NLP3-like isoform X2 [Capsicum annuum];PREDICTED: uncharacterized protein LOC107852139 isoform X1 [Capsicum annuum]	-	-	-	-	-	-	-	-	Protein	Protein NLP7 OS=Arabidopsis thaliana GN=NLP7 PE=1 SV=2
Gene:Capana00g000910	803	5.21973	9.59393e-27	8.98062e-25	4.48602	6.06589e-17	7.01543e-16	6.938	6.23803e-130	5.61175e-128	5.70478	2.0666e-81	6.29844e-80	PREDICTED: uncharacterized protein LOC107853024 [Capsicum annuum]	GO:0016020;GO:0016021	membrane;integral component of membrane	-	-	-	-	-	-	-	-
Gene:Capana00g000949	495	1.37087	0.000424875	0.00547484	3.42355	2.00351e-28	3.83072e-27	2.52434	5.29602e-24	1.14628e-22	2.43229	3.89955e-21	3.54192e-20	PREDICTED: VQ motif-containing protein 22-like [Capsicum annuum]	-	-	-	-	-	-	-	-	VQ	VQ motif-containing protein 22 OS=Arabidopsis thaliana GN=VQ22 PE=2 SV=1
Gene:Capana00g000977	2386	1.14202	0.00160712	0.0170932	1.46531	6.73934e-05	0.000278221	2.00382	1.21828e-10	1.39992e-09	1.57619	5.60523e-06	2.16704e-05	PREDICTED: BAG-associated GRAM protein 1-like [Capsicum annuum]	-	-	-	-	-	-	-	-	BAG-associated	BAG-associated GRAM protein 1 OS=Arabidopsis thaliana GN=BAGP1 PE=1 SV=1
Gene:Capana00g000995	1469	1.1185	1.33466e-05	0.00025026	1.27008	1.75307e-05	7.8954e-05	2.15979	7.65052e-33	2.12864e-31	1.88199	1.86217e-21	1.7172e-20	PREDICTED: BAG-associated GRAM protein 1-like [Capsicum annuum]	-	-	-	-	-	-	-	KOG1012(R)(Ca2+-dependent lipid-binding protein CLB1/vesicle protein vp115/Granuphilin A, contains C2 domain);KOG1032(S)(Uncharacterized conserved protein, contains GRAM domain)	BAG-associated	BAG-associated GRAM protein 1 OS=Arabidopsis thaliana GN=BAGP1 PE=1 SV=1
Gene:Capana00g001336	1419	2.03715	1.95066e-09	6.50063e-08	1.93724	1.99358e-07	1.13335e-06	1.29291	2.08871e-05	0.000139225	1.22064	0.000535229	0.00163	PREDICTED: scarecrow-like protein 3 [Capsicum annuum]	GO:0006355;GO:0006351;GO:0005634;GO:0003700;GO:0000989;GO:0043565	regulation of transcription, DNA-templated;transcription, DNA-templated;nucleus;transcription factor activity, sequence-specific DNA binding;transcription factor activity, transcription factor binding;sequence-specific DNA binding	-	-	-	-	-	-	Scarecrow-like	Scarecrow-like protein 3 OS=Arabidopsis thaliana GN=SCL3 PE=2 SV=1
Gene:Capana00g001445	1398	6.32616	2.58818e-83	7.71235e-81	6.0269	3.29653e-67	1.66692e-65	7.57106	0	0	6.69542	2.18059e-287	2.70842e-285	PREDICTED: histidine decarboxylase-like [Capsicum annuum] &gt;XP_016548704.1 PREDICTED: histidine decarboxylase-like [Capsicum annuum]	GO:0019752;GO:0003824;GO:0016829;GO:0016831;GO:0030170	carboxylic acid metabolic process;catalytic activity;lyase activity;carboxy-lyase activity;pyridoxal phosphate binding	K01590	hdc,HDC	http://www.genome.jp/dbget-bin/www_bget?ko:K01590	Histidine metabolism	ko00340	KOG0629(E)(Glutamate decarboxylase and related proteins)	Histidine	Histidine decarboxylase OS=Solanum lycopersicum GN=HDC PE=2 SV=1
Gene:Capana00g001497	1683	2.70356	0.00545317	0.0472943	8.03573	1.98668e-33	4.5184e-32	7.59193	2.11553e-30	5.54967e-29	7.22799	3.37539e-27	3.76209e-26	PREDICTED: 5-epiaristolochene synthase-like [Capsicum annuum]	GO:0008152;GO:0016829;GO:0046872;GO:0010333;GO:0000287	metabolic process;lyase activity;metal ion binding;terpene synthase activity;magnesium ion binding	K14182	HVS	http://www.genome.jp/dbget-bin/www_bget?ko:K14182	Sesquiterpenoid and triterpenoid biosynthesis	ko00909	-	5-epiaristolochene	5-epiaristolochene synthase OS=Capsicum annuum GN=EAS PE=1 SV=1
Gene:Capana00g001498	1038	2.63519	0.00065665	0.00794602	7.6722	2.06462e-46	6.73302e-45	8.53591	2.28136e-31	6.10845e-30	8.01668	1.53164e-27	1.72246e-26	PREDICTED: 5-epiaristolochene synthase-like [Capsicum annuum]	GO:0046872;GO:0000287;GO:0010333;GO:0008152;GO:0016829	metal ion binding;magnesium ion binding;terpene synthase activity;metabolic process;lyase activity	K14182;K18117	HVS;TPS31	http://www.genome.jp/dbget-bin/www_bget?ko:K14182;http://www.genome.jp/dbget-bin/www_bget?ko:K18117	Sesquiterpenoid and triterpenoid biosynthesis	ko00909	-	5-epiaristolochene	5-epiaristolochene synthase OS=Capsicum annuum GN=EAS PE=1 SV=1
Gene:Capana00g001762	1482	1.32909	0.00127749	0.0141207	1.35134	0.00274661	0.00860106	2.79386	1.80657e-12	2.37038e-11	1.35147	0.00963596	0.0237529	PREDICTED: probable LRR receptor-like serine/threonine-protein kinase At3g47570 [Capsicum annuum]	-	-	-	-	-	-	-	-	Receptor	Receptor kinase-like protein Xa21 OS=Oryza sativa subsp. indica GN=XA21 PE=1 SV=1
Gene:Capana00g001764	1077	1.11062	5.57781e-55	1.04425e-52	2.61143	1.15203e-123	1.26839e-121	1.51237	9.20368e-133	8.512e-131	2.25961	0	0	PREDICTED: fructose-bisphosphate aldolase cytoplasmic isozyme [Capsicum annuum]	GO:0004332;GO:0003824;GO:0016829;GO:0006096	fructose-bisphosphate aldolase activity;catalytic activity;lyase activity;glycolytic process	K01623	ALDO	http://www.genome.jp/dbget-bin/www_bget?ko:K01623	Fructose and mannose metabolism;Glycolysis / Gluconeogenesis;Pentose phosphate pathway;Carbon fixation in photosynthetic organisms;Biosynthesis of amino acids;Carbon metabolism	ko00051,ko00010,ko00030,ko00710,ko01230,ko01200	KOG1557(G)(Fructose-biphosphate aldolase)	Fructose-bisphosphate	Fructose-bisphosphate aldolase 6, cytosolic OS=Arabidopsis thaliana GN=FBA6 PE=1 SV=1
Gene:Capana00g001895	690	2.28777	6.86802e-21	5.06365e-19	3.7894	3.27909e-59	1.43273e-57	2.77647	3.51132e-45	1.24681e-43	3.50752	1.37765e-84	4.37135e-83	PREDICTED: glutathione S-transferase U10-like [Capsicum annuum]	-	-	K00799	GST,gst	http://www.genome.jp/dbget-bin/www_bget?ko:K00799	Glutathione metabolism	ko00480	-	Glutathione	Glutathione S-transferase U10 OS=Arabidopsis thaliana GN=GSTU10 PE=2 SV=1
Gene:Capana00g001933	1044	5.91134	4.00532e-11	1.60924e-09	4.49512	1.29126e-05	5.91242e-05	8.11274	4.89212e-11	5.79037e-10	6.24857	6.85823e-06	2.62849e-05	PREDICTED: ethylene-responsive transcription factor ERF110-like [Capsicum annuum]	GO:0006355;GO:0006351;GO:0003700;GO:0005634;GO:0003677	regulation of transcription, DNA-templated;transcription, DNA-templated;transcription factor activity, sequence-specific DNA binding;nucleus;DNA binding	-	-	-	-	-	-	Ethylene-responsive	Ethylene-responsive transcription factor ABR1 OS=Arabidopsis thaliana GN=ABR1 PE=2 SV=1
Gene:Capana00g001941	1181	1.33903	5.89591e-08	1.60936e-06	3.24409	3.02467e-41	8.6221e-40	1.08277	1.26812e-06	1.00228e-05	2.54138	1.83219e-43	3.01771e-42	AAX20039.1 tyrosine specific protein phosphatase family protein [Capsicum annuum];probable tyrosine-protein phosphatase At1g05000 [Capsicum annuum] &gt	GO:0016311;GO:0004725;GO:0016791	dephosphorylation;protein tyrosine phosphatase activity;phosphatase activity	K18045	SIW14,OCA3	http://www.genome.jp/dbget-bin/www_bget?ko:K18045	-	-	KOG1572(V)(Predicted protein tyrosine phosphatase)	Probable	Probable tyrosine-protein phosphatase At1g05000 OS=Arabidopsis thaliana GN=At1g05000 PE=1 SV=1
Gene:Capana00g001942	960	4.51104	3.52511e-265	4.06616e-262	8.69111	0	0	5.90711	0	0	6.94407	0	0	PREDICTED: 1-aminocyclopropane-1-carboxylate oxidase 3-like [Capsicum annuum]	GO:0051213;GO:0046872;GO:0009835;GO:0009815;GO:0055114;GO:0009693;GO:0016491;GO:0031418	dioxygenase activity;metal ion binding;fruit ripening;1-aminocyclopropane-1-carboxylate oxidase activity;oxidation-reduction process;ethylene biosynthetic process;oxidoreductase activity;L-ascorbic acid binding	K05933	E1.14.17.4	http://www.genome.jp/dbget-bin/www_bget?ko:K05933	Cysteine and methionine metabolism	ko00270	-	1-aminocyclopropane-1-carboxylate	1-aminocyclopropane-1-carboxylate oxidase 3 OS=Petunia hybrida GN=ACO3 PE=3 SV=1
Gene:Capana00g001987	759	9.425	4.77593e-15	2.54133e-13	4.88991	0.00706907	0.0201958	6.87598	6.11101e-29	1.53109e-27	4.16205	7.4032e-08	3.38118e-07	PREDICTED: wall-associated receptor kinase 2-like [Capsicum annuum]	GO:0005524;GO:0006468;GO:0005509;GO:0016020;GO:0016021;GO:0005886;GO:0007166;GO:0000166;GO:0030247;GO:0004674;GO:0004672	ATP binding;protein phosphorylation;calcium ion binding;membrane;integral component of membrane;plasma membrane;cell surface receptor signaling pathway;nucleotide binding;polysaccharide binding;protein serine/threonine kinase activity;protein kinase activity	-	-	-	-	-	-	-	-
Gene:Capana00g002008	1116	5.193	3.58474e-87	1.14449e-84	7.09208	1.25862e-165	2.09787e-163	7.51434	7.98969e-286	1.82175e-283	7.59973	5.62627e-296	7.21037e-294	PREDICTED: 1-aminocyclopropane-1-carboxylate oxidase homolog [Capsicum annuum]	GO:0046872;GO:0009835;GO:0051213;GO:0009693;GO:0016491;GO:0031418;GO:0055114	metal ion binding;fruit ripening;dioxygenase activity;ethylene biosynthetic process;oxidoreductase activity;L-ascorbic acid binding;oxidation-reduction process	-	-	-	-	-	-	1-aminocyclopropane-1-carboxylate	1-aminocyclopropane-1-carboxylate oxidase homolog OS=Solanum lycopersicum GN=ACO3 PE=2 SV=1
Gene:Capana00g002143	1914	5.32362	3.38432e-06	7.05635e-05	6.00358	9.30785e-08	5.46479e-07	8.79535	1.95214e-13	2.72728e-12	9.20784	1.14585e-14	8.0057e-14	PREDICTED: exocyst complex component EXO70A1-like [Capsicum annuum]	GO:0006887;GO:0000145	exocytosis;exocyst	K07195	EXOC7,EXO70	http://www.genome.jp/dbget-bin/www_bget?ko:K07195	-	-	-	Exocyst	Exocyst complex component EXO70A1 OS=Arabidopsis thaliana GN=EXO70A1 PE=1 SV=1
Gene:Capana00g002164	678	1.09615	6.38364e-14	3.13122e-12	5.40093	6.02196e-308	3.94197e-305	2.48582	1.39855e-130	1.26758e-128	3.50798	0	0	PREDICTED: probable glutathione S-transferase parA [Capsicum annuum]	GO:0004364;GO:0016740;GO:0009734	glutathione transferase activity;transferase activity;auxin-activated signaling pathway	K00799	GST,gst	http://www.genome.jp/dbget-bin/www_bget?ko:K00799	Glutathione metabolism	ko00480	-	Probable	Probable glutathione S-transferase parA OS=Nicotiana tabacum GN=PARA PE=2 SV=1
Gene:Capana00g002222	2385	2.17702	8.85094e-21	6.51218e-19	1.21734	3.98321e-05	0.000169894	2.99767	3.26788e-34	9.40267e-33	3.09389	1.26455e-37	1.84113e-36	PREDICTED: LOW QUALITY PROTEIN: G-type lectin S-receptor-like serine/threonine-protein kinase SD2-5 [Capsicum annuum]	GO:0016021;GO:0000166;GO:0005524;GO:0016310;GO:0016020;GO:0004672;GO:0004674;GO:0006468;GO:0016740;GO:0016301	integral component of membrane;nucleotide binding;ATP binding;phosphorylation;membrane;protein kinase activity;protein serine/threonine kinase activity;protein phosphorylation;transferase activity;kinase activity	-	-	-	-	-	-	G-type	G-type lectin S-receptor-like serine/threonine-protein kinase SD2-5 OS=Arabidopsis thaliana GN=SD25 PE=1 SV=1
Gene:Capana00g002491	732	1.18606	0.000858388	0.0100341	3.21775	9.14897e-30	1.8412e-28	4.24286	6.34204e-73	3.30351e-71	5.34226	1.67398e-131	8.43221e-130	PREDICTED: uncharacterized protein At1g66480-like [Capsicum annuum]	-	-	-	-	-	-	-	-	Uncharacterized	Uncharacterized protein At1g66480 OS=Arabidopsis thaliana GN=At1g66480 PE=2 SV=1
Gene:Capana00g002492	714	1.48796	3.20873e-10	1.17199e-08	3.44906	5.72237e-73	3.24445e-71	3.19092	7.71223e-79	4.32147e-77	4.68335	1.2152e-216	1.08287e-214	PREDICTED: uncharacterized protein At1g66480-like [Capsicum annuum]	-	-	-	-	-	-	-	-	Uncharacterized	Uncharacterized protein At1g66480 OS=Arabidopsis thaliana GN=At1g66480 PE=2 SV=1
Gene:Capana00g002502	2403	2.04434	3.53738e-39	4.97991e-37	3.33515	1.5746e-59	6.93884e-58	3.95089	0	0	3.53098	2.5932e-265	2.92991e-263	PREDICTED: G-type lectin S-receptor-like serine/threonine-protein kinase At4g27290 [Capsicum annuum]	-	-	-	-	-	-	-	-	G-type;G-type	G-type lectin S-receptor-like serine/threonine-protein kinase At4g03230 OS=Arabidopsis thaliana GN=At4g03230 PE=3 SV=3;G-type lectin S-receptor-like serine/threonine-protein kinase At4g27290 OS=Arabidopsis thaliana GN=At4g27290 PE=3 SV=4
Gene:Capana00g002556	1512	1.96598	0.000197866	0.00279324	4.16556	2.01944e-24	3.31688e-23	3.37931	1.35654e-31	3.66194e-30	4.11017	3.33307e-53	6.66025e-52	PREDICTED: high affinity nitrate transporter 2.5 [Capsicum annuum]	-	-	K02575	NRT,narK,nrtP,nasA	http://www.genome.jp/dbget-bin/www_bget?ko:K02575	Nitrogen metabolism	ko00910	-	High	High affinity nitrate transporter 2.5 OS=Arabidopsis thaliana GN=NRT2.5 PE=1 SV=1
Gene:Capana00g002619	1744	3.03635	1.41551e-32	1.6223e-30	3.45235	5.03403e-40	1.38246e-38	5.08604	1.35697e-141	1.35525e-139	4.59554	1.16151e-102	4.53451e-101	PREDICTED: LEAF RUST 10 DISEASE-RESISTANCE LOCUS RECEPTOR-LIKE PROTEIN KINASE-like 2.1 isoform X1 [Capsicum annuum];PREDICTED: LEAF RUST 10 DISEASE-RESISTANCE LOCUS RECEPTOR-LIKE PROTEIN KINASE-like 2.1 isoform X4 [Capsicum annuum];PREDICTED: rust resistance kinase Lr10-like [Nicotiana tabacum]	-	-	K04730	IRAK1	http://www.genome.jp/dbget-bin/www_bget?ko:K04730	-	-	-	LEAF;Probable	LEAF RUST 10 DISEASE-RESISTANCE LOCUS RECEPTOR-LIKE PROTEIN KINASE-like 2.1 OS=Arabidopsis thaliana GN=LRK10L-2.1 PE=3 SV=1;Probable receptor-like protein kinase At5g39020 OS=Arabidopsis thaliana GN=At5g39020 PE=2 SV=1
Gene:Capana00g002621	1838	3.29171	8.03694e-10	2.80924e-08	6.11845	4.88553e-47	1.61965e-45	5.43692	4.71921e-52	1.87805e-50	4.69434	1.19976e-34	1.63275e-33	PREDICTED: LEAF RUST 10 DISEASE-RESISTANCE LOCUS RECEPTOR-LIKE PROTEIN KINASE-like 2.1 isoform X2 [Solanum lycopersicum];PREDICTED: LEAF RUST 10 DISEASE-RESISTANCE LOCUS RECEPTOR-LIKE PROTEIN KINASE-like 1.2 [Capsicum annuum]	GO:0016021;GO:0004672;GO:0016020;GO:0016310;GO:0005524;GO:0016301;GO:0006468	integral component of membrane;protein kinase activity;membrane;phosphorylation;ATP binding;kinase activity;protein phosphorylation	-	-	-	-	-	-	LEAF;LEAF	LEAF RUST 10 DISEASE-RESISTANCE LOCUS RECEPTOR-LIKE PROTEIN KINASE-like 2.1 OS=Arabidopsis thaliana GN=LRK10L-2.1 PE=3 SV=1;LEAF RUST 10 DISEASE-RESISTANCE LOCUS RECEPTOR-LIKE PROTEIN KINASE-like 1.2 OS=Arabidopsis thaliana GN=LRK10L-1.2 PE=2 SV=3
Gene:Capana00g002622	1255	2.65789	1.64445e-08	4.85167e-07	6.0788	3.62311e-61	1.63873e-59	4.87016	1.70119e-71	8.71113e-70	4.52975	9.02236e-58	1.94428e-56	ABP96804.1 receptor-like protein kinase [Capsicum annuum];PREDICTED: LEAF RUST 10 DISEASE-RESISTANCE LOCUS RECEPTOR-LIKE PROTEIN KINASE-like 2.1 isoform X2 [Solanum lycopersicum];rust resistance kinase Lr10-like precursor [Capsicum annuum] &gt	GO:0016301;GO:0006468;GO:0004674;GO:0004672;GO:0016310;GO:0005524;GO:0016020;GO:0016021	kinase activity;protein phosphorylation;protein serine/threonine kinase activity;protein kinase activity;phosphorylation;ATP binding;membrane;integral component of membrane	K04730	IRAK1	http://www.genome.jp/dbget-bin/www_bget?ko:K04730	-	-	-	Rust;LEAF;Probable	Rust resistance kinase Lr10 OS=Triticum aestivum GN=LRK10 PE=2 SV=1;LEAF RUST 10 DISEASE-RESISTANCE LOCUS RECEPTOR-LIKE PROTEIN KINASE-like 2.1 OS=Arabidopsis thaliana GN=LRK10L-2.1 PE=3 SV=1;Probable receptor-like protein kinase At5g39020 OS=Arabidopsis thaliana GN=At5g39020 PE=2 SV=1
Gene:Capana00g002623	1318	3.44264	2.09475e-10	7.7782e-09	7.32674	1.04898e-64	5.05575e-63	5.43387	2.84265e-76	1.54278e-74	4.96135	8.84364e-60	1.97501e-58	PREDICTED: rust resistance kinase Lr10-like [Capsicum annuum];ABP96804.1 receptor-like protein kinase [Capsicum annuum];rust resistance kinase Lr10-like precursor [Capsicum annuum] &gt	GO:0016021;GO:0000166;GO:0016020;GO:0005524;GO:0016310;GO:0004672;GO:0007166;GO:0004674;GO:0005886;GO:0006468;GO:0016301	integral component of membrane;nucleotide binding;membrane;ATP binding;phosphorylation;protein kinase activity;cell surface receptor signaling pathway;protein serine/threonine kinase activity;plasma membrane;protein phosphorylation;kinase activity	-	-	-	-	-	-	Protein	Protein SUPPRESSOR OF NPR1-1 CONSTITUTIVE 4 OS=Arabidopsis thaliana GN=LRK10L-2.6 PE=1 SV=1
Gene:Capana00g002627	1930	1.73027	4.59488e-14	2.28835e-12	2.09552	1.86672e-18	2.33359e-17	2.33601	5.93414e-28	1.43904e-26	2.18311	1.33821e-21	1.24002e-20	PREDICTED: LEAF RUST 10 DISEASE-RESISTANCE LOCUS RECEPTOR-LIKE PROTEIN KINASE-like 1.1 isoform X1 [Capsicum annuum];PREDICTED: LEAF RUST 10 DISEASE-RESISTANCE LOCUS RECEPTOR-LIKE PROTEIN KINASE-like 1.1 isoform X3 [Capsicum annuum];PREDICTED: LEAF RUST 10 DISEASE-RESISTANCE LOCUS RECEPTOR-LIKE PROTEIN KINASE-like 1.1 isoform X2 [Capsicum annuum]	GO:0006468;GO:0005886;GO:0007166;GO:0004674;GO:0005524;GO:0016020;GO:0004672;GO:0016021;GO:0000166	protein phosphorylation;plasma membrane;cell surface receptor signaling pathway;protein serine/threonine kinase activity;ATP binding;membrane;protein kinase activity;integral component of membrane;nucleotide binding	-	-	-	-	-	-	LEAF	LEAF RUST 10 DISEASE-RESISTANCE LOCUS RECEPTOR-LIKE PROTEIN KINASE-like 1.1 OS=Arabidopsis thaliana GN=LRK10L-1.1 PE=2 SV=1
Gene:Capana00g002628	2337	3.88294	2.71645e-12	1.18313e-10	2.20331	0.00476212	0.0141671	4.95896	2.48944e-27	5.92206e-26	3.78697	6.65698e-13	4.26564e-12	PREDICTED: probable serine/threonine-protein kinase At1g18390 isoform X2 [Solanum tuberosum]	GO:0000166;GO:0016021;GO:0004672;GO:0005524;GO:0016020;GO:0004674;GO:0007166;GO:0006468;GO:0005886	nucleotide binding;integral component of membrane;protein kinase activity;ATP binding;membrane;protein serine/threonine kinase activity;cell surface receptor signaling pathway;protein phosphorylation;plasma membrane	-	-	-	-	-	-	LEAF	LEAF RUST 10 DISEASE-RESISTANCE LOCUS RECEPTOR-LIKE PROTEIN KINASE-like 1.1 OS=Arabidopsis thaliana GN=LRK10L-1.1 PE=2 SV=1
Gene:Capana00g002629	2147	1.82471	8.91434e-08	2.35769e-06	1.12627	0.0066849	0.0192126	3.24754	6.93501e-28	1.67838e-26	1.44179	0.000490276	0.00150117	PREDICTED: LEAF RUST 10 DISEASE-RESISTANCE LOCUS RECEPTOR-LIKE PROTEIN KINASE-like 1.1 [Capsicum annuum]	GO:0006468;GO:0005886;GO:0007166;GO:0004674;GO:0005524;GO:0016020;GO:0004672;GO:0016021;GO:0000166	protein phosphorylation;plasma membrane;cell surface receptor signaling pathway;protein serine/threonine kinase activity;ATP binding;membrane;protein kinase activity;integral component of membrane;nucleotide binding	-	-	-	-	-	-	LEAF	LEAF RUST 10 DISEASE-RESISTANCE LOCUS RECEPTOR-LIKE PROTEIN KINASE-like 1.1 OS=Arabidopsis thaliana GN=LRK10L-1.1 PE=2 SV=1
Gene:Capana00g002650	693	4.9463	1.76676e-09	5.93757e-08	4.87615	2.78285e-08	1.72475e-07	4.78034	7.75288e-29	1.9371e-27	3.62852	1.59062e-13	1.05502e-12	PREDICTED: LEAF RUST 10 DISEASE-RESISTANCE LOCUS RECEPTOR-LIKE PROTEIN KINASE-like 2.1 [Capsicum annuum]	GO:0006468;GO:0016301;GO:0005524;GO:0016310;GO:0016020;GO:0004672;GO:0016021	protein phosphorylation;kinase activity;ATP binding;phosphorylation;membrane;protein kinase activity;integral component of membrane	K04730	IRAK1	http://www.genome.jp/dbget-bin/www_bget?ko:K04730	-	-	-	Rust	Rust resistance kinase Lr10 OS=Triticum aestivum GN=LRK10 PE=2 SV=1
Gene:Capana00g002760	477	4.05199	2.14665e-11	8.79055e-10	5.66195	9.29377e-26	1.60713e-24	8.00944	1.67462e-27	4.00208e-26	8.80564	1.72874e-33	2.28491e-32	PREDICTED: pathogenesis-related protein STH-2-like [Capsicum annuum]	GO:0080163;GO:0005634;GO:0004864;GO:0009607;GO:0010427;GO:0005737;GO:0004872;GO:0009738;GO:0006952	regulation of protein serine/threonine phosphatase activity;nucleus;protein phosphatase inhibitor activity;response to biotic stimulus;abscisic acid binding;cytoplasm;receptor activity;abscisic acid-activated signaling pathway;defense response	-	-	-	-	-	-	Pathogenesis-related	Pathogenesis-related protein STH-2 OS=Solanum tuberosum GN=STH-2 PE=2 SV=1
Gene:Capana00g002764	3128	1.31693	5.96422e-08	1.62676e-06	1.073	0.000266362	0.00100659	2.00504	2.66031e-25	5.98307e-24	1.99465	1.68394e-24	1.73504e-23	PREDICTED: probable disease resistance protein At1g58602 [Capsicum annuum]	GO:0043531;GO:0006952	ADP binding;defense response	-	-	-	-	-	-	Probable;Probable	Probable disease resistance RPP8-like protein 2 OS=Arabidopsis thaliana GN=RPP8L2 PE=3 SV=1;Probable disease resistance protein At1g59620 OS=Arabidopsis thaliana GN=At1g59620 PE=2 SV=3
Gene:Capana00g002895	2229	1.31048	0.000358785	0.00472365	4.22331	2.43359e-63	1.14832e-61	2.96224	4.00733e-21	7.98252e-20	4.58293	2.09382e-69	5.43584e-68	PREDICTED: proline dehydrogenase 2, mitochondrial-like [Capsicum annuum]	GO:0004657;GO:0006562	proline dehydrogenase activity;proline catabolic process	K00318	PRODH	http://www.genome.jp/dbget-bin/www_bget?ko:K00318	Arginine and proline metabolism	ko00330	KOG0186(E)(Proline oxidase)	Proline	Proline dehydrogenase 2, mitochondrial OS=Arabidopsis thaliana GN=POX2 PE=2 SV=1
Gene:Capana00g003042	651	2.90116	0.000663742	0.00801963	8.21327	4.73108e-39	1.2636e-37	4.12141	3.22838e-28	7.89755e-27	5.32147	3.12729e-55	6.47008e-54	PREDICTED: E3 ubiquitin-protein ligase RMA1H1-like [Capsicum annuum]	GO:0008270;GO:0046872	zinc ion binding;metal ion binding	K10666	RNF5	http://www.genome.jp/dbget-bin/www_bget?ko:K10666	Protein processing in endoplasmic reticulum	ko04141	KOG0823(O)(Predicted E3 ubiquitin ligase)	E3	E3 ubiquitin-protein ligase RMA1H1 OS=Capsicum annuum GN=RMA1H1 PE=1 SV=1
Gene:Capana00g003097	834	4.19124	0	0	3.90614	5.64825e-128	6.47625e-126	4.91806	3.89599e-143	3.92348e-141	5.3835	0	0	PREDICTED: endochitinase EP3-like [Capsicum annuum]	GO:0004568;GO:0005975;GO:0006032;GO:0016998;GO:0008061	chitinase activity;carbohydrate metabolic process;chitin catabolic process;cell wall macromolecule catabolic process;chitin binding	K01183	E3.2.1.14	http://www.genome.jp/dbget-bin/www_bget?ko:K01183	Amino sugar and nucleotide sugar metabolism	ko00520	KOG4742(R)(Predicted chitinase)	Endochitinase	Endochitinase EP3 OS=Arabidopsis thaliana GN=EP3 PE=1 SV=1
Gene:Capana00g003110	2345	1.21811	0.00328733	0.03116	1.50319	0.00048728	0.00175805	1.15306	0.000446748	0.00238533	1.55807	4.45725e-07	1.90789e-06	PREDICTED: probable sugar phosphate/phosphate translocator At3g14410 [Capsicum annuum]	GO:0016021;GO:0016020	integral component of membrane;membrane	-	-	-	-	-	KOG1443(S)(Predicted integral membrane protein)	Probable	Probable sugar phosphate/phosphate translocator At3g14410 OS=Arabidopsis thaliana GN=At3g14410 PE=2 SV=1
Gene:Capana00g003222	834	4.19124	0	0	3.90614	5.64825e-128	6.47625e-126	5.23822	2.30725e-179	2.95572e-177	5.77765	0	0	PREDICTED: endochitinase EP3-like [Capsicum annuum]	GO:0008061;GO:0005975;GO:0004568;GO:0006032;GO:0016998	chitin binding;carbohydrate metabolic process;chitinase activity;chitin catabolic process;cell wall macromolecule catabolic process	K01183	E3.2.1.14	http://www.genome.jp/dbget-bin/www_bget?ko:K01183	Amino sugar and nucleotide sugar metabolism	ko00520	KOG4742(R)(Predicted chitinase)	Endochitinase	Endochitinase EP3 OS=Arabidopsis thaliana GN=EP3 PE=1 SV=1
Gene:Capana00g003229	1824	4.36073	5.06824e-28	5.00636e-26	2.23687	6.93355e-05	0.000285812	5.63482	2.07122e-112	1.61137e-110	3.66455	1.51264e-33	2.00147e-32	PREDICTED: inactive TPR repeat-containing thioredoxin TTL3-like [Capsicum annuum]	-	-	K09527	DNAJC7	http://www.genome.jp/dbget-bin/www_bget?ko:K09527	-	-	KOG0553(R)(TPR repeat-containing protein)	TPR	TPR repeat-containing thioredoxin TTL4 OS=Arabidopsis thaliana GN=TTL4 PE=2 SV=1
Gene:Capana00g003256	1822	1.34504	2.24083e-36	2.92436e-34	2.13705	1.95227e-50	7.00772e-49	2.35358	6.35133e-167	7.70104e-165	1.49843	1.81597e-58	3.94853e-57	PREDICTED: aspartic proteinase Asp1-like isoform X1 [Capsicum annuum]	GO:0006508;GO:0004190;GO:0008233;GO:0016787	proteolysis;aspartic-type endopeptidase activity;peptidase activity;hydrolase activity	-	-	-	-	-	-	Aspartic	Aspartic proteinase Asp1 OS=Oryza sativa subsp. japonica GN=ASP1 PE=2 SV=1
Gene:Capana00g003301	4503	2.07849	3.96794e-141	2.18285e-138	3.96059	7.93645e-216	2.11656e-213	4.52511	0	0	4.52188	0	0	XP_016555585.1 PREDICTED: ABC transporter B family member 21-like [Capsicum annuum] &gt;XP_016555587.1 PREDICTED: ABC transporter B family member 21-like [Capsicum annuum];PREDICTED: ABC transporter B family member 21-like [Capsicum annuum] &gt;XP_016555586.1 PREDICTED: ABC transporter B family member 21-like [Capsicum annuum] &gt;XP_016555584.1 PREDICTED: ABC transporter B family member 21-like …	GO:0016887;GO:0006810;GO:0042626;GO:0000166;GO:0016021;GO:0055085;GO:0016020;GO:0005524	ATPase activity;transport;ATPase activity, coupled to transmembrane movement of substances;nucleotide binding;integral component of membrane;transmembrane transport;membrane;ATP binding	K05658	ABCB1	http://www.genome.jp/dbget-bin/www_bget?ko:K05658	ABC transporters	ko02010	KOG0055(Q)(Multidrug/pheromone exporter, ABC superfamily)	ABC	ABC transporter B family member 11 OS=Arabidopsis thaliana GN=ABCB11 PE=2 SV=1
Gene:Capana00g003302	1449	1.61312	3.00113e-78	8.31894e-76	2.34994	9.80384e-119	1.00561e-116	2.67517	0	0	2.09678	1.54198e-175	1.07754e-173	PREDICTED: diacylglycerol kinase 7-like [Capsicum annuum]	GO:0016301;GO:0004143;GO:0016740;GO:0005524;GO:0016310;GO:0000166;GO:0007205	kinase activity;diacylglycerol kinase activity;transferase activity;ATP binding;phosphorylation;nucleotide binding;protein kinase C-activating G-protein coupled receptor signaling pathway	K00901	dgkA,DGK	http://www.genome.jp/dbget-bin/www_bget?ko:K00901	Phosphatidylinositol signaling system;Glycerolipid metabolism;Glycerophospholipid metabolism	ko04070,ko00561,ko00564	KOG0782(T)(Predicted diacylglycerol kinase)	Diacylglycerol	Diacylglycerol kinase 7 OS=Arabidopsis thaliana GN=DGK7 PE=1 SV=1
Gene:Capana00g003322	988	2.1626	7.54432e-23	6.03512e-21	1.52596	2.40784e-15	2.54819e-14	3.02633	3.78272e-160	4.32615e-158	5.07621	1.6154e-170	1.08696e-168	-	-	-	-	-	-	-	-	-	-	-
Gene:Capana00g003369	1470	1.43979	2.19737e-49	3.70631e-47	2.51341	6.33852e-112	5.91206e-110	2.70338	4.38458e-306	1.08876e-303	1.78582	7.84716e-99	2.90706e-97	PREDICTED: diacylglycerol kinase 5 isoform X1 [Capsicum annuum]	-	-	K00901	dgkA,DGK	http://www.genome.jp/dbget-bin/www_bget?ko:K00901	Phosphatidylinositol signaling system;Glycerolipid metabolism;Glycerophospholipid metabolism	ko04070,ko00561,ko00564	KOG1169(IT)(Diacylglycerol kinase)	Diacylglycerol	Diacylglycerol kinase 5 OS=Arabidopsis thaliana GN=DGK5 PE=2 SV=1
Gene:Capana00g003499	2139	2.17203	3.22264e-232	2.95474e-229	3.30229	0	0	3.03194	0	0	3.50626	0	0	PREDICTED: phenylalanine ammonia-lyase [Capsicum annuum]	GO:0003824;GO:0016829;GO:0009698;GO:0006559;GO:0016841;GO:0045548;GO:0005737;GO:0009800	catalytic activity;lyase activity;phenylpropanoid metabolic process;L-phenylalanine catabolic process;ammonia-lyase activity;phenylalanine ammonia-lyase activity;cytoplasm;cinnamic acid biosynthetic process	K10775	E4.3.1.24	http://www.genome.jp/dbget-bin/www_bget?ko:K10775	Phenylalanine metabolism;Phenylpropanoid biosynthesis	ko00360,ko00940	KOG0222(Q)(Phenylalanine and histidine ammonia-lyase)	Phenylalanine	Phenylalanine ammonia-lyase OS=Nicotiana tabacum GN=PALA PE=2 SV=2
Gene:Capana00g003628	534	3.50478	1.45669e-06	3.23128e-05	4.43728	6.86788e-11	5.36947e-10	5.11029	3.4618e-44	1.2126e-42	2.18831	0.000148469	0.000486905	PREDICTED: F-box protein At1g61340-like [Capsicum annuum]	-	-	-	-	-	-	-	-	F-box	F-box protein At1g61340 OS=Arabidopsis thaliana GN=At1g61340 PE=2 SV=1
Gene:Capana00g003663	1554	1.97584	9.44904e-15	4.93254e-13	3.79494	4.21534e-66	2.07897e-64	3.91284	1.99967e-162	2.33106e-160	3.10776	1.80116e-80	5.44825e-79	PREDICTED: cytochrome P450 CYP72A219-like [Capsicum annuum]	GO:0004497;GO:0020037;GO:0055114;GO:0016491;GO:0016705;GO:0005506;GO:0016020;GO:0046872;GO:0016021	monooxygenase activity;heme binding;oxidation-reduction process;oxidoreductase activity;oxidoreductase activity, acting on paired donors, with incorporation or reduction of molecular oxygen;iron ion binding;membrane;metal ion binding;integral component of membrane	-	-	-	-	-	KOG0157(QI)(Cytochrome P450 CYP4/CYP19/CYP26 subfamilies)	Cytochrome	Cytochrome P450 CYP72A219 OS=Panax ginseng PE=2 SV=1
Gene:Capana00g003668	711	3.86312	8.38491e-46	1.31503e-43	1.81717	3.67318e-05	0.000157623	6.09231	6.14796e-136	5.85008e-134	4.52068	1.64726e-60	3.72695e-59	PREDICTED: gamma-glutamyl peptidase 3-like [Capsicum annuum]	GO:0008233;GO:0016740;GO:0006541;GO:0019760;GO:0005829	peptidase activity;transferase activity;glutamine metabolic process;glucosinolate metabolic process;cytosol	-	-	-	-	-	KOG3179(F)(Predicted glutamine synthetase)	Gamma-glutamyl	Gamma-glutamyl peptidase 3 OS=Arabidopsis thaliana GN=GGP3 PE=2 SV=1
Gene:Capana00g003691	807	1.26361	1.29847e-67	2.99552e-65	1.75248	2.24953e-46	7.30955e-45	2.32221	8.43982e-297	2.02634e-294	1.15598	2.50884e-63	5.92772e-62	PREDICTED: tetraspanin-8 [Capsicum annuum]	GO:0016020;GO:0016021	membrane;integral component of membrane	-	-	-	-	-	-	Tetraspanin-8	Tetraspanin-8 OS=Arabidopsis thaliana GN=TET8 PE=2 SV=1
Gene:Capana00g003860	1044	3.40081	1.30656e-31	1.45545e-29	1.62684	0.000261449	0.000989794	3.79334	7.16647e-54	2.91925e-52	2.97625	8.56772e-28	9.71347e-27	PREDICTED: RING-H2 finger protein ATL22-like [Capsicum annuum]	GO:0008270;GO:0046872;GO:0016020;GO:0016021	zinc ion binding;metal ion binding;membrane;integral component of membrane	-	-	-	-	-	-	RING-H2;Putative	RING-H2 finger protein ATL22 OS=Arabidopsis thaliana GN=ATL22 PE=2 SV=2;Putative RING-H2 finger protein ATL21B OS=Arabidopsis thaliana GN=ATL21B PE=3 SV=1
Gene:Capana00g003966	884	1.1487	0.00140771	0.0153513	5.55104	1.14009e-124	1.27079e-122	4.1121	4.72563e-33	1.325e-31	5.52385	1.56793e-75	4.42535e-74	PREDICTED: uncharacterized isomerase BH0283-like [Capsicum annuum]	GO:0003824;GO:0009058	catalytic activity;biosynthetic process	-	-	-	-	-	KOG3033(R)(Predicted PhzC/PhzF-type epimerase)	Uncharacterized	Uncharacterized isomerase BH0283 OS=Bacillus halodurans (strain ATCC BAA-125 / DSM 18197 / FERM 7344 / JCM 9153 / C-125) GN=BH0283 PE=3 SV=1
Gene:Capana00g004112	672	2.27341	0.00492348	0.0435023	4.0459	2.34974e-09	1.60832e-08	4.90923	4.92169e-15	7.50655e-14	5.38558	8.78534e-19	7.32812e-18	PREDICTED: probable WRKY transcription factor 51 [Capsicum annuum]	GO:0043565;GO:0006355;GO:0003700	sequence-specific DNA binding;regulation of transcription, DNA-templated;transcription factor activity, sequence-specific DNA binding	-	-	-	-	-	-	Probable	Probable WRKY transcription factor 51 OS=Arabidopsis thaliana GN=WRKY51 PE=1 SV=1
Gene:Capana00g004135	990	2.3537	8.05004e-70	1.90631e-67	1.51588	2.6207e-13	2.43681e-12	1.72677	1.35676e-34	3.93504e-33	1.52357	3.55525e-24	3.61181e-23	PREDICTED: GDSL esterase/lipase At5g55050-like [Capsicum annuum]	GO:0016788	hydrolase activity, acting on ester bonds	-	-	-	-	-	-	GDSL	GDSL esterase/lipase At5g55050 OS=Arabidopsis thaliana GN=At5g55050 PE=2 SV=1
Gene:Capana00g004198	618	1.26967	0.00147018	0.0159113	5.1575	1.54125e-86	1.05897e-84	3.24063	1.57934e-43	5.44788e-42	3.3092	2.45694e-47	4.38742e-46	PREDICTED: uncharacterized protein LOC107856322 [Capsicum annuum] &gt;XP_016556801.1 PREDICTED: uncharacterized protein LOC107856322 [Capsicum annuum]	-	-	-	-	-	-	-	-	-	-
Gene:Capana00g004269	960	2.94647	0.0014739	0.0159467	4.96984	6.59326e-11	5.1615e-10	4.54353	1.28171e-21	2.60028e-20	4.78114	1.77606e-24	1.82787e-23	PREDICTED: lignin-forming anionic peroxidase [Capsicum annuum]	GO:0020037;GO:0006979;GO:0016491;GO:0055114;GO:0042744;GO:0046872;GO:0005576;GO:0004601	heme binding;response to oxidative stress;oxidoreductase activity;oxidation-reduction process;hydrogen peroxide catabolic process;metal ion binding;extracellular region;peroxidase activity	K00430	E1.11.1.7	http://www.genome.jp/dbget-bin/www_bget?ko:K00430	Phenylpropanoid biosynthesis	ko00940	-	Lignin-forming	Lignin-forming anionic peroxidase OS=Nicotiana sylvestris PE=2 SV=1
Gene:Capana00g004469	558	5.29763	2.91845e-259	3.06935e-256	6.52087	3.4832e-269	1.47536e-266	6.93165	0	0	5.52159	0	0	PREDICTED: uncharacterized protein LOC107852921 [Capsicum annuum]	-	-	-	-	-	-	-	-	-	-
Gene:Capana00g004478	666	2.5701	6.26975e-90	2.11504e-87	3.2074	1.38744e-107	1.2488e-105	3.13624	3.71738e-303	9.10607e-301	2.46205	2.91444e-152	1.72432e-150	PREDICTED: probable glutathione S-transferase [Capsicum annuum]	GO:0005737;GO:0006749;GO:0009407;GO:0004364	cytoplasm;glutathione metabolic process;toxin catabolic process;glutathione transferase activity	K00799	GST,gst	http://www.genome.jp/dbget-bin/www_bget?ko:K00799	Glutathione metabolism	ko00480	-	Probable	Probable glutathione S-transferase OS=Nicotiana tabacum PE=2 SV=1
Gene:Capana00g004665	675	1.63956	5.89413e-71	1.44358e-68	1.32481	3.6045e-13	3.31561e-12	2.02683	5.79093e-144	5.84803e-142	1.19943	2.61127e-39	3.95596e-38	PREDICTED: glutathione transferase GST 23-like isoform X1 [Capsicum annuum]	GO:0004364;GO:0016740;GO:0006749;GO:0009407;GO:0005737	glutathione transferase activity;transferase activity;glutathione metabolic process;toxin catabolic process;cytoplasm	K00799	GST,gst	http://www.genome.jp/dbget-bin/www_bget?ko:K00799	Glutathione metabolism	ko00480	-	Glutathione	Glutathione transferase GST 23 OS=Zea mays PE=2 SV=1
Gene:Capana00g004735	947	1.43077	3.08188e-23	2.50459e-21	1.534	4.53855e-21	6.47904e-20	2.86667	4.02011e-224	6.59479e-222	2.24279	1.78853e-119	8.17985e-118	PREDICTED: SNAP25 homologous protein SNAP33 [Capsicum annuum]	GO:0005886	plasma membrane	K18211	SNAP25	http://www.genome.jp/dbget-bin/www_bget?ko:K18211	-	-	KOG3065(U)(SNAP-25 (synaptosome-associated protein) component of SNARE complex)	SNAP25	SNAP25 homologous protein SNAP33 OS=Arabidopsis thaliana GN=SNAP33 PE=1 SV=1
Gene:Capana00g004750	1032	2.44929	5.38923e-07	1.27284e-05	3.32706	1.69556e-11	1.38866e-10	2.48305	3.18292e-14	4.64922e-13	1.96354	6.98104e-08	3.19481e-07	PREDICTED: transcription factor LAF1 [Capsicum annuum]	GO:0003677	DNA binding	K09422	MYBP	http://www.genome.jp/dbget-bin/www_bget?ko:K09422	-	-	KOG0048(K)(Transcription factor, Myb superfamily)	Transcription	Transcription factor MYB105 OS=Arabidopsis thaliana GN=MYB105 PE=2 SV=1
Gene:Capana00g004766	1140	1.90371	8.4603e-11	3.27406e-09	2.24795	3.04458e-13	2.82147e-12	4.14107	3.06937e-130	2.76809e-128	2.52451	8.88632e-30	1.06648e-28	PREDICTED: uncharacterized protein LOC107854492 [Capsicum annuum]	GO:0016020;GO:0016021;GO:0016787	membrane;integral component of membrane;hydrolase activity	-	-	-	-	-	-	Probable	Probable lysophospholipase BODYGUARD 4 OS=Arabidopsis thaliana GN=BDG4 PE=2 SV=1
Gene:Capana00g004922	2908	5.51871	4.92383e-20	3.47957e-18	5.24814	1.41815e-15	1.52002e-14	8.56179	1.1334e-31	3.06187e-30	7.91524	8.5245e-27	9.39145e-26	PREDICTED: glutamate receptor 2.8-like [Capsicum annuum]	GO:0016021;GO:0016020;GO:0006811;GO:0006810;GO:0004970	integral component of membrane;membrane;ion transport;transport;ionotropic glutamate receptor activity	K05387	GRIP	http://www.genome.jp/dbget-bin/www_bget?ko:K05387	-	-	KOG1052(PET)(Glutamate-gated kainate-type ion channel receptor subunit GluR5 and related subunits)	Glutamate	Glutamate receptor 2.8 OS=Arabidopsis thaliana GN=GLR2.8 PE=2 SV=2
Gene:Capana00g004925	2901	5.17003	3.75313e-35	4.75903e-33	4.19106	7.17566e-19	9.16443e-18	5.7788	3.89013e-81	2.21401e-79	5.85945	1.51837e-83	4.75547e-82	PREDICTED: glutamate receptor 2.9-like [Capsicum annuum]	GO:0004970;GO:0006810;GO:0016020;GO:0006811;GO:0016021	ionotropic glutamate receptor activity;transport;membrane;ion transport;integral component of membrane	K05387	GRIP	http://www.genome.jp/dbget-bin/www_bget?ko:K05387	-	-	KOG1052(PET)(Glutamate-gated kainate-type ion channel receptor subunit GluR5 and related subunits)	Glutamate	Glutamate receptor 2.8 OS=Arabidopsis thaliana GN=GLR2.8 PE=2 SV=2
Gene:Capana01g000005	1170	1.14796	2.26385e-09	7.49543e-08	1.77043	8.46966e-20	1.13022e-18	1.88967	6.8064e-40	2.19732e-38	1.7139	1.3033e-29	1.55641e-28	PREDICTED: alcohol dehydrogenase-like 4 [Capsicum annuum]	GO:0055114;GO:0016491;GO:0008270;GO:0046872	oxidation-reduction process;oxidoreductase activity;zinc ion binding;metal ion binding	K00001	E1.1.1.1,adh	http://www.genome.jp/dbget-bin/www_bget?ko:K00001	Tyrosine metabolism;Glycolysis / Gluconeogenesis;Fatty acid degradation	ko00350,ko00010,ko00071	KOG0022(Q)(Alcohol dehydrogenase, class III)	Alcohol	Alcohol dehydrogenase-like 3 OS=Arabidopsis thaliana GN=At1g32780 PE=2 SV=1
Gene:Capana01g000018	618	2.49933	1.85636e-20	1.34372e-18	1.92782	1.57556e-09	1.09444e-08	3.4307	9.07663e-59	3.96463e-57	3.12131	7.01994e-47	1.24498e-45	PREDICTED: soluble inorganic pyrophosphatase PPA1-like [Capsicum annuum]	GO:0004427;GO:0005737;GO:0006796;GO:0000287	inorganic diphosphatase activity;cytoplasm;phosphate-containing compound metabolic process;magnesium ion binding	K01507	ppa	http://www.genome.jp/dbget-bin/www_bget?ko:K01507	Oxidative phosphorylation	ko00190	KOG1626(C)(Inorganic pyrophosphatase/Nucleosome remodeling factor, subunit NURF38)	Soluble	Soluble inorganic pyrophosphatase PPA1 OS=Solanum tuberosum GN=PPA1 PE=1 SV=1
Gene:Capana01g000114	987	1.30507	1.21298e-97	4.5181e-95	1.99664	3.85065e-105	3.34867e-103	2.23856	0	0	1.49281	1.81283e-217	1.6234e-215	PREDICTED: B2 protein [Capsicum annuum]	-	-	-	-	-	-	-	-	B2	B2 protein OS=Daucus carota PE=2 SV=1
Gene:Capana01g000167	972	4.67803	4.50724e-50	7.74855e-48	1.88555	0.000166612	0.000649753	6.4251	3.32703e-113	2.61079e-111	5.73816	2.12261e-83	6.61934e-82	PREDICTED: probable WRKY transcription factor 29 [Capsicum annuum]	-	-	-	-	-	-	-	-	WRKY	WRKY transcription factor 22 OS=Arabidopsis thaliana GN=WRKY22 PE=2 SV=1
Gene:Capana01g000185	1140	2.65922	4.21773e-90	1.43636e-87	1.29236	3.16731e-12	2.7346e-11	3.20941	6.24655e-156	6.96807e-154	3.09231	1.18709e-148	6.88856e-147	PREDICTED: mitogen-activated protein kinase homolog MMK2-like [Capsicum annuum]	GO:0004672;GO:0005524;GO:0016310;GO:0000166;GO:0016301;GO:0006468;GO:0016740;GO:0004674;GO:0004707	protein kinase activity;ATP binding;phosphorylation;nucleotide binding;kinase activity;protein phosphorylation;transferase activity;protein serine/threonine kinase activity;MAP kinase activity	K04464	MAPK7	http://www.genome.jp/dbget-bin/www_bget?ko:K04464	-	-	KOG0660(T)(Mitogen-activated protein kinase)	Mitogen-activated	Mitogen-activated protein kinase homolog MMK2 OS=Medicago sativa GN=MMK2 PE=2 SV=1
Gene:Capana01g000246	1326	1.2516	1.9837e-05	0.000358248	3.67093	2.40538e-50	8.61699e-49	2.44775	7.98483e-42	2.68287e-40	2.56572	8.84162e-48	1.59775e-46	PREDICTED: uncharacterized protein At1g76660 [Capsicum annuum]	-	-	-	-	-	-	-	-	Uncharacterized	Uncharacterized protein At1g76660 OS=Arabidopsis thaliana GN=At1g76660 PE=2 SV=1
Gene:Capana01g000280	687	4.60601	0.000117493	0.00176525	4.48905	0.00040778	0.00148909	2.05472	0.0123604	0.0461258	4.98117	2.81692e-19	2.39653e-18	PREDICTED: protein P21-like [Capsicum annuum]	-	-	-	-	-	-	-	-	Thaumatin-like	Thaumatin-like protein OS=Actinidia deliciosa GN=tlp PE=1 SV=2
Gene:Capana01g000283	756	2.82734	1.82495e-27	1.76847e-25	8.39271	0	0	2.11211	6.55561e-36	1.95289e-34	6.90003	0	0	ACB30367.1 PR5-like protein [Capsicum annuum];osmotin-like protein OSML81 precursor [Capsicum annuum] &gt	GO:0006952;GO:0031640;GO:0005737;GO:0009607;GO:0050832	defense response;killing of cells of other organism;cytoplasm;response to biotic stimulus;defense response to fungus	-	-	-	-	-	-	Osmotin-like	Osmotin-like protein OSML81 OS=Solanum commersonii PE=2 SV=1
Gene:Capana01g000288	904	3.36817	4.51226e-32	5.08989e-30	8.44777	1.49474e-212	3.87159e-210	3.21521	2.61323e-55	1.08897e-53	6.93228	0	0	osmotin-like protein OSML15 precursor [Capsicum annuum] &gt;PREDICTED: osmotin-like protein OSML15 [Capsicum annuum];AAP86781.1 osmotin-like protein [Capsicum annuum]	-	-	-	-	-	-	-	-	Osmotin-like	Osmotin-like protein OSML15 OS=Solanum commersonii PE=2 SV=1
Gene:Capana01g000348	1893	1.02849	3.51385e-22	2.74942e-20	1.18983	3.41101e-19	4.44468e-18	2.45331	6.54338e-178	8.32364e-176	1.84117	2.78419e-91	9.55317e-90	XP_016567848.1 PREDICTED: SPX domain-containing membrane protein At4g22990-like isoform X1 [Capsicum annuum];PREDICTED: SPX domain-containing membrane protein At4g22990-like isoform X1 [Capsicum annuum] &gt	GO:0055085;GO:0016020;GO:0016021	transmembrane transport;membrane;integral component of membrane	-	-	-	-	-	-	SPX	SPX domain-containing membrane protein At4g22990 OS=Arabidopsis thaliana GN=At4g22990 PE=2 SV=2
Gene:Capana01g000355	3387	1.2194	2.21887e-58	4.45743e-56	2.11965	6.34045e-72	3.50653e-70	3.16053	0	0	1.93073	1.47376e-209	1.27872e-207	PREDICTED: phospholipase D beta 1-like [Capsicum annuum]	GO:0005509;GO:0003824;GO:0016020;GO:0016042;GO:0004630;GO:0070290;GO:0016787;GO:0046470	calcium ion binding;catalytic activity;membrane;lipid catabolic process;phospholipase D activity;N-acylphosphatidylethanolamine-specific phospholipase D activity;hydrolase activity;phosphatidylcholine metabolic process	K01115	PLD1_2	http://www.genome.jp/dbget-bin/www_bget?ko:K01115	Endocytosis;Ether lipid metabolism;Glycerophospholipid metabolism	ko04144,ko00565,ko00564	KOG1329(I)(Phospholipase D1);KOG1012(R)(Ca2+-dependent lipid-binding protein CLB1/vesicle protein vp115/Granuphilin A, contains C2 domain)	Phospholipase	Phospholipase D beta 1 OS=Arabidopsis thaliana GN=PLDBETA1 PE=1 SV=4
Gene:Capana01g000418	573	1.84548	7.2877e-09	2.25038e-07	2.67783	8.20198e-16	8.92667e-15	2.41532	6.09535e-25	1.35488e-23	1.8479	3.41392e-12	2.10428e-11	XP_016568178.1 PREDICTED: transcription factor bHLH35-like [Capsicum annuum] &gt;PREDICTED: transcription factor bHLH35-like [Capsicum annuum] &gt;XP_016568186.1 PREDICTED: transcription factor bHLH35-like [Capsicum annuum]	-	-	-	-	-	-	-	-	Transcription	Transcription factor bHLH27 OS=Arabidopsis thaliana GN=BHLH27 PE=2 SV=1
Gene:Capana01g000441	1225	1.37055	7.58225e-11	2.94702e-09	2.5811	3.41603e-41	9.70697e-40	2.19488	3.93677e-39	1.25306e-37	1.21425	1.19321e-09	6.22754e-09	PREDICTED: transcription factor bHLH35-like [Capsicum annuum]	-	-	-	-	-	-	-	-	Transcription	Transcription factor bHLH35 OS=Arabidopsis thaliana GN=BHLH35 PE=2 SV=1
Gene:Capana01g000466	2055	1.88362	2.41146e-106	9.47573e-104	1.63898	3.03517e-49	1.0558e-47	2.20199	1.13175e-220	1.80751e-218	1.70203	2.67565e-107	1.0928e-105	PREDICTED: subtilisin-like protease SBT1.2 [Capsicum annuum]	GO:0005618;GO:0016787;GO:0004252;GO:0008233;GO:0006508	cell wall;hydrolase activity;serine-type endopeptidase activity;peptidase activity;proteolysis	-	-	-	-	-	-	Subtilisin-like	Subtilisin-like protease SBT1.8 OS=Arabidopsis thaliana GN=SBT1.8 PE=1 SV=1
Gene:Capana01g000492	1602	1.15741	1.60836e-33	1.88563e-31	2.94718	5.94946e-189	1.28263e-186	1.13692	3.65475e-44	1.27895e-42	1.60617	9.63642e-80	2.88838e-78	-monooxygenase-like [Capsicum annuum];PREDICTED: flavonoid 3&apos	GO:0016021;GO:0016709;GO:0016020;GO:0046872;GO:0016491;GO:0055114;GO:0044550;GO:0005506;GO:0016705;GO:0020037;GO:0004497	integral component of membrane;oxidoreductase activity, acting on paired donors, with incorporation or reduction of molecular oxygen, NAD(P)H as one donor, and incorporation of one atom of oxygen;membrane;metal ion binding;oxidoreductase activity;oxidation-reduction process;secondary metabolite biosynthetic process;iron ion binding;oxidoreductase activity, acting on paired donors, with incorporat…	-	-	-	-	-	-	Flavonoid	Flavonoid 3&apos;-monooxygenase OS=Arabidopsis thaliana GN=CYP75B1 PE=1 SV=1
Gene:Capana01g000500	414	6.93711	2.18618e-20	1.57608e-18	5.74963	4.17701e-12	3.57293e-11	8.57219	2.97055e-24	6.49544e-23	9.00439	1.01853e-26	1.11974e-25	PREDICTED: 14 kDa proline-rich protein DC2.15-like [Capsicum annuum]	-	-	-	-	-	-	-	-	14	14 kDa proline-rich protein DC2.15 OS=Daucus carota PE=2 SV=1
Gene:Capana01g000501	431	6.18958	4.32144e-30	4.59899e-28	3.42607	3.14689e-06	1.55628e-05	8.04795	8.0922e-41	2.65257e-39	7.10126	3.97867e-31	4.93496e-30	PREDICTED: 14 kDa proline-rich protein DC2.15-like [Capsicum annuum]	-	-	-	-	-	-	-	-	14	14 kDa proline-rich protein DC2.15 OS=Daucus carota PE=2 SV=1
Gene:Capana01g000502	533	6.18549	2.78434e-26	2.57934e-24	4.19722	2.344e-09	1.6047e-08	6.58863	4.7659e-43	1.6239e-41	7.59708	1.30641e-58	2.85256e-57	PREDICTED: 14 kDa proline-rich protein DC2.15-like [Capsicum annuum]	-	-	-	-	-	-	-	-	pEARLI1-like;14	pEARLI1-like lipid transfer protein 2 OS=Arabidopsis thaliana GN=At4g12490 PE=2 SV=1;14 kDa proline-rich protein DC2.15 OS=Daucus carota PE=2 SV=1
Gene:Capana01g000544	476	6.11182	1.28184e-79	3.63779e-77	4.12292	2.86006e-20	3.91375e-19	6.89101	2.18305e-113	1.7168e-111	8.40608	5.5454e-176	3.88264e-174	PREDICTED: 14 kDa proline-rich protein DC2.15-like [Capsicum annuum]	-	-	-	-	-	-	-	-	pEARLI1-like;14	pEARLI1-like lipid transfer protein 2 OS=Arabidopsis thaliana GN=At4g12490 PE=2 SV=1;14 kDa proline-rich protein DC2.15 OS=Daucus carota PE=2 SV=1
Gene:Capana01g000550	420	5.03794	8.1235e-51	1.42392e-48	3.15701	3.34445e-11	2.67816e-10	7.46574	2.40997e-29	6.1356e-28	7.26674	1.178e-27	1.33013e-26	PREDICTED: 14 kDa proline-rich protein DC2.15-like [Capsicum annuum]	-	-	-	-	-	-	-	-	14	14 kDa proline-rich protein DC2.15 OS=Daucus carota PE=2 SV=1
Gene:Capana01g000552	1053	1.97398	2.97196e-37	4.01024e-35	1.04585	8.08038e-07	4.29351e-06	2.53343	7.70783e-105	5.52252e-103	2.07171	6.98426e-59	1.53333e-57	PREDICTED: L-lactate dehydrogenase B-like [Capsicum annuum]	GO:0005737;GO:0004459;GO:0055114;GO:0005975;GO:0003824;GO:0016491;GO:0019752;GO:0016616	cytoplasm;L-lactate dehydrogenase activity;oxidation-reduction process;carbohydrate metabolic process;catalytic activity;oxidoreductase activity;carboxylic acid metabolic process;oxidoreductase activity, acting on the CH-OH group of donors, NAD or NADP as acceptor	K00016	LDH,ldh	http://www.genome.jp/dbget-bin/www_bget?ko:K00016	Cysteine and methionine metabolism;Glycolysis / Gluconeogenesis;Propanoate metabolism;Pyruvate metabolism	ko00270,ko00010,ko00640,ko00620	KOG1495(C)(Lactate dehydrogenase)	L-lactate	L-lactate dehydrogenase B (Fragment) OS=Hordeum vulgare PE=1 SV=1
Gene:Capana01g000661	840	1.46422	0.00125616	0.0139093	4.28141	1.36387e-44	4.24404e-43	4.11011	2.42039e-75	1.29614e-73	3.93555	1.24404e-64	2.98998e-63	PREDICTED: ethylene-responsive transcription factor 1A-like [Capsicum annuum]	GO:0005634;GO:0003677;GO:0006351;GO:0003700;GO:0006355	nucleus;DNA binding;transcription, DNA-templated;transcription factor activity, sequence-specific DNA binding;regulation of transcription, DNA-templated	K09286	EREBP	http://www.genome.jp/dbget-bin/www_bget?ko:K09286	-	-	-	Ethylene-responsive	Ethylene-responsive transcription factor 1A OS=Arabidopsis thaliana GN=ERF1A PE=1 SV=2
Gene:Capana01g000691	1209	2.05248	5.84211e-43	8.88945e-41	4.23186	5.91499e-206	1.46867e-203	4.5431	0	0	3.69434	1.70837e-249	1.82771e-247	PREDICTED: FAD-dependent urate hydroxylase-like [Capsicum annuum]	GO:0055114;GO:0016491;GO:0044550;GO:0004497;GO:0071949	oxidation-reduction process;oxidoreductase activity;secondary metabolite biosynthetic process;monooxygenase activity;FAD binding	-	-	-	-	-	KOG2614(CR)(Kynurenine 3-monooxygenase and related flavoprotein monooxygenases)	FAD-dependent	FAD-dependent urate hydroxylase OS=Acinetobacter baylyi (strain ATCC 33305 / BD413 / ADP1) GN=hpxO PE=1 SV=1
Gene:Capana01g000716	759	2.46724	3.61591e-16	2.06877e-14	6.3619	3.93548e-181	7.53666e-179	3.45172	3.57015e-34	1.0248e-32	6.92427	1.38385e-218	1.2454e-216	PREDICTED: expansin-like B1 [Capsicum annuum]	GO:0005576	extracellular region	-	-	-	-	-	-	Expansin-like	Expansin-like B1 OS=Arabidopsis thaliana GN=EXLB1 PE=2 SV=2
Gene:Capana01g000755	768	1.30852	7.52141e-08	2.01009e-06	6.00301	4.03317e-262	1.57833e-259	4.64663	1.9835e-206	2.97148e-204	4.9779	1.73103e-246	1.81448e-244	PREDICTED: expansin-like B1 isoform X1 [Capsicum annuum]	GO:0005576	extracellular region	-	-	-	-	-	-	Expansin-like	Expansin-like B1 OS=Oryza sativa subsp. japonica GN=EXLB1 PE=2 SV=2
Gene:Capana01g000839	1707	1.15764	1.49466e-71	3.68593e-69	1.04904	7.13617e-26	1.23878e-24	1.54299	1.14048e-200	1.66722e-198	1.41123	2.77268e-154	1.67599e-152	PREDICTED: protein disulfide isomerase-like 1-4 [Capsicum annuum]	GO:0045454;GO:0016853;GO:0003756;GO:0006457;GO:0034976;GO:0005783	cell redox homeostasis;isomerase activity;protein disulfide isomerase activity;protein folding;response to endoplasmic reticulum stress;endoplasmic reticulum	K09580	PDIA1,P4HB	http://www.genome.jp/dbget-bin/www_bget?ko:K09580	Protein processing in endoplasmic reticulum	ko04141	KOG0190(O)(Protein disulfide isomerase (prolyl 4-hydroxylase beta subunit))	Protein	Protein disulfide isomerase-like 1-4 OS=Arabidopsis thaliana GN=PDIL1-4 PE=1 SV=1
Gene:Capana01g000880	2280	1.08932	0.00187912	0.0194933	3.49904	2.36263e-43	7.08561e-42	3.56848	3.04578e-57	1.29908e-55	3.1472	1.19863e-38	1.78456e-37	PREDICTED: G-type lectin S-receptor-like serine/threonine-protein kinase CES101 [Capsicum annuum]	-	-	-	-	-	-	-	-	G-type	G-type lectin S-receptor-like serine/threonine-protein kinase CES101 OS=Arabidopsis thaliana GN=CES101 PE=2 SV=2
Gene:Capana01g001351	1472	2.04594	1.12425e-20	8.19442e-19	4.14721	3.69562e-80	2.30995e-78	4.48131	5.06809e-241	9.09597e-239	3.68449	2.92566e-124	1.39067e-122	PREDICTED: UDP-galactose/UDP-glucose transporter 4-like isoform X2 [Capsicum annuum]	GO:0030176;GO:0006810;GO:0016020;GO:0046964;GO:0030173;GO:0055085;GO:0016021	integral component of endoplasmic reticulum membrane;transport;membrane;3'-phosphoadenosine 5'-phosphosulfate transmembrane transporter activity;integral component of Golgi membrane;transmembrane transport;integral component of membrane	K15277	SLC35B3,PAPST2	http://www.genome.jp/dbget-bin/www_bget?ko:K15277	-	-	KOG1581(G)(UDP-galactose transporter related protein)	UDP-galactose/UDP-glucose	UDP-galactose/UDP-glucose transporter 4 OS=Arabidopsis thaliana GN=UTR4 PE=2 SV=1
Gene:Capana01g001378	1566	1.0523	1.00432e-55	1.91024e-53	2.62064	4.76282e-184	9.42174e-182	1.64255	1.80781e-199	2.62162e-197	2.13326	0	0	PREDICTED: 3-phosphoshikimate 1-carboxyvinyltransferase 1, chloroplastic [Capsicum annuum]	GO:0009423;GO:0016765;GO:0009073;GO:0016740;GO:0003824;GO:0009536;GO:0003866;GO:0008652;GO:0009507;GO:0005737	chorismate biosynthetic process;transferase activity, transferring alkyl or aryl (other than methyl) groups;aromatic amino acid family biosynthetic process;transferase activity;catalytic activity;plastid;3-phosphoshikimate 1-carboxyvinyltransferase activity;cellular amino acid biosynthetic process;chloroplast;cytoplasm	K00800	aroA	http://www.genome.jp/dbget-bin/www_bget?ko:K00800	Phenylalanine, tyrosine and tryptophan biosynthesis;Biosynthesis of amino acids	ko00400,ko01230	KOG0692(E)(Pentafunctional AROM protein)	3-phosphoshikimate	3-phosphoshikimate 1-carboxyvinyltransferase 1, chloroplastic OS=Nicotiana tabacum GN=EPSPS-1 PE=2 SV=1
Gene:Capana01g001554	1349	2.17557	5.62661e-131	2.71887e-128	6.46901	0	0	2.44126	1.56437e-292	3.70684e-290	5.00499	0	0	PREDICTED: lignin-forming anionic peroxidase-like [Capsicum annuum]	GO:0006979;GO:0016491;GO:0055114;GO:0042744;GO:0020037;GO:0005576;GO:0004601;GO:0046872	response to oxidative stress;oxidoreductase activity;oxidation-reduction process;hydrogen peroxide catabolic process;heme binding;extracellular region;peroxidase activity;metal ion binding	K00430	E1.11.1.7	http://www.genome.jp/dbget-bin/www_bget?ko:K00430	Phenylpropanoid biosynthesis	ko00940	-	Lignin-forming	Lignin-forming anionic peroxidase OS=Nicotiana tabacum PE=2 SV=1
Gene:Capana01g001602	2308	5.94387	2.79878e-05	0.000487238	7.48546	5.51519e-09	3.65813e-08	5.13077	3.03097e-25	6.79139e-24	4.57147	1.98642e-18	1.63179e-17	PREDICTED: IQ domain-containing protein IQM2-like [Capsicum annuum]	-	-	-	-	-	-	-	-	IQ	IQ domain-containing protein IQM2 OS=Arabidopsis thaliana GN=IQM2 PE=2 SV=1
Gene:Capana01g001614	6915	5.00991	4.96852e-38	6.83325e-36	1.82611	0.00501243	0.0148224	7.23868	5.80262e-53	2.34263e-51	6.62435	2.29397e-43	3.77143e-42	XP_016576646.1 PREDICTED: uncharacterized protein LOC107874345 isoform X1 [Capsicum annuum];PREDICTED: uncharacterized protein LOC107874345 isoform X1 [Capsicum annuum] &gt	GO:0016020;GO:0004096;GO:0016021;GO:0020037;GO:0008152;GO:0006979;GO:0055114;GO:0003824;GO:0016491	membrane;catalase activity;integral component of membrane;heme binding;metabolic process;response to oxidative stress;oxidation-reduction process;catalytic activity;oxidoreductase activity	-	-	-	-	-	KOG1176(I)(Acyl-CoA synthetase)	Long-chain-fatty-acid--AMP	Long-chain-fatty-acid--AMP ligase FadD28 OS=Mycobacterium marinum (strain ATCC BAA-535 / M) GN=fadD28 PE=3 SV=1
Gene:Capana01g001620	1572	1.49288	1.57146e-08	4.65169e-07	1.1665	8.10405e-05	0.00033103	2.35683	2.61484e-37	8.02016e-36	1.95127	1.19794e-22	1.15121e-21	PREDICTED: LOW QUALITY PROTEIN: G-type lectin S-receptor-like serine/threonine-protein kinase RLK1 [Capsicum annuum]	-	-	-	-	-	-	-	-	G-type	G-type lectin S-receptor-like serine/threonine-protein kinase RLK1 OS=Arabidopsis thaliana GN=RLK1 PE=2 SV=2
Gene:Capana01g001678	2079	1.66387	6.00371e-49	9.89312e-47	1.47876	1.74766e-25	2.99339e-24	3.51945	0	0	1.42441	4.5963e-40	7.0815e-39	PREDICTED: NAD(H) kinase 1 [Capsicum annuum]	GO:0008152;GO:0006741;GO:0042736;GO:0003951;GO:0019674	metabolic process;NADP biosynthetic process;NADH kinase activity;NAD+ kinase activity;NAD metabolic process	K00858	ppnK,NADK	http://www.genome.jp/dbget-bin/www_bget?ko:K00858	Nicotinate and nicotinamide metabolism	ko00760	KOG2178(G)(Predicted sugar kinase)	NAD(H)	NAD(H) kinase 1 OS=Arabidopsis thaliana GN=NADK1 PE=1 SV=2
Gene:Capana01g001719	907	6.43422	2.21439e-06	4.75854e-05	12.2297	5.56607e-25	9.32939e-24	6.34146	7.63826e-43	2.59773e-41	7.2429	4.3937e-58	9.51917e-57	PREDICTED: 2-hydroxyisoflavanone dehydratase-like isoform X1 [Capsicum annuum]	GO:0008152;GO:0016787	metabolic process;hydrolase activity	-	-	-	-	-	KOG1515(V)(Arylacetamide deacetylase)	2-hydroxyisoflavanone	2-hydroxyisoflavanone dehydratase OS=Glycyrrhiza echinata GN=HIDM PE=1 SV=1
Gene:Capana01g001764	1310	1.93372	1.87825e-05	0.000340926	1.65056	0.00112758	0.00380828	1.68381	5.01644e-06	3.65486e-05	6.03409	1.15805e-176	8.15538e-175	PREDICTED: glucan endo-1,3-beta-glucosidase A-like [Capsicum annuum]	GO:0004553;GO:0005576;GO:0016798;GO:0016787;GO:0046658;GO:0006952;GO:0042973;GO:0005615;GO:0030247;GO:0005975;GO:0008152	hydrolase activity, hydrolyzing O-glycosyl compounds;extracellular region;hydrolase activity, acting on glycosyl bonds;hydrolase activity;anchored component of plasma membrane;defense response;glucan endo-1,3-beta-D-glucosidase activity;extracellular space;polysaccharide binding;carbohydrate metabolic process;metabolic process	-	-	-	-	-	-	Glucan	Glucan endo-1,3-beta-glucosidase A OS=Solanum lycopersicum PE=1 SV=1
Gene:Capana01g001893	1161	2.61262	3.01223e-14	1.5192e-12	3.51458	2.01472e-28	3.85011e-27	4.79531	4.7499e-98	3.21875e-96	3.55352	3.65311e-41	5.77806e-40	PREDICTED: uncharacterized protein LOC107876142 [Capsicum annuum]	GO:0016787	hydrolase activity	-	-	-	-	-	-	-	-
Gene:Capana01g001909	336	1.29629	1.49273e-08	4.4407e-07	1.37133	1.58069e-05	7.1738e-05	2.06336	5.44767e-26	1.24921e-24	1.07638	2.72788e-06	1.08767e-05	PREDICTED: LOW QUALITY PROTEIN: uncharacterized protein LOC107876225 [Capsicum annuum]	GO:0034051;GO:0005886	negative regulation of plant-type hypersensitive response;plasma membrane	K19363	LITAF	http://www.genome.jp/dbget-bin/www_bget?ko:K19363	-	-	-	-	-
Gene:Capana01g001931	594	4.53092	1.87534e-89	6.26714e-87	7.70281	2.60302e-240	8.75855e-238	6.33947	4.47809e-221	7.18357e-219	7.53098	0	0	leucine-rich repeat protein [Capsicum annuum]	-	-	K13416	BAK1	http://www.genome.jp/dbget-bin/www_bget?ko:K13416	MAPK signaling pathway - plant;Plant hormone signal transduction;Plant-pathogen interaction	ko04016,ko04075,ko04626	-	Leucine-rich	Leucine-rich repeat protein 1 OS=Capsicum annuum GN=LRR1 PE=1 SV=2
Gene:Capana01g002104	885	1.5828	0.000179843	0.00257646	4.23525	4.74202e-45	1.48846e-43	4.81127	3.45967e-86	2.09744e-84	5.04041	1.57203e-96	5.70143e-95	XP_016579813.1 PREDICTED: uncharacterized protein LOC107877623 [Capsicum annuum];PREDICTED: uncharacterized protein LOC107877623 [Capsicum annuum] &gt	-	-	-	-	-	-	-	-	-	-
Gene:Capana01g002323	1089	5.53621	2.63362e-224	2.2969e-221	10.0849	0	0	6.10096	0	0	9.12786	0	0	PREDICTED: glucan endo-1,3-beta-glucosidase, basic [Capsicum annuum]	GO:0006952;GO:0004553;GO:0016798;GO:0016787;GO:0005773;GO:0008152;GO:0042973;GO:0005975	defense response;hydrolase activity, hydrolyzing O-glycosyl compounds;hydrolase activity, acting on glycosyl bonds;hydrolase activity;vacuole;metabolic process;glucan endo-1,3-beta-D-glucosidase activity;carbohydrate metabolic process	-	-	-	-	-	-	Glucan	Glucan endo-1,3-beta-glucosidase, basic isoform 2 OS=Solanum tuberosum GN=GLUB2 PE=2 SV=1
Gene:Capana01g002555	1133	4.12628	1.41458e-19	9.765e-18	4.5164	1.41378e-21	2.06157e-20	6.38701	1.85706e-122	1.56936e-120	4.24784	6.22851e-41	9.80876e-40	PREDICTED: probable magnesium transporter NIPA8 [Capsicum annuum]	GO:0015693;GO:0016020;GO:0015095;GO:0016021	magnesium ion transport;membrane;magnesium ion transmembrane transporter activity;integral component of membrane	-	-	-	-	-	-	Probable	Probable magnesium transporter NIPA8 OS=Arabidopsis thaliana GN=At3g26670 PE=2 SV=1
Gene:Capana01g002771	1302	2.89617	7.79481e-08	2.0754e-06	3.73125	3.73125e-13	3.42957e-12	6.42082	8.06626e-56	3.38074e-54	3.78003	1.04115e-13	6.96753e-13	PREDICTED: serine/threonine-protein kinase OXI1-like [Capsicum annuum]	GO:0000166;GO:0005737;GO:0004672;GO:0035556;GO:0005524;GO:0016310;GO:0004674;GO:0005634;GO:0016301;GO:0016740;GO:0005886;GO:0006468	nucleotide binding;cytoplasm;protein kinase activity;intracellular signal transduction;ATP binding;phosphorylation;protein serine/threonine kinase activity;nucleus;kinase activity;transferase activity;plasma membrane;protein phosphorylation	-	-	-	-	-	KOG0610(R)(Putative serine/threonine protein kinase)	Serine/threonine-protein	Serine/threonine-protein kinase OXI1 OS=Arabidopsis thaliana GN=OXI1 PE=1 SV=1
Gene:Capana01g002803	684	2.04742	2.43755e-16	1.41267e-14	1.89565	9.19306e-12	7.67395e-11	3.22701	3.02653e-50	1.17101e-48	3.03501	7.97702e-41	1.25189e-39	probable WRKY transcription factor 23 [Capsicum annuum] &gt;AAO86686.1 transcription factor CaWRKY1 [Capsicum annuum]	GO:0043565;GO:0003700;GO:0006355	sequence-specific DNA binding;transcription factor activity, sequence-specific DNA binding;regulation of transcription, DNA-templated	-	-	-	-	-	-	Probable	Probable WRKY transcription factor 28 OS=Arabidopsis thaliana GN=WRKY28 PE=2 SV=1
Gene:Capana01g002809	1094	6.39913	3.15169e-13	1.46934e-11	6.96473	2.31607e-15	2.45468e-14	7.4699	5.94479e-35	1.7423e-33	6.97376	6.74535e-30	8.11141e-29	ABE98327.1 gibberellic acid 2-oxidase [Capsicum annuum];gibberellin 2-beta-dioxygenase 2 [Capsicum annuum] &gt	GO:0045487;GO:0005506;GO:0055114;GO:0016491;GO:0052634;GO:0051213;GO:0046872;GO:0009416	gibberellin catabolic process;iron ion binding;oxidation-reduction process;oxidoreductase activity;C-19 gibberellin 2-beta-dioxygenase activity;dioxygenase activity;metal ion binding;response to light stimulus	K04125	E1.14.11.13	http://www.genome.jp/dbget-bin/www_bget?ko:K04125	Diterpenoid biosynthesis	ko00904	-	Gibberellin	Gibberellin 2-beta-dioxygenase 2 OS=Pisum sativum GN=GA2OX2 PE=2 SV=1
Gene:Capana01g002961	948	3.87103	2.59728e-13	1.21722e-11	6.17687	3.82582e-40	1.05468e-38	2.83107	7.3478e-09	7.3505e-08	7.04116	8.18581e-97	2.97478e-95	basic 7S globulin precursor [Capsicum annuum] &gt;AFH67006.1 xyloglucan-specific endo-beta-1,4-glucanase inhibitor [Capsicum annuum]	GO:0016020;GO:0030163;GO:0016021;GO:0006508;GO:0004190	membrane;protein catabolic process;integral component of membrane;proteolysis;aspartic-type endopeptidase activity	-	-	-	-	-	-	Basic	Basic 7S globulin OS=Glycine max GN=BG PE=1 SV=2
Gene:Capana01g002963	1032	4.36611	6.99328e-86	2.15574e-83	1.43072	0.000108824	0.000436836	4.52897	7.63653e-131	6.93871e-129	2.71254	2.14389e-28	2.47311e-27	PREDICTED: basic 7S globulin-like [Capsicum annuum]	GO:0004190;GO:0006508;GO:0030163	aspartic-type endopeptidase activity;proteolysis;protein catabolic process	-	-	-	-	-	-	Basic	Basic 7S globulin OS=Glycine max GN=BG PE=1 SV=2
Gene:Capana01g003125	777	5.51273	7.69124e-71	1.87091e-68	1.70364	0.00183482	0.00597387	6.71234	2.67971e-87	1.64661e-85	4.3959	4.8619e-29	5.71207e-28	PREDICTED: uncharacterized protein LOC107842572 [Capsicum annuum]	-	-	-	-	-	-	-	-	-	-
Gene:Capana01g003126	786	7.68676	7.78311e-10	2.72317e-08	4.4811	0.018865	0.0482453	7.35347	3.26327e-12	4.20571e-11	4.68008	0.000110777	0.000369066	PREDICTED: uncharacterized protein LOC107859871 [Capsicum annuum]	-	-	-	-	-	-	-	-	-	-
Gene:Capana01g003184	593	2.01698	4.75564e-10	1.70052e-08	2.37931	5.32674e-11	4.19922e-10	2.4328	9.1439e-50	3.50797e-48	1.39355	1.24927e-11	7.43861e-11	PREDICTED: uncharacterized protein LOC107030624 [Solanum pennellii]	-	-	-	-	-	-	-	-	Probable	Probable nucleoredoxin 1 OS=Arabidopsis thaliana GN=At1g60420 PE=1 SV=1
Gene:Capana01g003435	573	2.4761	5.96428e-17	3.60255e-15	2.2959	3.89483e-08	2.37792e-07	2.08486	9.59242e-26	2.18857e-24	1.56208	1.22868e-12	7.74582e-12	PREDICTED: uncharacterized protein LOC107030660 [Solanum pennellii]	GO:0016021;GO:0016020	integral component of membrane;membrane	-	-	-	-	-	-	-	-
Gene:Capana01g003597	1821	6.74959	2.1985e-10	8.12967e-09	3.60519	0.0124017	0.0333457	6.5437	4.20878e-34	1.20716e-32	6.35878	8.72653e-32	1.1043e-30	PREDICTED: calcium-dependent protein kinase 26-like [Capsicum annuum]	GO:0005509;GO:0006468;GO:0005886;GO:0046777;GO:0005634;GO:0004674;GO:0009738;GO:0035556;GO:0005516;GO:0005524;GO:0004672;GO:0004683;GO:0009931;GO:0005737;GO:0000166;GO:0018105	calcium ion binding;protein phosphorylation;plasma membrane;protein autophosphorylation;nucleus;protein serine/threonine kinase activity;abscisic acid-activated signaling pathway;intracellular signal transduction;calmodulin binding;ATP binding;protein kinase activity;calmodulin-dependent protein kinase activity;calcium-dependent protein serine/threonine kinase activity;cytoplasm;nucleotide bindin…	K13412	CPK	http://www.genome.jp/dbget-bin/www_bget?ko:K13412	Plant-pathogen interaction	ko04626	-	Calcium-dependent	Calcium-dependent protein kinase 1 OS=Arabidopsis thaliana GN=CPK1 PE=1 SV=1
Gene:Capana01g003618	900	4.89628	3.38534e-34	4.17424e-32	4.95548	3.95625e-32	8.54964e-31	6.91122	8.32186e-167	1.00567e-164	5.1593	1.16397e-77	3.38804e-76	PREDICTED: syntaxin-121-like [Capsicum annuum]	GO:0000149;GO:0006887;GO:0006886;GO:0012505;GO:0005886;GO:0006906;GO:0005484;GO:0016021;GO:0016192;GO:0048278;GO:0016020;GO:0031201	SNARE binding;exocytosis;intracellular protein transport;endomembrane system;plasma membrane;vesicle fusion;SNAP receptor activity;integral component of membrane;vesicle-mediated transport;vesicle docking;membrane;SNARE complex	K08486	STX1B_2_3	http://www.genome.jp/dbget-bin/www_bget?ko:K08486	SNARE interactions in vesicular transport	ko04130	KOG0810(U)(SNARE protein Syntaxin 1 and related proteins)	Syntaxin-121	Syntaxin-121 OS=Arabidopsis thaliana GN=SYP121 PE=1 SV=1
Gene:Capana01g003629	1254	7.15148	1.33065e-11	5.53272e-10	5.00704	2.46296e-05	0.000108523	7.60871	3.25748e-13	4.48184e-12	6.01695	4.21618e-08	1.96016e-07	PREDICTED: E3 ubiquitin-protein ligase PUB24-like [Capsicum annuum]	GO:0004842;GO:0016567	ubiquitin-protein transferase activity;protein ubiquitination	-	-	-	-	-	-	E3	E3 ubiquitin-protein ligase PUB24 OS=Arabidopsis thaliana GN=PUB24 PE=1 SV=1
Gene:Capana01g003963	492	6.82447	1.30857e-10	4.99381e-09	6.51031	3.23283e-09	2.1874e-08	7.14552	1.30876e-21	2.65368e-20	7.62768	6.96323e-25	7.26114e-24	PREDICTED: histidine decarboxylase-like [Capsicum annuum]	GO:0003824;GO:0016829;GO:0019752;GO:0030170;GO:0016831	catalytic activity;lyase activity;carboxylic acid metabolic process;pyridoxal phosphate binding;carboxy-lyase activity	K01590	hdc,HDC	http://www.genome.jp/dbget-bin/www_bget?ko:K01590	Histidine metabolism	ko00340	-	Histidine	Histidine decarboxylase OS=Solanum lycopersicum GN=HDC PE=2 SV=1
Gene:Capana01g003965	1398	6.40803	2.00338e-92	6.88817e-90	6.55291	7.91402e-89	5.69857e-87	8.54758	5.60284e-150	6.00963e-148	8.82427	4.98807e-160	3.11909e-158	PREDICTED: histidine decarboxylase-like [Capsicum annuum]	GO:0016831;GO:0030170;GO:0019752;GO:0003824;GO:0016829	carboxy-lyase activity;pyridoxal phosphate binding;carboxylic acid metabolic process;catalytic activity;lyase activity	K01590	hdc,HDC	http://www.genome.jp/dbget-bin/www_bget?ko:K01590	Histidine metabolism	ko00340	KOG0629(E)(Glutamate decarboxylase and related proteins)	Histidine	Histidine decarboxylase OS=Solanum lycopersicum GN=HDC PE=2 SV=1
Gene:Capana01g004005	1428	2.51825	2.76465e-39	3.90744e-37	7.74999	0	0	4.5564	0	0	6.25977	0	0	limonoid UDP-glucosyltransferase-like [Capsicum annuum] &gt;ACM41589.1 UDP-glucosyltransferase 1 [Capsicum annuum]	GO:0080044;GO:0043231;GO:0080043;GO:0016757;GO:0009813;GO:0016758;GO:0008152;GO:0016740;GO:0052696	quercetin 7-O-glucosyltransferase activity;intracellular membrane-bounded organelle;quercetin 3-O-glucosyltransferase activity;transferase activity, transferring glycosyl groups;flavonoid biosynthetic process;transferase activity, transferring hexosyl groups;metabolic process;transferase activity;flavonoid glucuronidation	-	-	-	-	-	-	Limonoid	Limonoid UDP-glucosyltransferase OS=Citrus unshiu PE=2 SV=1
Gene:Capana01g004338	549	2.6002	1.66554e-10	6.25593e-09	4.28123	1.26163e-34	2.99225e-33	4.36397	3.23668e-50	1.24965e-48	4.82182	2.58193e-67	6.521e-66	PREDICTED: uncharacterized protein LOC107850733 [Capsicum annuum]	-	-	-	-	-	-	-	-	-	-
Gene:Capana01g004369	2709	3.34394	1.10075e-77	3.02775e-75	3.40677	2.7008e-65	1.31224e-63	2.97161	3.15626e-58	1.36711e-56	4.46469	1.54793e-187	1.16959e-185	PREDICTED: type I inositol polyphosphate 5-phosphatase 2-like [Capsicum annuum]	GO:0016787;GO:0046856	hydrolase activity;phosphatidylinositol dephosphorylation	-	-	-	-	-	KOG0565(U)(Inositol polyphosphate 5-phosphatase and related proteins);KOG0566(U)(Inositol-1,4,5-triphosphate 5-phosphatase (synaptojanin), INP51/INP52/INP53 family)	Type	Type I inositol polyphosphate 5-phosphatase 2 OS=Arabidopsis thaliana GN=IP5P2 PE=1 SV=2
Gene:Capana01g004380	1010	1.39994	3.21344e-07	7.82208e-06	2.88657	3.47208e-37	8.82805e-36	4.51009	1.7292e-244	3.16619e-242	3.99866	7.31794e-173	5.03619e-171	PREDICTED: peroxidase 41-like [Capsicum annuum];PREDICTED: calcineurin B-like protein 1 isoform X1 [Capsicum annuum]	GO:0042744;GO:0055114;GO:0016491;GO:0006979;GO:0005509;GO:0020037;GO:0004601;GO:0005576;GO:0046872	hydrogen peroxide catabolic process;oxidation-reduction process;oxidoreductase activity;response to oxidative stress;calcium ion binding;heme binding;peroxidase activity;extracellular region;metal ion binding	K00430;K06268	E1.11.1.7;PPP3R,CNB	http://www.genome.jp/dbget-bin/www_bget?ko:K00430;http://www.genome.jp/dbget-bin/www_bget?ko:K06268	Phenylpropanoid biosynthesis	ko00940	KOG0034(T)(Ca2+/calmodulin-dependent protein phosphatase (calcineurin subunit B), EF-Hand superfamily protein)	Calcineurin;Peroxidase	Calcineurin B-like protein 1 OS=Arabidopsis thaliana GN=CBL1 PE=1 SV=3;Peroxidase 41 OS=Arabidopsis thaliana GN=PER41 PE=3 SV=1
Gene:Capana01g004425	411	5.46045	6.92121e-42	1.03552e-39	6.10174	1.08516e-45	3.47589e-44	6.23597	1.0801e-102	7.66299e-101	6.15779	9.49815e-102	3.66078e-100	PREDICTED: lipid transfer-like protein VAS [Capsicum annuum]	-	-	-	-	-	-	-	-	Protein	Protein YLS3 OS=Arabidopsis thaliana GN=YLS3 PE=2 SV=1
Gene:Capana01g004441	1438	3.09602	7.08694e-29	7.24043e-27	7.55816	4.63715e-258	1.73908e-255	7.83974	5.46786e-257	1.06006e-254	8.06711	1.04048e-270	1.22519e-268	PREDICTED: hydroxymethylglutaryl-CoA synthase-like [Capsicum annuum]	GO:0008299;GO:0016746;GO:0003824;GO:0004421;GO:0008152;GO:0016740	isoprenoid biosynthetic process;transferase activity, transferring acyl groups;catalytic activity;hydroxymethylglutaryl-CoA synthase activity;metabolic process;transferase activity	K01641	E2.3.3.10	http://www.genome.jp/dbget-bin/www_bget?ko:K01641	Valine, leucine and isoleucine degradation;Butanoate metabolism;Synthesis and degradation of ketone bodies;Terpenoid backbone biosynthesis	ko00280,ko00650,ko00072,ko00900	KOG1393(I)(Hydroxymethylglutaryl-CoA synthase)	Hydroxymethylglutaryl-CoA	Hydroxymethylglutaryl-CoA synthase OS=Arabidopsis thaliana GN=HMGS PE=1 SV=2
Gene:Capana01g004472	1116	3.91757	5.84457e-76	1.58326e-73	3.92521	1.91148e-61	8.70027e-60	3.008	5.33333e-207	8.09015e-205	1.03105	6.20921e-14	4.20455e-13	ACJ04728.1 WRKY transcription factor-30 [Capsicum annuum];probable WRKY transcription factor 53 [Capsicum annuum] &gt	GO:0043565;GO:0006355;GO:0003700	sequence-specific DNA binding;regulation of transcription, DNA-templated;transcription factor activity, sequence-specific DNA binding	-	-	-	-	-	-	Probable;Probable	Probable WRKY transcription factor 53 OS=Arabidopsis thaliana GN=WRKY53 PE=1 SV=1;Probable WRKY transcription factor 41 OS=Arabidopsis thaliana GN=WRKY41 PE=2 SV=2
Gene:Capana02g000059	1752	1.11875	2.3841e-24	2.02977e-22	5.28332	0	0	3.87272	0	0	5.328	0	0	PREDICTED: 3-hydroxy-3-methylglutaryl-coenzyme A reductase 2 [Capsicum annuum]	GO:0005778;GO:0050661;GO:0015936;GO:0005789;GO:0055114;GO:0016491;GO:0016616;GO:0004420;GO:0050662;GO:0016020;GO:0005783;GO:0008299;GO:0016021;GO:0016126	peroxisomal membrane;NADP binding;coenzyme A metabolic process;endoplasmic reticulum membrane;oxidation-reduction process;oxidoreductase activity;oxidoreductase activity, acting on the CH-OH group of donors, NAD or NADP as acceptor;hydroxymethylglutaryl-CoA reductase (NADPH) activity;coenzyme binding;membrane;endoplasmic reticulum;isoprenoid biosynthetic process;integral component of membrane;ste…	K00021	HMGCR	http://www.genome.jp/dbget-bin/www_bget?ko:K00021	Terpenoid backbone biosynthesis	ko00900	KOG2480(I)(3-hydroxy-3-methylglutaryl-CoA (HMG-CoA) reductase)	3-hydroxy-3-methylglutaryl-coenzyme	3-hydroxy-3-methylglutaryl-coenzyme A reductase 2 OS=Capsicum annuum GN=HMGR2 PE=2 SV=1
Gene:Capana02g000080	450	3.03204	4.76102e-17	2.90025e-15	3.21463	2.55675e-17	3.02301e-16	5.77608	5.38834e-145	5.47196e-143	5.0921	1.57469e-103	6.17414e-102	PREDICTED: NDR1/HIN1-Like protein 3-like [Capsicum annuum]	GO:0016021;GO:0016020	integral component of membrane;membrane	-	-	-	-	-	-	NDR1/HIN1-like	NDR1/HIN1-like protein 6 OS=Arabidopsis thaliana GN=NHL6 PE=1 SV=1
Gene:Capana02g000475	1488	4.25099	1.66479e-52	3.0218e-50	2.92816	4.77323e-17	5.55971e-16	5.90971	4.25593e-209	6.5379e-207	2.94578	2.38052e-29	2.82608e-28	PREDICTED: protein HYPER-SENSITIVITY-RELATED 4-like [Capsicum annuum]	GO:0005524;GO:0000166	ATP binding;nucleotide binding	-	-	-	-	-	KOG0743(O)(AAA+-type ATPase)	Protein	Protein HYPER-SENSITIVITY-RELATED 4 OS=Arabidopsis thaliana GN=HSR4 PE=2 SV=1
Gene:Capana02g000496	471	1.71909	0.0056288	0.0485116	7.1505	1.13485e-81	7.38842e-80	3.09755	7.39652e-27	1.74126e-25	3.60519	1.01806e-40	1.59494e-39	ABC40568.1 putative AP2/EREBP transcription factor [Capsicum annuum];PREDICTED: ethylene-responsive transcription factor ERF113-like [Capsicum annuum] &gt	GO:0003677;GO:0005634;GO:0006355;GO:0003700;GO:0006351	DNA binding;nucleus;regulation of transcription, DNA-templated;transcription factor activity, sequence-specific DNA binding;transcription, DNA-templated	-	-	-	-	-	-	Ethylene-responsive	Ethylene-responsive transcription factor ERF113 OS=Arabidopsis thaliana GN=ERF113 PE=2 SV=1
Gene:Capana02g000499	1196	4.73245	6.36046e-05	0.00102127	7.13638	2.14322e-11	1.7426e-10	6.81869	1.42803e-28	3.53392e-27	7.1122	4.08715e-31	5.06606e-30	PREDICTED: BURP domain-containing protein 5-like [Capsicum annuum]	-	-	-	-	-	-	-	-	BURP	BURP domain-containing protein 5 OS=Oryza sativa subsp. japonica GN=BURP5 PE=2 SV=2
Gene:Capana02g000543	1251	3.74086	5.96372e-21	4.43349e-19	8.39696	1.20152e-139	1.55605e-137	5.37051	1.72165e-76	9.35781e-75	7.65056	5.44554e-180	3.91087e-178	PREDICTED: premnaspirodiene oxygenase-like [Capsicum annuum]	GO:0004497;GO:0020037;GO:0055114;GO:0016491;GO:0016705;GO:0005506;GO:0044550;GO:0016020;GO:0046872;GO:0016709;GO:0016021	monooxygenase activity;heme binding;oxidation-reduction process;oxidoreductase activity;oxidoreductase activity, acting on paired donors, with incorporation or reduction of molecular oxygen;iron ion binding;secondary metabolite biosynthetic process;membrane;metal ion binding;oxidoreductase activity, acting on paired donors, with incorporation or reduction of molecular oxygen, NAD(P)H as one donor…	K00512	CYP17A	http://www.genome.jp/dbget-bin/www_bget?ko:K00512	-	-	-	Premnaspirodiene	Premnaspirodiene oxygenase OS=Hyoscyamus muticus GN=CYP71D55 PE=1 SV=1
Gene:Capana02g000568	903	7.54201	5.97832e-97	2.20384e-94	4.4709	2.62774e-19	3.44776e-18	7.28965	4.51221e-277	9.79555e-275	4.29265	1.17166e-107	4.80699e-106	PREDICTED: lignin-forming anionic peroxidase-like [Capsicum annuum]	-	-	K00430	E1.11.1.7	http://www.genome.jp/dbget-bin/www_bget?ko:K00430	Phenylpropanoid biosynthesis	ko00940	-	Lignin-forming	Lignin-forming anionic peroxidase OS=Nicotiana sylvestris PE=2 SV=1
Gene:Capana02g000719	1257	3.09676	3.26035e-15	1.76108e-13	5.15024	2.12636e-54	8.40345e-53	3.20428	1.49595e-25	3.38329e-24	4.42535	3.47475e-60	7.81291e-59	PREDICTED: aspartic proteinase PCS1-like [Capsicum annuum]	GO:0016787;GO:0030163;GO:0004190;GO:0008233;GO:0006508	hydrolase activity;protein catabolic process;aspartic-type endopeptidase activity;peptidase activity;proteolysis	-	-	-	-	-	-	Aspartic	Aspartic proteinase PCS1 OS=Arabidopsis thaliana GN=PCS1 PE=2 SV=1
Gene:Capana02g000729	1261	1.85673	5.02151e-06	0.000101274	3.79715	1.10541e-31	2.35632e-30	3.09146	2.80347e-31	7.48431e-30	6.43678	3.66596e-230	3.56453e-228	PREDICTED: patatin-like protein 2 [Capsicum annuum]	GO:0004620;GO:0005737;GO:0016787;GO:0047372;GO:0016042;GO:0016020;GO:0006629;GO:0008152	phospholipase activity;cytoplasm;hydrolase activity;acylglycerol lipase activity;lipid catabolic process;membrane;lipid metabolic process;metabolic process	-	-	-	-	-	KOG4231(I)(Intracellular membrane-bound Ca2+-independent phospholipase A2);KOG0513(I)(Ca2+-independent phospholipase A2)	Patatin-like;Patatin-like	Patatin-like protein 1 OS=Oryza sativa subsp. indica GN=PLP1 PE=3 SV=1;Patatin-like protein 3 OS=Arabidopsis thaliana GN=PLP3 PE=2 SV=2
Gene:Capana02g000940	1254	1.42474	3.00507e-32	3.42214e-30	1.82795	1.37322e-43	4.15113e-42	1.58652	2.90912e-65	1.37506e-63	1.27456	6.04776e-39	9.07114e-38	PREDICTED: probable prolyl 4-hydroxylase 7 isoform X1 [Capsicum annuum];PREDICTED: probable prolyl 4-hydroxylase 6 isoform X2 [Capsicum annuum]	GO:0031418;GO:0016705;GO:0005506;GO:0055114;GO:0016491	L-ascorbic acid binding;oxidoreductase activity, acting on paired donors, with incorporation or reduction of molecular oxygen;iron ion binding;oxidation-reduction process;oxidoreductase activity	K00472	E1.14.11.2	http://www.genome.jp/dbget-bin/www_bget?ko:K00472	Arginine and proline metabolism	ko00330	KOG1591(E)(Prolyl 4-hydroxylase alpha subunit)	Probable	Probable prolyl 4-hydroxylase 7 OS=Arabidopsis thaliana GN=P4H7 PE=2 SV=1
Gene:Capana02g001089	1680	3.47409	4.86024e-34	5.93149e-32	7.28836	1.24377e-206	3.10969e-204	7.74529	0	0	6.02897	4.57844e-230	4.43987e-228	PREDICTED: 5-epiaristolochene synthase-like [Capsicum annuum]	GO:0016829;GO:0000287;GO:0008152;GO:0010333;GO:0046872	lyase activity;magnesium ion binding;metabolic process;terpene synthase activity;metal ion binding	K14182	HVS	http://www.genome.jp/dbget-bin/www_bget?ko:K14182	Sesquiterpenoid and triterpenoid biosynthesis	ko00909	-	5-epiaristolochene	5-epiaristolochene synthase OS=Capsicum annuum GN=EAS PE=1 SV=1
Gene:Capana02g001090	1374	4.2096	3.38329e-73	8.64139e-71	7.60176	7.86565e-284	3.77583e-281	6.9934	0	0	5.94673	0	0	PREDICTED: cytochrome P450 71D7-like [Capsicum annuum]	-	-	K15472	CYP71D55	http://www.genome.jp/dbget-bin/www_bget?ko:K15472	Sesquiterpenoid and triterpenoid biosynthesis	ko00909	-	Cytochrome	Cytochrome P450 71D7 OS=Solanum chacoense GN=CYP71D7 PE=3 SV=1
Gene:Capana02g001094	1368	3.65326	1.79824e-28	1.81643e-26	5.31307	3.54396e-69	1.85725e-67	7.25628	2.52275e-170	3.11088e-168	4.69098	5.01689e-56	1.05297e-54	PREDICTED: cytochrome P450 71D7-like [Capsicum annuum]	-	-	K15472	CYP71D55	http://www.genome.jp/dbget-bin/www_bget?ko:K15472	Sesquiterpenoid and triterpenoid biosynthesis	ko00909	-	Cytochrome	Cytochrome P450 71D7 OS=Solanum chacoense GN=CYP71D7 PE=3 SV=1
Gene:Capana02g001122	1572	1.04777	7.50136e-34	9.00113e-32	4.79237	0	0	3.46781	0	0	4.12426	0	0	oxalate--CoA ligase [Capsicum annuum] &gt;AAL29212.1 putative acyl-CoA synthetase [Capsicum annuum]	GO:0008152;GO:0003824	metabolic process;catalytic activity	-	-	-	-	-	KOG1176(I)(Acyl-CoA synthetase)	Oxalate--CoA	Oxalate--CoA ligase OS=Arabidopsis thaliana GN=AAE3 PE=1 SV=1
Gene:Capana02g001140	609	4.70431	0.00494456	0.0436778	5.92518	6.25306e-05	0.000259067	4.93251	2.65549e-05	0.000174628	5.63899	6.5393e-07	2.75607e-06	PREDICTED: uncharacterized protein LOC107010026 [Solanum pennellii]	-	-	-	-	-	-	-	-	VQ	VQ motif-containing protein 22 OS=Arabidopsis thaliana GN=VQ22 PE=2 SV=1
Gene:Capana02g001141	621	6.96674	7.28331e-08	1.95376e-06	6.12678	2.02173e-05	9.02186e-05	8.6484	1.25472e-12	1.66382e-11	9.01402	9.30856e-14	6.24843e-13	PREDICTED: uncharacterized protein LOC107857938 [Capsicum annuum]	-	-	-	-	-	-	-	-	VQ	VQ motif-containing protein 22 OS=Arabidopsis thaliana GN=VQ22 PE=2 SV=1
Gene:Capana02g001151	2781	3.69327	2.46713e-14	1.2549e-12	4.28482	4.97346e-18	6.10707e-17	7.00335	1.3559e-114	1.07564e-112	5.20356	4.41222e-54	8.9749e-53	PREDICTED: leucine-rich repeat receptor protein kinase EMS1-like [Capsicum annuum]	GO:0016021;GO:0016020	integral component of membrane;membrane	-	-	-	-	-	-	Polygalacturonase	Polygalacturonase inhibitor OS=Pyrus communis GN=PGIP PE=1 SV=1
Gene:Capana02g001199	2067	7.06531	2.51498e-16	1.45519e-14	6.95565	3.08501e-15	3.23724e-14	7.83359	2.44538e-75	1.3076e-73	6.88899	3.61864e-56	7.60816e-55	PREDICTED: uncharacterized protein LOC107858923 isoform X1 [Capsicum annuum]	GO:0016021;GO:0016020	integral component of membrane;membrane	-	-	-	-	-	-	Ankyrin	Ankyrin repeat-containing protein NPR4 OS=Oryza sativa subsp. japonica GN=NPR4 PE=2 SV=1
Gene:Capana02g001200	1687	6.1975	1.16571e-08	3.51462e-07	6.10739	3.35325e-08	2.06265e-07	8.90325	6.20004e-18	1.09808e-16	8.549	1.39934e-16	1.06755e-15	PREDICTED: uncharacterized protein LOC107858925 [Capsicum annuum] &gt;XP_016559216.1 PREDICTED: uncharacterized protein LOC107858925 [Capsicum annuum];XP_016559215.1 PREDICTED: uncharacterized protein LOC107858925 [Capsicum annuum] &gt	GO:0006014;GO:0004747	D-ribose metabolic process;ribokinase activity	-	-	-	-	-	-	Pseudouridine	Pseudouridine kinase OS=Escherichia coli (strain K12) GN=psuK PE=1 SV=2
Gene:Capana02g001216	1386	5.69475	1.22099e-21	9.30919e-20	4.15563	2.0881e-09	1.43551e-08	6.08699	3.84792e-133	3.56784e-131	4.24878	2.37362e-49	4.41468e-48	PREDICTED: uncharacterized protein LOC107858931 [Capsicum annuum]	GO:0016020;GO:0035556;GO:0016021;GO:0008270	membrane;intracellular signal transduction;integral component of membrane;zinc ion binding	-	-	-	-	-	-	-	-
Gene:Capana02g001292	1825	3.80853	0.00344695	0.0323793	12.1488	2.05768e-32	4.49803e-31	7.60186	3.84018e-13	5.26359e-12	11.2144	5.67364e-28	6.47081e-27	PREDICTED: fe(2+) transport protein 1-like [Capsicum annuum]	GO:0006811;GO:0055085;GO:0016020;GO:0016021;GO:0046873;GO:0005886;GO:0071577;GO:0005385;GO:0030001;GO:0006810	ion transport;transmembrane transport;membrane;integral component of membrane;metal ion transmembrane transporter activity;plasma membrane;zinc II ion transmembrane transport;zinc ion transmembrane transporter activity;metal ion transport;transport	K14709	SLC39A1_2_3,ZIP1_2_3	http://www.genome.jp/dbget-bin/www_bget?ko:K14709	-	-	KOG1558(P)(Fe2+/Zn2+ regulated transporter)	Fe(2+);Probable	Fe(2+) transport protein 1 OS=Arabidopsis thaliana GN=IRT1 PE=1 SV=2;Probable zinc transporter 10 OS=Arabidopsis thaliana GN=ZIP10 PE=1 SV=2
Gene:Capana02g001298	1083	1.71879	4.40082e-08	1.22463e-06	3.75396	5.95385e-51	2.16303e-49	5.36411	4.66132e-198	6.6532e-196	4.42739	4.99747e-113	2.17064e-111	PREDICTED: probable cinnamyl alcohol dehydrogenase 6 [Capsicum annuum]	GO:0046872;GO:0016491;GO:0055114;GO:0008270	metal ion binding;oxidoreductase activity;oxidation-reduction process;zinc ion binding	K00083	E1.1.1.195	http://www.genome.jp/dbget-bin/www_bget?ko:K00083	Phenylpropanoid biosynthesis	ko00940	KOG0023(Q)(Alcohol dehydrogenase, class V)	Probable	Probable cinnamyl alcohol dehydrogenase 6 OS=Oryza sativa subsp. japonica GN=CAD6 PE=2 SV=2
Gene:Capana02g001361	1569	1.54128	2.39221e-13	1.12702e-11	2.66812	3.84389e-33	8.6333e-32	3.03996	1.1925e-64	5.57842e-63	3.627	7.03406e-99	2.6085e-97	PREDICTED: AAA-ATPase At3g28580-like [Capsicum annuum]	-	-	-	-	-	-	-	-	AAA-ATPase	AAA-ATPase ASD, mitochondrial OS=Arabidopsis thaliana GN=AATP1 PE=1 SV=1
Gene:Capana02g001365	1008	4.61415	5.68676e-110	2.2848e-107	7.27882	3.96523e-286	1.98278e-283	6.81979	0	0	5.52466	9.66121e-297	1.24695e-294	PREDICTED: probable carboxylesterase 6 [Capsicum annuum]	GO:0016787;GO:0008152	hydrolase activity;metabolic process	-	-	-	-	-	KOG1515(V)(Arylacetamide deacetylase)	Probable	Probable carboxylesterase 6 OS=Arabidopsis thaliana GN=CXE6 PE=2 SV=1
Gene:Capana02g001405	1458	1.92726	7.57422e-16	4.24512e-14	2.4839	1.91735e-25	3.27469e-24	2.44434	1.10948e-24	2.45263e-23	3.44652	1.91713e-65	4.68218e-64	PREDICTED: UDP-glycosyltransferase 91C1-like [Capsicum annuum]	GO:0009813;GO:0080043;GO:0016758;GO:0052696;GO:0008152;GO:0005829;GO:0043231;GO:0080044	flavonoid biosynthetic process;quercetin 3-O-glucosyltransferase activity;transferase activity, transferring hexosyl groups;flavonoid glucuronidation;metabolic process;cytosol;intracellular membrane-bounded organelle;quercetin 7-O-glucosyltransferase activity	-	-	-	-	-	-	UDP-glycosyltransferase	UDP-glycosyltransferase 91C1 OS=Arabidopsis thaliana GN=UGT91C1 PE=2 SV=1
Gene:Capana02g001413	1296	9.37278	5.97097e-15	3.16311e-13	11.9872	5.58902e-24	8.97509e-23	8.79509	2.14373e-41	7.11058e-40	10.7853	2.72752e-62	6.36561e-61	PREDICTED: reticuline oxidase-like protein [Capsicum annuum]	GO:0050660;GO:0003824;GO:0016491;GO:0055114;GO:0016614	flavin adenine dinucleotide binding;catalytic activity;oxidoreductase activity;oxidation-reduction process;oxidoreductase activity, acting on CH-OH group of donors	-	-	-	-	-	-	Berberine	Berberine bridge enzyme-like 8 OS=Arabidopsis thaliana GN=At1g30700 PE=2 SV=1
Gene:Capana02g001434	2054	4.18748	1.78763e-73	4.59872e-71	2.96772	3.29399e-22	4.94345e-21	4.60737	1.3818e-63	6.41431e-62	5.10824	7.18385e-84	2.25775e-82	XP_016559448.1 PREDICTED: cationic amino acid transporter 1-like [Capsicum annuum];PREDICTED: cationic amino acid transporter 1-like [Capsicum annuum] &gt	GO:0015171;GO:0003333;GO:0016021;GO:0016020	amino acid transmembrane transporter activity;amino acid transmembrane transport;integral component of membrane;membrane	K03294	TC.APA	http://www.genome.jp/dbget-bin/www_bget?ko:K03294	-	-	KOG1286(E)(Amino acid transporters)	Cationic	Cationic amino acid transporter 1 OS=Arabidopsis thaliana GN=CAT1 PE=1 SV=1
Gene:Capana02g001490	1180	4.36414	1.16134e-05	0.000220187	8.63668	4.0572e-24	6.55617e-23	4.56133	3.22552e-23	6.83049e-22	5.18894	1.18857e-32	1.53625e-31	PREDICTED: heat stress transcription factor B-2a-like isoform X1 [Capsicum annuum]	GO:0043565;GO:0003700;GO:0006355;GO:0005634;GO:0003677	sequence-specific DNA binding;transcription factor activity, sequence-specific DNA binding;regulation of transcription, DNA-templated;nucleus;DNA binding	K09419	HSFF	http://www.genome.jp/dbget-bin/www_bget?ko:K09419	-	-	KOG0627(K)(Heat shock transcription factor)	Heat;Heat	Heat stress transcription factor B-2a OS=Arabidopsis thaliana GN=HSFB2A PE=2 SV=1;Heat stress transcription factor B-4d OS=Oryza sativa subsp. japonica GN=HSFB4D PE=3 SV=1
Gene:Capana02g001614	2274	4.5918	1.25648e-07	3.26046e-06	4.23072	4.60307e-06	2.23529e-05	5.50897	7.39159e-46	2.64275e-44	3.36103	8.86595e-12	5.32809e-11	PREDICTED: subtilisin-like protease SBT5.6 [Capsicum annuum]	GO:0006508;GO:0008233;GO:0008236;GO:0004252;GO:0005618;GO:0016787	proteolysis;peptidase activity;serine-type peptidase activity;serine-type endopeptidase activity;cell wall;hydrolase activity	-	-	-	-	-	-	Subtilisin-like	Subtilisin-like protease SBT5.6 OS=Arabidopsis thaliana GN=SBT5.6 PE=2 SV=1
Gene:Capana02g001615	2283	2.7856	1.11612e-41	1.66292e-39	2.9397	6.66346e-36	1.63757e-34	3.9742	6.71206e-298	1.62226e-295	3.04899	2.88582e-136	1.50378e-134	PREDICTED: subtilisin-like protease SBT5.6 [Capsicum annuum]	GO:0008233;GO:0008236;GO:0006508;GO:0016787;GO:0005618;GO:0004252	peptidase activity;serine-type peptidase activity;proteolysis;hydrolase activity;cell wall;serine-type endopeptidase activity	-	-	-	-	-	-	Subtilisin-like	Subtilisin-like protease SBT5.6 OS=Arabidopsis thaliana GN=SBT5.6 PE=2 SV=1
Gene:Capana02g001626	2807	4.5695	0.000147825	0.00215752	8.52505	2.97726e-16	3.31039e-15	4.35706	2.89762e-17	4.92962e-16	6.28071	2.91393e-45	4.99209e-44	PREDICTED: uncharacterized protein LOC107858079 [Capsicum annuum]	GO:0051213;GO:0046872;GO:0055114;GO:0016491	dioxygenase activity;metal ion binding;oxidation-reduction process;oxidoreductase activity	-	-	-	-	-	-	Protein	Protein SRG1 OS=Arabidopsis thaliana GN=SRG1 PE=2 SV=1
Gene:Capana02g001642	1259	2.55578	6.02004e-10	2.13133e-08	4.1038	3.46791e-30	7.06593e-29	3.0644	1.24317e-24	2.74482e-23	3.98072	2.0519e-53	4.11833e-52	probable WRKY transcription factor 65 [Capsicum annuum] &gt;PREDICTED: probable WRKY transcription factor 65 isoform X2 [Capsicum annuum];AAZ99027.1 WRKY-A1244 [Capsicum annuum]	GO:0043565;GO:0003700;GO:0006355	sequence-specific DNA binding;transcription factor activity, sequence-specific DNA binding;regulation of transcription, DNA-templated	-	-	-	-	-	-	Probable	Probable WRKY transcription factor 65 OS=Arabidopsis thaliana GN=WRKY65 PE=2 SV=1
Gene:Capana02g001689	1686	1.30979	1.50401e-17	9.38576e-16	1.65199	7.71687e-20	1.03359e-18	2.78951	1.50065e-190	2.03763e-188	1.56891	3.81677e-41	6.03166e-40	PREDICTED: MACPF domain-containing protein CAD1 [Capsicum annuum]	GO:0008219;GO:0009626;GO:0006955;GO:0010337	cell death;plant-type hypersensitive response;immune response;regulation of salicylic acid metabolic process	-	-	-	-	-	-	MACPF	MACPF domain-containing protein CAD1 OS=Arabidopsis thaliana GN=CAD1 PE=2 SV=1
Gene:Capana02g001716	3444	1.7277	0.000201709	0.00283742	1.9386	0.000713949	0.0025031	1.95963	9.41987e-14	1.34135e-12	2.2392	2.37805e-19	2.0303e-18	XP_016559672.1 PREDICTED: LRR receptor-like serine/threonine-protein kinase EFR [Capsicum annuum] &gt;XP_016559673.1 PREDICTED: LRR receptor-like serine/threonine-protein kinase EFR [Capsicum annuum];PREDICTED: LRR receptor-like serine/threonine-protein kinase EFR [Capsicum annuum] &gt	-	-	K04730	IRAK1	http://www.genome.jp/dbget-bin/www_bget?ko:K04730	-	-	-	Receptor	Receptor kinase-like protein Xa21 OS=Oryza sativa subsp. indica GN=XA21 PE=1 SV=1
Gene:Capana02g001786	906	2.94861	3.61221e-23	2.92229e-21	1.48743	0.000334309	0.00124096	4.40355	1.76184e-193	2.44727e-191	3.92362	5.03875e-130	2.50679e-128	PREDICTED: zingipain-2-like [Capsicum annuum]	-	-	K01371	CTSK	http://www.genome.jp/dbget-bin/www_bget?ko:K01371	-	-	KOG1543(O)(Cysteine proteinase Cathepsin L)	Senescence-specific	Senescence-specific cysteine protease SAG12 OS=Arabidopsis thaliana GN=SAG12 PE=1 SV=1
Gene:Capana02g001800	483	5.1051	7.23276e-12	3.07525e-10	3.46584	0.000778148	0.00271181	7.54616	1.81334e-90	1.14931e-88	4.81592	1.54633e-27	1.73844e-26	PREDICTED: uncharacterized protein LOC107861188 [Capsicum annuum]	-	-	-	-	-	-	-	-	RPW8-like	RPW8-like protein 2 OS=Arabidopsis thaliana GN=HR2 PE=2 SV=1
Gene:Capana02g001953	2094	1.013	3.48531e-05	0.00059545	1.31337	1.079e-06	5.66286e-06	1.93273	5.20759e-31	1.38009e-29	2.24192	8.81897e-43	1.43751e-41	PREDICTED: L-type lectin-domain containing receptor kinase VII.1 [Capsicum annuum]	GO:0016021;GO:0000166;GO:0016020;GO:0005524;GO:0016310;GO:0004672;GO:0004674;GO:0006468;GO:0030246;GO:0016301	integral component of membrane;nucleotide binding;membrane;ATP binding;phosphorylation;protein kinase activity;protein serine/threonine kinase activity;protein phosphorylation;carbohydrate binding;kinase activity	-	-	-	-	-	-	L-type	L-type lectin-domain containing receptor kinase VII.1 OS=Arabidopsis thaliana GN=LECRK71 PE=2 SV=1
Gene:Capana02g001983	1409	3.43555	3.93285e-24	3.33249e-22	2.68924	6.46078e-12	5.44238e-11	5.47333	3.20679e-124	2.78131e-122	4.80278	2.01412e-85	6.46443e-84	PREDICTED: putative serine/threonine-protein kinase [Capsicum annuum]	GO:0000166;GO:0005524;GO:0004672;GO:0004674;GO:0005886;GO:0006468	nucleotide binding;ATP binding;protein kinase activity;protein serine/threonine kinase activity;plasma membrane;protein phosphorylation	K04733	IRAK4	http://www.genome.jp/dbget-bin/www_bget?ko:K04733	-	-	-	Probable;Probable	Probable LRR receptor-like serine/threonine-protein kinase At1g56130 OS=Arabidopsis thaliana GN=At1g56130 PE=2 SV=2;Probable LRR receptor-like serine/threonine-protein kinase At1g56140 OS=Arabidopsis thaliana GN=At1g56140 PE=2 SV=2
Gene:Capana02g001985	3012	6.69646	4.14442e-07	9.95941e-06	5.17001	0.00166052	0.0054433	6.17739	3.76213e-12	4.82634e-11	5.24349	3.02725e-08	1.4255e-07	PREDICTED: G-type lectin S-receptor-like serine/threonine-protein kinase At4g03230 isoform X1 [Capsicum annuum]	-	-	-	-	-	-	-	-	G-type	G-type lectin S-receptor-like serine/threonine-protein kinase At4g03230 OS=Arabidopsis thaliana GN=At4g03230 PE=3 SV=3
Gene:Capana02g002040	1272	1.07772	5.31125e-06	0.000106697	2.56438	1.93919e-37	4.95154e-36	1.81416	1.1132e-21	2.26222e-20	1.95135	3.43705e-25	3.61738e-24	PREDICTED: anthocyanidin 3-O-glucosyltransferase 2-like [Capsicum annuum]	GO:0043231;GO:0080044;GO:0016758;GO:0016757;GO:0080043;GO:0009813;GO:0008152;GO:0016740;GO:0052696	intracellular membrane-bounded organelle;quercetin 7-O-glucosyltransferase activity;transferase activity, transferring hexosyl groups;transferase activity, transferring glycosyl groups;quercetin 3-O-glucosyltransferase activity;flavonoid biosynthetic process;metabolic process;transferase activity;flavonoid glucuronidation	-	-	-	-	-	-	UDP-glycosyltransferase	UDP-glycosyltransferase 71E1 OS=Stevia rebaudiana GN=UGT71E1 PE=2 SV=1
Gene:Capana02g002052	2171	1.1257	2.93012e-30	3.13698e-28	2.97528	8.73196e-172	1.5261e-169	3.09267	0	0	2.49876	4.71987e-197	3.73756e-195	XP_016559988.1 PREDICTED: external alternative NAD(P)H-ubiquinone oxidoreductase B2, mitochondrial [Capsicum annuum] &gt;XP_016559989.1 PREDICTED: external alternative NAD(P)H-ubiquinone oxidoreductase B2, mitochondrial [Capsicum annuum];PREDICTED: external alternative NAD(P)H-ubiquinone oxidoreductase B2, mitochondrial [Capsicum annuum] &gt	GO:0055114;GO:0016491;GO:0005509	oxidation-reduction process;oxidoreductase activity;calcium ion binding	K17871	ndh1	http://www.genome.jp/dbget-bin/www_bget?ko:K17871	-	-	KOG2495(C)(NADH-dehydrogenase (ubiquinone))	External	External alternative NAD(P)H-ubiquinone oxidoreductase B2, mitochondrial OS=Arabidopsis thaliana GN=NDB2 PE=1 SV=1
Gene:Capana02g002071	1251	4.3626	3.78882e-25	3.29637e-23	4.57167	3.12846e-26	5.51856e-25	5.6112	3.04361e-90	1.91901e-88	3.89673	6.11075e-32	7.76308e-31	PREDICTED: equilibrative nucleotide transporter 3 [Capsicum annuum]	GO:0005337;GO:0006810;GO:0016020;GO:0016021	nucleoside transmembrane transporter activity;transport;membrane;integral component of membrane	K15014	SLC29A1_2_3,ENT1_2_3	http://www.genome.jp/dbget-bin/www_bget?ko:K15014	-	-	-	Equilibrative	Equilibrative nucleotide transporter 3 OS=Arabidopsis thaliana GN=ENT3 PE=1 SV=1
Gene:Capana02g002108	2361	1.95576	0.000271507	0.00370414	5.38356	8.58666e-50	3.03381e-48	4.11344	5.8291e-24	1.25866e-22	5.42268	1.64754e-50	3.12515e-49	PREDICTED: G-type lectin S-receptor-like serine/threonine-protein kinase At1g11330 [Nicotiana tabacum]	-	-	-	-	-	-	-	-	G-type	G-type lectin S-receptor-like serine/threonine-protein kinase B120 OS=Arabidopsis thaliana GN=B120 PE=2 SV=1
Gene:Capana02g002117	2568	2.17243	2.28468e-16	1.32909e-14	3.78047	2.34279e-49	8.18114e-48	4.02355	6.13105e-149	6.44276e-147	3.30107	3.71482e-82	1.14274e-80	PREDICTED: G-type lectin S-receptor-like serine/threonine-protein kinase B120 [Capsicum annuum]	GO:0048544;GO:0004674;GO:0016740;GO:0005886;GO:0006468;GO:0016301;GO:0016021;GO:0000166;GO:0016020;GO:0009506;GO:0006952;GO:0016310;GO:0005524;GO:0004672	recognition of pollen;protein serine/threonine kinase activity;transferase activity;plasma membrane;protein phosphorylation;kinase activity;integral component of membrane;nucleotide binding;membrane;plasmodesma;defense response;phosphorylation;ATP binding;protein kinase activity	-	-	-	-	-	-	Putative	Putative G-type lectin S-receptor-like serine/threonine-protein kinase At1g61610 OS=Arabidopsis thaliana GN=At1g61610 PE=3 SV=1
Gene:Capana02g002122	2467	7.14011	1.31619e-21	1.00137e-19	6.71001	2.17569e-18	2.70949e-17	5.97768	4.07624e-126	3.59562e-124	5.68113	1.39198e-110	5.86345e-109	PREDICTED: uncharacterized protein LOC107858220 [Capsicum annuum]	GO:0005886;GO:0016740;GO:0006468;GO:0016301;GO:0048544;GO:0031625;GO:0004674;GO:0016020;GO:0016310;GO:0005524;GO:0045087;GO:0009506;GO:0004672;GO:0016021;GO:0000166	plasma membrane;transferase activity;protein phosphorylation;kinase activity;recognition of pollen;ubiquitin protein ligase binding;protein serine/threonine kinase activity;membrane;phosphorylation;ATP binding;innate immune response;plasmodesma;protein kinase activity;integral component of membrane;nucleotide binding	-	-	-	-	-	-	G-type;G-type	G-type lectin S-receptor-like serine/threonine-protein kinase SD1-13 OS=Arabidopsis thaliana GN=SD113 PE=1 SV=2;G-type lectin S-receptor-like serine/threonine-protein kinase At1g11330 OS=Arabidopsis thaliana GN=At1g11330 PE=2 SV=3
Gene:Capana02g002123	2652	2.31041	1.22202e-29	1.28144e-27	2.57587	9.13672e-23	1.40098e-21	3.02546	3.7179e-168	4.52312e-166	2.58796	1.81788e-97	6.65968e-96	PREDICTED: uncharacterized protein LOC107858220 [Capsicum annuum]	GO:0004674;GO:0031625;GO:0048544;GO:0006468;GO:0016740;GO:0005886;GO:0016301;GO:0016021;GO:0000166;GO:0009506;GO:0016310;GO:0045087;GO:0005524;GO:0016020;GO:0004672	protein serine/threonine kinase activity;ubiquitin protein ligase binding;recognition of pollen;protein phosphorylation;transferase activity;plasma membrane;kinase activity;integral component of membrane;nucleotide binding;plasmodesma;phosphorylation;innate immune response;ATP binding;membrane;protein kinase activity	-	-	-	-	-	-	G-type	G-type lectin S-receptor-like serine/threonine-protein kinase At1g11330 OS=Arabidopsis thaliana GN=At1g11330 PE=2 SV=3
Gene:Capana02g002137	681	2.05051	0.000136004	0.00200051	3.07038	1.28311e-08	8.19511e-08	3.0233	7.72738e-11	8.99642e-10	3.5687	8.24064e-16	6.06723e-15	putative receptor-like serine-threonine protein kinase [Solanum tuberosum]	GO:0005886;GO:0006468;GO:0004674;GO:0016020;GO:0006952;GO:0009506;GO:0005524;GO:0004672;GO:0016021	plasma membrane;protein phosphorylation;protein serine/threonine kinase activity;membrane;defense response;plasmodesma;ATP binding;protein kinase activity;integral component of membrane	-	-	-	-	-	-	Cysteine-rich	Cysteine-rich receptor-like protein kinase 29 OS=Arabidopsis thaliana GN=CRK29 PE=2 SV=1
Gene:Capana02g002138	1272	2.01761	2.25599e-20	1.62314e-18	3.46003	1.26989e-65	6.20353e-64	2.52818	3.75796e-58	1.62579e-56	3.10991	7.31727e-101	2.78179e-99	putative receptor-like serine-threonine protein kinase [Solanum tuberosum]	GO:0016021;GO:0016020;GO:0009506;GO:0006952;GO:0005524;GO:0004672;GO:0004674;GO:0005886;GO:0006468	integral component of membrane;membrane;plasmodesma;defense response;ATP binding;protein kinase activity;protein serine/threonine kinase activity;plasma membrane;protein phosphorylation	-	-	-	-	-	-	Cysteine-rich	Cysteine-rich receptor-like protein kinase 10 OS=Arabidopsis thaliana GN=CRK10 PE=1 SV=3
Gene:Capana02g002139	2001	6.34192	3.80763e-09	1.2222e-07	4.60831	0.000158157	0.000618083	6.09098	1.63556e-28	4.03645e-27	5.20197	2.65935e-19	2.26513e-18	PREDICTED: cysteine-rich receptor-like protein kinase 29 isoform X1 [Capsicum annuum]	-	-	-	-	-	-	-	-	Cysteine-rich	Cysteine-rich receptor-like protein kinase 29 OS=Arabidopsis thaliana GN=CRK29 PE=2 SV=1
Gene:Capana02g002140	2448	4.05206	3.47748e-10	1.26627e-08	4.05137	8.52529e-09	5.53323e-08	5.57898	4.64758e-34	1.32986e-32	4.26995	6.84309e-17	5.29405e-16	PREDICTED: putative receptor-like protein kinase At4g00960 [Capsicum annuum]	-	-	-	-	-	-	-	-	Putative;Cysteine-rich	Putative cysteine-rich receptor-like protein kinase 35 OS=Arabidopsis thaliana GN=CRK35 PE=3 SV=3;Cysteine-rich receptor-like protein kinase 10 OS=Arabidopsis thaliana GN=CRK10 PE=1 SV=3
Gene:Capana02g002145	2270	3.23921	2.1997e-88	7.15063e-86	2.8554	3.67801e-51	1.34436e-49	3.59233	0	0	1.77935	1.15135e-43	1.90585e-42	PREDICTED: putative receptor-like protein kinase At4g00960 [Capsicum annuum]	-	-	-	-	-	-	-	-	Cysteine-rich;Cysteine-rich	Cysteine-rich receptor-like protein kinase 26 OS=Arabidopsis thaliana GN=CRK26 PE=2 SV=1;Cysteine-rich receptor-like protein kinase 10 OS=Arabidopsis thaliana GN=CRK10 PE=1 SV=3
Gene:Capana02g002230	2091	1.65902	1.14415e-25	1.02281e-23	4.04388	7.07385e-173	1.26706e-170	2.82004	3.12537e-207	4.76081e-205	3.21774	0	0	probable WRKY transcription factor 31 [Capsicum annuum] &gt;PREDICTED: probable WRKY transcription factor 31 isoform X1 [Capsicum annuum];ACT80136.1 transcription factor WRKY [Capsicum annuum]	GO:0043565;GO:0003700;GO:0006355	sequence-specific DNA binding;transcription factor activity, sequence-specific DNA binding;regulation of transcription, DNA-templated	-	-	-	-	-	-	WRKY	WRKY transcription factor 6 OS=Arabidopsis thaliana GN=WRKY6 PE=1 SV=1
Gene:Capana02g002290	1326	4.59176	5.2629e-25	4.54567e-23	4.64767	4.67137e-24	7.52498e-23	6.90641	4.55806e-08	4.20157e-07	4.88725	0.000106753	0.000356545	PREDICTED: butyrate--CoA ligase AAE11, peroxisomal-like [Capsicum annuum]	GO:0008152;GO:0003824	metabolic process;catalytic activity	-	-	-	-	-	-	Probable	Probable acyl-activating enzyme 12, peroxisomal OS=Arabidopsis thaliana GN=AAE12 PE=2 SV=1
Gene:Capana02g002296	435	1.85504	8.26894e-76	2.20657e-73	1.50498	2.62011e-24	4.28003e-23	2.42172	2.92575e-203	4.29434e-201	1.45322	3.69491e-50	6.96864e-49	PREDICTED: microsomal glutathione S-transferase 3 [Capsicum annuum]	GO:0005783;GO:0005794;GO:0005635;GO:0016020;GO:0016021;GO:0005773;GO:0004364;GO:0004602	endoplasmic reticulum;Golgi apparatus;nuclear envelope;membrane;integral component of membrane;vacuole;glutathione transferase activity;glutathione peroxidase activity	K00799	GST,gst	http://www.genome.jp/dbget-bin/www_bget?ko:K00799	Glutathione metabolism	ko00480	-	Microsomal	Microsomal glutathione S-transferase 3 OS=Mus musculus GN=Mgst3 PE=1 SV=1
Gene:Capana02g002298	780	2.27794	2.96755e-28	2.96406e-26	2.03239	7.75565e-15	7.94374e-14	3.04502	4.13747e-113	3.23973e-111	2.23631	8.74705e-49	1.61034e-47	PREDICTED: protein YLS9-like [Capsicum annuum]	GO:0016020;GO:0016021	membrane;integral component of membrane	-	-	-	-	-	-	NDR1/HIN1-like	NDR1/HIN1-like protein 6 OS=Arabidopsis thaliana GN=NHL6 PE=1 SV=1
Gene:Capana02g002450	579	1.73346	0.000532926	0.00663292	2.22125	5.64863e-06	2.70904e-05	2.87565	4.34594e-10	4.7992e-09	2.8863	7.68415e-10	4.06964e-09	Plant disease resistance response protein [Cynara cardunculus var. scolymus];PREDICTED: dirigent protein 19-like [Prunus mume]	GO:0009699;GO:0042349	phenylpropanoid biosynthetic process;guiding stereospecific synthesis activity	-	-	-	-	-	-	-	-
Gene:Capana02g002475	1395	5.81107	8.96839e-14	4.33953e-12	10.0561	3.97135e-43	1.18361e-41	7.17566	5.60032e-47	2.04878e-45	8.09271	1.35915e-60	3.07892e-59	PREDICTED: probable acyl-activating enzyme 2 [Capsicum annuum]	GO:0008152;GO:0003824	metabolic process;catalytic activity	-	-	-	-	-	-	Probable	Probable acyl-activating enzyme 1, peroxisomal OS=Arabidopsis thaliana GN=AAE1 PE=2 SV=1
Gene:Capana02g002478	762	3.43502	1.6129e-111	6.6292e-109	4.08585	1.29108e-117	1.29118e-115	4.204	3.37649e-280	7.55626e-278	5.7591	0	0	AAC36359.1 chitinase class II [Capsicum annuum] &gt;acidic endochitinase pcht28 precursor [Capsicum annuum] &gt;AAX20032.1 Chi2 [Capsicum annuum]	GO:0016787;GO:0016798;GO:0005576;GO:0000272;GO:0006952;GO:0005975;GO:0004568;GO:0005615;GO:0008152;GO:0006032;GO:0016998;GO:0009607	hydrolase activity;hydrolase activity, acting on glycosyl bonds;extracellular region;polysaccharide catabolic process;defense response;carbohydrate metabolic process;chitinase activity;extracellular space;metabolic process;chitin catabolic process;cell wall macromolecule catabolic process;response to biotic stimulus	K20547	CHIB	http://www.genome.jp/dbget-bin/www_bget?ko:K20547	MAPK signaling pathway - plant;Amino sugar and nucleotide sugar metabolism	ko04016,ko00520	KOG4742(R)(Predicted chitinase)	Acidic	Acidic endochitinase pcht28 OS=Solanum chilense PE=2 SV=1
Gene:Capana02g002482	789	6.38098	3.61018e-13	1.67002e-11	10.7032	8.01502e-37	2.01935e-35	1.9305	2.03771e-05	0.000136025	7.99321	5.11267e-199	4.16689e-197	PREDICTED: basic endochitinase-like [Capsicum annuum]	GO:0016998;GO:0006032;GO:0008152;GO:0004568;GO:0005975;GO:0016798;GO:0016787	cell wall macromolecule catabolic process;chitin catabolic process;metabolic process;chitinase activity;carbohydrate metabolic process;hydrolase activity, acting on glycosyl bonds;hydrolase activity	K01183	E3.2.1.14	http://www.genome.jp/dbget-bin/www_bget?ko:K01183	Amino sugar and nucleotide sugar metabolism	ko00520	KOG4742(R)(Predicted chitinase)	Basic	Basic endochitinase (Fragment) OS=Solanum lycopersicum GN=CHI14 PE=2 SV=1
Gene:Capana02g002507	1608	1.67465	3.20075e-27	3.06023e-25	1.80931	3.04101e-20	4.15348e-19	2.61266	1.05543e-166	1.27121e-164	2.16678	2.40362e-92	8.35805e-91	PREDICTED: aspartyl protease family protein 1-like [Capsicum annuum]	GO:0006508;GO:0008233;GO:0004190;GO:0016020;GO:0030163;GO:0016021;GO:0016787	proteolysis;peptidase activity;aspartic-type endopeptidase activity;membrane;protein catabolic process;integral component of membrane;hydrolase activity	-	-	-	-	-	-	Aspartyl	Aspartyl protease family protein 1 OS=Arabidopsis thaliana GN=APF1 PE=1 SV=1
Gene:Capana02g002575	912	2.3999	1.10369e-06	2.48996e-05	2.42609	2.72613e-06	1.35978e-05	1.34009	0.000306638	0.00168284	1.27667	0.00187839	0.00525294	PREDICTED: thaumatin-like protein 1b [Capsicum annuum]	GO:0016021;GO:0016020	integral component of membrane;membrane	-	-	-	-	-	-	Thaumatin-like	Thaumatin-like protein 1 OS=Pyrus pyrifolia GN=TL1 PE=1 SV=1
Gene:Capana02g002584	1671	1.60197	0.000212304	0.00297358	2.75102	3.84144e-12	3.29372e-11	2.56351	1.00305e-12	1.33939e-11	1.59094	0.000164783	0.000537393	PREDICTED: calcium-dependent protein kinase 28-like [Capsicum annuum]	GO:0046777;GO:0005886;GO:0006468;GO:0005509;GO:0004674;GO:0005634;GO:0004672;GO:0004683;GO:0005516;GO:0035556;GO:0009738;GO:0005524;GO:0018105;GO:0000166;GO:0005737;GO:0009931	protein autophosphorylation;plasma membrane;protein phosphorylation;calcium ion binding;protein serine/threonine kinase activity;nucleus;protein kinase activity;calmodulin-dependent protein kinase activity;calmodulin binding;intracellular signal transduction;abscisic acid-activated signaling pathway;ATP binding;peptidyl-serine phosphorylation;nucleotide binding;cytoplasm;calcium-dependent protein…	K13412	CPK	http://www.genome.jp/dbget-bin/www_bget?ko:K13412	Plant-pathogen interaction	ko04626	-	Calcium-dependent	Calcium-dependent protein kinase 28 OS=Arabidopsis thaliana GN=CPK28 PE=1 SV=1
Gene:Capana02g002588	306	2.66825	3.44237e-06	7.16904e-05	6.91379	7.46142e-63	3.49783e-61	2.3733	7.21319e-05	0.000442632	5.95454	6.10531e-49	1.12743e-47	PREDICTED: gibberellin-regulated protein 11-like [Capsicum annuum]	-	-	-	-	-	-	-	-	Gibberellin-regulated	Gibberellin-regulated protein 11 OS=Arabidopsis thaliana GN=GASA11 PE=3 SV=1
Gene:Capana02g002653	369	2.93271	0.00572917	0.049216	3.99346	2.72578e-05	0.000119228	3.45385	1.65483e-05	0.000112286	5.08776	5.63688e-14	3.82987e-13	PREDICTED: uncharacterized protein LOC102588089 [Solanum tuberosum]	-	-	-	-	-	-	-	-	-	-
Gene:Capana02g002654	378	3.48433	0.00179821	0.0187903	5.98332	9.80388e-11	7.55822e-10	6.99138	4.1229e-11	4.90553e-10	7.10451	2.64619e-11	1.54669e-10	PREDICTED: uncharacterized protein LOC102587766 [Solanum tuberosum]	-	-	-	-	-	-	-	-	-	-
Gene:Capana02g002689	885	3.09009	2.45374e-09	8.07182e-08	3.30166	1.36337e-09	9.52744e-09	4.05201	2.8835e-18	5.18544e-17	3.29288	3.21888e-10	1.75079e-09	XP_016560615.1 PREDICTED: random slug protein 5-like [Capsicum annuum];PREDICTED: random slug protein 5-like [Capsicum annuum] &gt	GO:0005622;GO:0005215;GO:0006810	intracellular;transporter activity;transport	-	-	-	-	-	KOG1471(I)(Phosphatidylinositol transfer protein SEC14 and related proteins)	CRAL-TRIO	CRAL-TRIO domain-containing protein C23B6.04c OS=Schizosaccharomyces pombe (strain 972 / ATCC 24843) GN=SPCC23B6.04c PE=1 SV=1
Gene:Capana02g002709	999	2.63208	1.30224e-10	4.97494e-09	2.84253	9.45664e-11	7.30304e-10	1.65952	4.27675e-07	3.57338e-06	2.72133	8.19889e-24	8.22566e-23	PREDICTED: epoxide hydrolase 4-like [Capsicum annuum]	GO:0003824	catalytic activity	-	-	-	-	-	-	2-hydroxy-6-oxononadienedioate/2-hydroxy-6-oxononatrienedioate	2-hydroxy-6-oxononadienedioate/2-hydroxy-6-oxononatrienedioate hydrolase OS=Pseudomonas sp. GN=mhpC PE=3 SV=1
Gene:Capana02g002727	819	3.19415	3.16922e-05	0.000546144	6.39822	5.81603e-27	1.05542e-25	3.62503	3.29198e-13	4.52587e-12	4.22665	1.06329e-21	9.88049e-21	PREDICTED: lipid phosphate phosphatase epsilon 2, chloroplastic-like [Capsicum annuum]	GO:0006651;GO:0008195;GO:0009507;GO:0016021;GO:0016020	diacylglycerol biosynthetic process;phosphatidate phosphatase activity;chloroplast;integral component of membrane;membrane	K07252	E3.6.1.43	http://www.genome.jp/dbget-bin/www_bget?ko:K07252	N-Glycan biosynthesis	ko00510	-	Lipid	Lipid phosphate phosphatase epsilon 2, chloroplastic OS=Arabidopsis thaliana GN=LPPE2 PE=1 SV=1
Gene:Capana02g002735	2547	2.40498	6.14903e-20	4.32829e-18	1.04868	0.00325788	0.0100491	3.55182	8.34764e-126	7.31003e-124	1.80915	7.14306e-19	5.9844e-18	PREDICTED: disease resistance RPP13-like protein 4 [Capsicum annuum]	GO:0006952;GO:0043531	defense response;ADP binding	-	-	-	-	-	-	Disease	Disease resistance RPP13-like protein 4 OS=Arabidopsis thaliana GN=RPP13L4 PE=1 SV=2
Gene:Capana02g002800	1431	1.00097	2.13813e-41	3.17242e-39	2.01755	1.3485e-83	9.04097e-82	2.10904	0	0	2.22601	0	0	PREDICTED: probably inactive leucine-rich repeat receptor-like protein kinase At2g25790 [Capsicum annuum]	-	-	-	-	-	-	-	-	Polygalacturonase	Polygalacturonase inhibitor 2 OS=Arabidopsis thaliana GN=PGIP2 PE=2 SV=2
Gene:Capana02g002802	1950	3.2912	5.20565e-24	4.37985e-22	3.38345	1.76392e-22	2.67847e-21	5.22285	2.35166e-123	2.00134e-121	3.72933	1.9693e-47	3.52879e-46	PREDICTED: LEAF RUST 10 DISEASE-RESISTANCE LOCUS RECEPTOR-LIKE PROTEIN KINASE-like 2.4 isoform X1 [Capsicum annuum]	GO:0016020;GO:0005524;GO:0004672;GO:0016021;GO:0000166;GO:0006468;GO:0030247;GO:0004674	membrane;ATP binding;protein kinase activity;integral component of membrane;nucleotide binding;protein phosphorylation;polysaccharide binding;protein serine/threonine kinase activity	-	-	-	-	-	-	LEAF	LEAF RUST 10 DISEASE-RESISTANCE LOCUS RECEPTOR-LIKE PROTEIN KINASE-like 2.5 OS=Arabidopsis thaliana GN=LRK10L-2.5 PE=3 SV=1
Gene:Capana02g002810	2788	1.85182	9.72691e-34	1.15938e-31	2.37073	1.928e-45	6.13739e-44	3.57018	1.37794e-226	2.29155e-224	2.8102	7.92405e-112	3.38105e-110	PREDICTED: LEAF RUST 10 DISEASE-RESISTANCE LOCUS RECEPTOR-LIKE PROTEIN KINASE-like 1.4 isoform X3 [Capsicum annuum];PREDICTED: LEAF RUST 10 DISEASE-RESISTANCE LOCUS RECEPTOR-LIKE PROTEIN KINASE-like 1.4 isoform X1 [Solanum lycopersicum]	GO:0030247;GO:0004674;GO:0006468;GO:0000166;GO:0016021;GO:0004672;GO:0016020;GO:0005524	polysaccharide binding;protein serine/threonine kinase activity;protein phosphorylation;nucleotide binding;integral component of membrane;protein kinase activity;membrane;ATP binding	-	-	-	-	-	-	LEAF;LEAF	LEAF RUST 10 DISEASE-RESISTANCE LOCUS RECEPTOR-LIKE PROTEIN KINASE-like 1.4 OS=Arabidopsis thaliana GN=LRK10L-1.4 PE=2 SV=2;LEAF RUST 10 DISEASE-RESISTANCE LOCUS RECEPTOR-LIKE PROTEIN KINASE-like 1.3 OS=Arabidopsis thaliana GN=LRK10L-1.3 PE=2 SV=1
Gene:Capana02g002900	453	2.1651	3.42988e-14	1.72255e-12	3.60755	5.27563e-38	1.36745e-36	2.87221	1.45804e-47	5.37194e-46	2.0658	1.49422e-18	1.23276e-17	PREDICTED: uncharacterized protein At5g65660 [Capsicum annuum]	GO:0016021;GO:0016020	integral component of membrane;membrane	-	-	-	-	-	-	Uncharacterized	Uncharacterized protein At5g65660 OS=Arabidopsis thaliana GN=At5g65660 PE=2 SV=1
Gene:Capana02g002990	936	1.16445	4.81567e-13	2.20485e-11	7.15251	0	0	1.93429	8.56738e-48	3.17264e-46	5.44873	0	0	PREDICTED: peroxidase 51 [Capsicum annuum]	GO:0020037;GO:0006979;GO:0055114;GO:0042744;GO:0016491;GO:0046872;GO:0004601;GO:0005576	heme binding;response to oxidative stress;oxidation-reduction process;hydrogen peroxide catabolic process;oxidoreductase activity;metal ion binding;peroxidase activity;extracellular region	K00430	E1.11.1.7	http://www.genome.jp/dbget-bin/www_bget?ko:K00430	Phenylpropanoid biosynthesis	ko00940	-	Peroxidase	Peroxidase 51 OS=Arabidopsis thaliana GN=PER51 PE=2 SV=1
Gene:Capana02g003002	1132	2.89454	1.62651e-23	1.34321e-21	3.73299	1.24055e-41	3.56452e-40	4.31458	4.74308e-25	1.05819e-23	4.06966	3.92331e-23	3.83017e-22	PREDICTED: probable protein phosphatase 2C 78 [Capsicum annuum]	GO:0046872;GO:0006470;GO:0004721;GO:0016787;GO:0043169;GO:0004722;GO:0003824	metal ion binding;protein dephosphorylation;phosphoprotein phosphatase activity;hydrolase activity;cation binding;protein serine/threonine phosphatase activity;catalytic activity	-	-	-	-	-	KOG3049(C)(Succinate dehydrogenase, Fe-S protein subunit)	Probable	Probable protein phosphatase 2C 63 OS=Arabidopsis thaliana GN=At4g33920 PE=2 SV=1
Gene:Capana02g003053	1449	1.81271	4.76805e-56	9.216e-54	3.20786	1.05468e-132	1.24907e-130	2.21896	6.41601e-188	8.61504e-186	2.4262	1.38526e-227	1.32212e-225	PREDICTED: probable WRKY transcription factor 7 [Capsicum annuum]	GO:0044212;GO:0043565;GO:0003700;GO:0006355;GO:0005516;GO:0005634	transcription regulatory region DNA binding;sequence-specific DNA binding;transcription factor activity, sequence-specific DNA binding;regulation of transcription, DNA-templated;calmodulin binding;nucleus	-	-	-	-	-	-	Probable	Probable WRKY transcription factor 7 OS=Arabidopsis thaliana GN=WRKY7 PE=2 SV=1
Gene:Capana02g003073	729	5.98845	8.05402e-73	2.04252e-70	5.64767	7.61229e-53	2.9218e-51	7.69934	1.97152e-211	3.0415e-209	4.93667	2.49211e-70	6.54957e-69	PREDICTED: caffeoyl-CoA O-methyltransferase-like [Capsicum annuum]	GO:0046872;GO:0009809;GO:0008168;GO:0032259;GO:0042409;GO:0016740;GO:0009699;GO:0008171	metal ion binding;lignin biosynthetic process;methyltransferase activity;methylation;caffeoyl-CoA O-methyltransferase activity;transferase activity;phenylpropanoid biosynthetic process;O-methyltransferase activity	K00588	E2.1.1.104	http://www.genome.jp/dbget-bin/www_bget?ko:K00588	Phenylalanine metabolism;Flavonoid biosynthesis;Phenylpropanoid biosynthesis;Stilbenoid, diarylheptanoid and gingerol biosynthesis	ko00360,ko00941,ko00940,ko00945	KOG1663(Q)(O-methyltransferase)	Caffeoyl-CoA	Caffeoyl-CoA O-methyltransferase OS=Solanum tuberosum GN=CCOAOMT PE=2 SV=1
Gene:Capana02g003074	1088	5.77727	1.23268e-211	1.02507e-208	5.35136	3.93116e-113	3.72457e-111	7.16282	0	0	5.23148	1.93395e-268	2.24091e-266	PREDICTED: caffeoyl-CoA O-methyltransferase isoform X2 [Capsicum annuum]	GO:0032259;GO:0046872;GO:0009809;GO:0008168;GO:0008171;GO:0009699;GO:0042409;GO:0016740	methylation;metal ion binding;lignin biosynthetic process;methyltransferase activity;O-methyltransferase activity;phenylpropanoid biosynthetic process;caffeoyl-CoA O-methyltransferase activity;transferase activity	K00588	E2.1.1.104	http://www.genome.jp/dbget-bin/www_bget?ko:K00588	Phenylalanine metabolism;Flavonoid biosynthesis;Phenylpropanoid biosynthesis;Stilbenoid, diarylheptanoid and gingerol biosynthesis	ko00360,ko00941,ko00940,ko00945	KOG1663(Q)(O-methyltransferase)	Caffeoyl-CoA	Caffeoyl-CoA O-methyltransferase OS=Solanum tuberosum GN=CCOAOMT PE=2 SV=1
Gene:Capana02g003075	729	2.92596	2.35787e-159	1.45367e-156	1.20484	6.96787e-08	4.14378e-07	4.21914	0	0	3.03985	2.04959e-184	1.51703e-182	PREDICTED: caffeoyl-CoA O-methyltransferase isoform X1 [Capsicum annuum]	GO:0009699;GO:0008171;GO:0042409;GO:0016740;GO:0008168;GO:0009809;GO:0046872;GO:0032259	phenylpropanoid biosynthetic process;O-methyltransferase activity;caffeoyl-CoA O-methyltransferase activity;transferase activity;methyltransferase activity;lignin biosynthetic process;metal ion binding;methylation	K00588	E2.1.1.104	http://www.genome.jp/dbget-bin/www_bget?ko:K00588	Phenylalanine metabolism;Flavonoid biosynthesis;Phenylpropanoid biosynthesis;Stilbenoid, diarylheptanoid and gingerol biosynthesis	ko00360,ko00941,ko00940,ko00945	KOG1663(Q)(O-methyltransferase)	Caffeoyl-CoA	Caffeoyl-CoA O-methyltransferase OS=Solanum tuberosum GN=CCOAOMT PE=2 SV=1
Gene:Capana02g003100	915	3.45098	1.54169e-64	3.32095e-62	4.86176	4.56114e-139	5.82321e-137	4.95171	1.54048e-215	2.41768e-213	4.93995	5.42206e-214	4.773e-212	PREDICTED: heat shock factor protein HSF24 [Capsicum annuum]	GO:0043565;GO:0045892;GO:0003700;GO:0006355;GO:0005634;GO:0003677	sequence-specific DNA binding;negative regulation of transcription, DNA-templated;transcription factor activity, sequence-specific DNA binding;regulation of transcription, DNA-templated;nucleus;DNA binding	K09419	HSFF	http://www.genome.jp/dbget-bin/www_bget?ko:K09419	-	-	KOG0627(K)(Heat shock transcription factor)	Heat	Heat shock factor protein HSF24 OS=Solanum peruvianum GN=HSF24 PE=2 SV=1
Gene:Capana02g003128	1241	5.13642	1.46398e-150	8.72481e-148	8.31196	0	0	7.71378	0	0	6.87375	0	0	AEF30538.1 patatin-like phospholipase 1 [Capsicum annuum];patatin-like protein 3 precursor [Capsicum annuum] &gt	GO:0008152;GO:0006629;GO:0016042;GO:0016020;GO:0005737;GO:0004620;GO:0047372;GO:0016787	metabolic process;lipid metabolic process;lipid catabolic process;membrane;cytoplasm;phospholipase activity;acylglycerol lipase activity;hydrolase activity	-	-	-	-	-	KOG0513(I)(Ca2+-independent phospholipase A2)	Patatin-like	Patatin-like protein 3 OS=Arabidopsis thaliana GN=PLP3 PE=2 SV=2
Gene:Capana02g003134	1041	1.01663	0.000399076	0.00519104	1.73554	2.21234e-10	1.65011e-09	2.62564	3.59564e-33	1.0113e-31	3.33814	3.20568e-65	7.80817e-64	PREDICTED: two-component response regulator-like APRR2 [Capsicum annuum]	GO:0006355;GO:0006351;GO:0003677;GO:0005634	regulation of transcription, DNA-templated;transcription, DNA-templated;DNA binding;nucleus	-	-	-	-	-	-	Transcription	Transcription factor NIGTH1 OS=Oryza sativa subsp. japonica GN=NHO1 PE=1 SV=2
Gene:Capana02g003188	1941	1.33131	1.03066e-18	6.83756e-17	2.00037	4.89938e-38	1.27175e-36	2.46826	3.72037e-169	4.54135e-167	1.24048	2.11132e-28	2.43709e-27	PREDICTED: lysM domain receptor-like kinase 4 [Capsicum annuum]	GO:0006468;GO:0005886;GO:0004672;GO:0045087;GO:0005524;GO:0016020;GO:0008061;GO:0016021	protein phosphorylation;plasma membrane;protein kinase activity;innate immune response;ATP binding;membrane;chitin binding;integral component of membrane	-	-	-	-	-	-	LysM	LysM domain receptor-like kinase 4 OS=Arabidopsis thaliana GN=LYK4 PE=1 SV=1
Gene:Capana02g003201	1224	-1.11833	0.000466383	0.0059222	-2.55587	1.00225e-08	6.47133e-08	-1.53234	0.000135134	0.000789675	-2.62862	1.28381e-07	5.75895e-07	PREDICTED: zinc finger protein CONSTANS-LIKE 2-like [Capsicum annuum]	GO:0009416;GO:0009909;GO:0005622;GO:0008270;GO:0005634	response to light stimulus;regulation of flower development;intracellular;zinc ion binding;nucleus	-	-	-	-	-	-	Zinc	Zinc finger protein CONSTANS-LIKE 2 OS=Arabidopsis thaliana GN=COL2 PE=1 SV=1
Gene:Capana02g003370	2256	1.32852	5.73878e-13	2.61411e-11	1.37717	2.31031e-11	1.87296e-10	3.09117	2.95298e-134	2.77351e-132	1.92769	4.77911e-36	6.72338e-35	PREDICTED: uncharacterized protein LOC107860532 [Capsicum annuum]	GO:0016021;GO:0005622;GO:0005840;GO:0016020;GO:0042254;GO:0022625;GO:0003723;GO:0006412;GO:0003735	integral component of membrane;intracellular;ribosome;membrane;ribosome biogenesis;cytosolic large ribosomal subunit;RNA binding;translation;structural constituent of ribosome	-	-	-	-	-	-	-	-
Gene:Capana02g003377	2478	1.13834	1.63282e-06	3.5908e-05	2.63325	8.32152e-38	2.14767e-36	2.94199	7.0262e-51	2.7568e-49	3.216	2.36109e-63	5.58228e-62	PREDICTED: G-type lectin S-receptor-like serine/threonine-protein kinase At4g27290 isoform X1 [Capsicum annuum]	-	-	-	-	-	-	-	-	G-type	G-type lectin S-receptor-like serine/threonine-protein kinase At4g27290 OS=Arabidopsis thaliana GN=At4g27290 PE=3 SV=4
Gene:Capana02g003386	1077	2.8967	5.42475e-10	1.92821e-08	5.59958	4.87704e-46	1.57337e-44	4.78739	1.31934e-37	4.07423e-36	6.43472	2.95508e-77	8.56029e-76	PREDICTED: aldose 1-epimerase-like [Capsicum annuum]	GO:0004034;GO:0019318;GO:0030246;GO:0003824;GO:0005975;GO:0016853	aldose 1-epimerase activity;hexose metabolic process;carbohydrate binding;catalytic activity;carbohydrate metabolic process;isomerase activity	K01785	galM,GALM	http://www.genome.jp/dbget-bin/www_bget?ko:K01785	Galactose metabolism;Glycolysis / Gluconeogenesis	ko00052,ko00010	-	Aldose	Aldose 1-epimerase OS=Sus scrofa GN=GALM PE=2 SV=1
Gene:Capana02g003418	2076	2.81891	2.90094e-63	6.17451e-61	1.70756	4.46964e-13	4.08532e-12	3.98371	5.08843e-304	1.25494e-301	2.93114	3.63227e-120	1.66965e-118	PREDICTED: uncharacterized protein LOC107860565 [Capsicum annuum]	-	-	-	-	-	-	-	-	-	-
Gene:Capana02g003525	1983	1.08651	5.41077e-16	3.06136e-14	1.755	9.93663e-37	2.49999e-35	1.53076	7.55017e-47	2.75376e-45	1.40394	8.4257e-36	1.17849e-34	PREDICTED: cysteine-rich receptor-like protein kinase 42 [Capsicum annuum]	-	-	-	-	-	-	-	-	Cysteine-rich	Cysteine-rich receptor-like protein kinase 42 OS=Arabidopsis thaliana GN=CRK42 PE=2 SV=1
Gene:Capana02g003591	742	1.47812	8.59895e-17	5.15044e-15	3.25721	4.20783e-87	2.95311e-85	3.43396	9.62538e-145	9.74745e-143	2.92986	5.78967e-92	2.00171e-90	PREDICTED: uncharacterized protein LOC107860718 [Capsicum annuum]	-	-	-	-	-	-	-	-	-	-
Gene:Capana02g003614	1350	4.41592	2.69737e-126	1.26911e-123	4.28462	1.00176e-87	7.08575e-86	5.34807	1.15194e-276	2.48585e-274	5.08447	1.04368e-241	1.07841e-239	PREDICTED: lysine histidine transporter 1-like [Capsicum annuum]	GO:0016021;GO:0043090;GO:0016020;GO:0015171;GO:0005886;GO:0003333	integral component of membrane;amino acid import;membrane;amino acid transmembrane transporter activity;plasma membrane;amino acid transmembrane transport	-	-	-	-	-	-	Lysine	Lysine histidine transporter 1 OS=Arabidopsis thaliana GN=LHT1 PE=1 SV=1
Gene:Capana02g003629	795	4.8217	8.85959e-22	6.79831e-20	3.05959	1.89732e-06	9.63321e-06	5.91852	8.66485e-90	5.43487e-88	3.25004	2.05813e-17	1.62908e-16	PREDICTED: probable adenylate kinase 7, mitochondrial [Capsicum annuum]	GO:0016301;GO:0016740;GO:0006139;GO:0019205;GO:0005524;GO:0016310	kinase activity;transferase activity;nucleobase-containing compound metabolic process;nucleobase-containing compound kinase activity;ATP binding;phosphorylation	K00939	adk,AK	http://www.genome.jp/dbget-bin/www_bget?ko:K00939	Thiamine metabolism;Purine metabolism	ko00730,ko00230	KOG3079(F)(Uridylate kinase/adenylate kinase)	Probable	Probable adenylate kinase 7, mitochondrial OS=Arabidopsis thaliana GN=At3g01820 PE=2 SV=1
Gene:Capana02g003710	1143	2.27187	2.02612e-22	1.60288e-20	3.38264	3.07143e-53	1.18904e-51	3.30638	2.38954e-115	1.90396e-113	2.95663	1.77885e-76	5.11216e-75	PREDICTED: glycerophosphodiester phosphodiesterase GDPD1, chloroplastic-like [Capsicum annuum]	GO:0030643;GO:0009536;GO:0008081;GO:0000287;GO:0006629;GO:0008889;GO:0046475	cellular phosphate ion homeostasis;plastid;phosphoric diester hydrolase activity;magnesium ion binding;lipid metabolic process;glycerophosphodiester phosphodiesterase activity;glycerophospholipid catabolic process	-	-	-	-	-	KOG2421(R)(Predicted starch-binding protein)	Glycerophosphodiester	Glycerophosphodiester phosphodiesterase GDPD1, chloroplastic OS=Arabidopsis thaliana GN=GDPD1 PE=1 SV=1
Gene:Capana03g000033	2867	2.51171	9.59605e-26	8.6215e-24	1.10274	0.000944202	0.00323753	3.22718	4.12083e-64	1.91534e-62	2.47545	7.40042e-31	9.09517e-30	PREDICTED: glutamate receptor 2.8-like [Capsicum annuum]	GO:0006810;GO:0004970;GO:0016021;GO:0006811;GO:0016020	transport;ionotropic glutamate receptor activity;integral component of membrane;ion transport;membrane	K05387	GRIP	http://www.genome.jp/dbget-bin/www_bget?ko:K05387	-	-	KOG1052(PET)(Glutamate-gated kainate-type ion channel receptor subunit GluR5 and related subunits)	Glutamate;Glutamate	Glutamate receptor 2.2 OS=Arabidopsis thaliana GN=GLR2.2 PE=2 SV=1;Glutamate receptor 2.8 OS=Arabidopsis thaliana GN=GLR2.8 PE=2 SV=2
Gene:Capana03g000062	810	3.19279	2.27349e-09	7.5204e-08	5.71106	3.51008e-41	9.96635e-40	5.11033	1.51528e-123	1.30487e-121	3.97042	8.2404e-59	1.80582e-57	PREDICTED: RING-H2 finger protein ATL60-like [Capsicum annuum]	GO:0016021;GO:0016020;GO:0046872;GO:0008270	integral component of membrane;membrane;metal ion binding;zinc ion binding	-	-	-	-	-	-	RING-H2	RING-H2 finger protein ATL60 OS=Arabidopsis thaliana GN=ATL60 PE=2 SV=1
Gene:Capana03g000102	1391	2.93922	0	0	2.26002	9.29807e-86	6.37635e-84	5.24992	0	0	3.45705	0	0	cytochrome P450 [Capsicum chinense]	GO:0016709;GO:0016021;GO:0046872;GO:0016020;GO:0005506;GO:0016705;GO:0044550;GO:0055114;GO:0016491;GO:0004497;GO:0020037	oxidoreductase activity, acting on paired donors, with incorporation or reduction of molecular oxygen, NAD(P)H as one donor, and incorporation of one atom of oxygen;integral component of membrane;metal ion binding;membrane;iron ion binding;oxidoreductase activity, acting on paired donors, with incorporation or reduction of molecular oxygen;secondary metabolite biosynthetic process;oxidation-reduc…	-	-	-	-	-	-	Flavonoid	Flavonoid 3&apos;-monooxygenase OS=Petunia hybrida GN=CYP75B2 PE=2 SV=1
Gene:Capana03g000252	2039	1.33273	4.4666e-05	0.000739429	2.12569	6.26867e-13	5.67063e-12	3.64555	2.34495e-102	1.65396e-100	1.71618	4.04619e-12	2.47925e-11	PREDICTED: LOW QUALITY PROTEIN: NADP-dependent malic enzyme, chloroplastic-like [Capsicum annuum]	GO:0016491;GO:0055114;GO:0051287;GO:0004471;GO:0006108;GO:0046872;GO:0004470	oxidoreductase activity;oxidation-reduction process;NAD binding;malate dehydrogenase (decarboxylating) (NAD+) activity;malate metabolic process;metal ion binding;malic enzyme activity	K00029	E1.1.1.40,maeB	http://www.genome.jp/dbget-bin/www_bget?ko:K00029	Pyruvate metabolism;Carbon fixation in photosynthetic organisms;Carbon metabolism	ko00620,ko00710,ko01200	KOG1257(C)(NADP+-dependent malic enzyme)	NADP-dependent;NADP-dependent	NADP-dependent malic enzyme, chloroplastic OS=Flaveria pringlei GN=MODA PE=2 SV=1;NADP-dependent malic enzyme, chloroplastic (Fragment) OS=Solanum lycopersicum PE=2 SV=1
Gene:Capana03g000253	4431	1.30679	6.85941e-24	5.75771e-22	3.03888	2.64087e-59	1.15809e-57	3.0673	2.04794e-161	2.36453e-159	4.02317	0	0	PREDICTED: ABC transporter G family member 36-like [Capsicum annuum]	GO:0016887;GO:0042626;GO:0006810;GO:0005886;GO:0000166;GO:0016021;GO:0016020;GO:0005524	ATPase activity;ATPase activity, coupled to transmembrane movement of substances;transport;plasma membrane;nucleotide binding;integral component of membrane;membrane;ATP binding	-	-	-	-	-	KOG0065(Q)(Pleiotropic drug resistance proteins (PDR1-15), ABC superfamily)	ABC	ABC transporter G family member 36 OS=Arabidopsis thaliana GN=ABCG36 PE=1 SV=1
Gene:Capana03g000261	906	3.13883	7.43267e-09	2.28724e-07	3.10575	9.53893e-08	5.5915e-07	2.60143	8.88061e-11	1.02928e-09	2.01528	9.94963e-06	3.74796e-05	PREDICTED: protein transport protein SEC13 homolog B-like [Capsicum annuum]	-	-	K14004	SEC13	http://www.genome.jp/dbget-bin/www_bget?ko:K14004	Protein processing in endoplasmic reticulum;RNA transport	ko04141,ko03013	KOG2445(YU)(Nuclear pore complex component (sc Seh1))	Protein	Protein transport protein SEC13 homolog B OS=Arabidopsis thaliana GN=SEC13B PE=1 SV=1
Gene:Capana03g000350	996	-1.28223	1.78722e-13	8.55519e-12	-3.20224	1.31158e-32	2.88989e-31	-1.07952	9.3927e-17	1.56275e-15	-1.77094	1.4734e-33	1.95169e-32	PREDICTED: uncharacterized protein LOC107861880 [Capsicum annuum]	-	-	-	-	-	-	-	-	-	-
Gene:Capana03g000357	960	1.0571	1.25214e-34	1.56553e-32	1.74069	5.0941e-55	2.03368e-53	1.69912	1.82229e-106	1.32928e-104	1.76761	7.4939e-112	3.20128e-110	PREDICTED: caffeoylshikimate esterase [Capsicum annuum]	GO:0042542;GO:0016787;GO:0016298;GO:0004622;GO:0016020;GO:0009506;GO:0003846;GO:0090430;GO:0006979;GO:0006629;GO:0005886;GO:0046686	response to hydrogen peroxide;hydrolase activity;lipase activity;lysophospholipase activity;membrane;plasmodesma;2-acylglycerol O-acyltransferase activity;caffeoyl-CoA: alcohol caffeoyl transferase activity;response to oxidative stress;lipid metabolic process;plasma membrane;response to cadmium ion	K18368	CSE	http://www.genome.jp/dbget-bin/www_bget?ko:K18368	Phenylpropanoid biosynthesis	ko00940	-	Caffeoylshikimate	Caffeoylshikimate esterase OS=Arabidopsis thaliana GN=CSE PE=1 SV=1
Gene:Capana03g000440	366	1.69327	0.00316176	0.030173	3.71249	7.83821e-16	8.53855e-15	1.9308	0.000149654	0.000867952	3.62668	1.18972e-20	1.06225e-19	PREDICTED: uncharacterized protein LOC107865843 [Capsicum annuum]	-	-	-	-	-	-	-	-	-	-
Gene:Capana03g000448	588	5.18601	0	0	5.70978	5.29661e-220	1.4898e-217	6.13418	0	0	6.60832	0	0	PREDICTED: cucumber peeling cupredoxin-like [Capsicum annuum]	GO:0009055	electron carrier activity	-	-	-	-	-	-	Cucumber	Cucumber peeling cupredoxin OS=Cucumis sativus PE=1 SV=3
Gene:Capana03g000473	1083	2.78324	1.03562e-14	5.38249e-13	5.69717	4.86391e-87	3.4003e-85	4.92126	1.57256e-102	1.11133e-100	4.74396	4.25247e-91	1.45362e-89	PREDICTED: probable WRKY transcription factor 40 [Capsicum annuum]	GO:0003700;GO:0006355;GO:0043565	transcription factor activity, sequence-specific DNA binding;regulation of transcription, DNA-templated;sequence-specific DNA binding	-	-	-	-	-	-	Probable	Probable WRKY transcription factor 40 OS=Arabidopsis thaliana GN=WRKY40 PE=1 SV=1
Gene:Capana03g000549	1308	2.03501	7.51048e-82	2.18341e-79	3.19323	9.98948e-163	1.61279e-160	1.80886	1.11921e-72	5.81314e-71	3.63572	0	0	XP_016562979.1 PREDICTED: shikimate O-hydroxycinnamoyltransferase [Capsicum annuum] &gt;shikimate O-hydroxycinnamoyltransferase [Capsicum annuum] &gt;ACF17657.1 putative hydroxycinnamoyl transferase [Capsicum annuum];XP_016562978.1 PREDICTED: shikimate O-hydroxycinnamoyltransferase [Capsicum annuum] &gt	GO:0016740;GO:0016747;GO:0016746;GO:0047172	transferase activity;transferase activity, transferring acyl groups other than amino-acyl groups;transferase activity, transferring acyl groups;shikimate O-hydroxycinnamoyltransferase activity	K13065	E2.3.1.133,HCT	http://www.genome.jp/dbget-bin/www_bget?ko:K13065	Flavonoid biosynthesis;Phenylpropanoid biosynthesis;Stilbenoid, diarylheptanoid and gingerol biosynthesis	ko00941,ko00940,ko00945	-	Shikimate	Shikimate O-hydroxycinnamoyltransferase OS=Nicotiana tabacum GN=HST PE=1 SV=1
Gene:Capana03g000578	1629	2.28895	3.52994e-102	1.34281e-99	3.50153	2.56783e-171	4.42342e-169	3.55439	0	0	3.69295	0	0	4-coumarate--CoA ligase 1 [Capsicum annuum] &gt;ACF17632.1 putative 4-coumarate-CoA ligase 2 [Capsicum annuum]	GO:0008152;GO:0016874;GO:0009698;GO:0003824;GO:0016207;GO:0005524;GO:0000166	metabolic process;ligase activity;phenylpropanoid metabolic process;catalytic activity;4-coumarate-CoA ligase activity;ATP binding;nucleotide binding	K01904	4CL	http://www.genome.jp/dbget-bin/www_bget?ko:K01904	Phenylalanine metabolism;Phenylpropanoid biosynthesis;Ubiquinone and other terpenoid-quinone biosynthesis	ko00360,ko00940,ko00130	KOG1176(I)(Acyl-CoA synthetase)	4-coumarate--CoA	4-coumarate--CoA ligase 1 OS=Nicotiana tabacum GN=4CL1 PE=2 SV=1
Gene:Capana03g000595	3776	1.8465	1.66601e-136	8.6338e-134	2.11868	6.34722e-74	3.63305e-72	3.85935	0	0	3.04848	0	0	PREDICTED: respiratory burst oxidase homolog protein C [Capsicum annuum]	GO:0005509;GO:0016491;GO:0055114;GO:0050664;GO:0046872;GO:0016020;GO:0004601;GO:0016021	calcium ion binding;oxidoreductase activity;oxidation-reduction process;oxidoreductase activity, acting on NAD(P)H, oxygen as acceptor;metal ion binding;membrane;peroxidase activity;integral component of membrane	K13447	RBOH	http://www.genome.jp/dbget-bin/www_bget?ko:K13447	MAPK signaling pathway - plant;Plant-pathogen interaction	ko04016,ko04626	KOG0039(PQ)(Ferric reductase, NADH/NADPH oxidase and related proteins)	Respiratory	Respiratory burst oxidase homolog protein C OS=Solanum tuberosum GN=RBOHC PE=1 SV=2
Gene:Capana03g000629	855	3.12017	0.00227832	0.0229359	6.43678	2.50497e-16	2.79561e-15	2.93169	0.000670347	0.00345161	6.40216	1.43838e-24	1.48497e-23	PREDICTED: ethylene-responsive transcription factor ERF113 [Capsicum annuum]	GO:0005634;GO:0003677;GO:0006351;GO:0006355;GO:0003700	nucleus;DNA binding;transcription, DNA-templated;regulation of transcription, DNA-templated;transcription factor activity, sequence-specific DNA binding	-	-	-	-	-	-	Ethylene-responsive	Ethylene-responsive transcription factor ERF114 OS=Arabidopsis thaliana GN=ERF114 PE=1 SV=1
Gene:Capana03g000669	444	4.42661	1.27762e-25	1.13928e-23	2.98867	2.3013e-08	1.43843e-07	4.51274	3.27388e-40	1.06259e-38	4.00791	4.54063e-27	5.0407e-26	PREDICTED: uncharacterized protein LOC107865871 [Capsicum annuum]	-	-	-	-	-	-	-	-	-	-
Gene:Capana03g000715	1753	1.96938	9.44166e-43	1.43057e-40	2.1276	8.10942e-33	1.7978e-31	3.24065	0	0	1.77678	2.33513e-87	7.64356e-86	PREDICTED: protein SAR DEFICIENT 1-like [Capsicum annuum];PREDICTED: protein SAR DEFICIENT 1-like isoform X2 [Capsicum annuum]	GO:0006950;GO:0005516	response to stress;calmodulin binding	-	-	-	-	-	-	Calmodulin-binding;Protein	Calmodulin-binding protein 60 B OS=Arabidopsis thaliana GN=CBP60B PE=2 SV=1;Protein SAR DEFICIENT 1 OS=Arabidopsis thaliana GN=SARD1 PE=1 SV=1
Gene:Capana03g000768	639	7.06914	4.63747e-08	1.28548e-06	5.3349	0.000990697	0.00338214	5.55517	3.51217e-17	5.95558e-16	4.01032	1.01493e-07	4.59258e-07	PREDICTED: glutathione S-transferase U9-like [Nicotiana attenuata] &gt;OIT22221.1 glutathione s-transferase u9 [Nicotiana attenuata]	-	-	K00799	GST,gst	http://www.genome.jp/dbget-bin/www_bget?ko:K00799	Glutathione metabolism	ko00480	-	Glutathione	Glutathione S-transferase U9 OS=Arabidopsis thaliana GN=GSTU9 PE=2 SV=1
Gene:Capana03g000774	807	-1.22955	8.15415e-30	8.60106e-28	-1.72682	2.49934e-20	3.42796e-19	-1.33427	5.50308e-41	1.80551e-39	-2.41069	3.09384e-92	1.07478e-90	PREDICTED: chitin-binding lectin 1-like [Capsicum annuum]	GO:0008061	chitin binding	K20547	CHIB	http://www.genome.jp/dbget-bin/www_bget?ko:K20547	MAPK signaling pathway - plant;Amino sugar and nucleotide sugar metabolism	ko04016,ko00520	-	Endochitinase	Endochitinase A OS=Nicotiana tabacum GN=CHN48 PE=1 SV=2
Gene:Capana03g000788	1086	3.63462	0.000125556	0.00187068	9.08204	7.17712e-35	1.71124e-33	4.02468	1.15977e-15	1.82334e-14	8.86349	4.24338e-105	1.69306e-103	PREDICTED: lichenase [Capsicum annuum]	-	-	-	-	-	-	-	-	Lichenase	Lichenase OS=Nicotiana plumbaginifolia GN=GN1 PE=2 SV=3
Gene:Capana03g000795	717	4.81033	3.05073e-16	1.75101e-14	3.41429	1.57536e-06	8.09098e-06	6.83603	4.1501e-113	3.24263e-111	4.46206	1.00172e-36	1.42921e-35	PREDICTED: probable calcium-binding protein CML30 [Capsicum annuum]	GO:0005509	calcium ion binding	K02183	CALM	http://www.genome.jp/dbget-bin/www_bget?ko:K02183	MAPK signaling pathway - plant;Phosphatidylinositol signaling system;Plant-pathogen interaction	ko04016,ko04070,ko04626	-	-	-
Gene:Capana03g000796	792	4.69668	0.00115567	0.0129462	6.72721	1.0832e-07	6.31349e-07	7.28938	3.00134e-09	3.09707e-08	5.72029	1.8659e-05	6.82046e-05	PREDICTED: probable E3 ubiquitin-protein ligase RNF217 [Capsicum annuum]	GO:0000151;GO:0046872;GO:0042787;GO:0000209;GO:0031624;GO:0032436;GO:0005737;GO:0061630;GO:0016567;GO:0008270;GO:0004842	ubiquitin ligase complex;metal ion binding;protein ubiquitination involved in ubiquitin-dependent protein catabolic process;protein polyubiquitination;ubiquitin conjugating enzyme binding;positive regulation of proteasomal ubiquitin-dependent protein catabolic process;cytoplasm;ubiquitin protein ligase activity;protein ubiquitination;zinc ion binding;ubiquitin-protein transferase activity	K11975	RNF144	http://www.genome.jp/dbget-bin/www_bget?ko:K11975	-	-	KOG1812(O)(Predicted E3 ubiquitin ligase)	ATP-dependent	ATP-dependent RNA helicase DEAH12, chloroplastic OS=Arabidopsis thaliana GN=At5g10370 PE=3 SV=1
Gene:Capana03g000831	3285	1.23801	1.10714e-17	6.92115e-16	2.67406	4.27119e-75	2.49231e-73	3.8316	0	0	3.22707	7.28983e-195	5.68575e-193	PREDICTED: probable LRR receptor-like serine/threonine-protein kinase At1g74360 [Capsicum annuum]	GO:0016301;GO:0006468;GO:0016740;GO:0004674;GO:0004672;GO:0016310;GO:0005524;GO:0016020;GO:0000166;GO:0016021	kinase activity;protein phosphorylation;transferase activity;protein serine/threonine kinase activity;protein kinase activity;phosphorylation;ATP binding;membrane;nucleotide binding;integral component of membrane	-	-	-	-	-	-	Probable	Probable LRR receptor-like serine/threonine-protein kinase At1g74360 OS=Arabidopsis thaliana GN=At1g74360 PE=1 SV=1
Gene:Capana03g000932	927	4.05766	1.03053e-19	7.1692e-18	4.07314	1.30608e-14	1.31901e-13	6.03151	2.05382e-123	1.75612e-121	3.38265	1.24299e-24	1.28618e-23	PREDICTED: protein ASC1 isoform X2 [Capsicum annuum]	GO:0016021;GO:0050291;GO:0016020;GO:0005783;GO:0005789;GO:0006629;GO:0046513	integral component of membrane;sphingosine N-acyltransferase activity;membrane;endoplasmic reticulum;endoplasmic reticulum membrane;lipid metabolic process;ceramide biosynthetic process	K04710	CERS	http://www.genome.jp/dbget-bin/www_bget?ko:K04710	Sphingolipid metabolism	ko00600	KOG1607(U)(Protein transporter of the TRAM (translocating chain-associating membrane) superfamily)	Protein	Protein ASC1 OS=Solanum lycopersicum GN=Asc-1 PE=2 SV=2
Gene:Capana03g000947	1458	2.14818	6.22531e-86	1.93569e-83	4.16745	0	0	3.76823	0	0	3.82737	0	0	PREDICTED: enolase 1, chloroplastic [Capsicum annuum]	GO:0009570;GO:0009735;GO:0000287;GO:0010090;GO:0004634;GO:0006096;GO:0000015;GO:0009507	chloroplast stroma;response to cytokinin;magnesium ion binding;trichome morphogenesis;phosphopyruvate hydratase activity;glycolytic process;phosphopyruvate hydratase complex;chloroplast	K01689	ENO,eno	http://www.genome.jp/dbget-bin/www_bget?ko:K01689	RNA degradation;Glycolysis / Gluconeogenesis;Biosynthesis of amino acids;Carbon metabolism	ko03018,ko00010,ko01230,ko01200	KOG2670(G)(Enolase)	Enolase	Enolase 1, chloroplastic OS=Arabidopsis thaliana GN=ENO1 PE=1 SV=1
Gene:Capana03g000978	1392	1.14533	8.54163e-05	0.00132854	1.03163	0.00200462	0.00647168	2.03494	1.48217e-17	2.56368e-16	1.83995	1.96589e-13	1.29705e-12	PREDICTED: UDP-glycosyltransferase 90A1-like [Capsicum annuum]	GO:0008152;GO:0016740;GO:0052696;GO:0008194;GO:0016758;GO:0016757;GO:0009813;GO:0043231	metabolic process;transferase activity;flavonoid glucuronidation;UDP-glycosyltransferase activity;transferase activity, transferring hexosyl groups;transferase activity, transferring glycosyl groups;flavonoid biosynthetic process;intracellular membrane-bounded organelle	-	-	-	-	-	-	UDP-glycosyltransferase	UDP-glycosyltransferase 90A1 OS=Arabidopsis thaliana GN=UGT90A1 PE=2 SV=1
Gene:Capana03g001056	2228	1.15756	1.38452e-14	7.12341e-13	1.07785	4.85051e-09	3.23634e-08	3.091	5.26424e-214	8.19097e-212	1.04132	5.21925e-12	3.1787e-11	PREDICTED: hydroxyproline O-galactosyltransferase GALT6-like isoform X1 [Capsicum annuum];PREDICTED: hydroxyproline O-galactosyltransferase GALT6-like isoform X2 [Capsicum annuum]	GO:0016740;GO:0030246;GO:0016757;GO:0016020;GO:0005794;GO:0016021;GO:0006486;GO:0008378	transferase activity;carbohydrate binding;transferase activity, transferring glycosyl groups;membrane;Golgi apparatus;integral component of membrane;protein glycosylation;galactosyltransferase activity	-	-	-	-	-	KOG2287(G)(Galactosyltransferases)	Hydroxyproline	Hydroxyproline O-galactosyltransferase GALT6 OS=Arabidopsis thaliana GN=GALT6 PE=2 SV=2
Gene:Capana03g001099	975	7.0565	4.68918e-08	1.2988e-06	7.35115	1.38281e-08	8.79286e-08	6.97166	1.5634e-20	3.05221e-19	6.47987	1.895e-17	1.5029e-16	transcription factor WRKY72 [Solanum lycopersicum]	GO:0006355;GO:0003700;GO:0043565	regulation of transcription, DNA-templated;transcription factor activity, sequence-specific DNA binding;sequence-specific DNA binding	-	-	-	-	-	-	Probable	Probable WRKY transcription factor 72 OS=Arabidopsis thaliana GN=WRKY72 PE=2 SV=1
Gene:Capana03g001100	501	5.01696	0.000327369	0.00436957	5.74198	2.46785e-05	0.000108711	4.6387	2.35014e-16	3.83275e-15	3.94342	2.65683e-10	1.45424e-09	PREDICTED: probable WRKY transcription factor 61 [Solanum tuberosum]	GO:0006355;GO:0003700;GO:0043565	regulation of transcription, DNA-templated;transcription factor activity, sequence-specific DNA binding;sequence-specific DNA binding	-	-	-	-	-	-	-	-
Gene:Capana03g001104	3218	2.18506	6.8127e-120	3.08365e-117	1.57221	5.36176e-35	1.28522e-33	4.63141	0	0	2.91216	0	0	PREDICTED: ABC transporter A family member 2-like [Capsicum annuum]	-	-	-	-	-	-	-	KOG0059(IR)(Lipid exporter ABCA1 and related proteins, ABC superfamily)	ABC	ABC transporter A family member 2 OS=Arabidopsis thaliana GN=ABCA2 PE=2 SV=1
Gene:Capana03g001117	726	2.3011	2.2812e-17	1.41616e-15	2.03149	3.4375e-10	2.534e-09	2.44757	7.75598e-39	2.45577e-37	2.54212	5.1584e-39	7.7532e-38	PREDICTED: uncharacterized protein LOC107014413 [Solanum pennellii]	-	-	-	-	-	-	-	-	-	-
Gene:Capana03g001154	1008	4.73948	6.88488e-26	6.24847e-24	7.74553	5.87674e-80	3.6669e-78	7.00303	1.49008e-115	1.19517e-113	6.87025	5.90352e-110	2.48098e-108	PREDICTED: uncharacterized protein LOC107862547 [Capsicum annuum]	-	-	-	-	-	-	-	-	-	-
Gene:Capana03g001209	1068	1.66698	2.18435e-06	4.70248e-05	2.72594	3.66477e-16	4.05478e-15	2.94133	8.48496e-57	3.59782e-55	2.36356	5.96588e-28	6.79556e-27	PREDICTED: E3 ubiquitin-protein ligase ATL31-like [Capsicum annuum]	GO:0008270;GO:0046872;GO:0016020;GO:0016021	zinc ion binding;metal ion binding;membrane;integral component of membrane	K10664	ATL6S	http://www.genome.jp/dbget-bin/www_bget?ko:K10664	-	-	-	E3	E3 ubiquitin-protein ligase ATL31 OS=Arabidopsis thaliana GN=ATL31 PE=1 SV=2
Gene:Capana03g001237	609	5.82903	1.43153e-07	3.68794e-06	5.10465	1.76622e-05	7.95265e-05	4.37498	1.8118e-12	2.37559e-11	5.19305	2.61971e-19	2.23189e-18	PREDICTED: high-affinity nitrate transporter 3.2-like [Capsicum annuum]	GO:0015706;GO:0010167;GO:0016021;GO:0016020	nitrate transport;response to nitrate;integral component of membrane;membrane	-	-	-	-	-	-	High-affinity	High-affinity nitrate transporter 3.2 OS=Arabidopsis thaliana GN=NRT3.2 PE=2 SV=1
Gene:Capana03g001242	480	7.05116	1.11681e-08	3.37573e-07	6.52993	3.28773e-07	1.82526e-06	4.69934	1.31196e-14	1.9622e-13	5.68121	9.94068e-24	9.92918e-23	high-affinity nitrate transporter 3.2-like precursor [Capsicum annuum] &gt;AAM12786.1 unknown [Capsicum annuum]	GO:0016021;GO:0016020;GO:0010167;GO:0015706	integral component of membrane;membrane;response to nitrate;nitrate transport	-	-	-	-	-	-	High-affinity	High-affinity nitrate transporter-activating protein 2.1 OS=Oryza sativa subsp. japonica GN=NAR2.1 PE=1 SV=1
Gene:Capana03g001317	1953	3.52428	0.000199078	0.00280703	5.0509	2.73669e-09	1.8622e-08	6.46469	3.95709e-29	9.99723e-28	6.22562	1.76063e-26	1.91813e-25	PREDICTED: cysteine-rich receptor-like protein kinase 15 [Capsicum annuum]	GO:0004672;GO:0016020;GO:0005524;GO:0009506;GO:0006952;GO:0016021;GO:0005886;GO:0006468;GO:0004674	protein kinase activity;membrane;ATP binding;plasmodesma;defense response;integral component of membrane;plasma membrane;protein phosphorylation;protein serine/threonine kinase activity	-	-	-	-	-	-	Cysteine-rich	Cysteine-rich receptor-like protein kinase 8 OS=Arabidopsis thaliana GN=CRK8 PE=3 SV=2
Gene:Capana03g001469	1123	1.72278	2.77469e-55	5.24959e-53	5.45669	0	0	1.83551	1.68431e-108	1.25129e-106	2.3315	6.33795e-189	4.82909e-187	AltName: Full=Wound-induced proteinase inhibitor II;RecName: Full=Wound-induced proteinase inhibitor 2;Pin-II type proteinase inhibitor 49 [Capsicum annuum];Pin-II type proteinase inhibitor 7 [Capsicum annuum] &gt;AAB94771.1 wound-induced proteinase inhibitor II precursor [Capsicum annuum]; Flags: Precursor &gt;AFR54389.1 Pin-II type proteinase inhibitor 32 [Capsicum annuum]	-	-	-	-	-	-	-	-	Wound-induced	Wound-induced proteinase inhibitor 2 OS=Capsicum annuum GN=PIN2 PE=2 SV=1
Gene:Capana03g001471	600	5.71974	4.35767e-19	2.9345e-17	9.8945	8.53257e-58	3.58876e-56	4.32946	1.93923e-32	5.34033e-31	2.40478	7.98114e-07	3.33902e-06	PREDICTED: proteinase inhibitor type-2-like [Capsicum annuum] &gt;AIT75805.1 Pin-II type proteinase inhibitor 69 [Capsicum annuum]	GO:0004867	serine-type endopeptidase inhibitor activity	-	-	-	-	-	-	Proteinase	Proteinase inhibitor type-2 CEVI57 OS=Solanum lycopersicum GN=CEVI57 PE=2 SV=1
Gene:Capana03g001484	606	1.223	8.19552e-06	0.000159878	5.68175	4.2078e-192	9.40953e-190	3.75242	1.01379e-82	5.8995e-81	6.62584	0	0	PREDICTED: kunitz-type trypsin inhibitor alpha chain-like [Capsicum annuum]	GO:0004866	endopeptidase inhibitor activity	-	-	-	-	-	-	Kunitz	Kunitz trypsin inhibitor 2 OS=Arabidopsis thaliana GN=KTI2 PE=2 SV=1
Gene:Capana03g001489	627	1.20848	8.27792e-05	0.00129202	5.3885	4.79114e-159	7.3716e-157	4.08568	3.88659e-124	3.36287e-122	7.41688	0	0	PREDICTED: miraculin-like [Capsicum annuum]	GO:0004866	endopeptidase inhibitor activity	-	-	-	-	-	-	Kunitz	Kunitz trypsin inhibitor 2 OS=Arabidopsis thaliana GN=KTI2 PE=2 SV=1
Gene:Capana03g001614	1086	4.21255	8.40749e-71	2.03132e-68	6.66565	2.33798e-178	4.38408e-176	7.14936	0	0	5.37833	1.253e-216	1.11382e-214	PREDICTED: mitochondrial phosphate carrier protein 3, mitochondrial-like [Capsicum annuum]	GO:0006412;GO:0003735;GO:0006810;GO:0016020;GO:0016021	translation;structural constituent of ribosome;transport;membrane;integral component of membrane	K15102	SLC25A3,PHC,PIC	http://www.genome.jp/dbget-bin/www_bget?ko:K15102	-	-	KOG0767(C)(Mitochondrial phosphate carrier protein)	Mitochondrial	Mitochondrial phosphate carrier protein 3, mitochondrial OS=Arabidopsis thaliana GN=MPT3 PE=1 SV=1
Gene:Capana03g001641	1086	4.11877	8.06069e-12	3.40289e-10	6.45272	1.27861e-35	3.11672e-34	6.28209	4.87047e-20	9.31298e-19	8.6404	7.25085e-40	1.1143e-38	PREDICTED: trans-resveratrol di-O-methyltransferase-like [Capsicum annuum]	GO:0046983;GO:0008168;GO:0008757;GO:0032259;GO:0019438;GO:0008171;GO:0016740	protein dimerization activity;methyltransferase activity;S-adenosylmethionine-dependent methyltransferase activity;methylation;aromatic compound biosynthetic process;O-methyltransferase activity;transferase activity	-	-	-	-	-	-	Trans-resveratrol	Trans-resveratrol di-O-methyltransferase OS=Vitis vinifera GN=ROMT PE=1 SV=2
Gene:Capana03g001659	1305	1.4113	2.70623e-06	5.726e-05	1.9408	4.1035e-11	3.26205e-10	3.55139	2.48665e-60	1.10751e-58	2.74024	2.84288e-27	3.17151e-26	PREDICTED: probable protein S-acyltransferase 7 isoform X1 [Capsicum annuum]	GO:0046872;GO:0016020;GO:0019706;GO:0016021;GO:0016740;GO:0008270;GO:0016746	metal ion binding;membrane;protein-cysteine S-palmitoyltransferase activity;integral component of membrane;transferase activity;zinc ion binding;transferase activity, transferring acyl groups	K16675	ZDHHC9_14_18	http://www.genome.jp/dbget-bin/www_bget?ko:K16675	-	-	KOG1311(R)(DHHC-type Zn-finger proteins)	Probable	Probable protein S-acyltransferase 7 OS=Arabidopsis thaliana GN=PAT07 PE=1 SV=1
Gene:Capana03g001707	612	1.55308	3.8614e-10	1.39753e-08	3.38154	4.81725e-57	1.9958e-55	1.95319	3.97051e-21	7.91352e-20	1.99316	9.85265e-21	8.81658e-20	PREDICTED: putative gamma-glutamylcyclotransferase At3g02910 [Capsicum annuum]	-	-	K19761	GGACT	http://www.genome.jp/dbget-bin/www_bget?ko:K19761	-	-	-	Putative	Putative gamma-glutamylcyclotransferase At3g02910 OS=Arabidopsis thaliana GN=At3g02910 PE=2 SV=2
Gene:Capana03g001732	1038	2.88577	1.64639e-57	3.27064e-55	4.35238	1.49043e-141	1.95127e-139	2.63954	4.57436e-56	1.92389e-54	3.17508	1.18195e-113	5.17092e-112	PREDICTED: 4-coumarate--CoA ligase 2-like [Capsicum annuum]	GO:0003824;GO:0008152;GO:0016021;GO:0016020	catalytic activity;metabolic process;integral component of membrane;membrane	K01904	4CL	http://www.genome.jp/dbget-bin/www_bget?ko:K01904	Phenylalanine metabolism;Phenylpropanoid biosynthesis;Ubiquinone and other terpenoid-quinone biosynthesis	ko00360,ko00940,ko00130	KOG1176(I)(Acyl-CoA synthetase)	4-coumarate--CoA	4-coumarate--CoA ligase 2 OS=Glycine max PE=2 SV=2
Gene:Capana03g001733	627	2.29352	2.68486e-19	1.84271e-17	3.95527	1.64161e-58	7.01103e-57	2.39791	1.29608e-25	2.94227e-24	3.00178	3.1997e-46	5.58454e-45	PREDICTED: 4-coumarate--CoA ligase 2-like [Capsicum annuum]	GO:0003824;GO:0008152;GO:0016021;GO:0016020	catalytic activity;metabolic process;integral component of membrane;membrane	K01904	4CL	http://www.genome.jp/dbget-bin/www_bget?ko:K01904	Phenylalanine metabolism;Phenylpropanoid biosynthesis;Ubiquinone and other terpenoid-quinone biosynthesis	ko00360,ko00940,ko00130	KOG1176(I)(Acyl-CoA synthetase)	4-coumarate--CoA	4-coumarate--CoA ligase 2 OS=Glycine max PE=2 SV=2
Gene:Capana03g001811	1086	1.66958	8.25221e-112	3.43119e-109	1.65254	7.09554e-50	2.51438e-48	1.6167	3.44418e-162	4.00209e-160	1.76086	2.26001e-215	1.99917e-213	caffeic acid O-methyltransferase [Capsicum chinense] &gt;BAR88176.1 caffeic acid O-methyltransferase [Capsicum chinense]	GO:0019438;GO:0009699;GO:0033799;GO:0008171;GO:0005634;GO:0047763;GO:0016740;GO:0051555;GO:0005886;GO:0046983;GO:0005737;GO:0008757;GO:0005829;GO:0009809;GO:0008168;GO:0030744;GO:0009506;GO:0030755;GO:0032259	aromatic compound biosynthetic process;phenylpropanoid biosynthetic process;myricetin 3'-O-methyltransferase activity;O-methyltransferase activity;nucleus;caffeate O-methyltransferase activity;transferase activity;flavonol biosynthetic process;plasma membrane;protein dimerization activity;cytoplasm;S-adenosylmethionine-dependent methyltransferase activity;cytosol;lignin biosynthetic process;methy…	K13066	E2.1.1.68,COMT	http://www.genome.jp/dbget-bin/www_bget?ko:K13066	Phenylpropanoid biosynthesis	ko00940	-	Caffeic	Caffeic acid 3-O-methyltransferase OS=Capsicum annuum GN=COMT PE=2 SV=2
Gene:Capana03g001812	1014	1.42123	2.85124e-05	0.000495889	2.66053	5.92734e-17	6.85959e-16	2.17961	9.00421e-18	1.57624e-16	2.61605	5.47377e-28	6.24482e-27	PREDICTED: protein DOWNY MILDEW RESISTANCE 6 [Capsicum annuum]	GO:0016491;GO:0055114;GO:0046872;GO:0051213	oxidoreductase activity;oxidation-reduction process;metal ion binding;dioxygenase activity	-	-	-	-	-	-	Protein	Protein DOWNY MILDEW RESISTANCE 6 OS=Arabidopsis thaliana GN=DMR6 PE=1 SV=1
Gene:Capana03g001826	577	1.28545	0.00112135	0.0126251	2.61853	8.8279e-14	8.44397e-13	3.04295	3.78381e-50	1.45934e-48	1.35673	2.58768e-07	1.13181e-06	PREDICTED: uncharacterized protein LOC107863008 [Capsicum annuum]	-	-	-	-	-	-	-	-	-	-
Gene:Capana03g001834	903	6.48218	1.79874e-33	2.0951e-31	5.11077	5.24639e-16	5.77103e-15	7.62558	2.16153e-240	3.84137e-238	4.62044	1.29513e-66	3.23719e-65	PREDICTED: lignin-forming anionic peroxidase-like [Capsicum annuum]	GO:0005576;GO:0004601;GO:0046872;GO:0006979;GO:0016491;GO:0055114;GO:0042744;GO:0020037	extracellular region;peroxidase activity;metal ion binding;response to oxidative stress;oxidoreductase activity;oxidation-reduction process;hydrogen peroxide catabolic process;heme binding	K00430	E1.11.1.7	http://www.genome.jp/dbget-bin/www_bget?ko:K00430	Phenylpropanoid biosynthesis	ko00940	-	Lignin-forming	Lignin-forming anionic peroxidase OS=Nicotiana sylvestris PE=2 SV=1
Gene:Capana03g001836	1017	7.08428	5.78655e-36	7.5242e-34	5.96465	4.60513e-21	6.57148e-20	8.46697	8.18826e-138	7.91619e-136	6.16701	1.7735e-66	4.4207e-65	PREDICTED: lignin-forming anionic peroxidase-like [Capsicum annuum]	GO:0004601;GO:0005576;GO:0046872;GO:0042744;GO:0055114;GO:0016491;GO:0006979;GO:0020037	peroxidase activity;extracellular region;metal ion binding;hydrogen peroxide catabolic process;oxidation-reduction process;oxidoreductase activity;response to oxidative stress;heme binding	K00430	E1.11.1.7	http://www.genome.jp/dbget-bin/www_bget?ko:K00430	Phenylpropanoid biosynthesis	ko00940	-	Lignin-forming	Lignin-forming anionic peroxidase OS=Nicotiana sylvestris PE=2 SV=1
Gene:Capana03g001837	932	8.08584	4.42828e-28	4.39851e-26	6.55369	3.25421e-17	3.8238e-16	8.07967	1.33937e-277	2.92515e-275	5.66587	3.90248e-119	1.78031e-117	PREDICTED: lignin-forming anionic peroxidase-like [Capsicum annuum]	GO:0046872;GO:0004601;GO:0005576;GO:0020037;GO:0055114;GO:0042744;GO:0016491;GO:0006979	metal ion binding;peroxidase activity;extracellular region;heme binding;oxidation-reduction process;hydrogen peroxide catabolic process;oxidoreductase activity;response to oxidative stress	K00430	E1.11.1.7	http://www.genome.jp/dbget-bin/www_bget?ko:K00430	Phenylpropanoid biosynthesis	ko00940	-	Lignin-forming	Lignin-forming anionic peroxidase OS=Nicotiana sylvestris PE=2 SV=1
Gene:Capana03g001838	969	7.03811	1.51166e-35	1.95141e-33	5.77856	1.0136e-19	1.34809e-18	7.92468	6.35938e-222	1.02925e-219	5.17551	2.65285e-79	7.87989e-78	ABF48527.1 cell wall peroxidase [Capsicum annuum] &gt;lignin-forming anionic peroxidase-like precursor [Capsicum annuum] &gt;ABG73021.1 cell wall peroxidase [Capsicum annuum]	GO:0004601;GO:0005576;GO:0046872;GO:0006979;GO:0042744;GO:0055114;GO:0016491;GO:0020037	peroxidase activity;extracellular region;metal ion binding;response to oxidative stress;hydrogen peroxide catabolic process;oxidation-reduction process;oxidoreductase activity;heme binding	K00430	E1.11.1.7	http://www.genome.jp/dbget-bin/www_bget?ko:K00430	Phenylpropanoid biosynthesis	ko00940	-	Lignin-forming	Lignin-forming anionic peroxidase OS=Nicotiana sylvestris PE=2 SV=1
Gene:Capana03g001852	852	7.42051	4.87619e-18	3.13039e-16	7.55431	3.28149e-18	4.05991e-17	7.49001	2.2236e-123	1.89681e-121	6.53226	8.73091e-90	2.92655e-88	PREDICTED: uncharacterized protein At5g23160-like [Capsicum annuum]	GO:0016021;GO:0016020	integral component of membrane;membrane	-	-	-	-	-	-	Uncharacterized	Uncharacterized protein At5g23160 OS=Arabidopsis thaliana GN=At5g23160 PE=2 SV=1
Gene:Capana03g001876	1716	1.69514	4.04092e-12	1.73672e-10	1.30264	3.81959e-05	0.00016336	3.45911	2.11924e-42	7.16707e-41	3.5984	9.60818e-47	1.69819e-45	PREDICTED: disease resistance protein RPP13-like [Capsicum annuum]	-	-	-	-	-	-	-	-	Disease	Disease resistance protein RPP13 OS=Arabidopsis thaliana GN=RPP13 PE=2 SV=2
Gene:Capana03g001954	3371	1.67273	2.46955e-49	4.12645e-47	2.48511	5.15749e-73	2.92879e-71	2.16598	2.98468e-164	3.5132e-162	1.63704	4.01791e-76	1.14651e-74	PREDICTED: U-box domain-containing protein 44-like [Capsicum annuum] &gt;XP_016564319.1 PREDICTED: U-box domain-containing protein 44-like [Capsicum annuum] &gt;XP_016564318.1 PREDICTED: U-box domain-containing protein 44-like [Capsicum annuum] &gt;XP_016564320.1 PREDICTED: U-box domain-containing protein 44-like [Capsicum annuum]	GO:0016567;GO:0004842	protein ubiquitination;ubiquitin-protein transferase activity	-	-	-	-	-	-	U-box	U-box domain-containing protein 44 OS=Arabidopsis thaliana GN=PUB44 PE=1 SV=1
Gene:Capana03g002005	1823	2.36609	3.16947e-21	2.39607e-19	2.29466	7.91232e-17	9.08378e-16	1.37637	9.59827e-09	9.49974e-08	1.47043	2.84342e-09	1.4409e-08	PREDICTED: calcineurin B-like protein 7 isoform X2 [Capsicum annuum]	GO:0005509	calcium ion binding	K06268	PPP3R,CNB	http://www.genome.jp/dbget-bin/www_bget?ko:K06268	-	-	KOG0044(T)(Ca2+ sensor (EF-Hand superfamily));KOG0034(T)(Ca2+/calmodulin-dependent protein phosphatase (calcineurin subunit B), EF-Hand superfamily protein)	Calcineurin	Calcineurin B-like protein 4 OS=Arabidopsis thaliana GN=CBL4 PE=1 SV=3
Gene:Capana03g002038	1169	4.69553	1.00539e-33	1.19438e-31	7.3851	7.36718e-96	5.88117e-94	6.89417	1.14721e-147	1.19859e-145	6.21563	2.82336e-113	1.22926e-111	PREDICTED: GDSL esterase/lipase At4g10955-like [Capsicum annuum]	GO:0006629;GO:0016787	lipid metabolic process;hydrolase activity	-	-	-	-	-	-	GDSL	GDSL esterase/lipase At4g10955 OS=Arabidopsis thaliana GN=At4g10955 PE=2 SV=1
Gene:Capana03g002072	1098	6.11189	1.92273e-08	5.61708e-07	3.62569	0.0105783	0.0289577	6.97097	5.36849e-11	6.3294e-10	4.58128	0.000192177	0.000621202	PREDICTED: probable WRKY transcription factor 30 [Capsicum annuum]	GO:0043565;GO:0003700;GO:0006355	sequence-specific DNA binding;transcription factor activity, sequence-specific DNA binding;regulation of transcription, DNA-templated	-	-	-	-	-	-	Probable	Probable WRKY transcription factor 41 OS=Arabidopsis thaliana GN=WRKY41 PE=2 SV=2
Gene:Capana03g002085	888	1.00038	0.000102603	0.00156589	-1.87943	3.90535e-05	0.00016683	2.52699	4.21866e-27	1.00028e-25	-1.31165	0.0057637	0.0148422	PREDICTED: hevamine-A [Capsicum annuum] &gt;AAN37393.1 class III chitinase [Capsicum annuum];AAN37389.1 class III chitinase [Capsicum annuum] &gt;AAN37391.1 class III chitinase [Capsicum annuum] &gt	GO:0016787;GO:0016798;GO:0004553;GO:0008152;GO:0005975;GO:0004568	hydrolase activity;hydrolase activity, acting on glycosyl bonds;hydrolase activity, hydrolyzing O-glycosyl compounds;metabolic process;carbohydrate metabolic process;chitinase activity	K01183	E3.2.1.14	http://www.genome.jp/dbget-bin/www_bget?ko:K01183	Amino sugar and nucleotide sugar metabolism	ko00520	-	Hevamine-A	Hevamine-A OS=Hevea brasiliensis PE=1 SV=2
Gene:Capana03g002206	828	7.12811	9.04821e-114	3.85174e-111	2.59196	4.7528e-07	2.59108e-06	6.69185	1.83791e-99	1.2716e-97	5.27733	1.4398e-53	2.89783e-52	PREDICTED: peroxidase P7-like isoform X1 [Capsicum annuum] &gt;XP_016564564.1 PREDICTED: peroxidase P7-like isoform X2 [Capsicum annuum]	GO:0004601;GO:0005576;GO:0046872;GO:0006979;GO:0055114;GO:0042744;GO:0016491;GO:0020037	peroxidase activity;extracellular region;metal ion binding;response to oxidative stress;oxidation-reduction process;hydrogen peroxide catabolic process;oxidoreductase activity;heme binding	K00430	E1.11.1.7	http://www.genome.jp/dbget-bin/www_bget?ko:K00430	Phenylpropanoid biosynthesis	ko00940	-	Peroxidase	Peroxidase 52 OS=Arabidopsis thaliana GN=PER52 PE=2 SV=1
Gene:Capana03g002330	2379	3.92329	0.000214378	0.00300028	3.39143	0.00765953	0.0217019	3.90309	2.30172e-11	2.78433e-10	3.67835	1.05157e-09	5.51051e-09	PREDICTED: G-type lectin S-receptor-like serine/threonine-protein kinase RLK1 [Capsicum annuum]	GO:0000166;GO:0016021;GO:0004672;GO:0016020;GO:0016310;GO:0005524;GO:0048544;GO:0004674;GO:0016301;GO:0016740;GO:0006468	nucleotide binding;integral component of membrane;protein kinase activity;membrane;phosphorylation;ATP binding;recognition of pollen;protein serine/threonine kinase activity;kinase activity;transferase activity;protein phosphorylation	-	-	-	-	-	-	G-type	G-type lectin S-receptor-like serine/threonine-protein kinase LECRK1 OS=Oryza sativa subsp. japonica GN=LECRK1 PE=2 SV=1
Gene:Capana03g002331	2325	2.30001	2.78843e-07	6.85753e-06	2.76534	1.64319e-10	1.23869e-09	3.60756	2.14916e-24	4.71075e-23	4.19207	4.38296e-36	6.17564e-35	PREDICTED: G-type lectin S-receptor-like serine/threonine-protein kinase RLK1 [Capsicum annuum]	GO:0004674;GO:0048544;GO:0006468;GO:0016740;GO:0005886;GO:0016301;GO:0016021;GO:0000166;GO:0005524;GO:0016310;GO:0016020;GO:0004672	protein serine/threonine kinase activity;recognition of pollen;protein phosphorylation;transferase activity;plasma membrane;kinase activity;integral component of membrane;nucleotide binding;ATP binding;phosphorylation;membrane;protein kinase activity	-	-	-	-	-	-	G-type	G-type lectin S-receptor-like serine/threonine-protein kinase LECRK3 OS=Oryza sativa subsp. japonica GN=LECRK3 PE=3 SV=2
Gene:Capana03g002526	612	-1.34804	1.61273e-05	0.000296188	-4.92535	1.12395e-12	9.96202e-12	-1.23493	0.000105612	0.000630576	-2.5154	2.54573e-09	1.29493e-08	PREDICTED: 21 kDa protein-like [Capsicum annuum]	GO:0004857	enzyme inhibitor activity	-	-	-	-	-	-	Pectinesterase	Pectinesterase inhibitor 11 OS=Arabidopsis thaliana GN=PMEI11 PE=2 SV=1
Gene:Capana03g002635	903	3.02169	4.89201e-15	2.59923e-13	4.09294	1.67079e-29	3.33815e-28	5.45604	2.34526e-215	3.66487e-213	4.48765	2.05873e-130	1.02704e-128	AHA15410.1 WRKY70 [Capsicum annuum];probable WRKY transcription factor 70 [Capsicum annuum] &gt	GO:0003700;GO:0006355;GO:0043565;GO:0003677	transcription factor activity, sequence-specific DNA binding;regulation of transcription, DNA-templated;sequence-specific DNA binding;DNA binding	-	-	-	-	-	-	Probable	Probable WRKY transcription factor 70 OS=Arabidopsis thaliana GN=WRKY70 PE=2 SV=1
Gene:Capana03g003377	1429	2.21334	6.9362e-40	9.92099e-38	4.40287	1.88692e-164	3.10204e-162	4.43759	1.08236e-256	2.07618e-254	5.11215	0	0	PREDICTED: cytochrome P450 94A2-like [Capsicum annuum]	GO:0016021;GO:0016020;GO:0046872;GO:0055114;GO:0016491;GO:0005506;GO:0016705;GO:0004497;GO:0020037	integral component of membrane;membrane;metal ion binding;oxidation-reduction process;oxidoreductase activity;iron ion binding;oxidoreductase activity, acting on paired donors, with incorporation or reduction of molecular oxygen;monooxygenase activity;heme binding	K13407	CYP94A1	http://www.genome.jp/dbget-bin/www_bget?ko:K13407	Cutin, suberine and wax biosynthesis	ko00073	-	Cytochrome;Cytochrome	Cytochrome P450 94A1 OS=Vicia sativa GN=CYP94A1 PE=2 SV=2;Cytochrome P450 94A2 OS=Vicia sativa GN=CYP94A2 PE=2 SV=1
Gene:Capana03g003391	1461	2.08174	0.000104847	0.00159333	9.47315	3.41408e-172	6.05504e-170	3.27458	6.62168e-24	1.42894e-22	6.06469	7.76223e-127	3.76364e-125	PREDICTED: cytochrome P450 82C4-like [Capsicum annuum]	GO:0097007;GO:0097008;GO:0020037;GO:0004497;GO:0046246;GO:0016491;GO:0055114;GO:0044550;GO:0016705;GO:0005506;GO:0016020;GO:0046872;GO:0016021;GO:0016709	4,8,12-trimethyltrideca-1,3,7,11-tetraene synthase activity;(3E)-4,8-dimethyl-1,3,7-nonatriene synthase activity;heme binding;monooxygenase activity;terpene biosynthetic process;oxidoreductase activity;oxidation-reduction process;secondary metabolite biosynthetic process;oxidoreductase activity, acting on paired donors, with incorporation or reduction of molecular oxygen;iron ion binding;membrane…	K17961	CYP82G1	http://www.genome.jp/dbget-bin/www_bget?ko:K17961	Diterpenoid biosynthesis	ko00904	-	Cytochrome	Cytochrome P450 82C4 OS=Arabidopsis thaliana GN=CYP82C4 PE=2 SV=1
Gene:Capana03g003488	1038	1.47848	7.15442e-09	2.21304e-07	3.97219	4.00511e-88	2.86672e-86	1.57621	5.07135e-12	6.45111e-11	3.36396	8.68165e-86	2.8013e-84	gibberellin receptor GID1B-like [Capsicum annuum] &gt;ALY05369.1 putative gibberellin receptor GID1b.2 [Capsicum annuum]	GO:0016787;GO:0008152	hydrolase activity;metabolic process	K14493	GID1	http://www.genome.jp/dbget-bin/www_bget?ko:K14493	Plant hormone signal transduction	ko04075	KOG1515(V)(Arylacetamide deacetylase)	Gibberellin	Gibberellin receptor GID1B OS=Arabidopsis thaliana GN=GID1B PE=1 SV=1
Gene:Capana03g003586	1608	1.62625	4.30619e-12	1.84851e-10	1.69966	1.77486e-10	1.33348e-09	1.42278	4.45861e-08	4.11409e-07	1.56687	7.77641e-10	4.1161e-09	PREDICTED: protein indeterminate-domain 2-like [Capsicum annuum]	GO:0046872;GO:0003676	metal ion binding;nucleic acid binding	-	-	-	-	-	-	Zinc	Zinc finger protein NUTCRACKER OS=Arabidopsis thaliana GN=NUC PE=2 SV=1
Gene:Capana03g003639	2572	5.93775	3.67166e-11	1.47851e-09	4.06862	0.000147318	0.000579279	6.89931	3.93086e-52	1.56604e-50	3.2596	8.70888e-08	3.96005e-07	PREDICTED: LOW QUALITY PROTEIN: wall-associated receptor kinase 5-like [Capsicum annuum]	GO:0005886;GO:0005509;GO:0006468;GO:0004674;GO:0030247;GO:0007166;GO:0004672;GO:0016020;GO:0005524;GO:0016021	plasma membrane;calcium ion binding;protein phosphorylation;protein serine/threonine kinase activity;polysaccharide binding;cell surface receptor signaling pathway;protein kinase activity;membrane;ATP binding;integral component of membrane	-	-	-	-	-	-	Wall-associated	Wall-associated receptor kinase 5 OS=Arabidopsis thaliana GN=WAK5 PE=2 SV=1
Gene:Capana03g003654	1518	-1.02196	6.64531e-23	5.32787e-21	-2.91248	1.02966e-67	5.23599e-66	-1.23945	2.04339e-25	4.60702e-24	-1.95439	4.50493e-45	7.67425e-44	PREDICTED: endoglucanase 17 [Capsicum annuum]	GO:0008152;GO:0003824;GO:0005975;GO:0016798;GO:0000272;GO:0004553;GO:0008810;GO:0030245;GO:0016787	metabolic process;catalytic activity;carbohydrate metabolic process;hydrolase activity, acting on glycosyl bonds;polysaccharide catabolic process;hydrolase activity, hydrolyzing O-glycosyl compounds;cellulase activity;cellulose catabolic process;hydrolase activity	-	-	-	-	-	-	Endoglucanase	Endoglucanase 17 OS=Arabidopsis thaliana GN=At4g02290 PE=2 SV=1
Gene:Capana03g003664	1473	1.01283	8.34845e-28	8.15639e-26	2.80069	1.55532e-146	2.14545e-144	1.75629	6.83224e-111	5.19279e-109	2.49791	1.15347e-246	1.21258e-244	XP_016565807.1 PREDICTED: fumarate hydratase 1, mitochondrial-like [Capsicum annuum];PREDICTED: fumarate hydratase 1, mitochondrial-like [Capsicum annuum] &gt;XP_016565806.1 PREDICTED: fumarate hydratase 1, mitochondrial-like [Capsicum annuum] &gt	GO:0045239;GO:0005829;GO:0006106;GO:0003824;GO:0016829;GO:0005739;GO:0006099;GO:0006108;GO:0004333;GO:0051262	tricarboxylic acid cycle enzyme complex;cytosol;fumarate metabolic process;catalytic activity;lyase activity;mitochondrion;tricarboxylic acid cycle;malate metabolic process;fumarate hydratase activity;protein tetramerization	K01679	E4.2.1.2B,fumC	http://www.genome.jp/dbget-bin/www_bget?ko:K01679	Citrate cycle (TCA cycle);Pyruvate metabolism;Carbon metabolism	ko00020,ko00620,ko01200	KOG1317(C)(Fumarase)	Fumarate	Fumarate hydratase 1, mitochondrial OS=Arabidopsis thaliana GN=FUM1 PE=1 SV=2
Gene:Capana03g003724	2352	5.37442	1.45601e-16	8.57727e-15	6.98066	2.85578e-29	5.62147e-28	7.7606	5.65026e-62	2.56376e-60	6.14812	4.4746e-36	6.30232e-35	PREDICTED: LOW QUALITY PROTEIN: uncharacterized protein LOC107865520 [Capsicum annuum]	GO:0048544;GO:0004674;GO:0005886;GO:0016740;GO:0006468;GO:0016301;GO:0016021;GO:0000166;GO:0016020;GO:0005524;GO:0016310;GO:0004672	recognition of pollen;protein serine/threonine kinase activity;plasma membrane;transferase activity;protein phosphorylation;kinase activity;integral component of membrane;nucleotide binding;membrane;ATP binding;phosphorylation;protein kinase activity	K00276	AOC3,AOC2,tynA	http://www.genome.jp/dbget-bin/www_bget?ko:K00276	Glycine, serine and threonine metabolism;Phenylalanine metabolism;Tyrosine metabolism;Isoquinoline alkaloid biosynthesis;Tropane, piperidine and pyridine alkaloid biosynthesis;beta-Alanine metabolism	ko00260,ko00360,ko00350,ko00950,ko00960,ko00410	-	G-type	G-type lectin S-receptor-like serine/threonine-protein kinase LECRK1 OS=Oryza sativa subsp. japonica GN=LECRK1 PE=2 SV=1
Gene:Capana03g003725	2355	4.48597	3.70718e-12	1.59713e-10	5.4596	1.78827e-16	2.01009e-15	8.84411	1.40978e-13	1.9926e-12	9.51763	1.28836e-15	9.40734e-15	PREDICTED: G-type lectin S-receptor-like serine/threonine-protein kinase RLK1 [Capsicum annuum]	GO:0016301;GO:0006468;GO:0016740;GO:0005886;GO:0004674;GO:0048544;GO:0004672;GO:0016310;GO:0005524;GO:0000166	kinase activity;protein phosphorylation;transferase activity;plasma membrane;protein serine/threonine kinase activity;recognition of pollen;protein kinase activity;phosphorylation;ATP binding;nucleotide binding	-	-	-	-	-	-	G-type	G-type lectin S-receptor-like serine/threonine-protein kinase LECRK1 OS=Oryza sativa subsp. japonica GN=LECRK1 PE=2 SV=1
Gene:Capana03g003736	2002	1.67468	4.66034e-49	7.71501e-47	3.56936	2.29475e-190	5.00715e-188	3.67789	0	0	4.84269	0	0	PREDICTED: sugar transport protein 13 isoform X1 [Capsicum annuum] &gt;XP_016565880.1 PREDICTED: sugar transport protein 13 isoform X2 [Capsicum annuum]	GO:0022891;GO:0009506;GO:0009679;GO:0016020;GO:0022857;GO:0008643;GO:0005351;GO:0015145;GO:0055085;GO:0005887;GO:0016021;GO:0005355;GO:0005886;GO:0005215;GO:0015749;GO:0005358;GO:0046323;GO:0006810;GO:0035428	substrate-specific transmembrane transporter activity;plasmodesma;hexose:proton symporter activity;membrane;transmembrane transporter activity;carbohydrate transport;sugar:proton symporter activity;monosaccharide transmembrane transporter activity;transmembrane transport;integral component of plasma membrane;integral component of membrane;glucose transmembrane transporter activity;plasma membrane…	-	-	-	-	-	-	Sugar	Sugar transport protein 13 OS=Arabidopsis thaliana GN=STP13 PE=1 SV=2
Gene:Capana03g003769	624	2.45611	3.26512e-06	6.83573e-05	3.86598	9.90583e-18	1.19959e-16	4.66407	2.38014e-52	9.53477e-51	2.59795	2.07611e-10	1.14519e-09	PREDICTED: uncharacterized N-acetyltransferase YoaA-like [Capsicum annuum]	GO:0008080	N-acetyltransferase activity	-	-	-	-	-	-	Uncharacterized	Uncharacterized N-acetyltransferase YoaA OS=Bacillus subtilis (strain 168) GN=yoaA PE=3 SV=2
Gene:Capana03g003770	816	1.92778	6.5518e-14	3.20931e-12	3.00307	3.45064e-34	8.04619e-33	3.51922	5.89861e-151	6.38353e-149	1.55675	1.94213e-16	1.47112e-15	PREDICTED: uncharacterized N-acetyltransferase p20-like [Capsicum annuum]	GO:0008080;GO:0006474	N-acetyltransferase activity;N-terminal protein amino acid acetylation	-	-	-	-	-	-	Uncharacterized	Uncharacterized N-acetyltransferase p20 OS=Bacillus licheniformis GN=p20 PE=4 SV=1
Gene:Capana03g003822	639	1.40178	2.40248e-07	5.96996e-06	1.25983	3.15789e-05	0.000136684	2.26742	1.05184e-27	2.52706e-26	2.1993	3.70214e-28	4.24365e-27	PREDICTED: uncharacterized protein LOC107864176 [Capsicum annuum]	GO:0016020;GO:0016021	membrane;integral component of membrane	-	-	-	-	-	-	-	-
Gene:Capana03g003830	837	1.61504	3.4027e-05	0.000582729	5.17933	1.56257e-85	1.06346e-83	3.29774	3.29004e-64	1.53116e-62	4.42277	1.58006e-150	9.25777e-149	ACB30359.1 myb-related transcription factor [Capsicum annuum];myb-related protein Myb4-like [Capsicum annuum] &gt	GO:0003677	DNA binding	K09422	MYBP	http://www.genome.jp/dbget-bin/www_bget?ko:K09422	-	-	-	Transcription	Transcription factor MYB15 OS=Arabidopsis thaliana GN=MYB15 PE=1 SV=1
Gene:Capana03g003899	2336	2.22724	1.09009e-54	2.03018e-52	1.7773	9.08329e-26	1.57148e-24	1.89315	2.00553e-41	6.66439e-40	3.33288	1.76131e-184	1.30633e-182	PREDICTED: protein NRT1/ PTR FAMILY 5.2-like isoform X1 [Capsicum annuum] &gt;XP_016566029.1 PREDICTED: protein NRT1/ PTR FAMILY 5.2-like isoform X2 [Capsicum annuum]	GO:0005215;GO:0006810;GO:0016020;GO:0016021	transporter activity;transport;membrane;integral component of membrane	K14638	SLC15A3_4,PHT	http://www.genome.jp/dbget-bin/www_bget?ko:K14638	-	-	-	Protein	Protein NRT1/ PTR FAMILY 5.2 OS=Arabidopsis thaliana GN=NPF5.2 PE=2 SV=1
Gene:Capana03g004013	4686	2.77614	1.80081e-139	9.46963e-137	6.24798	1.05048e-254	3.89902e-252	5.80872	0	0	5.36537	0	0	PREDICTED: pleiotropic drug resistance protein 1 [Capsicum annuum]	GO:0005524;GO:0016020;GO:0016021;GO:0000166;GO:0005886;GO:0006810;GO:0042626;GO:0016887	ATP binding;membrane;integral component of membrane;nucleotide binding;plasma membrane;transport;ATPase activity, coupled to transmembrane movement of substances;ATPase activity	-	-	-	-	-	KOG0065(Q)(Pleiotropic drug resistance proteins (PDR1-15), ABC superfamily)	Pleiotropic	Pleiotropic drug resistance protein 1 OS=Nicotiana plumbaginifolia GN=PDR1 PE=1 SV=1
Gene:Capana03g004014	4326	1.77805	1.11081e-276	1.52771e-273	1.77123	7.70949e-36	1.88691e-34	3.35675	0	0	2.25628	0	0	PREDICTED: pleiotropic drug resistance protein 1 [Capsicum annuum]	GO:0016020;GO:0005524;GO:0016021;GO:0000166;GO:0005886;GO:0006810;GO:0042626;GO:0016887	membrane;ATP binding;integral component of membrane;nucleotide binding;plasma membrane;transport;ATPase activity, coupled to transmembrane movement of substances;ATPase activity	-	-	-	-	-	KOG0065(Q)(Pleiotropic drug resistance proteins (PDR1-15), ABC superfamily)	Pleiotropic	Pleiotropic drug resistance protein 1 OS=Nicotiana tabacum GN=PDR1 PE=2 SV=1
Gene:Capana03g004056	883	5.5998	2.25868e-34	2.80437e-32	3.94298	1.55561e-12	1.37002e-11	5.6196	3.584e-18	6.42603e-17	6.12791	3.34504e-22	3.16014e-21	PREDICTED: glycine-rich cell wall structural protein-like [Capsicum annuum]	-	-	-	-	-	-	-	-	-	-
Gene:Capana03g004233	1588	1.21142	2.74201e-08	7.88373e-07	1.35925	1.13013e-07	6.56788e-07	5.09831	2.86734e-230	4.83501e-228	4.05066	2.23129e-117	9.97836e-116	PREDICTED: pirin-like protein [Capsicum annuum]	GO:0005634	nucleus	K06911	K06911	http://www.genome.jp/dbget-bin/www_bget?ko:K06911	-	-	-	Pirin-like	Pirin-like protein OS=Solanum lycopersicum PE=2 SV=1
Gene:Capana03g004262	1335	4.72782	2.64851e-15	1.44148e-13	8.04376	4.27922e-51	1.56094e-49	9.66096	2.61952e-40	8.52496e-39	9.52017	3.44219e-39	5.20172e-38	PREDICTED: anthocyanidin 3-O-glucosyltransferase 2-like [Capsicum annuum]	GO:0016758;GO:0080043;GO:0016757;GO:0009813;GO:0008152;GO:0016740;GO:0052696;GO:0080044;GO:0043231	transferase activity, transferring hexosyl groups;quercetin 3-O-glucosyltransferase activity;transferase activity, transferring glycosyl groups;flavonoid biosynthetic process;metabolic process;transferase activity;flavonoid glucuronidation;quercetin 7-O-glucosyltransferase activity;intracellular membrane-bounded organelle	-	-	-	-	-	-	UDP-glycosyltransferase	UDP-glycosyltransferase 71E1 OS=Stevia rebaudiana GN=UGT71E1 PE=2 SV=1
Gene:Capana03g004421	723	1.02252	0.000618553	0.00754631	2.2149	1.70588e-15	1.82118e-14	1.87675	1.56136e-19	2.93596e-18	1.38401	3.24556e-09	1.63782e-08	XP_016566442.1 PREDICTED: DNA-directed RNA polymerase III subunit RPC6-like [Capsicum annuum];XP_016566437.1 PREDICTED: DNA-directed RNA polymerase III subunit RPC6-like [Capsicum annuum] &gt;XP_016566441.1 PREDICTED: DNA-directed RNA polymerase III subunit RPC6-like [Capsicum annuum] &gt;XP_016566436.1 PREDICTED: DNA-directed RNA polymerase III subunit RPC6-like [Capsicum annuum] &gt;XP_01656643…	-	-	K03025	RPC6,POLR3F	http://www.genome.jp/dbget-bin/www_bget?ko:K03025	RNA polymerase;Purine metabolism;Pyrimidine metabolism	ko03020,ko00230,ko00240	KOG3233(K)(RNA polymerase III, subunit C34)	DNA-directed	DNA-directed RNA polymerase III subunit RPC6 OS=Bos taurus GN=POLR3F PE=2 SV=1
Gene:Capana03g004441	471	2.20539	5.63712e-106	2.191e-103	1.21085	3.86461e-11	3.07622e-10	2.2703	2.30996e-131	2.10945e-129	3.64601	0	0	PREDICTED: pathogenesis-related protein STH-2-like [Capsicum annuum]	GO:0005737;GO:0009738;GO:0006952;GO:0004872;GO:0004864;GO:0005634;GO:0080163;GO:0010427;GO:0009607	cytoplasm;abscisic acid-activated signaling pathway;defense response;receptor activity;protein phosphatase inhibitor activity;nucleus;regulation of protein serine/threonine phosphatase activity;abscisic acid binding;response to biotic stimulus	-	-	-	-	-	-	Pathogenesis-related	Pathogenesis-related protein STH-2 OS=Solanum tuberosum GN=STH-2 PE=2 SV=1
Gene:Capana03g004445	480	5.03221	7.03432e-22	5.44444e-20	8.52604	3.86553e-71	2.10864e-69	6.23829	4.34952e-73	2.27215e-71	10.3381	6.38492e-221	5.80371e-219	PREDICTED: pathogenesis-related protein STH-21-like [Capsicum annuum]	GO:0080163;GO:0005634;GO:0004864;GO:0009607;GO:0010427;GO:0005737;GO:0004872;GO:0006952;GO:0009738	regulation of protein serine/threonine phosphatase activity;nucleus;protein phosphatase inhibitor activity;response to biotic stimulus;abscisic acid binding;cytoplasm;receptor activity;defense response;abscisic acid-activated signaling pathway	-	-	-	-	-	-	Pathogenesis-related	Pathogenesis-related protein STH-2 OS=Solanum tuberosum GN=STH-2 PE=2 SV=1
Gene:Capana03g004449	480	6.95481	2.1873e-08	6.34336e-07	6.81279	9.84706e-08	5.76368e-07	6.1453	6.74229e-19	1.2339e-17	9.4051	2.27298e-47	4.06091e-46	PREDICTED: pathogenesis-related protein STH-21-like [Capsicum annuum]	GO:0010427;GO:0009607;GO:0005634;GO:0004864;GO:0080163;GO:0009738;GO:0006952;GO:0004872;GO:0005737	abscisic acid binding;response to biotic stimulus;nucleus;protein phosphatase inhibitor activity;regulation of protein serine/threonine phosphatase activity;abscisic acid-activated signaling pathway;defense response;receptor activity;cytoplasm	-	-	-	-	-	-	Pathogenesis-related	Pathogenesis-related protein STH-2 OS=Solanum tuberosum GN=STH-2 PE=2 SV=1
Gene:Capana03g004482	1620	2.52109	1.76157e-267	2.09967e-264	2.209	8.03852e-113	7.55642e-111	1.54898	1.81057e-116	1.46847e-114	2.10007	2.15618e-302	2.87502e-300	PREDICTED: inorganic phosphate transporter 1-4-like [Capsicum annuum] &gt;ABK63958.1 PT1 [Capsicum frutescens]	GO:0006817;GO:0022857;GO:0055085;GO:0022891;GO:0016020;GO:0005315;GO:0005887;GO:0016021	phosphate ion transport;transmembrane transporter activity;transmembrane transport;substrate-specific transmembrane transporter activity;membrane;inorganic phosphate transmembrane transporter activity;integral component of plasma membrane;integral component of membrane	K08176	PHO84	http://www.genome.jp/dbget-bin/www_bget?ko:K08176	-	-	KOG0252(P)(Inorganic phosphate transporter)	Inorganic	Inorganic phosphate transporter 1-4 OS=Arabidopsis thaliana GN=PHT1-4 PE=1 SV=1
Gene:Capana03g004524	723	2.04052	9.4152e-07	2.14439e-05	6.36956	1.56292e-106	1.37916e-104	2.98376	6.26425e-81	3.5485e-79	3.41915	7.83092e-116	3.47203e-114	PREDICTED: ethylene-responsive transcription factor 1B-like [Capsicum annuum]	GO:0005634;GO:0003677;GO:0006351;GO:0006355;GO:0003700	nucleus;DNA binding;transcription, DNA-templated;regulation of transcription, DNA-templated;transcription factor activity, sequence-specific DNA binding	K14516	ERF1	http://www.genome.jp/dbget-bin/www_bget?ko:K14516	MAPK signaling pathway - plant;Plant hormone signal transduction	ko04016,ko04075	-	Ethylene-responsive	Ethylene-responsive transcription factor 1B OS=Arabidopsis thaliana GN=ERF1B PE=1 SV=2
Gene:Capana03g004566	678	1.00004	2.10499e-19	1.4475e-17	3.36758	6.30732e-216	1.69464e-213	2.03704	1.01751e-149	1.08817e-147	2.92154	0	0	PREDICTED: glutathione S-transferase U9-like [Capsicum annuum]	-	-	K00799	GST,gst	http://www.genome.jp/dbget-bin/www_bget?ko:K00799	Glutathione metabolism	ko00480	-	Glutathione	Glutathione S-transferase U9 OS=Arabidopsis thaliana GN=GSTU9 PE=2 SV=1
Gene:Capana03g004624	3289	3.81572	4.48308e-06	9.11347e-05	5.35798	3.27821e-12	2.8256e-11	7.69678	3.7156e-112	2.88448e-110	5.51906	1.44891e-17	1.15467e-16	PREDICTED: putative calcium-transporting ATPase 13, plasma membrane-type [Capsicum annuum]	-	-	K01537	E3.6.3.8	http://www.genome.jp/dbget-bin/www_bget?ko:K01537	-	-	KOG0204(P)(Calcium transporting ATPase);KOG0202(P)(Ca2+ transporting ATPase)	Putative	Putative calcium-transporting ATPase 13, plasma membrane-type OS=Arabidopsis thaliana GN=ACA13 PE=3 SV=1
Gene:Capana03g004625	1595	2.65144	0.00561713	0.0484461	5.13258	5.43667e-12	4.61207e-11	7.38288	3.84454e-98	2.61011e-96	5.52637	1.41969e-48	2.59916e-47	PREDICTED: putative calcium-transporting ATPase 13, plasma membrane-type [Capsicum annuum]	-	-	K01537	E3.6.3.8	http://www.genome.jp/dbget-bin/www_bget?ko:K01537	-	-	KOG0204(P)(Calcium transporting ATPase)	Putative	Putative calcium-transporting ATPase 13, plasma membrane-type OS=Arabidopsis thaliana GN=ACA13 PE=3 SV=1
Gene:Capana04g000049	1569	3.7809	6.89467e-11	2.68855e-09	2.61105	0.00027031	0.00102044	3.9837	2.12104e-17	3.63403e-16	3.09024	1.14856e-08	5.56527e-08	PREDICTED: probable inorganic phosphate transporter 1-9 [Capsicum annuum]	GO:0005215;GO:0016020;GO:0055085;GO:0022857;GO:0016021	transporter activity;membrane;transmembrane transport;transmembrane transporter activity;integral component of membrane	K08176	PHO84	http://www.genome.jp/dbget-bin/www_bget?ko:K08176	-	-	KOG0252(P)(Inorganic phosphate transporter)	Probable	Probable inorganic phosphate transporter 1-9 OS=Arabidopsis thaliana GN=PHT1-9 PE=2 SV=1
Gene:Capana04g000098	1338	1.9916	2.71689e-06	5.74516e-05	4.29354	2.6848e-39	7.22968e-38	3.09847	9.21443e-27	2.15801e-25	2.33024	1.33853e-12	8.4266e-12	PREDICTED: lysine histidine transporter-like 8 [Capsicum annuum]	GO:0016020;GO:0016021	membrane;integral component of membrane	-	-	-	-	-	-	Lysine	Lysine histidine transporter-like 8 OS=Arabidopsis thaliana GN=AATL1 PE=1 SV=1
Gene:Capana04g000125	1308	1.63799	6.85179e-136	3.44174e-133	3.46311	1.31758e-186	2.69527e-184	3.4546	0	0	3.64403	0	0	ornithine decarboxylase [Capsicum annuum] &gt;AAL83709.1 putative ornithine decarboxylase 1 [Capsicum annuum]	GO:0005737;GO:0016831;GO:0004586;GO:0006596;GO:0016829;GO:0003824;GO:0033387	cytoplasm;carboxy-lyase activity;ornithine decarboxylase activity;polyamine biosynthetic process;lyase activity;catalytic activity;putrescine biosynthetic process from ornithine	K01581	E4.1.1.17,ODC1,speC,speF	http://www.genome.jp/dbget-bin/www_bget?ko:K01581	Arginine and proline metabolism;Glutathione metabolism	ko00330,ko00480	KOG0622(E)(Ornithine decarboxylase)	Ornithine	Ornithine decarboxylase OS=Capsicum annuum GN=ODC PE=2 SV=1
Gene:Capana04g000150	985	2.7468	0.000173404	0.00249119	3.40759	1.23178e-06	6.40958e-06	5.11479	7.69744e-21	1.5183e-19	4.75696	5.2755e-17	4.09704e-16	PREDICTED: uncharacterized protein LOC107866850 [Capsicum annuum]	GO:0016020;GO:0016021;GO:0008375	membrane;integral component of membrane;acetylglucosaminyltransferase activity	-	-	-	-	-	-	-	-
Gene:Capana04g000166	972	1.04179	2.13633e-18	1.39654e-16	1.80024	2.09357e-46	6.82124e-45	2.04243	1.48011e-90	9.39755e-89	2.08528	1.08456e-93	3.83006e-92	PREDICTED: prostaglandin E synthase 2 [Capsicum annuum]	GO:0045454;GO:0009055;GO:0015035	cell redox homeostasis;electron carrier activity;protein disulfide oxidoreductase activity	K05309	PTGES2	http://www.genome.jp/dbget-bin/www_bget?ko:K05309	Arachidonic acid metabolism	ko00590	-	Prostaglandin	Prostaglandin E synthase 2 OS=Danio rerio GN=ptges2 PE=2 SV=1
Gene:Capana04g000185	2258	2.00572	1.60651e-116	7.00557e-114	1.79999	2.83872e-42	8.2822e-41	3.28484	0	0	2.68766	0	0	PREDICTED: uncharacterized protein LOC107866874 [Capsicum annuum] &gt;XP_016568367.1 PREDICTED: uncharacterized protein LOC107866874 [Capsicum annuum]	-	-	-	-	-	-	-	-	-	-
Gene:Capana04g000376	453	2.37929	0.000178414	0.0025582	2.68813	5.5469e-05	0.000231787	2.53887	4.15039e-07	3.47341e-06	2.52376	7.12562e-07	2.99319e-06	-triphosphate nucleotidohydrolase-like [Capsicum annuum];PREDICTED: deoxyuridine 5&apos	GO:0006226;GO:0046080;GO:0000287;GO:0016787;GO:0004170;GO:0046081;GO:0005737	dUMP biosynthetic process;dUTP metabolic process;magnesium ion binding;hydrolase activity;dUTP diphosphatase activity;dUTP catabolic process;cytoplasm	K01520	dut,DUT	http://www.genome.jp/dbget-bin/www_bget?ko:K01520	Pyrimidine metabolism	ko00240	KOG3370(F)(dUTPase)	Deoxyuridine	Deoxyuridine 5&apos;-triphosphate nucleotidohydrolase OS=Arabidopsis thaliana GN=DUT PE=1 SV=1
Gene:Capana04g000448	1020	1.58054	0.00246858	0.0246019	5.74642	1.26522e-66	6.34425e-65	3.35018	3.87809e-25	8.66808e-24	4.36274	4.68299e-51	8.99114e-50	PREDICTED: type IV inositol polyphosphate 5-phosphatase 11 [Capsicum annuum]	GO:0046856;GO:0016787	phosphatidylinositol dephosphorylation;hydrolase activity	K01106	E3.1.3.56	http://www.genome.jp/dbget-bin/www_bget?ko:K01106	Phosphatidylinositol signaling system;Inositol phosphate metabolism	ko04070,ko00562	KOG0565(U)(Inositol polyphosphate 5-phosphatase and related proteins)	Type	Type IV inositol polyphosphate 5-phosphatase 11 OS=Arabidopsis thaliana GN=IP5P11 PE=1 SV=1
Gene:Capana04g000463	1566	1.89372	1.83587e-11	7.57173e-10	6.42873	4.16979e-239	1.37729e-236	5.0702	1.90566e-142	1.91379e-140	6.24511	3.36929e-243	3.49135e-241	PREDICTED: cytochrome P450 82A3-like [Capsicum annuum]	GO:0055114;GO:0016491;GO:0020037;GO:0016020;GO:0005506;GO:0016705;GO:0004497;GO:0016021;GO:0046872	oxidation-reduction process;oxidoreductase activity;heme binding;membrane;iron ion binding;oxidoreductase activity, acting on paired donors, with incorporation or reduction of molecular oxygen;monooxygenase activity;integral component of membrane;metal ion binding	-	-	-	-	-	-	Cytochrome	Cytochrome P450 82A3 OS=Glycine max GN=CYP82A3 PE=2 SV=1
Gene:Capana04g000584	1344	3.96855	9.68589e-51	1.6813e-48	4.02062	6.24146e-39	1.66453e-37	5.2026	9.35891e-240	1.65511e-237	4.56325	1.29451e-164	8.42898e-163	PREDICTED: uncharacterized acetyltransferase At3g50280-like [Capsicum annuum]	GO:0016747	transferase activity, transferring acyl groups other than amino-acyl groups	-	-	-	-	-	-	Uncharacterized	Uncharacterized acetyltransferase At3g50280 OS=Arabidopsis thaliana GN=At3g50280 PE=3 SV=1
Gene:Capana04g000732	1494	3.94356	7.47967e-12	3.16893e-10	4.31834	6.95894e-14	6.71156e-13	6.00448	7.86969e-67	3.81428e-65	6.69814	1.52704e-86	4.96706e-85	PREDICTED: G-type lectin S-receptor-like serine/threonine-protein kinase At4g27290 [Capsicum annuum]	GO:0009506;GO:0006952;GO:0016310;GO:0005524;GO:0016020;GO:0004672;GO:0006468;GO:0005886;GO:0016021;GO:0000166;GO:0004674;GO:0048544;GO:0016740;GO:0016301	plasmodesma;defense response;phosphorylation;ATP binding;membrane;protein kinase activity;protein phosphorylation;plasma membrane;integral component of membrane;nucleotide binding;protein serine/threonine kinase activity;recognition of pollen;transferase activity;kinase activity	-	-	-	-	-	-	G-type;G-type	G-type lectin S-receptor-like serine/threonine-protein kinase At1g11410 OS=Arabidopsis thaliana GN=At1g11410 PE=3 SV=3;G-type lectin S-receptor-like serine/threonine-protein kinase At4g27290 OS=Arabidopsis thaliana GN=At4g27290 PE=3 SV=4
Gene:Capana04g000734	869	6.60924	6.12672e-07	1.43659e-05	7.63941	2.25319e-09	1.54547e-08	7.5838	4.98726e-10	5.47074e-09	7.58836	5.5849e-10	2.98487e-09	PREDICTED: G-type lectin S-receptor-like serine/threonine-protein kinase At4g27290 [Capsicum annuum]	-	-	-	-	-	-	-	-	G-type;G-type	G-type lectin S-receptor-like serine/threonine-protein kinase At4g27290 OS=Arabidopsis thaliana GN=At4g27290 PE=3 SV=4;G-type lectin S-receptor-like serine/threonine-protein kinase SD1-1 OS=Arabidopsis thaliana GN=SD11 PE=1 SV=1
Gene:Capana04g000742	2453	2.07439	0.0058208	0.049842	4.30409	2.85927e-14	2.82266e-13	2.74313	9.52347e-08	8.47482e-07	5.25147	2.64584e-44	4.4405e-43	PREDICTED: G-type lectin S-receptor-like serine/threonine-protein kinase At4g27290 isoform X1 [Capsicum annuum]	-	-	-	-	-	-	-	-	G-type	G-type lectin S-receptor-like serine/threonine-protein kinase At4g27290 OS=Arabidopsis thaliana GN=At4g27290 PE=3 SV=4
Gene:Capana04g000745	1770	4.9893	5.56988e-26	5.08081e-24	5.52293	1.30109e-28	2.5023e-27	6.95175	1.20819e-71	6.20418e-70	6.63644	1.20345e-63	2.85833e-62	PREDICTED: G-type lectin S-receptor-like serine/threonine-protein kinase At4g27290 [Capsicum annuum]	-	-	-	-	-	-	-	-	G-type	G-type lectin S-receptor-like serine/threonine-protein kinase At4g27290 OS=Arabidopsis thaliana GN=At4g27290 PE=3 SV=4
Gene:Capana04g000746	729	3.91228	1.56225e-08	4.63209e-07	4.84513	5.95439e-13	5.39447e-12	7.0911	3.13694e-21	6.26939e-20	6.5761	5.40953e-18	4.36567e-17	PREDICTED: G-type lectin S-receptor-like serine/threonine-protein kinase At4g27290 [Capsicum annuum]	-	-	-	-	-	-	-	-	G-type	G-type lectin S-receptor-like serine/threonine-protein kinase At4g27290 OS=Arabidopsis thaliana GN=At4g27290 PE=3 SV=4
Gene:Capana04g000931	1014	5.6477	6.50207e-27	6.13459e-25	2.77442	0.000327529	0.00121831	6.64039	8.35981e-69	4.15173e-67	5.33672	9.19934e-40	1.40955e-38	PREDICTED: putative clathrin assembly protein At4g40080 [Capsicum annuum]	GO:0005543	phospholipid binding	-	-	-	-	-	-	Putative	Putative clathrin assembly protein At4g40080 OS=Arabidopsis thaliana GN=At4g40080 PE=2 SV=2
Gene:Capana04g000968	504	4.64201	1.6772e-11	6.94137e-10	7.34768	1.2669e-31	2.69099e-30	6.16324	1.88513e-116	1.52552e-114	5.62664	4.34587e-92	1.50541e-90	PREDICTED: uncharacterized protein LOC107869513 [Capsicum annuum]	-	-	-	-	-	-	-	-	-	-
Gene:Capana04g000998	1611	2.71966	0	0	4.06219	0	0	3.5653	0	0	4.19027	0	0	PREDICTED: phospho-2-dehydro-3-deoxyheptonate aldolase 1, chloroplastic [Capsicum annuum]	GO:0016740;GO:0009507;GO:0003849;GO:0009536;GO:0009423;GO:0009073;GO:0008652	transferase activity;chloroplast;3-deoxy-7-phosphoheptulonate synthase activity;plastid;chorismate biosynthetic process;aromatic amino acid family biosynthetic process;cellular amino acid biosynthetic process	K01626	E2.5.1.54,aroF,aroG,aroH	http://www.genome.jp/dbget-bin/www_bget?ko:K01626	Phenylalanine, tyrosine and tryptophan biosynthesis;Biosynthesis of amino acids	ko00400,ko01230	-	Phospho-2-dehydro-3-deoxyheptonate	Phospho-2-dehydro-3-deoxyheptonate aldolase 1, chloroplastic OS=Solanum tuberosum GN=SHKA PE=1 SV=2
Gene:Capana04g001037	1458	1.93402	0.000194673	0.00276125	3.68608	5.78971e-19	7.44719e-18	4.06895	1.7715e-29	4.51646e-28	5.60153	2.39001e-69	6.19592e-68	PREDICTED: 7-deoxyloganetin glucosyltransferase-like [Capsicum annuum]	GO:0080044;GO:0009813;GO:0016740;GO:0043231;GO:0016758;GO:0080043;GO:0016757;GO:0052696;GO:0008152	quercetin 7-O-glucosyltransferase activity;flavonoid biosynthetic process;transferase activity;intracellular membrane-bounded organelle;transferase activity, transferring hexosyl groups;quercetin 3-O-glucosyltransferase activity;transferase activity, transferring glycosyl groups;flavonoid glucuronidation;metabolic process	-	-	-	-	-	-	7-deoxyloganetin;7-deoxyloganetin	7-deoxyloganetin glucosyltransferase OS=Gardenia jasminoides GN=UGT85A24 PE=1 SV=1;7-deoxyloganetin glucosyltransferase OS=Catharanthus roseus GN=UGT85A23 PE=1 SV=1
Gene:Capana04g001044	961	2.71788	5.30445e-09	1.68153e-07	8.46646	2.21632e-66	1.10365e-64	3.13965	4.09241e-61	1.83622e-59	3.79532	2.74783e-102	1.0693e-100	PREDICTED: kynurenine formamidase-like [Capsicum annuum]	GO:0019441;GO:0004061	tryptophan catabolic process to kynurenine;arylformamidase activity	-	-	-	-	-	-	Kynurenine;Kynurenine	Kynurenine formamidase OS=Erythrobacter litoralis (strain HTCC2594) GN=kynB PE=3 SV=1;Kynurenine formamidase OS=Salinibacter ruber (strain DSM 13855 / M31) GN=kynB PE=3 SV=1
Gene:Capana04g001101	599	3.47105	0.00176351	0.0184762	4.59495	6.3048e-06	3.00452e-05	5.07573	1.49662e-05	0.00010197	5.95142	6.53226e-08	2.99623e-07	PREDICTED: uncharacterized protein LOC107867538 [Capsicum annuum]	-	-	-	-	-	-	-	-	-	-
Gene:Capana04g001148	987	3.94056	2.30086e-49	3.86263e-47	9.25417	0	0	6.47739	0	0	9.29738	0	0	AAF77578.1 pepper esterase [Capsicum annuum];probable carboxylesterase 120 [Capsicum annuum] &gt	GO:0016787;GO:0008152	hydrolase activity;metabolic process	-	-	-	-	-	KOG1515(V)(Arylacetamide deacetylase)	Probable	Probable carboxylesterase 120 OS=Arabidopsis thaliana GN=CXE20 PE=2 SV=1
Gene:Capana04g001159	507	4.59473	0.00152919	0.0164453	10.4172	2.94902e-18	3.65486e-17	6.51779	9.24544e-34	2.62889e-32	6.13068	1.3031e-28	1.51477e-27	PREDICTED: RING-H2 finger protein ATL11-like [Nicotiana sylvestris]	-	-	K16282	RHA2	http://www.genome.jp/dbget-bin/www_bget?ko:K16282	-	-	-	E3	E3 ubiquitin-protein ligase RHA1B OS=Arabidopsis thaliana GN=RHA1B PE=2 SV=1
Gene:Capana04g001246	1053	1.81732	1.32632e-139	7.18586e-137	3.82885	0	0	2.89852	0	0	3.92973	0	0	PREDICTED: peroxidase 12-like [Capsicum annuum]	GO:0009505;GO:0046872;GO:0005576;GO:0009664;GO:0006979;GO:0004601;GO:0020037;GO:0042744;GO:0055114;GO:0016491	plant-type cell wall;metal ion binding;extracellular region;plant-type cell wall organization;response to oxidative stress;peroxidase activity;heme binding;hydrogen peroxide catabolic process;oxidation-reduction process;oxidoreductase activity	K00430	E1.11.1.7	http://www.genome.jp/dbget-bin/www_bget?ko:K00430	Phenylpropanoid biosynthesis	ko00940	-	Peroxidase	Peroxidase 12 OS=Arabidopsis thaliana GN=PER12 PE=1 SV=1
Gene:Capana04g001253	804	1.7498	0.000436533	0.00559683	5.68838	3.72623e-68	1.90833e-66	3.66456	2.70756e-59	1.19416e-57	4.82206	2.03797e-134	1.05139e-132	PREDICTED: tropinone reductase homolog [Capsicum annuum]	GO:0016021;GO:0016020;GO:0016491	integral component of membrane;membrane;oxidoreductase activity	K08081	TR1	http://www.genome.jp/dbget-bin/www_bget?ko:K08081	Tropane, piperidine and pyridine alkaloid biosynthesis	ko00960	KOG0725(R)(Reductases with broad range of substrate specificities)	Tropinone	Tropinone reductase homolog OS=Datura stramonium PE=2 SV=1
Gene:Capana04g001261	1541	4.47817	3.22711e-15	1.74576e-13	7.6133	8.33255e-52	3.10235e-50	6.48779	8.02185e-52	3.18188e-50	6.5359	1.41753e-53	2.85458e-52	PREDICTED: ethylene-responsive transcription factor ABR1-like isoform X1 [Capsicum annuum] &gt;XP_016569431.1 PREDICTED: ethylene-responsive transcription factor ABR1-like isoform X1 [Capsicum annuum];XP_016569430.1 PREDICTED: ethylene-responsive transcription factor ABR1-like isoform X1 [Capsicum annuum] &gt;PREDICTED: ethylene-responsive transcription factor ABR1-like isoform X2 [Capsicum annuu…	GO:0005634;GO:0006351;GO:0003677;GO:0003700;GO:0006355	nucleus;transcription, DNA-templated;DNA binding;transcription factor activity, sequence-specific DNA binding;regulation of transcription, DNA-templated	-	-	-	-	-	-	Ethylene-responsive	Ethylene-responsive transcription factor ERF110 OS=Arabidopsis thaliana GN=ERF110 PE=2 SV=2
Gene:Capana04g001372	906	2.7626	6.24844e-19	4.1685e-17	1.69203	7.7881e-14	7.48918e-13	4.09551	1.73533e-153	1.89496e-151	5.63055	1.00159e-268	1.16803e-266	PREDICTED: extensin-1-like [Capsicum annuum]	GO:0005199;GO:0009664	structural constituent of cell wall;plant-type cell wall organization	-	-	-	-	-	-	-	-
Gene:Capana04g001453	697	3.11646	3.45398e-13	1.60399e-11	9.21889	1.99797e-180	3.78594e-178	5.01912	1.77335e-106	1.29619e-104	8.05856	0	0	PREDICTED: pathogen-related protein-like [Capsicum annuum]	-	-	-	-	-	-	-	-	Pathogen-related	Pathogen-related protein OS=Hordeum vulgare PE=2 SV=2
Gene:Capana04g001495	1524	3.69147	1.48253e-73	3.84148e-71	3.90338	5.21944e-64	2.5022e-62	4.07673	1.45055e-200	2.11197e-198	2.35697	3.53649e-41	5.59849e-40	-monooxygenase-like [Capsicum annuum];PREDICTED: flavonoid 3&apos	GO:0016020;GO:0055114;GO:0016491;GO:0020037;GO:0016709;GO:0046872;GO:0005506;GO:0016705;GO:0044550;GO:0004497	membrane;oxidation-reduction process;oxidoreductase activity;heme binding;oxidoreductase activity, acting on paired donors, with incorporation or reduction of molecular oxygen, NAD(P)H as one donor, and incorporation of one atom of oxygen;metal ion binding;iron ion binding;oxidoreductase activity, acting on paired donors, with incorporation or reduction of molecular oxygen;secondary metabolite bi…	-	-	-	-	-	-	Flavonoid	Flavonoid 3&apos;-monooxygenase OS=Petunia hybrida GN=CYP75B2 PE=2 SV=1
Gene:Capana04g001610	1359	1.22982	1.56983e-11	6.51204e-10	2.04987	3.79858e-22	5.67705e-21	1.81847	2.76733e-45	9.86498e-44	1.33344	1.35139e-18	1.11773e-17	PREDICTED: leucine-rich repeat receptor-like tyrosine-protein kinase PXC3 [Capsicum annuum]	GO:0016021;GO:0005524;GO:0016020;GO:0004672;GO:0006468	integral component of membrane;ATP binding;membrane;protein kinase activity;protein phosphorylation	-	-	-	-	-	-	Leucine-rich	Leucine-rich repeat receptor-like tyrosine-protein kinase PXC3 OS=Arabidopsis thaliana GN=PXC3 PE=2 SV=1
Gene:Capana04g001611	2610	1.29268	5.80762e-23	4.67723e-21	1.69068	2.25062e-17	2.66543e-16	2.21842	6.96851e-178	8.83344e-176	1.6572	3.37503e-70	8.83796e-69	PREDICTED: leucine-rich repeat receptor-like tyrosine-protein kinase PXC3 [Capsicum annuum]	GO:0006468;GO:0016020;GO:0005524;GO:0004672;GO:0016021	protein phosphorylation;membrane;ATP binding;protein kinase activity;integral component of membrane	-	-	-	-	-	-	Leucine-rich	Leucine-rich repeat receptor-like tyrosine-protein kinase PXC3 OS=Arabidopsis thaliana GN=PXC3 PE=2 SV=1
Gene:Capana04g001618	1425	5.37646	7.28268e-05	0.0011533	5.33262	0.000222106	0.000851143	8.28289	5.90592e-12	7.47602e-11	7.34612	2.39224e-09	1.22079e-08	PREDICTED: scarecrow-like protein 21 [Capsicum annuum]	GO:0005634;GO:0006351;GO:0043565;GO:0006355;GO:0003700	nucleus;transcription, DNA-templated;sequence-specific DNA binding;regulation of transcription, DNA-templated;transcription factor activity, sequence-specific DNA binding	-	-	-	-	-	-	Protein	Protein SCARECROW OS=Arabidopsis thaliana GN=SCR PE=1 SV=1
Gene:Capana04g001640	1293	1.62785	3.06887e-22	2.4118e-20	2.05785	4.21809e-27	7.70101e-26	2.12725	6.67111e-118	5.45947e-116	1.53823	8.35689e-52	1.63038e-50	PREDICTED: alpha-amylase [Capsicum annuum]	GO:0005509;GO:0005975;GO:0043169;GO:0008152;GO:0003824;GO:0004556;GO:0016798;GO:0016787	calcium ion binding;carbohydrate metabolic process;cation binding;metabolic process;catalytic activity;alpha-amylase activity;hydrolase activity, acting on glycosyl bonds;hydrolase activity	K01176	E3.2.1.1,amyA,malS	http://www.genome.jp/dbget-bin/www_bget?ko:K01176	Starch and sucrose metabolism	ko00500	-	Alpha-amylase	Alpha-amylase OS=Vigna mungo GN=AMY1.1 PE=2 SV=1
Gene:Capana04g002257	1177	6.00727	0	0	4.7663	4.3239e-191	9.60946e-189	6.93486	0	0	6.03711	0	0	PREDICTED: protein HYPER-SENSITIVITY-RELATED 4-like [Capsicum annuum]	GO:0000166;GO:0005524	nucleotide binding;ATP binding	K08900	BCS1	http://www.genome.jp/dbget-bin/www_bget?ko:K08900	-	-	KOG0743(O)(AAA+-type ATPase)	AAA-ATPase;Protein	AAA-ATPase At3g50940 OS=Arabidopsis thaliana GN=At3g50940 PE=2 SV=1;Protein HYPER-SENSITIVITY-RELATED 4 OS=Arabidopsis thaliana GN=HSR4 PE=2 SV=1
Gene:Capana04g002367	4917	1.68054	3.41727e-55	6.4313e-53	1.68618	6.6695e-18	8.15078e-17	2.86049	1.09155e-259	2.17433e-257	1.87539	2.18147e-88	7.22534e-87	PREDICTED: probable LRR receptor-like serine/threonine-protein kinase At3g47570 [Capsicum annuum]	GO:0006468;GO:0004672;GO:0016020;GO:0005524;GO:0016310;GO:0004674;GO:0016301;GO:0016740;GO:0000166;GO:0016021	protein phosphorylation;protein kinase activity;membrane;ATP binding;phosphorylation;protein serine/threonine kinase activity;kinase activity;transferase activity;nucleotide binding;integral component of membrane	-	-	-	-	-	-	Receptor	Receptor kinase-like protein Xa21 OS=Oryza sativa subsp. indica GN=XA21 PE=1 SV=1
Gene:Capana04g002374	831	1.1216	2.71826e-33	3.13547e-31	4.00788	3.66595e-234	1.12808e-231	2.06295	5.47879e-223	8.90709e-221	2.3617	1.00213e-249	1.0785e-247	PREDICTED: protein SRC2-like [Capsicum annuum]	-	-	-	-	-	-	-	-	-	-
Gene:Capana04g002426	2070	4.42582	2.70332e-60	5.62007e-58	1.30541	0.00677407	0.0194425	4.38921	1.4935e-44	5.24157e-43	3.67621	2.24568e-26	2.43998e-25	PREDICTED: probable LRR receptor-like serine/threonine-protein kinase At3g47570 isoform X1 [Capsicum annuum]	-	-	-	-	-	-	-	-	Receptor	Receptor kinase-like protein Xa21 OS=Oryza sativa subsp. indica GN=XA21 PE=1 SV=1
Gene:Capana04g002585	2292	2.67828	2.05211e-06	4.43381e-05	4.00915	2.04224e-14	2.04297e-13	4.43949	4.279e-23	9.03499e-22	5.43768	4.10731e-39	6.19393e-38	PREDICTED: receptor-like serine/threonine-protein kinase SD1-8 isoform X1 [Capsicum annuum]	GO:0005886;GO:0006468;GO:0004672;GO:0016020;GO:0005524;GO:0016310;GO:0006952;GO:0009506;GO:0016301;GO:0016740;GO:0048544;GO:0031625;GO:0004674;GO:0000166;GO:0016021	plasma membrane;protein phosphorylation;protein kinase activity;membrane;ATP binding;phosphorylation;defense response;plasmodesma;kinase activity;transferase activity;recognition of pollen;ubiquitin protein ligase binding;protein serine/threonine kinase activity;nucleotide binding;integral component of membrane	-	-	-	-	-	-	Receptor-like	Receptor-like serine/threonine-protein kinase SD1-8 OS=Arabidopsis thaliana GN=SD18 PE=1 SV=1
Gene:Capana04g002597	1387	1.79507	7.16074e-10	2.51033e-08	3.42617	9.95447e-37	2.50273e-35	3.7193	1.41413e-74	7.51726e-73	3.31752	3.15158e-55	6.51662e-54	PREDICTED: probable ADP-ribosylation factor GTPase-activating protein AGD5 isoform X2 [Capsicum annuum];PREDICTED: probable ADP-ribosylation factor GTPase-activating protein AGD5 isoform X1 [Capsicum annuum]	GO:0005096	GTPase activator activity	K12486	SMAP	http://www.genome.jp/dbget-bin/www_bget?ko:K12486	Endocytosis	ko04144	KOG0521(T)(Putative GTPase activating proteins (GAPs))	Probable	Probable ADP-ribosylation factor GTPase-activating protein AGD5 OS=Arabidopsis thaliana GN=AGD5 PE=1 SV=1
Gene:Capana04g002663	2298	3.45234	1.00159e-17	6.2833e-16	1.73141	0.00298408	0.00928412	2.61582	8.21548e-16	1.30177e-14	2.28072	6.23303e-11	3.55887e-10	PREDICTED: putative receptor-like protein kinase At3g47110, partial [Capsicum annuum]	-	-	-	-	-	-	-	-	-	-
Gene:Capana04g002843	480	1.49969	4.90471e-19	3.29667e-17	2.7264	1.77986e-36	4.44078e-35	2.54939	1.4649e-87	9.03205e-86	2.87067	1.24564e-118	5.65419e-117	PREDICTED: uncharacterized protein LOC107868452 [Capsicum annuum]	GO:0016021;GO:0016020	integral component of membrane;membrane	-	-	-	-	-	-	-	-
Gene:Capana04g002845	2235	1.17537	0.000153947	0.00223592	3.98185	1.24444e-65	6.08746e-64	3.23468	1.60783e-51	6.34971e-50	4.92509	2.45082e-170	1.64604e-168	PREDICTED: cellulose synthase-like protein G2 [Capsicum annuum]	GO:0016757;GO:0016760;GO:0016020;GO:0030244;GO:0071555;GO:0016740;GO:0016021	transferase activity, transferring glycosyl groups;cellulose synthase (UDP-forming) activity;membrane;cellulose biosynthetic process;cell wall organization;transferase activity;integral component of membrane	-	-	-	-	-	-	Cellulose	Cellulose synthase-like protein G2 OS=Arabidopsis thaliana GN=CSLG2 PE=2 SV=1
Gene:Capana04g002888	2018	3.18866	4.23926e-05	0.000705386	5.75856	1.10784e-19	1.47125e-18	6.95084	6.0889e-11	7.14854e-10	8.92444	5.25194e-18	4.24225e-17	PREDICTED: lysine histidine transporter 1-like [Capsicum annuum]	GO:0016020;GO:0015171;GO:0005886;GO:0016021;GO:0043090;GO:0003333	membrane;amino acid transmembrane transporter activity;plasma membrane;integral component of membrane;amino acid import;amino acid transmembrane transport	-	-	-	-	-	-	Lysine	Lysine histidine transporter 1 OS=Arabidopsis thaliana GN=LHT1 PE=1 SV=1
Gene:Capana05g000020	765	1.50554	6.72881e-34	8.12868e-32	4.7812	3.20502e-240	1.06843e-237	2.46323	1.29787e-149	1.38391e-147	3.03814	3.67627e-259	4.01599e-257	PREDICTED: putative methyltransferase DDB_G0268948 [Capsicum annuum]	GO:0032259;GO:0008757;GO:0008168;GO:0005802;GO:0005768;GO:0008152;GO:0005774	methylation;S-adenosylmethionine-dependent methyltransferase activity;methyltransferase activity;trans-Golgi network;endosome;metabolic process;vacuolar membrane	-	-	-	-	-	-	Putative	Putative methyltransferase DDB_G0268948 OS=Dictyostelium discoideum GN=DDB_G0268948 PE=1 SV=2
Gene:Capana05g000086	729	7.10362	8.29327e-09	2.54332e-07	10.489	1.43712e-18	1.80785e-17	7.48567	9.62858e-13	1.28667e-11	11.4678	3.46937e-29	4.09994e-28	PREDICTED: heat stress transcription factor B-3 [Capsicum annuum]	GO:0043565;GO:0003700;GO:0006355;GO:0003677;GO:0005634	sequence-specific DNA binding;transcription factor activity, sequence-specific DNA binding;regulation of transcription, DNA-templated;DNA binding;nucleus	K09419	HSFF	http://www.genome.jp/dbget-bin/www_bget?ko:K09419	-	-	KOG0627(K)(Heat shock transcription factor)	Heat	Heat stress transcription factor B-3 OS=Arabidopsis thaliana GN=HSFB3 PE=2 SV=1
Gene:Capana05g000255	3153	2.4114	0.00102206	0.0116465	3.12374	5.56747e-06	2.67297e-05	3.58362	3.7308e-17	6.31449e-16	4.82972	7.40196e-38	1.08423e-36	PREDICTED: putative leucine-rich repeat receptor-like serine/threonine-protein kinase At2g24130 [Capsicum annuum]	GO:0006468;GO:0004672;GO:0016310;GO:0005524;GO:0016020;GO:0004674;GO:0016301;GO:0016740;GO:0000166;GO:0016021	protein phosphorylation;protein kinase activity;phosphorylation;ATP binding;membrane;protein serine/threonine kinase activity;kinase activity;transferase activity;nucleotide binding;integral component of membrane	K13420	FLS2	http://www.genome.jp/dbget-bin/www_bget?ko:K13420	MAPK signaling pathway - plant;Plant-pathogen interaction	ko04016,ko04626	-	Receptor	Receptor kinase-like protein Xa21 OS=Oryza sativa subsp. indica GN=XA21 PE=1 SV=1
Gene:Capana05g000335	1143	3.16182	2.22767e-07	5.56264e-06	2.83767	1.78118e-05	8.015e-05	2.09356	6.34712e-06	4.55841e-05	2.95186	4.50648e-12	2.75478e-11	PREDICTED: glycerol-3-phosphate acyltransferase 5-like [Capsicum annuum]	GO:0016311;GO:0090447;GO:0016021;GO:0008152;GO:0016746;GO:0010143;GO:0016020;GO:0016791	dephosphorylation;glycerol-3-phosphate 2-O-acyltransferase activity;integral component of membrane;metabolic process;transferase activity, transferring acyl groups;cutin biosynthetic process;membrane;phosphatase activity	K13508	GPAT	http://www.genome.jp/dbget-bin/www_bget?ko:K13508	Glycerolipid metabolism;Glycerophospholipid metabolism	ko00561,ko00564	-	Glycerol-3-phosphate	Glycerol-3-phosphate acyltransferase 5 OS=Arabidopsis thaliana GN=GPAT5 PE=1 SV=1
Gene:Capana05g000349	501	6.23679	2.65564e-41	3.90783e-39	3.66084	6.42023e-09	4.22573e-08	7.20328	5.80577e-103	4.12711e-101	5.75229	7.94535e-60	1.77768e-58	PREDICTED: CASP-like protein PIMP1 [Capsicum annuum] &gt; Short=CaPIMP1 &gt;ABC86980.1 plasma membrane protein [Capsicum annuum]; AltName: Full=Pathogen-induced membrane protein 1; Short=CaCASPL4D1; AltName: Full=CASP-like protein 4D1;A1XGB4.1 RecName: Full=CASP-like protein PIMP1	GO:0016021;GO:0009751;GO:0009753;GO:0009409;GO:0009617;GO:0009611;GO:0009723;GO:0009737;GO:0042742;GO:0016020;GO:0006952;GO:0005886;GO:0002229	integral component of membrane;response to salicylic acid;response to jasmonic acid;response to cold;response to bacterium;response to wounding;response to ethylene;response to abscisic acid;defense response to bacterium;membrane;defense response;plasma membrane;defense response to oomycetes	-	-	-	-	-	-	CASP-like	CASP-like protein PIMP1 OS=Capsicum annuum GN=PIMP1 PE=2 SV=1
Gene:Capana05g000415	954	3.41846	4.42494e-41	6.48472e-39	4.74153	1.84686e-77	1.11564e-75	5.42225	2.50849e-230	4.24967e-228	6.05105	1.0058e-289	1.27103e-287	PREDICTED: caffeoylshikimate esterase-like [Capsicum annuum]	GO:0006629;GO:0016298;GO:0016020	lipid metabolic process;lipase activity;membrane	-	-	-	-	-	KOG1455(I)(Lysophospholipase)	Caffeoylshikimate	Caffeoylshikimate esterase OS=Arabidopsis thaliana GN=CSE PE=1 SV=1
Gene:Capana05g000482	889	4.7457	6.26652e-21	4.62972e-19	3.90001	4.46155e-11	3.53653e-10	4.72341	2.0764e-40	6.76958e-39	4.44819	6.20581e-34	8.28995e-33	PREDICTED: 1-aminocyclopropane-1-carboxylate oxidase homolog 1-like [Capsicum annuum]	GO:0046872;GO:0051213;GO:0016491;GO:0055114	metal ion binding;dioxygenase activity;oxidoreductase activity;oxidation-reduction process	-	-	-	-	-	-	1-aminocyclopropane-1-carboxylate;1-aminocyclopropane-1-carboxylate	1-aminocyclopropane-1-carboxylate oxidase homolog 5 OS=Arabidopsis thaliana GN=2A6 PE=2 SV=2;1-aminocyclopropane-1-carboxylate oxidase homolog 1 OS=Arabidopsis thaliana GN=At1g06620 PE=2 SV=1
Gene:Capana05g000517	2391	2.40783	1.21498e-19	8.43597e-18	2.43091	1.51442e-17	1.81022e-16	3.63974	2.20481e-58	9.58432e-57	3.07517	2.3923e-31	2.98363e-30	PREDICTED: probable LRR receptor-like serine/threonine-protein kinase At3g47570 isoform X1 [Capsicum annuum]	GO:0016310;GO:0005524;GO:0016020;GO:0004672;GO:0006468;GO:0016021;GO:0000166;GO:0004674;GO:0016740;GO:0016301	phosphorylation;ATP binding;membrane;protein kinase activity;protein phosphorylation;integral component of membrane;nucleotide binding;protein serine/threonine kinase activity;transferase activity;kinase activity	-	-	-	-	-	-	Receptor	Receptor kinase-like protein Xa21 OS=Oryza sativa subsp. indica GN=XA21 PE=1 SV=1
Gene:Capana05g000569	921	1.97213	4.58626e-20	3.24744e-18	5.03756	1.17263e-188	2.48342e-186	4.82736	0	0	4.44883	2.20284e-273	2.61943e-271	protein ATAF2-like [Capsicum annuum] &gt;AAW48094.1 NAC domain protein 1 [Capsicum annuum]	GO:0006351;GO:0005634;GO:0006355;GO:0003677	transcription, DNA-templated;nucleus;regulation of transcription, DNA-templated;DNA binding	-	-	-	-	-	-	Protein	Protein ATAF2 OS=Arabidopsis thaliana GN=NAC081 PE=1 SV=1
Gene:Capana05g000777	348	2.88585	8.73847e-05	0.00135351	5.37225	2.91065e-19	3.80371e-18	5.84441	2.38526e-53	9.66202e-52	5.39935	1.86706e-43	3.07374e-42	PREDICTED: E3 ubiquitin-protein ligase ATL59 [Capsicum annuum]	GO:0046872;GO:0008270	metal ion binding;zinc ion binding	-	-	-	-	-	-	E3	E3 ubiquitin-protein ligase RING1-like OS=Arabidopsis thaliana GN=At3g19950 PE=1 SV=1
Gene:Capana05g000788	1389	1.20227	3.80077e-18	2.45765e-16	3.60911	2.99244e-194	6.8188e-192	1.72882	2.41168e-72	1.24726e-70	2.52028	5.0477e-203	4.23773e-201	PREDICTED: zeatin O-xylosyltransferase-like [Capsicum annuum] &gt;XP_016572494.1 PREDICTED: zeatin O-xylosyltransferase-like [Capsicum annuum]	GO:0008194;GO:0052696;GO:0008152;GO:0016757;GO:0016758;GO:0043231;GO:0016020;GO:0016740;GO:0009813;GO:0016021	UDP-glycosyltransferase activity;flavonoid glucuronidation;metabolic process;transferase activity, transferring glycosyl groups;transferase activity, transferring hexosyl groups;intracellular membrane-bounded organelle;membrane;transferase activity;flavonoid biosynthetic process;integral component of membrane	K13495	CISZOG	http://www.genome.jp/dbget-bin/www_bget?ko:K13495	Zeatin biosynthesis	ko00908	-	Zeatin	Zeatin O-xylosyltransferase OS=Phaseolus vulgaris GN=ZOX1 PE=2 SV=1
Gene:Capana05g000810	575	2.50429	0.000609342	0.00745683	3.01693	5.51386e-05	0.000230457	3.52015	1.95041e-11	2.37202e-10	3.15046	9.31515e-09	4.53845e-08	PREDICTED: probable LRR receptor-like serine/threonine-protein kinase At4g36180 isoform X3 [Capsicum annuum];PREDICTED: probable leucine-rich repeat receptor-like protein kinase At2g33170 isoform X1 [Capsicum annuum]	-	-	-	-	-	-	-	-	-	-
Gene:Capana05g000811	3030	1.55328	5.23915e-26	4.79134e-24	2.27012	2.28921e-52	8.67561e-51	1.7331	3.76564e-41	1.24222e-39	2.37294	3.26955e-91	1.11868e-89	PREDICTED: probable LRR receptor-like serine/threonine-protein kinase At4g36180 [Capsicum annuum]	-	-	-	-	-	-	-	-	-	-
Gene:Capana05g000830	909	3.58702	2.12702e-24	1.81522e-22	2.48349	9.95008e-08	5.82114e-07	3.47319	4.2111e-38	1.31498e-36	3.15788	1.85946e-29	2.21039e-28	PREDICTED: protein ODORANT1 [Capsicum annuum]	GO:0003677	DNA binding	K09422	MYBP	http://www.genome.jp/dbget-bin/www_bget?ko:K09422	-	-	-	Protein	Protein ODORANT1 OS=Petunia hybrida GN=ODO1 PE=2 SV=1
Gene:Capana05g000896	1335	6.42778	4.49951e-07	1.07621e-05	8.40012	4.965e-12	4.22289e-11	5.15808	3.41223e-92	2.19728e-90	3.07879	4.59011e-20	4.01626e-19	PREDICTED: U-box domain-containing protein 21-like [Capsicum annuum]	GO:0016567;GO:0004842	protein ubiquitination;ubiquitin-protein transferase activity	-	-	-	-	-	-	U-box	U-box domain-containing protein 21 OS=Arabidopsis thaliana GN=PUB21 PE=2 SV=1
Gene:Capana05g000897	1263	2.78884	0.000566114	0.00700696	3.22021	5.46239e-05	0.000228518	3.02622	2.73542e-32	7.46761e-31	1.27463	0.000336134	0.00105203	PREDICTED: U-box domain-containing protein 21-like [Capsicum annuum]	GO:0004842;GO:0016567	ubiquitin-protein transferase activity;protein ubiquitination	-	-	-	-	-	-	U-box	U-box domain-containing protein 21 OS=Arabidopsis thaliana GN=PUB21 PE=2 SV=1
Gene:Capana05g000916	444	-1.30957	1.35475e-06	3.01827e-05	-1.62563	3.10162e-06	1.53601e-05	-1.1232	6.78374e-12	8.55733e-11	-2.30862	1.20441e-29	1.44068e-28	CAA55812.1 Sn-1 [Capsicum annuum];PREDICTED: MLP-like protein 34 [Capsicum annuum] &gt	GO:0009607;GO:0006952	response to biotic stimulus;defense response	-	-	-	-	-	-	Kirola	Kirola OS=Actinidia deliciosa PE=1 SV=1
Gene:Capana05g000959	1143	-1.94087	0.00270684	0.0264674	-2.9892	0.000258969	0.000981543	-2.23747	0.000558095	0.00292472	-2.87767	8.99553e-05	0.000303178	PREDICTED: BURP domain-containing protein BNM2A-like [Capsicum annuum]	GO:0048316;GO:0000326	seed development;protein storage vacuole	-	-	-	-	-	-	BURP	BURP domain-containing protein BNM2A OS=Brassica napus GN=BNM2A PE=2 SV=1
Gene:Capana05g001147	450	2.3684	0.000497405	0.00626174	2.30219	0.00146363	0.00484775	4.92111	9.15079e-26	2.09044e-24	4.69516	1.0538e-22	1.01378e-21	PREDICTED: sulfated surface glycoprotein 185-like [Capsicum annuum]	GO:0016021;GO:0016020	integral component of membrane;membrane	-	-	-	-	-	-	-	-
Gene:Capana05g001188	1551	1.67956	8.35145e-29	8.50801e-27	3.04353	2.38132e-95	1.88842e-93	1.30237	3.27775e-17	5.56067e-16	2.91756	6.03392e-130	2.99779e-128	PREDICTED: sugar transport protein 14-like [Capsicum annuum]	GO:0008643;GO:0055085;GO:0022891;GO:0016020;GO:0006810;GO:0022857;GO:0016021;GO:0005215	carbohydrate transport;transmembrane transport;substrate-specific transmembrane transporter activity;membrane;transport;transmembrane transporter activity;integral component of membrane;transporter activity	-	-	-	-	-	KOG0254(R)(Predicted transporter (major facilitator superfamily))	Sugar	Sugar transport protein 14 OS=Arabidopsis thaliana GN=STP14 PE=2 SV=2
Gene:Capana05g001471	1446	2.47842	4.136e-06	8.4705e-05	6.79806	3.40257e-80	2.13048e-78	3.6549	3.12972e-19	5.8068e-18	6.5819	7.58459e-90	2.54466e-88	PREDICTED: beta-amyrin 28-oxidase-like [Capsicum annuum]	GO:0004497;GO:0016132;GO:0005506;GO:0016705;GO:0046872;GO:0016021;GO:0016125;GO:0020037;GO:0016491;GO:0055114;GO:0007275;GO:0010268;GO:0016020	monooxygenase activity;brassinosteroid biosynthetic process;iron ion binding;oxidoreductase activity, acting on paired donors, with incorporation or reduction of molecular oxygen;metal ion binding;integral component of membrane;sterol metabolic process;heme binding;oxidoreductase activity;oxidation-reduction process;multicellular organism development;brassinosteroid homeostasis;membrane	-	-	-	-	-	-	Beta-amyrin	Beta-amyrin 28-oxidase OS=Panax ginseng PE=2 SV=1
Gene:Capana05g001602	1095	7.29794	9.43986e-09	2.88752e-07	4.7844	0.0115112	0.0312523	7.8738	8.49329e-11	9.85331e-10	6.8882	3.57273e-08	1.67065e-07	PREDICTED: putative late blight resistance protein homolog R1B-14 [Capsicum annuum]	GO:0043531;GO:0006952	ADP binding;defense response	-	-	-	-	-	-	Putative	Putative late blight resistance protein homolog R1A-10 OS=Solanum demissum GN=R1A-10 PE=3 SV=1
Gene:Capana05g001613	1191	5.80111	1.39927e-10	5.33424e-09	4.16057	9.43103e-05	0.000382027	5.00392	1.36217e-11	1.67746e-10	6.26017	1.0606e-19	9.16288e-19	PREDICTED: cationic peroxidase 1-like [Capsicum annuum]	GO:0046872;GO:0005576;GO:0006979;GO:0004601;GO:0020037;GO:0055114;GO:0042744;GO:0016491	metal ion binding;extracellular region;response to oxidative stress;peroxidase activity;heme binding;oxidation-reduction process;hydrogen peroxide catabolic process;oxidoreductase activity	K00430	E1.11.1.7	http://www.genome.jp/dbget-bin/www_bget?ko:K00430	Phenylpropanoid biosynthesis	ko00940	-	Cationic	Cationic peroxidase 1 OS=Arachis hypogaea GN=PNC1 PE=1 SV=2
Gene:Capana05g001743	420	2.89816	0.000712248	0.00853504	4.61522	2.64459e-10	1.96154e-09	2.64528	4.09181e-06	3.0225e-05	2.96102	1.32491e-07	5.93672e-07	PREDICTED: uncharacterized protein LOC107871973 [Capsicum annuum]	-	-	-	-	-	-	-	-	-	-
Gene:Capana05g001759	2262	4.49101	0	0	2.75456	3.95083e-69	2.06747e-67	5.97899	0	0	5.63943	0	0	PREDICTED: ABC transporter G family member 11-like [Capsicum annuum]	-	-	-	-	-	-	-	KOG0061(Q)(Transporter, ABC superfamily (Breast cancer resistance protein))	ABC	ABC transporter G family member 11 OS=Arabidopsis thaliana GN=ABCG11 PE=1 SV=1
Gene:Capana05g001891	993	3.52256	2.67832e-20	1.91927e-18	6.1353	9.96258e-78	6.02828e-76	5.32163	6.44616e-132	5.91643e-130	5.08627	4.55367e-113	1.98025e-111	PREDICTED: carboxylesterase 1-like [Capsicum annuum]	GO:0016787;GO:0008152	hydrolase activity;metabolic process	-	-	-	-	-	KOG1515(V)(Arylacetamide deacetylase)	Carboxylesterase	Carboxylesterase 1 OS=Actinidia eriantha GN=CXE1 PE=1 SV=1
Gene:Capana05g001954	1368	7.24832	3.63407e-09	1.16754e-07	11.5502	2.66732e-22	4.02311e-21	6.41811	9.36742e-44	3.23743e-42	8.4167	5.01802e-80	1.50782e-78	PREDICTED: cytochrome P450 71A1-like [Capsicum annuum]	GO:0016020;GO:0020037;GO:0016491;GO:0055114;GO:0046872;GO:0016709;GO:0004497;GO:0044550;GO:0016705;GO:0005506	membrane;heme binding;oxidoreductase activity;oxidation-reduction process;metal ion binding;oxidoreductase activity, acting on paired donors, with incorporation or reduction of molecular oxygen, NAD(P)H as one donor, and incorporation of one atom of oxygen;monooxygenase activity;secondary metabolite biosynthetic process;oxidoreductase activity, acting on paired donors, with incorporation or reduc…	-	-	-	-	-	-	Cytochrome;Cytochrome	Cytochrome P450 71A1 OS=Persea americana GN=CYP71A1 PE=1 SV=2;Cytochrome P450 71A9 OS=Glycine max GN=CYP71A9 PE=2 SV=1
Gene:Capana05g001981	846	1.66578	3.37965e-11	1.36553e-09	3.32354	7.05584e-60	3.13619e-58	3.23834	1.29724e-105	9.36853e-104	2.49257	1.40477e-48	2.57314e-47	PREDICTED: uncharacterized protein LOC107871084 isoform X1 [Capsicum annuum]	GO:0016020;GO:0016021	membrane;integral component of membrane	-	-	-	-	-	-	-	-
Gene:Capana05g001990	1384	2.72516	4.08447e-60	8.34586e-58	1.71559	9.6762e-12	8.05858e-11	3.22802	3.02369e-109	2.26489e-107	3.38916	1.59166e-130	7.95129e-129	PREDICTED: proline transporter 2-like isoform X2 [Capsicum annuum];PREDICTED: proline transporter 2-like isoform X1 [Capsicum annuum]	GO:0016020;GO:0005886;GO:0015171;GO:0016021;GO:0003333	membrane;plasma membrane;amino acid transmembrane transporter activity;integral component of membrane;amino acid transmembrane transport	-	-	-	-	-	-	Proline	Proline transporter 2 OS=Arabidopsis thaliana GN=PROT2 PE=1 SV=1
Gene:Capana05g002062	639	2.61976	8.71078e-05	0.00135132	2.03472	0.0098565	0.0271843	2.83811	8.87611e-08	7.92597e-07	2.83408	2.70499e-07	1.18133e-06	PREDICTED: abscisic acid receptor PYL12 [Capsicum annuum]	GO:0010427;GO:0080163;GO:0016020;GO:0009738;GO:0004864;GO:0005634;GO:0004872;GO:0005737;GO:0016021	abscisic acid binding;regulation of protein serine/threonine phosphatase activity;membrane;abscisic acid-activated signaling pathway;protein phosphatase inhibitor activity;nucleus;receptor activity;cytoplasm;integral component of membrane	K14496	PYL	http://www.genome.jp/dbget-bin/www_bget?ko:K14496	MAPK signaling pathway - plant;Plant hormone signal transduction	ko04016,ko04075	-	Abscisic	Abscisic acid receptor PYL6 OS=Arabidopsis thaliana GN=PYL6 PE=1 SV=1
Gene:Capana05g002266	4239	3.42708	0	0	4.76184	7.98264e-272	3.46264e-269	6.2193	0	0	4.81264	0	0	PREDICTED: pleiotropic drug resistance protein 1-like [Capsicum annuum]	GO:0006810;GO:0042626;GO:0016887;GO:0005886;GO:0016020;GO:0005524;GO:0016021;GO:0000166	transport;ATPase activity, coupled to transmembrane movement of substances;ATPase activity;plasma membrane;membrane;ATP binding;integral component of membrane;nucleotide binding	-	-	-	-	-	KOG0065(Q)(Pleiotropic drug resistance proteins (PDR1-15), ABC superfamily)	Pleiotropic	Pleiotropic drug resistance protein 1 OS=Nicotiana tabacum GN=PDR1 PE=2 SV=1
Gene:Capana05g002287	802	5.80612	1.65677e-139	8.8422e-137	5.14811	1.26449e-85	8.63862e-84	7.53567	5.34709e-46	1.92697e-44	6.80702	5.12864e-37	7.35199e-36	PREDICTED: F-box protein PP2-B11-like [Capsicum annuum]	-	-	-	-	-	-	-	-	F-box	F-box protein PP2-B11 OS=Arabidopsis thaliana GN=PP2B11 PE=1 SV=1
Gene:Capana05g002412	2359	3.81824	4.04504e-06	8.31279e-05	8.53629	3.39634e-38	8.85435e-37	5.4886	2.60451e-09	2.69629e-08	9.28547	2.47712e-28	2.85206e-27	PREDICTED: ABC transporter G family member 6 [Capsicum annuum]	GO:0042626;GO:0016887;GO:0005886;GO:0016020;GO:0005524;GO:0016021;GO:0000166	ATPase activity, coupled to transmembrane movement of substances;ATPase activity;plasma membrane;membrane;ATP binding;integral component of membrane;nucleotide binding	-	-	-	-	-	KOG0061(Q)(Transporter, ABC superfamily (Breast cancer resistance protein))	ABC	ABC transporter G family member 1 OS=Arabidopsis thaliana GN=ABCG1 PE=2 SV=1
Gene:Capana05g002540	739	1.39773	2.1417e-136	1.09404e-133	1.16624	2.38078e-29	4.7174e-28	2.13958	0	0	1.49158	1.15597e-259	1.26661e-257	PREDICTED: calreticulin-3 [Capsicum annuum]	GO:0006457;GO:0051082;GO:0005509;GO:0005783	protein folding;unfolded protein binding;calcium ion binding;endoplasmic reticulum	K08057	CALR	http://www.genome.jp/dbget-bin/www_bget?ko:K08057	Phagosome;Protein processing in endoplasmic reticulum	ko04145,ko04141	KOG0675(O)(Calnexin)	Calreticulin-3	Calreticulin-3 OS=Arabidopsis thaliana GN=CRT3 PE=1 SV=2
Gene:Capana05g002551	1226	2.60774	8.03443e-30	8.49985e-28	3.65111	3.73168e-52	1.39659e-50	5.05278	5.71203e-263	1.16997e-260	3.56402	2.06635e-89	6.90713e-88	PREDICTED: uncharacterized protein LOC107871476 [Capsicum annuum]	-	-	-	-	-	-	-	-	-	-
Gene:Capana05g002560	2713	3.16705	2.61325e-232	2.45907e-229	4.16237	5.81391e-262	2.25073e-259	4.22698	0	0	4.64622	0	0	PREDICTED: phenylalanine ammonia-lyase-like [Capsicum annuum]	GO:0009800;GO:0045548;GO:0016841;GO:0009698;GO:0003824;GO:0005737;GO:0006559;GO:0016829	cinnamic acid biosynthetic process;phenylalanine ammonia-lyase activity;ammonia-lyase activity;phenylpropanoid metabolic process;catalytic activity;cytoplasm;L-phenylalanine catabolic process;lyase activity	K10775	E4.3.1.24	http://www.genome.jp/dbget-bin/www_bget?ko:K10775	Phenylalanine metabolism;Phenylpropanoid biosynthesis	ko00360,ko00940	KOG0222(Q)(Phenylalanine and histidine ammonia-lyase)	Phenylalanine	Phenylalanine ammonia-lyase OS=Camellia sinensis GN=PAL PE=2 SV=1
Gene:Capana06g000172	2482	1.8912	1.32073e-09	4.51497e-08	1.76777	3.5012e-07	1.9372e-06	4.37948	1.48935e-40	4.8688e-39	5.28972	1.06973e-66	2.67934e-65	PREDICTED: serine/threonine-protein kinase At3g07070-like [Capsicum annuum]	GO:0005524;GO:0004672;GO:0006468;GO:0000166;GO:0004674	ATP binding;protein kinase activity;protein phosphorylation;nucleotide binding;protein serine/threonine kinase activity	K04733	IRAK4	http://www.genome.jp/dbget-bin/www_bget?ko:K04733	-	-	-	Probable	Probable serine/threonine-protein kinase PBL26 OS=Arabidopsis thaliana GN=PBL26 PE=2 SV=1
Gene:Capana06g000176	810	6.03815	1.52815e-31	1.697e-29	9.44808	4.43542e-76	2.63078e-74	5.79021	1.25151e-19	2.35945e-18	7.08524	6.0384e-31	7.44217e-30	PREDICTED: tropinone reductase homolog At5g06060-like [Capsicum annuum]	GO:0016491	oxidoreductase activity	K08081	TR1	http://www.genome.jp/dbget-bin/www_bget?ko:K08081	Tropane, piperidine and pyridine alkaloid biosynthesis	ko00960	KOG0725(R)(Reductases with broad range of substrate specificities)	Tropinone	Tropinone reductase homolog At5g06060 OS=Arabidopsis thaliana GN=At5g06060 PE=2 SV=1
Gene:Capana06g000269	1142	1.53937	2.95126e-07	7.22322e-06	4.80236	1.6678e-118	1.69621e-116	2.89514	2.00036e-64	9.33347e-63	3.83865	1.82904e-135	9.50366e-134	PREDICTED: pathogenesis-related genes transcriptional activator PTI6-like [Capsicum annuum]	GO:0003677;GO:0003700;GO:0006355;GO:0006952;GO:0005634;GO:0006351	DNA binding;transcription factor activity, sequence-specific DNA binding;regulation of transcription, DNA-templated;defense response;nucleus;transcription, DNA-templated	K13434	PTI6	http://www.genome.jp/dbget-bin/www_bget?ko:K13434	Plant-pathogen interaction	ko04626	-	Pathogenesis-related	Pathogenesis-related genes transcriptional activator PTI6 OS=Solanum lycopersicum GN=PTI6 PE=2 SV=1
Gene:Capana06g000272	1518	2.29509	7.90854e-275	1.00998e-271	3.15185	8.10768e-285	3.94461e-282	3.64352	0	0	4.1531	0	0	trans-cinnamate 4-monooxygenase-like [Capsicum annuum] &gt;ACF19421.1 candidate cinnamic acid 4-hydroxylase [Capsicum annuum]	GO:0016491;GO:0055114;GO:0020037;GO:0016020;GO:0005506;GO:0016705;GO:0004497;GO:0016021;GO:0046872	oxidoreductase activity;oxidation-reduction process;heme binding;membrane;iron ion binding;oxidoreductase activity, acting on paired donors, with incorporation or reduction of molecular oxygen;monooxygenase activity;integral component of membrane;metal ion binding	K00487	CYP73A	http://www.genome.jp/dbget-bin/www_bget?ko:K00487	Phenylalanine metabolism;Flavonoid biosynthesis;Phenylpropanoid biosynthesis;Stilbenoid, diarylheptanoid and gingerol biosynthesis;Ubiquinone and other terpenoid-quinone biosynthesis	ko00360,ko00941,ko00940,ko00945,ko00130	-	Trans-cinnamate	Trans-cinnamate 4-monooxygenase OS=Catharanthus roseus GN=CYP73A4 PE=2 SV=1
Gene:Capana06g000273	1518	3.08225	0	0	3.05061	7.33356e-201	1.7602e-198	4.24529	0	0	4.62138	0	0	trans-cinnamate 4-monooxygenase-like [Capsicum annuum] &gt;ACF19421.1 candidate cinnamic acid 4-hydroxylase [Capsicum annuum]	GO:0020037;GO:0016491;GO:0055114;GO:0016020;GO:0004497;GO:0016705;GO:0005506;GO:0046872;GO:0016021	heme binding;oxidoreductase activity;oxidation-reduction process;membrane;monooxygenase activity;oxidoreductase activity, acting on paired donors, with incorporation or reduction of molecular oxygen;iron ion binding;metal ion binding;integral component of membrane	K00487	CYP73A	http://www.genome.jp/dbget-bin/www_bget?ko:K00487	Phenylalanine metabolism;Flavonoid biosynthesis;Phenylpropanoid biosynthesis;Stilbenoid, diarylheptanoid and gingerol biosynthesis;Ubiquinone and other terpenoid-quinone biosynthesis	ko00360,ko00941,ko00940,ko00945,ko00130	-	Trans-cinnamate	Trans-cinnamate 4-monooxygenase OS=Catharanthus roseus GN=CYP73A4 PE=2 SV=1
Gene:Capana06g000346	762	1.11498	1.27884e-08	3.82989e-07	2.97299	5.06111e-51	1.84056e-49	2.70436	6.90682e-85	4.13201e-83	2.8744	4.32512e-102	1.67768e-100	Cys-3-His zinc finger protein, partial [Capsicum annuum]	GO:0046872	metal ion binding	-	-	-	-	-	-	Zinc	Zinc finger CCCH domain-containing protein 29 OS=Arabidopsis thaliana GN=At2g40140 PE=2 SV=1
Gene:Capana06g000408	780	1.27815	9.00681e-05	0.00139121	3.67768	2.40898e-58	1.02397e-56	4.1719	6.37149e-125	5.53938e-123	2.63844	1.33149e-33	1.76501e-32	XP_016577765.1 PREDICTED: uncharacterized protein C24B11.05 [Capsicum annuum];PREDICTED: uncharacterized protein C24B11.05 [Capsicum annuum] &gt	GO:0008152;GO:0016787	metabolic process;hydrolase activity	K07025	K07025	http://www.genome.jp/dbget-bin/www_bget?ko:K07025	-	-	KOG3109(R)(Haloacid dehalogenase-like hydrolase)	Uncharacterized	Uncharacterized protein C24B11.05 OS=Schizosaccharomyces pombe (strain 972 / ATCC 24843) GN=SPAC24B11.05 PE=3 SV=1
Gene:Capana06g000421	2166	1.1073	5.14483e-19	3.45157e-17	1.90507	1.35477e-43	4.09882e-42	2.05937	9.10326e-112	7.02191e-110	1.98234	9.70371e-92	3.34538e-90	PREDICTED: probable protein phosphatase 2C 4 [Capsicum annuum]	GO:0004722;GO:0003824;GO:0006470	protein serine/threonine phosphatase activity;catalytic activity;protein dephosphorylation	-	-	-	-	-	KOG0700(T)(Protein phosphatase 2C/pyruvate dehydrogenase (lipoamide) phosphatase)	Probable	Probable protein phosphatase 2C 4 OS=Arabidopsis thaliana GN=PLL5 PE=2 SV=1
Gene:Capana06g000459	1299	4.61431	9.66083e-31	1.04682e-28	4.67012	2.33549e-29	4.6302e-28	4.88108	3.57227e-108	2.64304e-106	1.58138	7.55935e-05	0.000257116	PREDICTED: protein UPSTREAM OF FLC-like [Capsicum annuum]	-	-	-	-	-	-	-	-	Protein	Protein UPSTREAM OF FLC OS=Arabidopsis thaliana GN=UFC PE=2 SV=1
Gene:Capana06g000585	1284	1.72089	3.65768e-60	7.51675e-58	3.04732	6.80122e-114	6.58237e-112	3.18198	0	0	2.47378	1.12105e-224	1.0506e-222	arogenate dehydratase/prephenate dehydratase 6, chloroplastic-like [Capsicum annuum] &gt;ACF17637.1 putative arogenate dehydratase [Capsicum annuum]	GO:0009507;GO:0009570;GO:0047769;GO:0016829;GO:0009094;GO:0008652;GO:0016597;GO:0004664;GO:0008152;GO:0009073;GO:0009536	chloroplast;chloroplast stroma;arogenate dehydratase activity;lyase activity;L-phenylalanine biosynthetic process;cellular amino acid biosynthetic process;amino acid binding;prephenate dehydratase activity;metabolic process;aromatic amino acid family biosynthetic process;plastid	K05359	ADT,PDT	http://www.genome.jp/dbget-bin/www_bget?ko:K05359	Phenylalanine, tyrosine and tryptophan biosynthesis;Biosynthesis of amino acids	ko00400,ko01230	KOG2797(E)(Prephenate dehydratase)	Arogenate	Arogenate dehydratase/prephenate dehydratase 6, chloroplastic OS=Arabidopsis thaliana GN=ADT6 PE=1 SV=1
Gene:Capana06g000615	1497	4.4712	5.62343e-09	1.77165e-07	5.38534	3.03338e-13	2.81181e-12	4.41068	1.15845e-08	1.13387e-07	3.30129	0.000288157	0.000910356	RecName: Full=Capsanthin/capsorubin synthase, chromoplastic;AIQ82715.1 capsanthin/capsorubin synthase [Capsicum annuum] &gt;CAA53759.1 capsanthin/capsorubin sythase [Capsicum annuum] &gt;AIQ82716.1 capsanthin/capsorubin synthase [Capsicum annuum] &gt;AIQ82717.1 capsanthin/capsorubin synthase [Capsicum annuum] &gt; Flags: Precursor &gt;CAA54495.1 capsanthin/capsorubin synthase [Capsicum annuum] &g…	GO:0016491;GO:0055114;GO:0009536;GO:0016853;GO:0034020;GO:0044550;GO:0016117;GO:0016705;GO:0004497;GO:0009507	oxidoreductase activity;oxidation-reduction process;plastid;isomerase activity;neoxanthin synthase activity;secondary metabolite biosynthetic process;carotenoid biosynthetic process;oxidoreductase activity, acting on paired donors, with incorporation or reduction of molecular oxygen;monooxygenase activity;chloroplast	K14594	NSY	http://www.genome.jp/dbget-bin/www_bget?ko:K14594	Carotenoid biosynthesis	ko00906	-	Capsanthin/capsorubin	Capsanthin/capsorubin synthase, chromoplastic OS=Capsicum annuum GN=CCS PE=2 SV=1
Gene:Capana06g000814	1017	5.95101	1.52694e-49	2.61246e-47	3.22502	3.69661e-09	2.48857e-08	6.31496	2.00219e-159	2.26129e-157	3.83751	1.11111e-41	1.77288e-40	PREDICTED: uncharacterized protein LOC107874693 [Capsicum annuum]	-	-	-	-	-	-	-	-	-	-
Gene:Capana06g000988	2073	7.94029	1.52053e-10	5.75357e-09	7.66002	7.12945e-09	4.66524e-08	7.6714	2.94432e-10	3.2976e-09	7.63194	4.62535e-10	2.48706e-09	PREDICTED: HIPL1 protein isoform X2 [Capsicum annuum]	GO:0003824;GO:0016901;GO:0016020;GO:0005975;GO:0048038;GO:0016021	catalytic activity;oxidoreductase activity, acting on the CH-OH group of donors, quinone or similar compound as acceptor;membrane;carbohydrate metabolic process;quinone binding;integral component of membrane	-	-	-	-	-	-	HIPL1	HIPL1 protein OS=Arabidopsis thaliana GN=HIPL1 PE=1 SV=2
Gene:Capana06g001065	864	5.17921	3.11638e-19	2.12663e-17	4.04344	1.50629e-09	1.04835e-08	5.8329	4.74447e-23	9.99453e-22	5.3029	2.89857e-17	2.27692e-16	PREDICTED: ethylene-responsive transcription factor ERF114-like isoform X2 [Capsicum annuum]	GO:0006355;GO:0003700;GO:0003677;GO:0006351;GO:0005634	regulation of transcription, DNA-templated;transcription factor activity, sequence-specific DNA binding;DNA binding;transcription, DNA-templated;nucleus	-	-	-	-	-	-	Ethylene-responsive	Ethylene-responsive transcription factor ERF113 OS=Arabidopsis thaliana GN=ERF113 PE=2 SV=1
Gene:Capana06g001083	1605	1.92424	8.44512e-83	2.49571e-80	2.27595	2.23282e-80	1.4128e-78	2.90159	8.68218e-289	2.01772e-286	2.60565	1.85548e-203	1.56136e-201	PREDICTED: 4-coumarate--CoA ligase 2 [Capsicum annuum]	GO:0016207;GO:0000166;GO:0009698;GO:0016874;GO:0008152;GO:0003824;GO:0005524	4-coumarate-CoA ligase activity;nucleotide binding;phenylpropanoid metabolic process;ligase activity;metabolic process;catalytic activity;ATP binding	K01904	4CL	http://www.genome.jp/dbget-bin/www_bget?ko:K01904	Phenylalanine metabolism;Phenylpropanoid biosynthesis;Ubiquinone and other terpenoid-quinone biosynthesis	ko00360,ko00940,ko00130	KOG1176(I)(Acyl-CoA synthetase)	4-coumarate--CoA	4-coumarate--CoA ligase 2 OS=Nicotiana tabacum GN=4CL2 PE=1 SV=1
Gene:Capana06g001119	531	-2.12499	0.00111815	0.0125969	-1.71711	0.0100191	0.0275799	-1.78033	0.00161724	0.00762439	-2.7864	5.58498e-05	0.000193076	PREDICTED: ethylene-responsive transcription factor ERF003-like [Capsicum annuum]	GO:0003700;GO:0006355;GO:0003677;GO:0006351;GO:0005634	transcription factor activity, sequence-specific DNA binding;regulation of transcription, DNA-templated;DNA binding;transcription, DNA-templated;nucleus	-	-	-	-	-	-	Ethylene-responsive	Ethylene-responsive transcription factor ERF003 OS=Arabidopsis thaliana GN=ERF003 PE=2 SV=1
Gene:Capana06g001127	1068	-1.2382	0.000863202	0.0100691	-1.39239	0.000823265	0.00285522	-1.18819	5.26692e-05	0.000330642	-1.66355	5.72098e-07	2.42648e-06	PREDICTED: protein SRG1-like [Capsicum annuum]	GO:0051213;GO:0046872;GO:0055114;GO:0016491	dioxygenase activity;metal ion binding;oxidation-reduction process;oxidoreductase activity	-	-	-	-	-	-	Protein	Protein SRG1 OS=Arabidopsis thaliana GN=SRG1 PE=2 SV=1
Gene:Capana06g001141	1926	-1.64756	1.18641e-10	4.54701e-09	-2.82805	8.93062e-17	1.023e-15	-1.60421	5.80992e-71	2.95418e-69	-3.52655	3.85392e-166	2.53214e-164	PREDICTED: probable polygalacturonase At1g80170 [Capsicum annuum]	GO:0008152;GO:0016020;GO:0071555;GO:0016787;GO:0016798;GO:0005975;GO:0004650;GO:0016021;GO:0005576	metabolic process;membrane;cell wall organization;hydrolase activity;hydrolase activity, acting on glycosyl bonds;carbohydrate metabolic process;polygalacturonase activity;integral component of membrane;extracellular region	-	-	-	-	-	-	Probable	Probable polygalacturonase At1g80170 OS=Arabidopsis thaliana GN=At1g80170 PE=1 SV=1
Gene:Capana06g001182	1389	6.7132	7.37181e-49	1.20366e-46	4.74183	3.24094e-19	4.2292e-18	7.67443	2.58929e-146	2.66682e-144	6.83078	5.85954e-113	2.53294e-111	PREDICTED: putative receptor-like protein kinase At1g72540 [Capsicum annuum]	GO:0016301;GO:0006468;GO:0005524;GO:0016310;GO:0004672	kinase activity;protein phosphorylation;ATP binding;phosphorylation;protein kinase activity	-	-	-	-	-	-	Serine/threonine-protein	Serine/threonine-protein kinase RIPK OS=Arabidopsis thaliana GN=RIPK PE=1 SV=1
Gene:Capana06g001270	555	4.76007	5.95941e-95	2.15249e-92	4.0109	1.39177e-35	3.38567e-34	5.57058	4.4833e-198	6.42441e-196	4.76897	3.63465e-128	1.78862e-126	PREDICTED: protein PLANT CADMIUM RESISTANCE 8 [Capsicum annuum]	-	-	-	-	-	-	-	-	Protein	Protein PLANT CADMIUM RESISTANCE 8 OS=Arabidopsis thaliana GN=PCR8 PE=1 SV=2
Gene:Capana06g001416	417	5.60247	2.5975e-05	0.000455972	4.39558	0.00491674	0.0145789	5.52214	1.41157e-14	2.10597e-13	4.65932	1.31922e-09	6.86545e-09	PREDICTED: EG45-like domain containing protein [Capsicum annuum] &gt;XP_016577048.1 PREDICTED: EG45-like domain containing protein [Capsicum annuum]	-	-	-	-	-	-	-	-	EG45-like	EG45-like domain containing protein OS=Citrus jambhiri GN=CjBAp12 PE=1 SV=1
Gene:Capana06g001437	1524	6.8509	1.16688e-195	8.87773e-193	4.14422	5.22412e-46	1.68383e-44	7.80434	0	0	6.74739	0	0	PREDICTED: flotillin-like protein 4 [Capsicum annuum]	-	-	K07192	FLOT	http://www.genome.jp/dbget-bin/www_bget?ko:K07192	-	-	-	Flotillin-like	Flotillin-like protein 4 OS=Medicago truncatula GN=FLOT4 PE=2 SV=1
Gene:Capana06g001517	798	5.55814	0.000151597	0.00220717	8.96179	1.91336e-13	1.79113e-12	5.63483	4.87067e-07	4.03522e-06	5.75921	2.14004e-07	9.42729e-07	PREDICTED: zeatin O-glucosyltransferase-like [Capsicum annuum]	GO:0009813;GO:0016740;GO:0016757;GO:0016758;GO:0008194;GO:0008152;GO:0052696;GO:0043231	flavonoid biosynthetic process;transferase activity;transferase activity, transferring glycosyl groups;transferase activity, transferring hexosyl groups;UDP-glycosyltransferase activity;metabolic process;flavonoid glucuronidation;intracellular membrane-bounded organelle	K13495	CISZOG	http://www.genome.jp/dbget-bin/www_bget?ko:K13495	Zeatin biosynthesis	ko00908	-	Zeatin	Zeatin O-glucosyltransferase OS=Phaseolus lunatus GN=ZOG1 PE=2 SV=1
Gene:Capana06g001739	885	1.2939	1.7148e-24	1.46693e-22	3.38949	2.70109e-145	3.65592e-143	1.96016	6.04111e-112	4.66982e-110	2.13123	1.31129e-146	7.48943e-145	PREDICTED: NAC domain-containing protein 2 [Capsicum annuum]	GO:0006355;GO:0003677;GO:0006351;GO:0005634	regulation of transcription, DNA-templated;DNA binding;transcription, DNA-templated;nucleus	-	-	-	-	-	-	NAC	NAC domain-containing protein 48 OS=Oryza sativa subsp. japonica GN=NAC48 PE=2 SV=1
Gene:Capana06g001935	2257	4.0645	2.85725e-19	1.95727e-17	5.8122	4.76754e-46	1.53942e-44	4.66338	1.738e-185	2.29125e-183	4.33216	9.56145e-148	5.50436e-146	PREDICTED: MLO-like protein 6 [Capsicum annuum]	GO:0016021;GO:0005516;GO:0009607;GO:0005886;GO:0006952;GO:0016020	integral component of membrane;calmodulin binding;response to biotic stimulus;plasma membrane;defense response;membrane	K08472	MLO	http://www.genome.jp/dbget-bin/www_bget?ko:K08472	-	-	-	MLO-like	MLO-like protein 6 OS=Arabidopsis thaliana GN=MLO6 PE=2 SV=2
Gene:Capana06g001952	1152	3.92287	6.25822e-15	3.30548e-13	5.12813	3.83111e-27	7.01941e-26	6.24475	2.75409e-52	1.10085e-50	6.8981	1.13149e-64	2.72309e-63	PREDICTED: metacaspase-1-like [Capsicum annuum]	-	-	-	-	-	-	-	KOG1546(DO)(Metacaspase involved in regulation of apoptosis)	Metacaspase-1	Metacaspase-1 OS=Arabidopsis thaliana GN=AMC1 PE=1 SV=1
Gene:Capana06g001967	1562	1.28239	2.35426e-13	1.11207e-11	4.14298	1.37681e-182	2.69398e-180	3.0646	8.82763e-206	1.31702e-203	3.37698	1.57303e-266	1.81113e-264	PREDICTED: AAA-ATPase At2g46620-like [Capsicum annuum]	GO:0000166;GO:0005524	nucleotide binding;ATP binding	K08900	BCS1	http://www.genome.jp/dbget-bin/www_bget?ko:K08900	-	-	KOG0743(O)(AAA+-type ATPase)	AAA-ATPase	AAA-ATPase At2g46620 OS=Arabidopsis thaliana GN=At2g46620 PE=2 SV=1
Gene:Capana06g002105	924	4.97997	1.74625e-05	0.000318584	3.5868	0.00916004	0.0254703	4.80251	8.67316e-16	1.37309e-14	3.64985	3.332e-07	1.44327e-06	PREDICTED: RING-H2 finger protein ATL16-like [Capsicum annuum]	GO:0016020;GO:0008270;GO:0046872;GO:0016021	membrane;zinc ion binding;metal ion binding;integral component of membrane	-	-	-	-	-	-	RING-H2	RING-H2 finger protein ATL16 OS=Arabidopsis thaliana GN=ATL16 PE=2 SV=1
Gene:Capana06g002474	2292	4.42215	2.92412e-10	1.07242e-08	2.48596	0.0180333	0.0463951	4.32527	4.45001e-08	4.1072e-07	3.62051	5.62867e-05	0.000194475	PREDICTED: G-type lectin S-receptor-like serine/threonine-protein kinase At5g24080 isoform X1 [Capsicum annuum]	-	-	-	-	-	-	-	-	G-type	G-type lectin S-receptor-like serine/threonine-protein kinase At5g24080 OS=Arabidopsis thaliana GN=At5g24080 PE=2 SV=1
Gene:Capana06g002498	3261	1.32712	1.50493e-48	2.44607e-46	1.83246	1.92972e-57	8.08797e-56	2.03942	2.1055e-171	2.60522e-169	1.08848	4.25918e-35	5.84899e-34	PREDICTED: heat shock protein 83 [Capsicum annuum];hypothetical protein DCAR_020271 [Daucus carota subsp. sativus]	GO:0005524;GO:0051082;GO:0006950;GO:0006457	ATP binding;unfolded protein binding;response to stress;protein folding	K04079	htpG,HSP90A	http://www.genome.jp/dbget-bin/www_bget?ko:K04079	Protein processing in endoplasmic reticulum;Plant-pathogen interaction	ko04141,ko04626	KOG0020(O)(Endoplasmic reticulum glucose-regulated protein (GRP94/endoplasmin), HSP90 family);KOG0019(O)(Molecular chaperone (HSP90 family))	Heat	Heat shock protein 83 OS=Ipomoea nil GN=HSP83A PE=2 SV=1
Gene:Capana06g002562	1292	1.19732	6.35003e-29	6.50614e-27	2.96202	8.0448e-146	1.09297e-143	3.21917	0	0	2.06206	6.82045e-178	4.84078e-176	AAF81419.1 MAP kinase 1 [Capsicum annuum];PREDICTED: mitogen-activated protein kinase 3-like [Capsicum annuum] &gt	GO:0005524;GO:0016310;GO:0004672;GO:0006468;GO:0000166;GO:0016740;GO:0016301;GO:0004707;GO:0004674	ATP binding;phosphorylation;protein kinase activity;protein phosphorylation;nucleotide binding;transferase activity;kinase activity;MAP kinase activity;protein serine/threonine kinase activity	K20536	MPK3	http://www.genome.jp/dbget-bin/www_bget?ko:K20536	MAPK signaling pathway - plant	ko04016	KOG0660(T)(Mitogen-activated protein kinase)	Mitogen-activated	Mitogen-activated protein kinase 3 OS=Arabidopsis thaliana GN=MPK3 PE=1 SV=2
Gene:Capana06g002569	650	5.64683	1.887e-05	0.000341993	6.17206	2.49338e-06	1.24888e-05	5.9438	6.34494e-08	5.76401e-07	8.42637	4.29469e-16	3.20362e-15	PREDICTED: LOB domain-containing protein 1-like [Capsicum annuum]	-	-	-	-	-	-	-	-	LOB;LOB	LOB domain-containing protein 1 OS=Arabidopsis thaliana GN=LBD1 PE=2 SV=1;LOB domain-containing protein 4 OS=Arabidopsis thaliana GN=LBD4 PE=2 SV=1
Gene:Capana06g002581	1329	1.53607	3.99977e-19	2.70518e-17	3.06671	5.55438e-88	3.95206e-86	4.19471	1.09045e-286	2.50211e-284	3.33175	1.62025e-139	8.7186e-138	PREDICTED: phosphatidylinositol transfer protein 1-like isoform X1 [Capsicum annuum]	-	-	-	-	-	-	-	KOG3668(IT)(Phosphatidylinositol transfer protein)	Phosphatidylinositol	Phosphatidylinositol transfer protein 1 OS=Dictyostelium discoideum GN=pitA PE=1 SV=1
Gene:Capana06g002913	1413	1.43193	6.31172e-28	6.20039e-26	2.17402	3.21394e-44	9.88142e-43	2.89247	2.08297e-284	4.71975e-282	1.52052	1.48855e-48	2.72386e-47	PREDICTED: ankyrin repeat-containing protein At3g12360-like [Capsicum annuum]	GO:0016020;GO:0016021;GO:0007165	membrane;integral component of membrane;signal transduction	-	-	-	-	-	-	-	-
Gene:Capana06g002957	411	1.24506	1.64808e-08	4.85836e-07	2.74504	3.27307e-21	4.70984e-20	2.51701	4.46523e-45	1.58088e-43	2.45115	1.35754e-37	1.97414e-36	PREDICTED: cytochrome b5-like [Capsicum annuum]	GO:0016020;GO:0055114;GO:0016021;GO:0031090;GO:0005783;GO:0005789;GO:0043231;GO:0020037;GO:0046872	membrane;oxidation-reduction process;integral component of membrane;organelle membrane;endoplasmic reticulum;endoplasmic reticulum membrane;intracellular membrane-bounded organelle;heme binding;metal ion binding	-	-	-	-	-	KOG0537(C)(Cytochrome b5)	Cytochrome	Cytochrome b5 OS=Nicotiana tabacum PE=2 SV=1
Gene:Capana06g003058	642	1.54396	1.06727e-190	7.95072e-188	1.4024	1.77754e-27	3.3005e-26	1.87425	0	0	2.05491	0	0	PREDICTED: glutathione S-transferase [Capsicum annuum]	GO:0006749;GO:0005737;GO:0004364	glutathione metabolic process;cytoplasm;glutathione transferase activity	K00799	GST,gst	http://www.genome.jp/dbget-bin/www_bget?ko:K00799	Glutathione metabolism	ko00480	KOG0867(O)(Glutathione S-transferase)	Glutathione	Glutathione S-transferase OS=Hyoscyamus muticus PE=1 SV=1
Gene:Capana06g003071	1977	6.31431	1.54772e-31	1.71341e-29	6.74713	1.24152e-34	2.94844e-33	5.99034	3.9884e-104	2.85198e-102	3.57305	5.64601e-25	5.90965e-24	PREDICTED: uncharacterized protein LOC107873730 [Capsicum annuum]	-	-	-	-	-	-	-	-	-	-
Gene:Capana07g000107	321	2.86545	5.2613e-14	2.60573e-12	9.39671	1.25002e-210	3.16932e-208	3.06521	1.40888e-38	4.44152e-37	4.33392	1.31624e-101	5.05157e-100	PREDICTED: flower-specific defensin-like [Capsicum annuum]	-	-	-	-	-	-	-	-	Flower-specific	Flower-specific defensin OS=Nicotiana alata GN=D1 PE=1 SV=1
Gene:Capana07g000206	1420	2.11306	2.36492e-10	8.71803e-09	3.37736	3.37889e-29	6.61143e-28	2.71978	5.83057e-39	1.84936e-37	2.66154	2.70134e-35	3.7266e-34	PREDICTED: BTB/POZ domain-containing protein At2g24240 [Capsicum annuum]	GO:0051260	protein homooligomerization	-	-	-	-	-	-	BTB/POZ	BTB/POZ domain-containing protein At2g24240 OS=Arabidopsis thaliana GN=At2g24240 PE=2 SV=1
Gene:Capana07g000253	1171	4.09532	1.93973e-122	8.89244e-120	4.62163	3.84042e-137	4.75143e-135	5.15155	0	0	4.83658	3.63378e-248	3.85351e-246	PREDICTED: acidic mammalian chitinase-like [Capsicum annuum]	GO:0006032;GO:0005975;GO:0005576;GO:0004568;GO:0016798;GO:0004553;GO:0008061;GO:0016787;GO:0008152	chitin catabolic process;carbohydrate metabolic process;extracellular region;chitinase activity;hydrolase activity, acting on glycosyl bonds;hydrolase activity, hydrolyzing O-glycosyl compounds;chitin binding;hydrolase activity;metabolic process	K01183	E3.2.1.14	http://www.genome.jp/dbget-bin/www_bget?ko:K01183	Amino sugar and nucleotide sugar metabolism	ko00520	KOG2806(G)(Chitinase)	Acidic	Acidic mammalian chitinase OS=Mus musculus GN=Chia PE=1 SV=2
Gene:Capana07g000255	1621	4.10421	4.5425e-164	2.90055e-161	4.69307	9.02742e-152	1.30528e-149	5.12271	0	0	4.94384	0	0	PREDICTED: acidic mammalian chitinase-like [Capsicum annuum]	GO:0006032;GO:0005975;GO:0005576;GO:0004568;GO:0008061;GO:0016798;GO:0004553;GO:0016787;GO:0008152	chitin catabolic process;carbohydrate metabolic process;extracellular region;chitinase activity;chitin binding;hydrolase activity, acting on glycosyl bonds;hydrolase activity, hydrolyzing O-glycosyl compounds;hydrolase activity;metabolic process	K01183	E3.2.1.14	http://www.genome.jp/dbget-bin/www_bget?ko:K01183	Amino sugar and nucleotide sugar metabolism	ko00520	KOG2806(G)(Chitinase)	Acidic;Acidic;Acidic	Acidic mammalian chitinase OS=Rattus norvegicus GN=Chia PE=2 SV=1;Acidic mammalian chitinase OS=Bos taurus GN=CHIA PE=1 SV=1;Acidic mammalian chitinase OS=Mus musculus GN=Chia PE=1 SV=2
Gene:Capana07g000257	2267	3.41307	2.84632e-27	2.74336e-25	3.02433	1.2963e-17	1.55881e-16	5.05582	3.02781e-123	2.56473e-121	3.30791	1.7542e-36	2.49789e-35	PREDICTED: LRR receptor-like serine/threonine-protein kinase FEI 1 [Capsicum annuum]	GO:0006032;GO:0016301;GO:0005975;GO:0016021;GO:0006468;GO:0016020;GO:0004568;GO:0005524;GO:0016310;GO:0004672;GO:0004553	chitin catabolic process;kinase activity;carbohydrate metabolic process;integral component of membrane;protein phosphorylation;membrane;chitinase activity;ATP binding;phosphorylation;protein kinase activity;hydrolase activity, hydrolyzing O-glycosyl compounds	K01183	E3.2.1.14	http://www.genome.jp/dbget-bin/www_bget?ko:K01183	Amino sugar and nucleotide sugar metabolism	ko00520	-	G-type;Receptor-like	G-type lectin S-receptor-like serine/threonine-protein kinase At1g67520 OS=Arabidopsis thaliana GN=At1g67520 PE=2 SV=3;Receptor-like serine/threonine-protein kinase SD1-8 OS=Arabidopsis thaliana GN=SD18 PE=1 SV=1
Gene:Capana07g000260	3211	6.06181	6.40209e-52	1.14463e-49	2.79041	1.15051e-06	6.01275e-06	6.67357	2.21144e-90	1.39919e-88	6.45762	3.48851e-83	1.0823e-81	PREDICTED: G-type lectin S-receptor-like serine/threonine-protein kinase At1g67520 [Capsicum annuum];PREDICTED: acidic mammalian chitinase-like [Capsicum annuum]	GO:0004553;GO:0004672;GO:0005524;GO:0009506;GO:0006952;GO:0004568;GO:0004674;GO:0006468;GO:0005886;GO:0005975;GO:0006032	hydrolase activity, hydrolyzing O-glycosyl compounds;protein kinase activity;ATP binding;plasmodesma;defense response;chitinase activity;protein serine/threonine kinase activity;protein phosphorylation;plasma membrane;carbohydrate metabolic process;chitin catabolic process	K04733;K01183	IRAK4;E3.2.1.14	http://www.genome.jp/dbget-bin/www_bget?ko:K04733;http://www.genome.jp/dbget-bin/www_bget?ko:K01183	Amino sugar and nucleotide sugar metabolism	ko00520	KOG2806(G)(Chitinase)	Acidic;G-type	Acidic mammalian chitinase OS=Bos taurus GN=CHIA PE=1 SV=1;G-type lectin S-receptor-like serine/threonine-protein kinase CES101 OS=Arabidopsis thaliana GN=CES101 PE=2 SV=2
Gene:Capana07g000296	1739	1.58124	2.33939e-07	5.82535e-06	2.79034	8.26454e-24	1.32009e-22	2.24268	2.32363e-37	7.13907e-36	1.33694	2.23516e-10	1.23049e-09	PREDICTED: probable protein phosphatase 2C 27 isoform X1 [Capsicum annuum]	GO:0004721;GO:0046872;GO:0003824;GO:0006470;GO:0016787;GO:0043169;GO:0004722	phosphoprotein phosphatase activity;metal ion binding;catalytic activity;protein dephosphorylation;hydrolase activity;cation binding;protein serine/threonine phosphatase activity	K14803	PTC2_3	http://www.genome.jp/dbget-bin/www_bget?ko:K14803	-	-	KOG0697(T)(Protein phosphatase 1B (formerly 2C));KOG0698(T)(Serine/threonine protein phosphatase)	Probable	Probable protein phosphatase 2C 27 OS=Oryza sativa subsp. japonica GN=Os02g0799000 PE=2 SV=1
Gene:Capana07g000309	438	-1.04014	7.41476e-12	3.14516e-10	-1.64448	1.0662e-16	1.21322e-15	-1.09558	1.13262e-12	1.50741e-11	-1.71059	2.56146e-23	2.51759e-22	PREDICTED: uncharacterized protein LOC107877042 [Capsicum annuum]	-	-	-	-	-	-	-	-	-	-
Gene:Capana07g000311	1389	1.06932	1.24868e-15	6.89048e-14	2.01871	1.49306e-48	5.14398e-47	2.52277	1.34992e-107	9.94714e-106	2.49116	2.25494e-100	8.50127e-99	PREDICTED: uncharacterized protein LOC107877695 [Capsicum annuum]	-	-	-	-	-	-	-	-	-	-
Gene:Capana07g000429	459	5.40648	0.000323583	0.00432387	13.1629	1.87597e-28	3.58876e-27	4.5368	5.36262e-18	9.53958e-17	7.39591	7.14609e-61	1.629e-59	PREDICTED: hemoglobin-2 [Capsicum annuum]	GO:0005829;GO:0046872;GO:0020037;GO:0009506;GO:0019825;GO:0005886;GO:0005618	cytosol;metal ion binding;heme binding;plasmodesma;oxygen binding;plasma membrane;cell wall	-	-	-	-	-	-	Hemoglobin-2	Hemoglobin-2 OS=Casuarina glauca GN=HBII PE=3 SV=1
Gene:Capana07g000439	750	2.11331	4.9889e-42	7.4955e-40	3.14794	9.51142e-54	3.71007e-52	3.60484	0	0	2.61709	1.21769e-172	8.34841e-171	PREDICTED: cucumber peeling cupredoxin-like [Capsicum annuum]	GO:0046658;GO:0009055	anchored component of plasma membrane;electron carrier activity	-	-	-	-	-	-	Umecyanin	Umecyanin OS=Armoracia rusticana PE=1 SV=1
Gene:Capana07g000461	1029	5.75969	4.81652e-276	6.37885e-273	5.76175	1.23877e-166	2.08408e-164	6.65762	0	0	6.01358	0	0	PREDICTED: blue copper protein [Capsicum annuum]	GO:0009055	electron carrier activity	-	-	-	-	-	-	Stellacyanin	Stellacyanin OS=Toxicodendron vernicifluum PE=1 SV=1
Gene:Capana07g000528	1612	3.07821	2.93247e-05	0.000508531	2.27432	0.0151495	0.0398181	4.45409	2.64833e-17	4.51612e-16	3.08786	2.61014e-06	1.04268e-05	PREDICTED: probable WRKY transcription factor 41 [Capsicum annuum]	GO:0003700;GO:0006355;GO:0043565	transcription factor activity, sequence-specific DNA binding;regulation of transcription, DNA-templated;sequence-specific DNA binding	-	-	-	-	-	-	Probable;Dehydration-responsive	Probable WRKY transcription factor 53 OS=Arabidopsis thaliana GN=WRKY53 PE=1 SV=1;Dehydration-responsive element-binding protein 2D OS=Arabidopsis thaliana GN=DREB2D PE=2 SV=1
Gene:Capana07g000596	4404	1.62149	0.000399873	0.00519763	1.26615	0.0123837	0.0333046	2.45477	1.14589e-12	1.5234e-11	1.2426	0.00460685	0.0120767	PREDICTED: respiratory burst oxidase homolog protein E-like [Capsicum annuum]	GO:0050664;GO:0005509;GO:0016491;GO:0055114;GO:0016020;GO:0004601;GO:0016021	oxidoreductase activity, acting on NAD(P)H, oxygen as acceptor;calcium ion binding;oxidoreductase activity;oxidation-reduction process;membrane;peroxidase activity;integral component of membrane	K13447	RBOH	http://www.genome.jp/dbget-bin/www_bget?ko:K13447	MAPK signaling pathway - plant;Plant-pathogen interaction	ko04016,ko04626	KOG0039(PQ)(Ferric reductase, NADH/NADPH oxidase and related proteins)	Respiratory	Respiratory burst oxidase homolog protein E OS=Arabidopsis thaliana GN=RBOHE PE=2 SV=2
Gene:Capana07g000687	1398	1.13126	2.98001e-53	5.4367e-51	1.06129	8.45643e-26	1.46585e-24	3.17417	0	0	1.63589	7.69897e-167	5.07684e-165	PREDICTED: benzyl alcohol O-benzoyltransferase [Capsicum annuum]	GO:0016747;GO:0016740;GO:0016746	transferase activity, transferring acyl groups other than amino-acyl groups;transferase activity;transferase activity, transferring acyl groups	K19861	BEBT,AMAT	http://www.genome.jp/dbget-bin/www_bget?ko:K19861	-	-	-	Benzyl	Benzyl alcohol O-benzoyltransferase OS=Nicotiana tabacum GN=HSR201 PE=1 SV=1
Gene:Capana07g000750	690	1.22225	2.62429e-09	8.60124e-08	3.71333	1.07544e-71	5.91131e-70	2.2617	3.62494e-99	2.50321e-97	1.38616	1.59067e-26	1.73714e-25	PREDICTED: protein TIFY 10A-like [Capsicum annuum]	GO:0009611;GO:0005634;GO:2000022;GO:0003714;GO:0031347;GO:1903507	response to wounding;nucleus;regulation of jasmonic acid mediated signaling pathway;transcription corepressor activity;regulation of defense response;negative regulation of nucleic acid-templated transcription	K13464	JAZ	http://www.genome.jp/dbget-bin/www_bget?ko:K13464	Plant hormone signal transduction	ko04075	-	Protein	Protein TIFY 10A OS=Arabidopsis thaliana GN=TIFY10A PE=1 SV=1
Gene:Capana07g000998	1751	2.93364	4.22979e-07	1.01373e-05	4.9167	1.99336e-24	3.27703e-23	6.65551	3.02284e-48	1.12979e-46	4.98314	3.07058e-23	3.0082e-22	PREDICTED: putative transcription factor bHLH041 isoform X1 [Capsicum annuum]	-	-	-	-	-	-	-	-	Putative	Putative transcription factor bHLH041 OS=Arabidopsis thaliana GN=BHLH41 PE=3 SV=1
Gene:Capana07g001015	931	4.30559	2.79494e-12	1.21583e-10	3.16932	4.46129e-05	0.00018892	5.91924	6.84989e-30	1.76626e-28	5.77111	7.86187e-28	8.9216e-27	PREDICTED: transcription factor JUNGBRUNNEN 1-like [Capsicum annuum]	-	-	-	-	-	-	-	-	Transcription	Transcription factor JUNGBRUNNEN 1 OS=Arabidopsis thaliana GN=JUB1 PE=1 SV=1
Gene:Capana07g001122	1669	2.10474	4.40496e-22	3.43165e-20	4.01012	5.05535e-100	4.17449e-98	3.95152	2.07203e-86	1.25828e-84	5.19173	6.75134e-184	4.96669e-182	PREDICTED: UDP-arabinose 4-epimerase 1-like isoform X1 [Capsicum annuum]	GO:0003978;GO:0016853;GO:0006012	UDP-glucose 4-epimerase activity;isomerase activity;galactose metabolic process	K12448	UXE,uxe	http://www.genome.jp/dbget-bin/www_bget?ko:K12448	Amino sugar and nucleotide sugar metabolism	ko00520	KOG1371(M)(UDP-glucose 4-epimerase/UDP-sulfoquinovose synthase)	UDP-arabinose	UDP-arabinose 4-epimerase 1 OS=Arabidopsis thaliana GN=MUR4 PE=1 SV=1
Gene:Capana07g001142	2613	4.77426	0.000899062	0.0104277	5.68407	2.70426e-05	0.000118401	5.23395	1.73143e-10	1.9659e-09	5.85106	1.54e-13	1.0222e-12	PREDICTED: putative disease resistance RPP13-like protein 3 [Capsicum annuum]	GO:0000166;GO:0006952;GO:0005524;GO:0043531	nucleotide binding;defense response;ATP binding;ADP binding	-	-	-	-	-	-	Putative	Putative disease resistance RPP13-like protein 3 OS=Arabidopsis thaliana GN=RPP13L3 PE=3 SV=1
Gene:Capana07g001288	1212	3.96986	0	0	4.22039	0	0	5.34415	0	0	4.17076	0	0	PREDICTED: cytochrome b561 and DOMON domain-containing protein At5g47530-like [Capsicum annuum]	GO:0016021;GO:0055114;GO:0016020	integral component of membrane;oxidation-reduction process;membrane	-	-	-	-	-	-	Cytochrome	Cytochrome b561 and DOMON domain-containing protein At4g17280 OS=Arabidopsis thaliana GN=At4g17280 PE=2 SV=1
Gene:Capana07g001387	1762	2.03853	5.23024e-66	1.16163e-63	1.5546	4.81001e-22	7.15008e-21	1.42644	3.09943e-40	1.00687e-38	1.15067	4.83749e-24	4.89936e-23	probable WRKY transcription factor 31 [Capsicum annuum] &gt;AHD24521.1 WRKY6 [Capsicum annuum]	GO:0043565;GO:0003700;GO:0006355	sequence-specific DNA binding;transcription factor activity, sequence-specific DNA binding;regulation of transcription, DNA-templated	-	-	-	-	-	-	WRKY	WRKY transcription factor 6 OS=Arabidopsis thaliana GN=WRKY6 PE=1 SV=1
Gene:Capana07g001400	837	1.44303	7.18809e-05	0.00113933	3.76366	4.16853e-41	1.18173e-39	1.59678	3.01737e-07	2.56367e-06	2.71874	2.22755e-25	2.35467e-24	PREDICTED: S-type anion channel SLAH1-like [Capsicum annuum]	GO:0055085;GO:0016020;GO:0016021	transmembrane transport;membrane;integral component of membrane	-	-	-	-	-	-	S-type	S-type anion channel SLAH1 OS=Arabidopsis thaliana GN=SLAH1 PE=2 SV=1
Gene:Capana07g001416	1980	5.50576	0.000210717	0.00295831	9.7486	6.66732e-16	7.28509e-15	7.1247	2.24752e-11	2.72149e-10	6.78568	2.18125e-10	1.20209e-09	PREDICTED: LOW QUALITY PROTEIN: (-)-germacrene D synthase-like [Capsicum annuum]	GO:0046872;GO:0010333;GO:0016829;GO:0008152;GO:0000287	metal ion binding;terpene synthase activity;lyase activity;metabolic process;magnesium ion binding	K15803	GERD	http://www.genome.jp/dbget-bin/www_bget?ko:K15803	Sesquiterpenoid and triterpenoid biosynthesis	ko00909	-	(E,E)-germacrene;(-)-germacrene	(E,E)-germacrene B synthase OS=Solanum habrochaites GN=SSTLH1 PE=1 SV=1;(-)-germacrene D synthase OS=Vitis vinifera GN=VIT_19s0014g04930 PE=1 SV=1
Gene:Capana07g001585	2445	4.04939	0.000115217	0.00173471	7.70208	3.97861e-19	5.16745e-18	6.3218	2.70771e-20	5.23828e-19	7.73385	1.62499e-31	2.03998e-30	PREDICTED: uncharacterized protein LOC107876757 [Capsicum annuum]	GO:0016021;GO:0016301;GO:0048544;GO:0016020;GO:0006468;GO:0000166;GO:0016740;GO:0004674;GO:0005524;GO:0016310;GO:0004672	integral component of membrane;kinase activity;recognition of pollen;membrane;protein phosphorylation;nucleotide binding;transferase activity;protein serine/threonine kinase activity;ATP binding;phosphorylation;protein kinase activity	-	-	-	-	-	-	G-type	G-type lectin S-receptor-like serine/threonine-protein kinase At4g03230 OS=Arabidopsis thaliana GN=At4g03230 PE=3 SV=3
Gene:Capana07g001653	996	2.76269	1.37037e-09	4.66683e-08	9.30227	3.41115e-180	6.42994e-178	2.73254	2.62684e-46	9.53289e-45	6.63707	0	0	PREDICTED: endochitinase 4 [Capsicum annuum]	GO:0005975;GO:0006032;GO:0000272;GO:0009607;GO:0005618;GO:0004568;GO:0016998;GO:0005576;GO:0009626;GO:0005773;GO:0008152;GO:0008061;GO:0016798;GO:0016787;GO:0006952	carbohydrate metabolic process;chitin catabolic process;polysaccharide catabolic process;response to biotic stimulus;cell wall;chitinase activity;cell wall macromolecule catabolic process;extracellular region;plant-type hypersensitive response;vacuole;metabolic process;chitin binding;hydrolase activity, acting on glycosyl bonds;hydrolase activity;defense response	K20547	CHIB	http://www.genome.jp/dbget-bin/www_bget?ko:K20547	MAPK signaling pathway - plant;Amino sugar and nucleotide sugar metabolism	ko04016,ko00520	KOG4742(R)(Predicted chitinase)	Basic	Basic 30 kDa endochitinase OS=Solanum lycopersicum GN=CHI9 PE=1 SV=1
Gene:Capana07g001790	654	4.426	0.00323912	0.0307635	6.79549	8.91948e-08	5.24719e-07	5.7726	1.89446e-07	1.64075e-06	7.66322	2.38996e-13	1.56772e-12	PREDICTED: E3 ubiquitin-protein ligase ATL41-like [Capsicum annuum]	GO:0016020;GO:0016021;GO:0008270;GO:0046872	membrane;integral component of membrane;zinc ion binding;metal ion binding	K19038	ATL41	http://www.genome.jp/dbget-bin/www_bget?ko:K19038	-	-	-	E3	E3 ubiquitin-protein ligase ATL41 OS=Arabidopsis thaliana GN=ATL41 PE=1 SV=1
Gene:Capana07g001873	1563	2.23778	0.00176884	0.0185213	2.89815	5.66726e-05	0.000236402	3.1067	0.00275844	0.0123295	4.57066	1.52019e-07	6.77408e-07	PREDICTED: cytochrome P450 CYP72A219-like [Capsicum annuum]	GO:0020037;GO:0046872;GO:0005506;GO:0016705;GO:0004497;GO:0016020;GO:0016491;GO:0055114;GO:0016021	heme binding;metal ion binding;iron ion binding;oxidoreductase activity, acting on paired donors, with incorporation or reduction of molecular oxygen;monooxygenase activity;membrane;oxidoreductase activity;oxidation-reduction process;integral component of membrane	-	-	-	-	-	-	Cytochrome	Cytochrome P450 CYP72A219 OS=Panax ginseng PE=2 SV=1
Gene:Capana07g001878	1020	1.36184	1.2254e-08	3.68528e-07	2.4518	2.64567e-29	5.21929e-28	2.01883	2.10221e-34	6.07279e-33	1.9526	4.72519e-31	5.84691e-30	PREDICTED: cytochrome P450 CYP72A219-like [Capsicum annuum]	GO:0016021;GO:0016491;GO:0055114;GO:0016020;GO:0004497;GO:0016705;GO:0005506;GO:0046872;GO:0020037	integral component of membrane;oxidoreductase activity;oxidation-reduction process;membrane;monooxygenase activity;oxidoreductase activity, acting on paired donors, with incorporation or reduction of molecular oxygen;iron ion binding;metal ion binding;heme binding	-	-	-	-	-	KOG0158(Q)(Cytochrome P450 CYP3/CYP5/CYP6/CYP9 subfamilies)	Cytochrome	Cytochrome P450 CYP72A219 OS=Panax ginseng PE=2 SV=1
Gene:Capana07g001902	1350	1.49872	8.48825e-16	4.73514e-14	3.26145	5.91947e-76	3.50524e-74	2.4294	1.19858e-60	5.34482e-59	4.43708	0	0	PREDICTED: LOW QUALITY PROTEIN: uncharacterized protein LOC107876846 [Capsicum annuum]	GO:0006468;GO:0016020;GO:0048544;GO:0016301;GO:0016021;GO:0004672;GO:0005524;GO:0016310;GO:0004674;GO:0016740;GO:0000166	protein phosphorylation;membrane;recognition of pollen;kinase activity;integral component of membrane;protein kinase activity;ATP binding;phosphorylation;protein serine/threonine kinase activity;transferase activity;nucleotide binding	-	-	-	-	-	-	G-type	G-type lectin S-receptor-like serine/threonine-protein kinase At5g35370 OS=Arabidopsis thaliana GN=At5g35370 PE=2 SV=2
Gene:Capana07g001966	2799	2.25827	2.35552e-29	2.44141e-27	1.59916	4.07409e-10	2.98068e-09	1.90812	1.79388e-32	4.94943e-31	2.19089	1.35254e-45	2.33479e-44	PREDICTED: G-type lectin S-receptor-like serine/threonine-protein kinase SD2-5 [Capsicum annuum]	GO:0000166;GO:0016740;GO:0004674;GO:0004672;GO:0005524;GO:0016310;GO:0016021;GO:0016301;GO:0016020;GO:0006468	nucleotide binding;transferase activity;protein serine/threonine kinase activity;protein kinase activity;ATP binding;phosphorylation;integral component of membrane;kinase activity;membrane;protein phosphorylation	-	-	-	-	-	-	G-type;Epidermis-specific	G-type lectin S-receptor-like serine/threonine-protein kinase SD2-5 OS=Arabidopsis thaliana GN=SD25 PE=1 SV=1;Epidermis-specific secreted glycoprotein EP1 OS=Daucus carota GN=EP1 PE=1 SV=1
Gene:Capana07g001979	628	5.93172	1.69064e-33	1.97562e-31	5.95258	2.32865e-31	4.92008e-30	6.1686	6.85191e-102	4.81413e-100	5.19433	5.29978e-64	1.26289e-62	PREDICTED: uncharacterized protein LOC107877363 [Capsicum annuum]	GO:0046872;GO:0046916;GO:0030001;GO:0005737;GO:0046914	metal ion binding;cellular transition metal ion homeostasis;metal ion transport;cytoplasm;transition metal ion binding	-	-	-	-	-	-	-	-
Gene:Capana07g001980	478	4.40254	3.53848e-208	2.81176e-205	2.95664	2.73265e-53	1.05903e-51	5.25496	0	0	2.91956	2.1345e-116	9.522e-115	PREDICTED: uncharacterized protein LOC107878510 [Capsicum annuum]	GO:0046916;GO:0030001;GO:0005737;GO:0046914	cellular transition metal ion homeostasis;metal ion transport;cytoplasm;transition metal ion binding	-	-	-	-	-	-	Heavy	Heavy metal-associated isoprenylated plant protein 16 OS=Arabidopsis thaliana GN=HIPP16 PE=2 SV=1
Gene:Capana07g001982	2532	1.81542	2.54261e-58	5.07925e-56	1.53117	1.15528e-25	1.99012e-24	1.98832	4.40881e-80	2.48967e-78	2.65349	2.17143e-201	1.78985e-199	PREDICTED: subtilisin-like protease SBT5.3 [Capsicum annuum]	GO:0005618;GO:0006508;GO:0004252	cell wall;proteolysis;serine-type endopeptidase activity	-	-	-	-	-	-	Subtilisin-like	Subtilisin-like protease SBT5.4 OS=Arabidopsis thaliana GN=SBT5.4 PE=1 SV=1
Gene:Capana07g002084	1224	1.97015	1.98647e-07	4.99172e-06	1.63768	6.78616e-05	0.000280026	3.06066	8.10511e-24	1.74491e-22	2.29145	3.53065e-10	1.9149e-09	PREDICTED: F-box protein At5g07610-like [Capsicum annuum]	GO:0019005;GO:0031146;GO:0004842	SCF ubiquitin ligase complex;SCF-dependent proteasomal ubiquitin-dependent protein catabolic process;ubiquitin-protein transferase activity	-	-	-	-	-	-	F-box	F-box protein At5g07610 OS=Arabidopsis thaliana GN=At5g07610 PE=2 SV=1
Gene:Capana07g002104	894	3.93891	3.19114e-16	1.82867e-14	5.83896	5.01973e-42	1.45629e-40	7.35451	3.17643e-76	1.72135e-74	4.86216	8.23776e-27	9.07831e-26	PREDICTED: epidermis-specific secreted glycoprotein EP1-like [Capsicum annuum]	GO:0030246	carbohydrate binding	-	-	-	-	-	-	Epidermis-specific	Epidermis-specific secreted glycoprotein EP1 OS=Daucus carota GN=EP1 PE=1 SV=1
Gene:Capana07g002105	894	4.87724	1.69045e-72	4.22708e-70	9.37213	5.85979e-306	3.70123e-303	7.31473	0	0	8.59139	0	0	epidermis-specific secreted glycoprotein EP1-like precursor [Capsicum annuum] &gt;ADG04234.1 mannose-binding lectin [Capsicum annuum]	GO:0030246	carbohydrate binding	-	-	-	-	-	-	Epidermis-specific	Epidermis-specific secreted glycoprotein EP1 OS=Daucus carota GN=EP1 PE=1 SV=1
Gene:Capana07g002260	2487	1.71573	8.55257e-05	0.00132967	4.88666	1.14402e-59	5.05375e-58	2.54096	8.86345e-16	1.39954e-14	4.23362	8.26215e-66	2.03568e-64	PREDICTED: G-type lectin S-receptor-like serine/threonine-protein kinase At4g27290 [Capsicum annuum]	GO:0016021;GO:0016301;GO:0048544;GO:0016020;GO:0005886;GO:0006468;GO:0000166;GO:0016740;GO:0004674;GO:0005524;GO:0016310;GO:0006952;GO:0009506;GO:0004672	integral component of membrane;kinase activity;recognition of pollen;membrane;plasma membrane;protein phosphorylation;nucleotide binding;transferase activity;protein serine/threonine kinase activity;ATP binding;phosphorylation;defense response;plasmodesma;protein kinase activity	-	-	-	-	-	-	G-type	G-type lectin S-receptor-like serine/threonine-protein kinase At4g27290 OS=Arabidopsis thaliana GN=At4g27290 PE=3 SV=4
Gene:Capana07g002280	1749	2.20149	8.7592e-13	3.92988e-11	4.15518	8.76948e-54	3.42438e-52	5.47643	7.54537e-263	1.5368e-260	2.91342	1.22142e-42	1.98647e-41	PREDICTED: scarecrow-like protein 21 [Capsicum annuum]	GO:0043565;GO:0005634;GO:0006355;GO:0003700;GO:0006351	sequence-specific DNA binding;nucleus;regulation of transcription, DNA-templated;transcription factor activity, sequence-specific DNA binding;transcription, DNA-templated	-	-	-	-	-	-	Chitin-inducible	Chitin-inducible gibberellin-responsive protein 1 OS=Oryza sativa subsp. japonica GN=CIGR1 PE=2 SV=1
Gene:Capana07g002471	972	6.07416	1.65898e-65	3.61718e-63	1.90567	0.00259943	0.00817714	6.4425	1.00141e-66	4.84068e-65	4.68756	7.81481e-29	9.13399e-28	PREDICTED: transcription factor JUNGBRUNNEN 1 [Capsicum annuum]	GO:0005634;GO:0003677;GO:0006351;GO:0006355	nucleus;DNA binding;transcription, DNA-templated;regulation of transcription, DNA-templated	-	-	-	-	-	-	Transcription	Transcription factor JUNGBRUNNEN 1 OS=Arabidopsis thaliana GN=JUB1 PE=1 SV=1
Gene:Capana08g000014	2094	2.65124	7.39868e-18	4.69914e-16	2.93068	1.61982e-20	2.24734e-19	2.1726	2.47286e-13	3.43228e-12	3.59845	5.38733e-53	1.07474e-51	PREDICTED: probable leucine-rich repeat receptor-like protein kinase At1g35710 [Capsicum annuum]	GO:0016020;GO:0016021	membrane;integral component of membrane	-	-	-	-	-	-	-	-
Gene:Capana08g000019	1167	1.53608	1.12725e-09	3.8983e-08	2.01662	7.23256e-13	6.50984e-12	1.7072	4.25539e-10	4.70494e-09	1.98467	3.26685e-14	2.24185e-13	PREDICTED: putative late blight resistance protein homolog R1B-16 [Capsicum annuum]	-	-	-	-	-	-	-	-	Putative	Putative late blight resistance protein homolog R1B-16 OS=Solanum demissum GN=R1B-16 PE=3 SV=1
Gene:Capana08g000088	2255	3.5735	2.16157e-25	1.8991e-23	1.73326	0.000543983	0.00194527	4.58301	3.86558e-68	1.90411e-66	4.69798	3.05888e-74	8.46219e-73	PREDICTED: putative late blight resistance protein homolog R1B-8 isoform X2 [Capsicum annuum];PREDICTED: putative late blight resistance protein homolog R1A-10 isoform X1 [Capsicum annuum]	GO:0006952;GO:0043531	defense response;ADP binding	-	-	-	-	-	-	Putative;Putative	Putative disease resistance RPP13-like protein 3 OS=Arabidopsis thaliana GN=RPP13L3 PE=3 SV=1;Putative late blight resistance protein homolog R1A-10 OS=Solanum demissum GN=R1A-10 PE=3 SV=1
Gene:Capana08g000105	1428	5.1059	5.03197e-08	1.39052e-06	5.107	1.22735e-07	7.1054e-07	4.30241	1.63307e-31	4.39209e-30	2.5577	3.1983e-08	1.50273e-07	PREDICTED: U-box domain-containing protein 21-like [Capsicum annuum]	GO:0016567;GO:0004842	protein ubiquitination;ubiquitin-protein transferase activity	-	-	-	-	-	-	U-box	U-box domain-containing protein 21 OS=Arabidopsis thaliana GN=PUB21 PE=2 SV=1
Gene:Capana08g000129	1620	5.41036	2.08015e-176	1.43042e-173	6.70645	7.51006e-245	2.5508e-242	7.28205	0	0	5.50403	1.23119e-289	1.55044e-287	PREDICTED: glutamate decarboxylase 4-like [Capsicum annuum]	GO:0030170;GO:0004351;GO:0003824;GO:0006536;GO:0016831;GO:0016829;GO:0019752	pyridoxal phosphate binding;glutamate decarboxylase activity;catalytic activity;glutamate metabolic process;carboxy-lyase activity;lyase activity;carboxylic acid metabolic process	K01580	E4.1.1.15,gadB,gadA,GAD	http://www.genome.jp/dbget-bin/www_bget?ko:K01580	Alanine, aspartate and glutamate metabolism;Butanoate metabolism;Taurine and hypotaurine metabolism;beta-Alanine metabolism	ko00250,ko00650,ko00430,ko00410	-	Glutamate	Glutamate decarboxylase OS=Petunia hybrida GN=GAD PE=1 SV=1
Gene:Capana08g000231	1047	5.66256	1.93347e-05	0.00034953	6.31192	1.21361e-06	6.32509e-06	6.57426	6.01167e-18	1.06576e-16	4.80714	1.31706e-08	6.35706e-08	PREDICTED: LOW QUALITY PROTEIN: phospholipase A1-Igamma1, chloroplastic [Capsicum annuum]	GO:0006629;GO:0016787	lipid metabolic process;hydrolase activity	-	-	-	-	-	-	Phospholipase	Phospholipase A1-Igamma1, chloroplastic OS=Arabidopsis thaliana GN=At1g06800 PE=1 SV=2
Gene:Capana08g000413	1467	1.84513	4.18033e-48	6.76381e-46	2.97213	6.63244e-110	6.09152e-108	3.82672	0	0	2.83791	9.05833e-182	6.58371e-180	PREDICTED: ferrochelatase-2, chloroplastic-like [Capsicum annuum]	GO:0009507;GO:0006779;GO:0016829;GO:0033014;GO:0016021;GO:0006783;GO:0004325;GO:0016020;GO:0009536;GO:0005739	chloroplast;porphyrin-containing compound biosynthetic process;lyase activity;tetrapyrrole biosynthetic process;integral component of membrane;heme biosynthetic process;ferrochelatase activity;membrane;plastid;mitochondrion	K01772	hemH,FECH	http://www.genome.jp/dbget-bin/www_bget?ko:K01772	Porphyrin and chlorophyll metabolism	ko00860	KOG1321(H)(Protoheme ferro-lyase (ferrochelatase))	Ferrochelatase-2,	Ferrochelatase-2, chloroplastic OS=Cucumis sativus GN=HEMH PE=2 SV=1
[truncated: 367 more rows]
