# Supplementary material for: Transcriptome analysis reveals defense-related genes and pathways against Xanthomonas campestris pv. vesicatoria in pepper (Capsicum annuum L.)
Source: PLoS One. 2021 Mar 11;16(3):e0240279. doi: 10.1371/journal.pone.0240279 (PMC7951875; doi:10.1371/journal.pone.0240279)
Supplement: S6 Table — (XLSX) [file pone.0240279.s006.xlsx]

## Sheet: S6 Table
S6 Table Summary of GO terms related to the differentially expressed genes in ECW and VI037601 post Xcv inoculation (Q-Value ≤ 0.05).
Summary of GO terms related to the differentially expressed genes in ECW at 6 hpi compared with that at 0 hpi.
GO_class	GO ID	GO_term	Hit_number	Background number	P-Value	Q-Value	Gene IDs
Biological Process	GO:0006022	aminoglycan metabolic process	17	56	1.19002e-11	5.85937e-09	Gene:Capana07g000253,Gene:Capana00g003097,novel.3044,Gene:Capana07g000260,Gene:Capana07g001653,Gene:Capana07g000257,Gene:Capana02g002482,novel.2397,Gene:Capana00g003222,novel.923,Gene:Capana07g000255,novel.1649,Gene:Capana08g002306,Gene:Capana11g000694,Gene:Capana12g002306,novel.22482,Gene:Capana02g002478
Biological Process	GO:0006026	aminoglycan catabolic process	16	51	2.73643e-11	5.85937e-09	novel.1649,Gene:Capana08g002306,Gene:Capana11g000694,novel.22482,Gene:Capana02g002478,Gene:Capana07g000253,novel.3044,Gene:Capana00g003097,Gene:Capana07g000260,Gene:Capana07g001653,Gene:Capana02g002482,Gene:Capana07g000257,novel.2397,Gene:Capana07g000255,novel.923,Gene:Capana00g003222
Biological Process	GO:0006030	chitin metabolic process	16	51	2.73643e-11	5.85937e-09	Gene:Capana02g002482,Gene:Capana07g000257,Gene:Capana07g001653,novel.923,Gene:Capana00g003222,Gene:Capana07g000255,novel.2397,novel.3044,Gene:Capana00g003097,Gene:Capana07g000253,Gene:Capana07g000260,Gene:Capana02g002478,novel.1649,novel.22482,Gene:Capana11g000694,Gene:Capana08g002306
Biological Process	GO:0006032	chitin catabolic process	16	51	2.73643e-11	5.85937e-09	Gene:Capana07g000260,Gene:Capana07g000253,novel.3044,Gene:Capana00g003097,novel.2397,novel.923,Gene:Capana00g003222,Gene:Capana07g000255,Gene:Capana07g001653,Gene:Capana07g000257,Gene:Capana02g002482,Gene:Capana08g002306,Gene:Capana11g000694,novel.22482,novel.1649,Gene:Capana02g002478
Biological Process	GO:0046348	amino sugar catabolic process	16	51	2.73643e-11	5.85937e-09	Gene:Capana07g000260,novel.3044,Gene:Capana00g003097,Gene:Capana07g000253,novel.2397,Gene:Capana07g000255,novel.923,Gene:Capana00g003222,Gene:Capana07g001653,Gene:Capana07g000257,Gene:Capana02g002482,Gene:Capana11g000694,novel.22482,Gene:Capana08g002306,novel.1649,Gene:Capana02g002478
Biological Process	GO:1901071	glucosamine-containing compound metabolic process	16	51	2.73643e-11	5.85937e-09	novel.1649,Gene:Capana08g002306,Gene:Capana11g000694,novel.22482,Gene:Capana02g002478,Gene:Capana07g000253,novel.3044,Gene:Capana00g003097,Gene:Capana07g000260,Gene:Capana07g001653,Gene:Capana07g000257,Gene:Capana02g002482,novel.2397,Gene:Capana07g000255,novel.923,Gene:Capana00g003222
Biological Process	GO:1901072	glucosamine-containing compound catabolic process	16	51	2.73643e-11	5.85937e-09	Gene:Capana07g000257,Gene:Capana02g002482,Gene:Capana07g001653,Gene:Capana07g000255,novel.923,Gene:Capana00g003222,novel.2397,Gene:Capana07g000253,Gene:Capana00g003097,novel.3044,Gene:Capana07g000260,Gene:Capana02g002478,novel.1649,Gene:Capana08g002306,novel.22482,Gene:Capana11g000694
Biological Process	GO:0006952	defense response	65	756	4.25048e-10	7.28108e-08	Gene:Capana09g000144,Gene:Capana02g002735,Gene:Capana08g000875,Gene:Capana03g004449,Gene:Capana08g000089,Gene:Capana01g001909,novel.5425,Gene:Capana08g000223,Gene:Capana11g000102,Gene:Capana05g000349,Gene:Capana03g004445,Gene:Capana00g002760,Gene:Capana02g002122,Gene:Capana08g002489,Gene:Capana07g000750,Gene:Capana09g000515,Gene:Capana04g002585,Gene:Capana03g001317,novel.5424,novel.22482,Gene:Cap…
Biological Process	GO:1901136	carbohydrate derivative catabolic process	18	79	5.63621e-10	8.77711e-08	novel.1649,novel.22482,Gene:Capana11g000694,Gene:Capana08g002306,Gene:Capana02g002478,Gene:Capana00g003097,novel.3044,Gene:Capana07g000253,Gene:Capana07g000260,Gene:Capana07g000257,Gene:Capana02g002482,Gene:Capana07g001653,novel.923,Gene:Capana00g003222,Gene:Capana07g000255,novel.2397,Gene:Capana04g000376,novel.2585
Biological Process	GO:0006040	amino sugar metabolic process	16	63	9.17263e-10	1.30939e-07	Gene:Capana11g000694,novel.22482,Gene:Capana08g002306,novel.1649,Gene:Capana02g002478,Gene:Capana07g000260,novel.3044,Gene:Capana00g003097,Gene:Capana07g000253,novel.2397,Gene:Capana07g000255,novel.923,Gene:Capana00g003222,Gene:Capana07g001653,Gene:Capana02g002482,Gene:Capana07g000257
Biological Process	GO:0006468	protein phosphorylation	96	1458	4.45444e-08	3.81523e-06	Gene:Capana09g001623,Gene:Capana02g002123,novel.2397,Gene:Capana09g000349,Gene:Capana09g000252,Gene:Capana06g000172,Gene:Capana03g001650,Gene:Capana00g002628,Gene:Capana05g000290,Gene:Capana00g001988,Gene:Capana00g002627,Gene:Capana04g002627,Gene:Capana01g002982,Gene:Capana12g000852,Gene:Capana03g002330,Gene:Capana11g000300,Gene:Capana00g002623,Gene:Capana06g003045,Gene:Capana06g002562,Gene:Capan…
Biological Process	GO:0042744	hydrogen peroxide catabolic process	17	96	9.28443e-08	6.62676e-06	Gene:Capana03g002206,Gene:Capana08g002014,Gene:Capana05g002095,Gene:Capana04g001246,Gene:Capana01g001554,Gene:Capana05g001613,Gene:Capana03g002205,Gene:Capana02g002990,Gene:Capana03g001838,Gene:Capana10g001270,Gene:Capana01g004380,Gene:Capana00g004269,Gene:Capana03g001834,novel.27835,Gene:Capana03g001836,Gene:Capana00g001129,Gene:Capana03g001837
Biological Process	GO:0008037	cell recognition	14	66	1.21455e-07	7.43044e-06	Gene:Capana03g003724,Gene:Capana03g003725,Gene:Capana07g001585,Gene:Capana04g002585,Gene:Capana03g002331,Gene:Capana10g000044,Gene:Capana02g002123,Gene:Capana03g002330,Gene:Capana11g000300,Gene:Capana02g002122,Gene:Capana07g002260,Gene:Capana02g002117,Gene:Capana04g000732,Gene:Capana07g001902
Biological Process	GO:0048544	recognition of pollen	14	66	1.21455e-07	7.43044e-06	Gene:Capana04g002585,Gene:Capana03g003725,Gene:Capana07g001585,Gene:Capana03g003724,Gene:Capana02g002117,Gene:Capana04g000732,Gene:Capana07g001902,Gene:Capana11g000300,Gene:Capana02g002122,Gene:Capana07g002260,Gene:Capana03g002331,Gene:Capana10g000044,Gene:Capana02g002123,Gene:Capana03g002330
Biological Process	GO:0009875	pollen-pistil interaction	14	67	1.48293e-07	8.46755e-06	Gene:Capana04g002585,Gene:Capana07g001585,Gene:Capana03g003725,Gene:Capana03g003724,Gene:Capana07g001902,Gene:Capana04g000732,Gene:Capana02g002117,Gene:Capana07g002260,Gene:Capana02g002122,Gene:Capana11g000300,Gene:Capana03g002330,Gene:Capana02g002123,Gene:Capana10g000044,Gene:Capana03g002331
Biological Process	GO:0042743	hydrogen peroxide metabolic process	17	106	4.09688e-07	2.19311e-05	Gene:Capana05g002095,Gene:Capana08g002014,Gene:Capana03g002206,Gene:Capana03g002205,Gene:Capana01g001554,Gene:Capana05g001613,Gene:Capana04g001246,Gene:Capana03g001834,Gene:Capana00g004269,Gene:Capana10g001270,Gene:Capana01g004380,Gene:Capana02g002990,Gene:Capana03g001838,Gene:Capana03g001837,Gene:Capana00g001129,novel.27835,Gene:Capana03g001836
Biological Process	GO:0006558	L-phenylalanine metabolic process	7	15	4.98729e-07	2.51271e-05	Gene:Capana09g002200,Gene:Capana09g002199,Gene:Capana09g002190,Gene:Capana00g003499,Gene:Capana05g002560,Gene:Capana06g000585,Gene:Capana11g000245
Biological Process	GO:1902221	erythrose 4-phosphate/phosphoenolpyruvate family amino acid metabolic process	7	15	4.98729e-07	2.51271e-05	Gene:Capana09g002200,Gene:Capana09g002190,Gene:Capana09g002199,Gene:Capana00g003499,Gene:Capana06g000585,Gene:Capana11g000245,Gene:Capana05g002560
Biological Process	GO:0042537	benzene-containing compound metabolic process	8	22	7.50516e-07	3.67324e-05	Gene:Capana02g001689,Gene:Capana09g002190,Gene:Capana08g001589,Gene:Capana09g002200,Gene:Capana05g002560,Gene:Capana09g002199,Gene:Capana00g003499,Gene:Capana04g001044
Biological Process	GO:0019748	secondary metabolic process	37	410	8.33195e-07	3.96462e-05	Gene:Capana03g003391,Gene:Capana01g000492,Gene:Capana03g002289,Gene:Capana03g000578,Gene:Capana02g003075,novel.28232,Gene:Capana12g002736,Gene:Capana09g000318,Gene:Capana00g004478,Gene:Capana00g004665,Gene:Capana02g002450,Gene:Capana08g001159,Gene:Capana02g003074,Gene:Capana06g001083,Gene:Capana02g000543,Gene:Capana12g002148,Gene:Capana10g002485,Gene:Capana05g001954,Gene:Capana09g002190,Gene:Capa…
Biological Process	GO:0009698	phenylpropanoid metabolic process	17	114	1.17909e-06	5.31523e-05	Gene:Capana02g003074,Gene:Capana06g001083,Gene:Capana02g003073,Gene:Capana09g002200,Gene:Capana05g002560,Gene:Capana10g000476,Gene:Capana09g002199,Gene:Capana12g002148,Gene:Capana03g000578,Gene:Capana02g003075,Gene:Capana09g002190,Gene:Capana09g000318,Gene:Capana03g001811,Gene:Capana12g002149,Gene:Capana02g002450,Gene:Capana00g003499,Gene:Capana08g001159
Biological Process	GO:0009800	cinnamic acid biosynthetic process	5	7	1.43645e-06	5.59234e-05	Gene:Capana05g002560,Gene:Capana00g003499,Gene:Capana09g002199,Gene:Capana09g002190,Gene:Capana09g002200
Biological Process	GO:0009803	cinnamic acid metabolic process	5	7	1.43645e-06	5.59234e-05	Gene:Capana09g002200,Gene:Capana09g002199,Gene:Capana00g003499,Gene:Capana09g002190,Gene:Capana05g002560
Biological Process	GO:0006950	response to stress	95	1575	2.6506e-06	9.59435e-05	Gene:Capana12g002356,novel.27835,Gene:Capana02g002138,Gene:Capana03g001836,Gene:Capana03g001834,Gene:Capana00g004269,novel.22347,Gene:Capana08g000874,Gene:Capana04g000732,novel.24201,Gene:Capana02g001689,Gene:Capana03g002205,Gene:Capana05g001613,Gene:Capana05g000353,Gene:Capana01g002323,Gene:Capana02g003188,Gene:Capana11g001222,Gene:Capana01g000283,Gene:Capana05g000916,Gene:Capana12g000580,Gene:C…
Biological Process	GO:0044710	single-organism metabolic process	219	4414	2.68843e-06	9.59435e-05	Gene:Capana03g004262,Gene:Capana02g002990,Gene:Capana02g001200,Gene:Capana02g002727,Gene:Capana11g000741,Gene:Capana12g002149,novel.10670,Gene:Capana02g001966,Gene:Capana00g000688,Gene:Capana02g000983,Gene:Capana09g002190,Gene:Capana11g001222,Gene:Capana01g003908,Gene:Capana05g001954,novel.27987,Gene:Capana03g002206,Gene:Capana10g000476,Gene:Capana03g000102,Gene:Capana05g002560,Gene:Capana08g0001…
Biological Process	GO:0009074	aromatic amino acid family catabolic process	6	13	3.71234e-06	0.000127185	Gene:Capana05g002560,Gene:Capana04g001044,Gene:Capana09g002200,Gene:Capana00g003499,Gene:Capana09g002199,Gene:Capana09g002190
Biological Process	GO:0009072	aromatic amino acid family metabolic process	12	65	4.56446e-06	0.000153312	Gene:Capana09g002190,Gene:Capana09g002200,Gene:Capana09g001606,Gene:Capana06g000585,Gene:Capana00g003499,Gene:Capana12g001546,Gene:Capana09g002199,Gene:Capana04g001044,Gene:Capana01g001378,Gene:Capana05g002560,Gene:Capana04g000998,Gene:Capana11g000245
Biological Process	GO:0009699	phenylpropanoid biosynthetic process	14	88	4.7042e-06	0.000154967	Gene:Capana02g002450,Gene:Capana12g002149,Gene:Capana05g002560,Gene:Capana03g001811,Gene:Capana12g002148,Gene:Capana08g001159,Gene:Capana00g003499,Gene:Capana09g002199,Gene:Capana02g003074,Gene:Capana02g003075,Gene:Capana02g003073,Gene:Capana09g002200,Gene:Capana09g000318,Gene:Capana09g002190
Biological Process	GO:0016310	phosphorylation	103	1779	5.9108e-06	0.000191041	Gene:Capana05g000517,Gene:Capana05g001797,Gene:Capana03g003725,Gene:Capana09g000242,Gene:Capana12g002052,novel.24201,Gene:Capana00g002621,Gene:Capana00g000902,Gene:Capana02g003188,Gene:Capana07g000257,Gene:Capana01g000185,Gene:Capana03g003420,Gene:Capana09g000232,Gene:Capana05g000251,Gene:Capana09g001866,Gene:Capana00g002629,Gene:Capana02g002138,Gene:Capana05g000255,Gene:Capana06g001182,Gene:Capa…
Biological Process	GO:0006559	L-phenylalanine catabolic process	5	9	8.0932e-06	0.000252066	Gene:Capana09g002200,Gene:Capana09g002190,Gene:Capana09g002199,Gene:Capana00g003499,Gene:Capana05g002560
Biological Process	GO:1902222	erythrose 4-phosphate/phosphoenolpyruvate family amino acid catabolic process	5	9	8.0932e-06	0.000252066	Gene:Capana09g002200,Gene:Capana09g002199,Gene:Capana00g003499,Gene:Capana09g002190,Gene:Capana05g002560
Biological Process	GO:0007166	cell surface receptor signaling pathway	12	69	8.70836e-06	0.000266383	Gene:Capana00g002623,Gene:Capana12g000852,Gene:Capana00g000902,Gene:Capana12g002195,Gene:Capana06g002784,Gene:Capana00g002628,novel.1697,Gene:Capana00g001987,Gene:Capana00g002629,Gene:Capana03g003639,Gene:Capana00g001988,Gene:Capana00g002627
Biological Process	GO:0072593	reactive oxygen species metabolic process	17	133	1.00625e-05	0.000302404	Gene:Capana03g002206,Gene:Capana05g002095,Gene:Capana08g002014,Gene:Capana05g001613,Gene:Capana01g001554,Gene:Capana04g001246,Gene:Capana03g002205,Gene:Capana01g004380,Gene:Capana10g001270,Gene:Capana02g002990,Gene:Capana03g001838,Gene:Capana00g004269,Gene:Capana03g001834,Gene:Capana03g001837,Gene:Capana00g001129,novel.27835,Gene:Capana03g001836
Biological Process	GO:0044550	secondary metabolite biosynthetic process	29	318	1.03118e-05	0.000304555	Gene:Capana02g000543,Gene:Capana10g002484,Gene:Capana09g002200,Gene:Capana02g003073,Gene:Capana04g000629,Gene:Capana02g003074,Gene:Capana09g002199,Gene:Capana01g000691,novel.18382,Gene:Capana12g002148,Gene:Capana10g002485,Gene:Capana05g002560,Gene:Capana03g000102,Gene:Capana09g002190,Gene:Capana09g000318,Gene:Capana12g002736,Gene:Capana01g000492,Gene:Capana03g002289,Gene:Capana02g003075,Gene:Capa…
Biological Process	GO:0006796	phosphate-containing compound metabolic process	127	2385	2.6691e-05	0.00076595	Gene:Capana12g002664,Gene:Capana02g002584,Gene:Capana01g000696,Gene:Capana09g001638,Gene:Capana03g004441,Gene:Capana07g000260,Gene:Capana01g002771,Gene:Capana02g001280,Gene:Capana10g002195,Gene:Capana02g002117,Gene:Capana02g002137,Gene:Capana02g001983,Gene:Capana12g001546,Gene:Capana07g000852,Gene:Capana07g002260,Gene:Capana01g000355,Gene:Capana02g001953,Gene:Capana10g000044,Gene:Capana01g001678,…
Biological Process	GO:0009856	pollination	14	108	5.11997e-05	0.00134931	Gene:Capana03g003724,Gene:Capana04g002585,Gene:Capana07g001585,Gene:Capana03g003725,Gene:Capana07g002260,Gene:Capana02g002122,Gene:Capana11g000300,Gene:Capana02g002123,Gene:Capana03g002330,Gene:Capana10g000044,Gene:Capana03g002331,Gene:Capana07g001902,Gene:Capana04g000732,Gene:Capana02g002117
Biological Process	GO:0044706	multi-multicellular organism process	14	108	5.11997e-05	0.00134931	Gene:Capana11g000300,Gene:Capana07g002260,Gene:Capana02g002122,Gene:Capana10g000044,Gene:Capana03g002331,Gene:Capana02g002123,Gene:Capana03g002330,Gene:Capana04g000732,Gene:Capana02g002117,Gene:Capana07g001902,Gene:Capana03g003724,Gene:Capana04g002585,Gene:Capana07g001585,Gene:Capana03g003725
Biological Process	GO:0006979	response to oxidative stress	21	216	6.67465e-05	0.00169876	Gene:Capana01g001554,Gene:Capana05g001613,Gene:Capana04g001246,Gene:Capana01g001614,Gene:Capana03g002205,Gene:Capana03g002206,Gene:Capana05g002095,Gene:Capana08g002014,Gene:Capana03g000357,Gene:Capana03g001837,Gene:Capana11g001222,Gene:Capana03g001836,novel.27835,Gene:Capana00g001129,Gene:Capana10g001270,Gene:Capana01g004380,Gene:Capana11g002270,Gene:Capana03g001838,Gene:Capana02g002990,Gene:Capa…
Biological Process	GO:0016998	cell wall macromolecule catabolic process	8	38	6.74346e-05	0.00169876	Gene:Capana00g003222,Gene:Capana02g002482,Gene:Capana02g002478,Gene:Capana07g001653,Gene:Capana08g002306,novel.1649,Gene:Capana00g003097,novel.3044
Biological Process	GO:0006793	phosphorus metabolic process	127	2437	7.05361e-05	0.00175114	novel.7876,Gene:Capana02g002802,Gene:Capana04g002367,Gene:Capana08g002836,Gene:Capana03g003724,Gene:Capana00g002622,Gene:Capana01g001678,Gene:Capana02g002810,Gene:Capana01g003597,Gene:Capana03g002331,novel.951,Gene:Capana00g002222,Gene:Capana09g001538,novel.4122,Gene:Capana03g000831,Gene:Capana09g001638,Gene:Capana01g002771,Gene:Capana07g000260,Gene:Capana03g004441,Gene:Capana01g000696,Gene:Capan…
Biological Process	GO:0044699	single-organism process	329	7416	9.12328e-05	0.00217058	novel.27987,Gene:Capana05g001954,Gene:Capana11g001222,Gene:Capana12g000580,Gene:Capana02g000983,Gene:Capana00g000688,Gene:Capana09g002190,Gene:Capana12g002149,novel.10670,Gene:Capana03g004262,Gene:Capana02g002727,Gene:Capana00g001988,Gene:Capana08g002793,Gene:Capana11g000210,Gene:Capana03g002206,Gene:Capana06g002913,Gene:Capana03g002289,Gene:Capana03g003391,Gene:Capana12g002171,Gene:Capana00g0036…
Biological Process	GO:0009813	flavonoid biosynthetic process	19	192	0.000115563	0.00267512	Gene:Capana04g001037,Gene:Capana10g002238,Gene:Capana12g000375,Gene:Capana02g002040,novel.29745,Gene:Capana01g004005,Gene:Capana05g000788,Gene:Capana08g002330,Gene:Capana03g001811,Gene:Capana08g001159,Gene:Capana03g004262,Gene:Capana08g002046,Gene:Capana10g001520,Gene:Capana10g002240,Gene:Capana02g001405,Gene:Capana08g001043,Gene:Capana04g001010,Gene:Capana06g001517,Gene:Capana03g000978
Biological Process	GO:0006464	cellular protein modification process	123	2379	0.000130196	0.00289485	Gene:Capana05g000251,Gene:Capana09g000232,Gene:Capana09g001866,Gene:Capana00g002629,Gene:Capana02g002138,Gene:Capana05g000255,Gene:Capana01g003629,Gene:Capana06g001182,Gene:Capana04g001611,Gene:Capana07g001902,Gene:Capana04g000732,Gene:Capana09g002175,Gene:Capana09g001303,Gene:Capana03g003725,Gene:Capana05g000517,Gene:Capana09g000242,Gene:Capana12g002052,novel.24201,Gene:Capana00g002621,Gene:Capa…
Biological Process	GO:0036211	protein modification process	123	2379	0.000130196	0.00289485	Gene:Capana02g001983,Gene:Capana02g002137,Gene:Capana10g002185,Gene:Capana03g000796,Gene:Capana02g002117,Gene:Capana10g002195,Gene:Capana02g001280,Gene:Capana10g000044,Gene:Capana02g001953,Gene:Capana07g002260,Gene:Capana07g000852,Gene:Capana00g003522,Gene:Capana12g002664,Gene:Capana02g002584,Gene:Capana01g000696,novel.31,Gene:Capana01g002771,Gene:Capana07g000260,Gene:Capana03g004441,Gene:Capana0…
Biological Process	GO:0043436	oxoacid metabolic process	68	1149	0.000131814	0.00289485	Gene:Capana11g000245,Gene:Capana01g003966,Gene:Capana05g000788,Gene:Capana00g002895,Gene:Capana12g001546,Gene:Capana08g002632,Gene:Capana04g001044,Gene:Capana03g003732,Gene:Capana08g000853,Gene:Capana02g001405,Gene:Capana04g000998,novel.1270,Gene:Capana03g001534,Gene:Capana10g002240,Gene:Capana08g001589,Gene:Capana12g000026,Gene:Capana02g002150,novel.20956,Gene:Capana09g001606,Gene:Capana00g00349…
Biological Process	GO:0006082	organic acid metabolic process	68	1151	0.000138638	0.00300617	Gene:Capana11g000741,Gene:Capana03g004262,Gene:Capana04g000320,Gene:Capana08g000841,Gene:Capana09g002190,Gene:Capana05g002560,Gene:Capana08g000129,novel.2262,Gene:Capana08g002046,Gene:Capana04g000629,Gene:Capana00g000472,Gene:Capana08g002208,Gene:Capana01g003963,novel.1942,Gene:Capana03g003664,Gene:Capana04g001037,Gene:Capana08g002330,Gene:Capana01g004005,novel.29745,Gene:Capana01g000984,Gene:Cap…
Biological Process	GO:0008152	metabolic process	504	12081	0.000158245	0.00338843	Gene:Capana02g002727,Gene:Capana06g000408,Gene:Capana06g002562,Gene:Capana03g004262,Gene:Capana02g002475,novel.10670,Gene:Capana12g002149,Gene:Capana02g003002,Gene:Capana09g002190,Gene:Capana02g000983,Gene:Capana00g000688,Gene:Capana05g001954,novel.27987,Gene:Capana11g000694,Gene:Capana11g001222,Gene:Capana03g002206,Gene:Capana12g002106,Gene:Capana05g002171,novel.12443,Gene:Capana05g000335,Gene:C…
Biological Process	GO:0009812	flavonoid metabolic process	19	198	0.000173099	0.00361608	Gene:Capana08g002330,Gene:Capana05g000788,novel.29745,Gene:Capana01g004005,Gene:Capana02g002040,Gene:Capana12g000375,Gene:Capana10g002238,Gene:Capana04g001037,Gene:Capana03g004262,Gene:Capana08g001159,Gene:Capana03g001811,Gene:Capana10g002240,Gene:Capana10g001520,Gene:Capana08g002046,Gene:Capana03g000978,Gene:Capana06g001517,Gene:Capana04g001010,Gene:Capana08g001043,Gene:Capana02g001405
Biological Process	GO:0019752	carboxylic acid metabolic process	66	1117	0.000173097	0.00361608	Gene:Capana11g000245,Gene:Capana00g002895,Gene:Capana01g003966,Gene:Capana05g000788,Gene:Capana08g000853,Gene:Capana02g001405,Gene:Capana03g003732,novel.1270,Gene:Capana04g000998,Gene:Capana12g001546,Gene:Capana08g002632,Gene:Capana04g001044,Gene:Capana09g001606,novel.20956,Gene:Capana02g002150,Gene:Capana03g001534,Gene:Capana12g000026,Gene:Capana10g002240,Gene:Capana08g001589,Gene:Capana00g00349…
Biological Process	GO:0005975	carbohydrate metabolic process	67	1163	0.000314297	0.00588686	Gene:Capana06g000988,Gene:Capana08g002208,Gene:Capana10g002474,Gene:Capana03g002917,Gene:Capana04g001037,novel.29745,Gene:Capana01g004005,Gene:Capana08g002330,Gene:Capana02g003510,Gene:Capana07g001122,Gene:Capana04g001010,novel.15340,Gene:Capana01g002323,Gene:Capana11g001329,Gene:Capana01g000552,Gene:Capana07g000257,Gene:Capana06g001517,Gene:Capana10g001520,Gene:Capana03g004262,novel.23662,Gene:C…
Biological Process	GO:0006063	uronic acid metabolic process	17	175	0.000323038	0.00588686	Gene:Capana08g002046,Gene:Capana10g002240,Gene:Capana10g001520,Gene:Capana08g001043,Gene:Capana04g001010,Gene:Capana02g001405,Gene:Capana03g000978,Gene:Capana06g001517,Gene:Capana10g002238,Gene:Capana04g001037,Gene:Capana08g002330,novel.29745,Gene:Capana05g000788,Gene:Capana01g004005,Gene:Capana02g002040,Gene:Capana12g000375,Gene:Capana03g004262
Biological Process	GO:0019585	glucuronate metabolic process	17	175	0.000323038	0.00588686	Gene:Capana10g001520,Gene:Capana10g002240,Gene:Capana08g002046,Gene:Capana06g001517,Gene:Capana03g000978,Gene:Capana02g001405,Gene:Capana04g001010,Gene:Capana08g001043,Gene:Capana12g000375,Gene:Capana02g002040,novel.29745,Gene:Capana01g004005,Gene:Capana05g000788,Gene:Capana08g002330,Gene:Capana04g001037,Gene:Capana10g002238,Gene:Capana03g004262
Biological Process	GO:0052695	cellular glucuronidation	17	175	0.000323038	0.00588686	Gene:Capana08g002046,Gene:Capana10g002240,Gene:Capana10g001520,Gene:Capana04g001010,Gene:Capana08g001043,Gene:Capana02g001405,Gene:Capana03g000978,Gene:Capana06g001517,Gene:Capana10g002238,Gene:Capana04g001037,Gene:Capana08g002330,novel.29745,Gene:Capana05g000788,Gene:Capana01g004005,Gene:Capana02g002040,Gene:Capana12g000375,Gene:Capana03g004262
Biological Process	GO:0052696	flavonoid glucuronidation	17	175	0.000323038	0.00588686	Gene:Capana05g000788,novel.29745,Gene:Capana01g004005,Gene:Capana08g002330,Gene:Capana12g000375,Gene:Capana02g002040,Gene:Capana04g001037,Gene:Capana10g002238,Gene:Capana03g004262,Gene:Capana10g002240,Gene:Capana10g001520,Gene:Capana08g002046,Gene:Capana03g000978,Gene:Capana06g001517,Gene:Capana04g001010,Gene:Capana08g001043,Gene:Capana02g001405
Biological Process	GO:0055114	oxidation-reduction process	114	2223	0.000322676	0.00588686	Gene:Capana02g002052,Gene:Capana10g000289,novel.28025,Gene:Capana12g001690,Gene:Capana04g000463,Gene:Capana08g001159,Gene:Capana02g001626,Gene:Capana01g004380,Gene:Capana07g001288,Gene:Capana03g001838,Gene:Capana02g001298,Gene:Capana01g000138,novel.28093,Gene:Capana01g000492,Gene:Capana05g001471,Gene:Capana00g001129,Gene:Capana00g000627,Gene:Capana00g003808,Gene:Capana09g000318,Gene:Capana05g0004…
Biological Process	GO:0032787	monocarboxylic acid metabolic process	37	548	0.000435095	0.00776373	Gene:Capana08g002208,Gene:Capana05g000788,novel.29745,Gene:Capana01g004005,Gene:Capana08g002330,Gene:Capana01g000984,Gene:Capana04g001037,Gene:Capana12g001546,Gene:Capana06g001517,novel.1270,Gene:Capana04g001010,Gene:Capana03g003732,Gene:Capana08g000853,Gene:Capana02g001405,Gene:Capana10g002240,Gene:Capana08g001589,Gene:Capana12g000026,Gene:Capana10g001520,Gene:Capana02g001689,novel.20956,Gene:Ca…
Biological Process	GO:0009056	catabolic process	81	1493	0.000495999	0.00836533	Gene:Capana01g001554,Gene:Capana01g002963,Gene:Capana07g001653,Gene:Capana06g000644,Gene:Capana03g002206,Gene:Capana07g000255,novel.2397,Gene:Capana05g002560,Gene:Capana08g002014,novel.1649,Gene:Capana12g002574,Gene:Capana07g002084,Gene:Capana09g002190,Gene:Capana01g003908,Gene:Capana11g000694,Gene:Capana12g002035,Gene:Capana09g000201,Gene:Capana10g001270,Gene:Capana02g002990,Gene:Capana02g001966…
Biological Process	GO:1901606	alpha-amino acid catabolic process	8	50	0.000498111	0.00836533	Gene:Capana04g001044,Gene:Capana09g002199,Gene:Capana08g002632,Gene:Capana00g003499,Gene:Capana05g002560,Gene:Capana09g002200,Gene:Capana09g002190,Gene:Capana00g002895
Biological Process	GO:0009063	cellular amino acid catabolic process	8	51	0.000571654	0.00932613	Gene:Capana04g001044,Gene:Capana00g003499,Gene:Capana08g002632,Gene:Capana09g002199,Gene:Capana05g002560,Gene:Capana09g002200,Gene:Capana09g002190,Gene:Capana00g002895
Biological Process	GO:0006244	pyrimidine nucleotide catabolic process	2	2	0.00140108	0.0206901	novel.2585,Gene:Capana04g000376
Biological Process	GO:0009149	pyrimidine nucleoside triphosphate catabolic process	2	2	0.00140108	0.0206901	Gene:Capana04g000376,novel.2585
Biological Process	GO:0009213	pyrimidine deoxyribonucleoside triphosphate catabolic process	2	2	0.00140108	0.0206901	novel.2585,Gene:Capana04g000376
Biological Process	GO:0009223	pyrimidine deoxyribonucleotide catabolic process	2	2	0.00140108	0.0206901	novel.2585,Gene:Capana04g000376
Biological Process	GO:0046081	dUTP catabolic process	2	2	0.00140108	0.0206901	novel.2585,Gene:Capana04g000376
Biological Process	GO:0050896	response to stimulus	135	2832	0.00174033	0.0246378	Gene:Capana11g001222,Gene:Capana12g000580,Gene:Capana08g002677,Gene:Capana06g000269,novel.17773,Gene:Capana02g002990,novel.28052,Gene:Capana06g000393,Gene:Capana00g002628,Gene:Capana08g001989,Gene:Capana04g000629,Gene:Capana01g001764,Gene:Capana00g002627,Gene:Capana00g001988,Gene:Capana04g000689,Gene:Capana00g002764,Gene:Capana03g002206,Gene:Capana06g002913,novel.27835,Gene:Capana03g001836,Gene:C…
Biological Process	GO:0043412	macromolecule modification	123	2545	0.00175905	0.0246988	novel.951,Gene:Capana03g002331,Gene:Capana03g000831,novel.4122,Gene:Capana09g001538,Gene:Capana00g002222,Gene:Capana03g003724,Gene:Capana10g001792,Gene:Capana00g002622,Gene:Capana04g002367,Gene:Capana08g002836,Gene:Capana02g002802,Gene:Capana03g003770,Gene:Capana01g003597,Gene:Capana02g002810,Gene:Capana10g000044,Gene:Capana02g001953,Gene:Capana07g002260,Gene:Capana07g000852,Gene:Capana02g001983,…
Biological Process	GO:0016054	organic acid catabolic process	10	90	0.00196911	0.0272023	Gene:Capana04g001044,Gene:Capana08g002632,Gene:Capana09g002199,Gene:Capana00g003499,Gene:Capana01g002809,Gene:Capana05g002560,Gene:Capana08g000853,Gene:Capana09g002200,Gene:Capana09g002190,Gene:Capana00g002895
Biological Process	GO:0046395	carboxylic acid catabolic process	10	90	0.00196911	0.0272023	Gene:Capana09g002190,Gene:Capana09g002200,Gene:Capana00g002895,Gene:Capana08g002632,Gene:Capana09g002199,Gene:Capana00g003499,Gene:Capana04g001044,Gene:Capana08g000853,Gene:Capana05g002560,Gene:Capana01g002809
Biological Process	GO:0008645	hexose transport	6	37	0.00233444	0.0302946	Gene:Capana00g002315,Gene:Capana09g000275,Gene:Capana02g002058,Gene:Capana03g002719,Gene:Capana08g002522,Gene:Capana03g003736
Biological Process	GO:0015758	glucose transport	6	37	0.00233444	0.0302946	Gene:Capana02g002058,Gene:Capana09g000275,Gene:Capana00g002315,Gene:Capana08g002522,Gene:Capana03g003736,Gene:Capana03g002719
Biological Process	GO:0035428	hexose transmembrane transport	6	37	0.00233444	0.0302946	Gene:Capana03g003736,Gene:Capana08g002522,Gene:Capana03g002719,Gene:Capana02g002058,Gene:Capana00g002315,Gene:Capana09g000275
Biological Process	GO:0046323	glucose import	6	37	0.00233444	0.0302946	Gene:Capana09g000275,Gene:Capana00g002315,Gene:Capana02g002058,Gene:Capana03g002719,Gene:Capana08g002522,Gene:Capana03g003736
Biological Process	GO:1905950	monosaccharide transmembrane transport	6	37	0.00233444	0.0302946	Gene:Capana02g002058,Gene:Capana00g002315,Gene:Capana09g000275,Gene:Capana03g003736,Gene:Capana08g002522,Gene:Capana03g002719
Biological Process	GO:0051704	multi-organism process	25	361	0.00250058	0.0319663	Gene:Capana02g002117,Gene:Capana07g002260,Gene:Capana10g000044,Gene:Capana08g000429,Gene:Capana05g000353,Gene:Capana02g002123,Gene:Capana08g001236,Gene:Capana08g001589,Gene:Capana08g002795,Gene:Capana03g003725,Gene:Capana04g000629,Gene:Capana04g000732,Gene:Capana07g001902,Gene:Capana08g002488,Gene:Capana05g000349,Gene:Capana11g000300,Gene:Capana02g002122,Gene:Capana08g002489,Gene:Capana03g002331,…
Biological Process	GO:0015749	monosaccharide transport	6	38	0.00268572	0.0339447	Gene:Capana02g002058,Gene:Capana09g000275,Gene:Capana00g002315,Gene:Capana03g003736,Gene:Capana08g002522,Gene:Capana03g002719
Biological Process	GO:0005996	monosaccharide metabolic process	20	270	0.00305044	0.0378652	Gene:Capana06g001517,Gene:Capana03g000978,Gene:Capana02g001405,Gene:Capana08g001043,Gene:Capana04g001010,Gene:Capana07g001122,Gene:Capana10g001520,Gene:Capana02g003386,Gene:Capana10g002240,Gene:Capana08g002046,Gene:Capana02g001200,Gene:Capana03g004262,Gene:Capana12g000375,Gene:Capana02g002040,Gene:Capana08g002330,novel.29745,Gene:Capana01g004005,Gene:Capana05g000788,Gene:Capana10g002238,Gene:Capa…
Biological Process	GO:0009835	fruit ripening	4	17	0.00314701	0.038506	Gene:Capana09g000540,Gene:Capana00g000688,Gene:Capana00g001942,Gene:Capana00g002008
Biological Process	GO:0071695	anatomical structure maturation	4	17	0.00314701	0.038506	Gene:Capana00g002008,Gene:Capana00g001942,Gene:Capana00g000688,Gene:Capana09g000540
Biological Process	GO:0009423	chorismate biosynthetic process	3	9	0.00371196	0.0444657	Gene:Capana12g001546,Gene:Capana01g001378,Gene:Capana04g000998
Biological Process	GO:0009607	response to biotic stimulus	20	276	0.00390763	0.0461639	Gene:Capana08g001234,Gene:Capana01g000283,Gene:Capana06g001935,Gene:Capana05g000916,Gene:Capana02g002478,Gene:Capana05g000349,Gene:Capana08g002488,Gene:Capana03g004445,Gene:Capana00g002760,Gene:Capana08g002489,Gene:Capana08g001236,Gene:Capana08g001589,Gene:Capana11g000102,Gene:Capana03g004441,Gene:Capana04g000629,Gene:Capana07g001653,Gene:Capana03g004449,Gene:Capana08g000429,Gene:Capana08g000223,…
Biological Process	GO:0006226	dUMP biosynthetic process	2	3	0.00409853	0.0464953	novel.2585,Gene:Capana04g000376
Biological Process	GO:0009264	deoxyribonucleotide catabolic process	2	3	0.00409853	0.0464953	Gene:Capana04g000376,novel.2585
Biological Process	GO:0044248	cellular catabolic process	57	1060	0.00399543	0.0464953	Gene:Capana09g001740,Gene:Capana02g001966,Gene:Capana10g001270,Gene:Capana02g003710,Gene:Capana00g003499,Gene:Capana02g001798,Gene:Capana02g002990,Gene:Capana09g000201,Gene:Capana03g001837,Gene:Capana12g002574,novel.1649,Gene:Capana07g002084,Gene:Capana09g002190,Gene:Capana05g002560,Gene:Capana05g002095,Gene:Capana08g002014,novel.2585,Gene:Capana04g000376,Gene:Capana07g001653,Gene:Capana06g000644…
Biological Process	GO:0046078	dUMP metabolic process	2	3	0.00409853	0.0464953	Gene:Capana04g000376,novel.2585
Biological Process	GO:0046386	deoxyribose phosphate catabolic process	2	3	0.00409853	0.0464953	Gene:Capana04g000376,novel.2585
Biological Process	GO:0080163	regulation of protein serine/threonine phosphatase activity	5	29	0.0040931	0.0464953	Gene:Capana03g004449,Gene:Capana03g004445,Gene:Capana03g004441,Gene:Capana00g002760,Gene:Capana05g002062
Biological Process	GO:0009073	aromatic amino acid family biosynthetic process	6	42	0.00449729	0.0498263	Gene:Capana04g000998,Gene:Capana11g000245,Gene:Capana06g000585,Gene:Capana09g001606,Gene:Capana01g001378,Gene:Capana12g001546
Cellular Component	GO:0031224	intrinsic component of membrane	324	6664	1.39869e-08	1.49747e-06	Gene:Capana10g000044,novel.25242,Gene:Capana07g002260,Gene:Capana04g001253,Gene:Capana11g002020,Gene:Capana08g002522,novel.31,Gene:Capana00g003674,Gene:Capana09g001638,Gene:Capana11g000342,Gene:Capana07g002144,Gene:Capana07g001288,Gene:Capana06g001935,Gene:Capana07g002277,Gene:Capana01g000138,Gene:Capana03g001614,Gene:Capana04g000098,Gene:Capana01g002961,Gene:Capana04g000150,novel.26687,Gene:Capa…
Cellular Component	GO:0071944	cell periphery	123	1984	1.52927e-08	1.54096e-06	Gene:Capana08g002677,Gene:Capana08g002319,Gene:Capana01g003166,novel.1697,Gene:Capana00g001987,Gene:Capana12g002035,Gene:Capana03g004482,Gene:Capana11g001222,Gene:Capana06g000393,Gene:Capana06g003045,novel.23662,Gene:Capana12g000852,Gene:Capana00g002623,Gene:Capana11g000300,Gene:Capana01g001764,Gene:Capana00g002627,Gene:Capana00g001988,Gene:Capana12g001288,Gene:Capana00g000472,Gene:Capana03g00165…
Cellular Component	GO:0005886	plasma membrane	99	1499	2.30407e-08	2.19271e-06	Gene:Capana03g002917,Gene:Capana02g002058,novel.366,Gene:Capana10g002474,Gene:Capana05g002412,Gene:Capana04g000732,Gene:Capana02g003510,Gene:Capana12g002171,Gene:Capana00g002629,Gene:Capana02g001292,Gene:Capana02g002138,Gene:Capana03g000990,Gene:Capana12g000040,Gene:Capana02g003188,Gene:Capana00g000902,Gene:Capana03g003736,Gene:Capana11g001329,Gene:Capana03g004013,Gene:Capana08g002055,Gene:Capana…
Cellular Component	GO:0016021	integral component of membrane	317	6592	7.57375e-08	5.89719e-06	Gene:Capana04g002585,Gene:Capana03g001317,Gene:Capana06g000277,novel.17861,Gene:Capana00g000466,novel.27810,novel.10250,Gene:Capana12g002306,Gene:Capana00g002279,Gene:Capana09g001583,Gene:Capana05g000349,novel.31598,Gene:Capana08g002079,Gene:Capana04g002692,Gene:Capana03g001733,novel.9167,Gene:Capana05g002266,Gene:Capana04g001610,Gene:Capana06g000273,Gene:Capana11g000102,novel.1452,Gene:Capana00g…
Cellular Component	GO:0005576	extracellular region	44	538	1.17504e-06	5.31523e-05	Gene:Capana02g001798,Gene:Capana02g002990,Gene:Capana10g001270,Gene:Capana08g001701,novel.23662,Gene:Capana11g000694,Gene:Capana03g001837,Gene:Capana08g002677,Gene:Capana05g002171,Gene:Capana01g000755,Gene:Capana07g000059,Gene:Capana08g002014,Gene:Capana05g002095,novel.923,Gene:Capana07g000255,Gene:Capana03g002206,Gene:Capana07g001653,Gene:Capana06g001141,Gene:Capana08g002192,Gene:Capana08g002795…
Cellular Component	GO:0044425	membrane part	326	7011	1.40229e-06	5.59234e-05	Gene:Capana06g000921,Gene:Capana01g000697,novel.3015,Gene:Capana00g002650,novel.12261,novel.15974,Gene:Capana08g000223,Gene:Capana11g001561,Gene:Capana01g001013,novel.25275,Gene:Capana02g002507,novel.31781,novel.24253,novel.16449,novel.4941,Gene:Capana02g001798,novel.25357,Gene:Capana07g001966,Gene:Capana02g000080,Gene:Capana00g002315,Gene:Capana03g000253,Gene:Capana10g002238,Gene:Capana11g002190…
Cellular Component	GO:0016020	membrane	361	7910	1.57491e-06	5.99364e-05	Gene:Capana00g004902,Gene:Capana10g000289,Gene:Capana03g001237,Gene:Capana00g002222,Gene:Capana03g000831,Gene:Capana09g001909,novel.31851,Gene:Capana05g001471,Gene:Capana08g002836,Gene:Capana12g002736,Gene:Capana03g001107,Gene:Capana08g002342,Gene:Capana02g002810,Gene:Capana01g002555,Gene:Capana00g003808,Gene:Capana10g002485,Gene:Capana00g004735,novel.31767,Gene:Capana00g004766,novel.9167,Gene:Ca…
Cellular Component	GO:0031226	intrinsic component of plasma membrane	23	334	0.0038989	0.0461639	Gene:Capana00g002315,Gene:Capana09g000275,Gene:Capana02g003510,Gene:Capana12g002171,Gene:Capana03g004482,Gene:Capana03g000990,Gene:Capana02g001672,Gene:Capana02g002058,Gene:Capana03g002917,Gene:Capana10g002474,Gene:Capana07g000439,Gene:Capana12g001288,Gene:Capana01g001764,Gene:Capana00g004111,Gene:Capana03g002719,Gene:Capana10g001341,Gene:Capana08g002522,novel.12335,Gene:Capana03g003736,Gene:Capa…
Molecular Function	GO:0004568	chitinase activity	17	52	3.06787e-12	5.25526e-09	Gene:Capana07g000255,novel.923,Gene:Capana00g003222,novel.2397,Gene:Capana02g002482,Gene:Capana07g000257,Gene:Capana07g001653,Gene:Capana07g000260,Gene:Capana00g003097,novel.3044,Gene:Capana07g000253,Gene:Capana02g002478,novel.22482,Gene:Capana11g000694,Gene:Capana08g002306,novel.1649,Gene:Capana03g002085
Molecular Function	GO:0004674	protein serine/threonine kinase activity	81	997	4.49453e-11	8.55459e-09	Gene:Capana02g001953,Gene:Capana07g002260,Gene:Capana10g000044,Gene:Capana02g001280,Gene:Capana02g002117,Gene:Capana02g002137,Gene:Capana02g001983,Gene:Capana09g001638,Gene:Capana01g002771,Gene:Capana07g000260,Gene:Capana02g002584,Gene:Capana01g000696,Gene:Capana03g002331,novel.951,Gene:Capana00g002222,novel.4122,Gene:Capana09g001538,Gene:Capana03g000831,Gene:Capana02g002802,Gene:Capana08g002836,…
Molecular Function	GO:0004601	peroxidase activity	23	147	6.28459e-09	8.28116e-07	Gene:Capana01g004380,Gene:Capana10g001270,Gene:Capana03g001838,Gene:Capana02g002990,Gene:Capana00g004269,Gene:Capana03g001834,Gene:Capana03g000595,Gene:Capana11g001222,Gene:Capana03g001837,novel.27835,Gene:Capana03g001836,Gene:Capana00g001129,Gene:Capana01g000138,Gene:Capana03g002206,Gene:Capana05g002095,Gene:Capana08g002014,Gene:Capana07g000596,Gene:Capana05g001613,Gene:Capana01g001554,Gene:Capa…
Molecular Function	GO:0016684	oxidoreductase activity, acting on peroxide as acceptor	23	148	7.18197e-09	8.78766e-07	Gene:Capana03g002206,Gene:Capana05g002095,Gene:Capana08g002014,Gene:Capana07g000596,Gene:Capana01g001554,Gene:Capana05g001613,Gene:Capana04g001246,Gene:Capana01g001614,Gene:Capana03g002205,Gene:Capana02g002296,Gene:Capana10g001270,Gene:Capana01g004380,Gene:Capana03g001838,Gene:Capana02g002990,Gene:Capana00g004269,Gene:Capana03g001834,Gene:Capana03g000595,Gene:Capana03g001837,Gene:Capana11g001222,…
Molecular Function	GO:0008061	chitin binding	13	47	1.12506e-08	1.28481e-06	Gene:Capana08g002306,Gene:Capana03g000774,Gene:Capana11g000694,Gene:Capana07g000253,novel.1649,Gene:Capana00g003097,novel.3044,Gene:Capana08g001236,novel.923,Gene:Capana00g003222,Gene:Capana07g000255,Gene:Capana02g003188,Gene:Capana07g001653
Molecular Function	GO:0004672	protein kinase activity	96	1458	4.45444e-08	3.81523e-06	Gene:Capana12g002195,Gene:Capana11g001057,Gene:Capana07g001966,Gene:Capana04g001610,Gene:Capana02g002122,Gene:Capana03g003639,Gene:Capana04g000148,Gene:Capana07g001585,novel.17861,Gene:Capana03g001317,Gene:Capana04g002585,novel.22482,Gene:Capana02g002250,Gene:Capana06g002784,Gene:Capana04g002070,novel.3015,Gene:Capana06g000921,Gene:Capana00g002650,Gene:Capana11g002188,Gene:Capana07g000734,Gene:Ca…
Molecular Function	GO:0016209	antioxidant activity	23	167	7.31243e-08	5.89719e-06	Gene:Capana11g001222,Gene:Capana03g001837,novel.27835,Gene:Capana03g001836,Gene:Capana00g001129,Gene:Capana01g000138,Gene:Capana01g004380,Gene:Capana10g001270,Gene:Capana03g001838,Gene:Capana02g002990,Gene:Capana03g001834,Gene:Capana00g004269,Gene:Capana03g000595,Gene:Capana05g001613,Gene:Capana01g001554,Gene:Capana04g001246,Gene:Capana01g001614,Gene:Capana02g002296,Gene:Capana03g002205,Gene:Capa…
Molecular Function	GO:0030246	carbohydrate binding	30	267	9.05707e-08	6.62676e-06	Gene:Capana00g001988,Gene:Capana01g001764,Gene:Capana02g000940,Gene:Capana02g003386,Gene:Capana09g001638,Gene:Capana00g003858,Gene:Capana10g002195,Gene:Capana00g000902,Gene:Capana07g002105,Gene:Capana02g001953,Gene:Capana09g001623,Gene:Capana09g000540,Gene:Capana00g000688,Gene:Capana02g002810,Gene:Capana03g003639,Gene:Capana02g003510,Gene:Capana02g002802,Gene:Capana01g001685,Gene:Capana06g002784,…
Molecular Function	GO:0001071	nucleic acid binding transcription factor activity	53	652	1.15042e-07	7.43044e-06	Gene:Capana09g000142,Gene:Capana00g000056,Gene:Capana03g004524,Gene:Capana07g002280,Gene:Capana00g004112,Gene:Capana03g002072,Gene:Capana02g003053,Gene:Capana12g002081,Gene:Capana03g001100,Gene:Capana02g000496,novel.2286,Gene:Capana12g001343,Gene:Capana01g002803,Gene:Capana04g001261,Gene:Capana09g001260,novel.13403,Gene:Capana06g001065,Gene:Capana02g001490,Gene:Capana01g004472,Gene:Capana06g00026…
Molecular Function	GO:0003700	transcription factor activity, sequence-specific DNA binding	53	652	1.15042e-07	7.43044e-06	Gene:Capana06g001008,Gene:Capana10g000345,Gene:Capana08g000683,novel.861,Gene:Capana02g002230,Gene:Capana03g001926,Gene:Capana08g000429,Gene:Capana08g001589,Gene:Capana03g003660,Gene:Capana07g001387,Gene:Capana02g003100,novel.5393,Gene:Capana04g000658,Gene:Capana03g003248,Gene:Capana06g001119,Gene:Capana02g001642,Gene:Capana03g000473,Gene:Capana12g002507,Gene:Capana03g001099,Gene:Capana01g000661,…
Molecular Function	GO:0016773	phosphotransferase activity, alcohol group as acceptor	102	1618	1.38463e-07	8.17886e-06	novel.3015,Gene:Capana04g002070,Gene:Capana06g000921,Gene:Capana00g002650,Gene:Capana11g002188,Gene:Capana08g002837,Gene:Capana07g000734,novel.1762,novel.1452,Gene:Capana12g002195,Gene:Capana04g001610,Gene:Capana07g001966,Gene:Capana11g001057,Gene:Capana02g002122,Gene:Capana07g001585,Gene:Capana04g000148,Gene:Capana03g003639,Gene:Capana04g002585,Gene:Capana03g001317,novel.17861,Gene:Capana06g0027…
Molecular Function	GO:0003824	catalytic activity	478	10853	3.08476e-07	1.70458e-05	Gene:Capana02g002137,novel.1219,Gene:Capana05g001891,Gene:Capana03g000796,Gene:Capana02g002117,Gene:Capana02g001280,Gene:Capana03g003732,Gene:Capana00g003222,Gene:Capana02g000940,Gene:Capana03g001534,Gene:Capana00g003522,Gene:Capana02g002150,Gene:Capana01g002771,Gene:Capana07g000260,Gene:Capana06g001127,novel.4122,Gene:Capana04g002845,Gene:Capana02g002478,Gene:Capana02g001626,novel.28025,novel.95…
Molecular Function	GO:0016301	kinase activity	104	1744	1.4262e-06	5.59234e-05	Gene:Capana01g000185,Gene:Capana03g003420,Gene:Capana00g002621,Gene:Capana02g003188,Gene:Capana07g000257,Gene:Capana00g000902,Gene:Capana09g000242,Gene:Capana12g002052,novel.24201,Gene:Capana03g003725,Gene:Capana05g000517,Gene:Capana05g001797,Gene:Capana08g002208,Gene:Capana09g002175,Gene:Capana00g003302,Gene:Capana09g001303,Gene:Capana06g001182,Gene:Capana04g000732,Gene:Capana07g001902,Gene:Capa…
Molecular Function	GO:0020037	heme binding	50	649	1.28595e-06	5.59234e-05	Gene:Capana04g000463,Gene:Capana10g000289,Gene:Capana03g001834,Gene:Capana00g004269,Gene:Capana03g001838,Gene:Capana01g004380,Gene:Capana08g001159,novel.27835,Gene:Capana03g001836,Gene:Capana05g001471,Gene:Capana03g003391,Gene:Capana00g001129,Gene:Capana01g000492,Gene:Capana03g002289,Gene:Capana06g002957,Gene:Capana01g000984,Gene:Capana00g003663,Gene:Capana12g002736,Gene:Capana03g003377,Gene:Capa…
Molecular Function	GO:0045548	phenylalanine ammonia-lyase activity	5	7	1.43645e-06	5.59234e-05	Gene:Capana05g002560,Gene:Capana00g003499,Gene:Capana09g002199,Gene:Capana09g002190,Gene:Capana09g002200
Molecular Function	GO:0043167	ion binding	341	7401	1.6095e-06	5.99364e-05	Gene:Capana00g000688,Gene:Capana05g001954,Gene:Capana05g002540,Gene:Capana11g001222,Gene:Capana12g000580,Gene:Capana06g002562,novel.28052,Gene:Capana06g002105,Gene:Capana02g003002,novel.10670,Gene:Capana01g002982,Gene:Capana06g000346,novel.1854,Gene:Capana12g002680,Gene:Capana00g001988,Gene:Capana03g001650,Gene:Capana03g002206,Gene:Capana07g001123,Gene:Capana00g003663,Gene:Capana03g002289,Gene:Ca…
Molecular Function	GO:0043565	sequence-specific DNA binding	38	449	2.8092e-06	9.82072e-05	Gene:Capana10g002350,Gene:Capana09g001251,novel.1768,Gene:Capana00g001336,Gene:Capana03g002635,Gene:Capana07g000528,Gene:Capana05g000086,Gene:Capana01g002803,Gene:Capana02g001490,Gene:Capana09g001260,novel.13403,Gene:Capana01g004472,Gene:Capana00g003083,Gene:Capana04g001618,novel.2085,Gene:Capana03g002072,Gene:Capana02g003053,Gene:Capana03g001100,novel.2286,Gene:Capana00g000056,Gene:Capana07g0022…
Molecular Function	GO:0016717	oxidoreductase activity, acting on paired donors, with oxidation of a pair of donors resulting in the reduction of molecular oxygen to two molecules of water	7	25	2.68284e-05	0.00076595	novel.27987,novel.31783,novel.31767,novel.31781,Gene:Capana12g000031,novel.31775,novel.31782
Molecular Function	GO:0001871	pattern binding	15	119	3.89512e-05	0.0010591	Gene:Capana02g002802,Gene:Capana06g002784,Gene:Capana00g001987,novel.1697,Gene:Capana02g002810,Gene:Capana03g003639,Gene:Capana02g003510,Gene:Capana01g001764,Gene:Capana00g001988,Gene:Capana12g000852,Gene:Capana00g003858,Gene:Capana12g002195,Gene:Capana00g000902,Gene:Capana03g002917,Gene:Capana10g002474
Molecular Function	GO:0005509	calcium ion binding	28	324	3.86005e-05	0.0010591	Gene:Capana05g002540,Gene:Capana06g002784,Gene:Capana08g002080,Gene:Capana00g001987,novel.1697,Gene:Capana01g000138,Gene:Capana10g001171,Gene:Capana02g002124,Gene:Capana08g002319,Gene:Capana01g003597,Gene:Capana03g003639,Gene:Capana04g000148,Gene:Capana04g001640,Gene:Capana02g002052,Gene:Capana01g001124,Gene:Capana03g000595,Gene:Capana01g004380,Gene:Capana12g002195,Gene:Capana07g002144,Gene:Capan…
Molecular Function	GO:0030247	polysaccharide binding	15	119	3.89512e-05	0.0010591	Gene:Capana10g002474,Gene:Capana03g002917,Gene:Capana00g000902,Gene:Capana00g003858,Gene:Capana12g002195,Gene:Capana12g000852,Gene:Capana01g001764,Gene:Capana03g003639,Gene:Capana02g003510,Gene:Capana00g001988,Gene:Capana02g002810,novel.1697,Gene:Capana00g001987,Gene:Capana06g002784,Gene:Capana02g002802
Molecular Function	GO:0016207	4-coumarate-CoA ligase activity	3	3	5.23542e-05	0.00135883	Gene:Capana03g000578,Gene:Capana10g000476,Gene:Capana06g001083
Molecular Function	GO:0016841	ammonia-lyase activity	5	13	7.29185e-05	0.00178442	Gene:Capana09g002199,Gene:Capana00g003499,Gene:Capana09g002190,Gene:Capana09g002200,Gene:Capana05g002560
Molecular Function	GO:0046906	tetrapyrrole binding	51	775	7.44008e-05	0.00179505	Gene:Capana01g000492,Gene:Capana03g002289,novel.27835,Gene:Capana05g001471,Gene:Capana03g001836,Gene:Capana03g003391,Gene:Capana00g001129,Gene:Capana06g002957,Gene:Capana01g000984,Gene:Capana00g003663,Gene:Capana12g002736,Gene:Capana10g000289,Gene:Capana04g000463,Gene:Capana03g001834,Gene:Capana00g004269,Gene:Capana03g001838,Gene:Capana08g001159,Gene:Capana01g004380,Gene:Capana03g002205,novel.31,…
Molecular Function	GO:0016491	oxidoreductase activity	118	2255	0.000111394	0.00261394	novel.31782,Gene:Capana05g000482,Gene:Capana12g002736,Gene:Capana00g003808,Gene:Capana09g000318,Gene:Capana05g001471,Gene:Capana00g001129,Gene:Capana00g000627,Gene:Capana00g002895,Gene:Capana01g000138,novel.28093,Gene:Capana01g000492,Gene:Capana02g001298,Gene:Capana03g001838,Gene:Capana01g004380,Gene:Capana02g001626,Gene:Capana08g001159,Gene:Capana04g000463,Gene:Capana12g001690,Gene:Capana10g0002…
Molecular Function	GO:0016829	lyase activity	35	476	0.000125438	0.00286501	Gene:Capana10g001116,Gene:Capana08g002632,Gene:Capana10g000206,Gene:Capana03g001534,Gene:Capana06g000585,Gene:Capana07g001416,novel.1942,Gene:Capana01g003963,Gene:Capana11g000245,Gene:Capana01g003966,Gene:Capana03g003664,novel.2262,Gene:Capana00g001497,novel.464,Gene:Capana09g002199,Gene:Capana02g001089,Gene:Capana00g001445,Gene:Capana05g002560,Gene:Capana08g000129,Gene:Capana04g000125,Gene:Capan…
Molecular Function	GO:0016831	carboxy-lyase activity	15	136	0.000180718	0.00372976	Gene:Capana03g001534,Gene:Capana01g003966,Gene:Capana00g000472,Gene:Capana01g003965,Gene:Capana00g001445,Gene:Capana10g000206,Gene:Capana08g002632,Gene:Capana08g000841,novel.464,novel.1942,novel.2262,Gene:Capana08g001701,Gene:Capana04g000125,Gene:Capana08g000129,Gene:Capana01g003963
Molecular Function	GO:0046872	metal ion binding	179	3730	0.000188528	0.00384463	Gene:Capana05g002540,Gene:Capana11g001222,Gene:Capana05g001954,Gene:Capana00g000688,Gene:Capana02g003002,Gene:Capana06g002105,Gene:Capana02g001966,novel.23684,Gene:Capana01g000018,Gene:Capana02g002990,Gene:Capana04g000629,Gene:Capana06g000346,Gene:Capana00g001988,Gene:Capana12g002680,novel.1854,Gene:Capana03g000102,Gene:Capana03g002206,Gene:Capana06g002957,Gene:Capana03g003391,novel.27835,Gene:Ca…
Molecular Function	GO:0050366	tyramine N-feruloyltransferase activity	4	9	0.000211705	0.00426648	Gene:Capana08g000842,Gene:Capana08g000827,Gene:Capana00g000321,novel.1766
Molecular Function	GO:0043169	cation binding	179	3748	0.000241781	0.00481594	Gene:Capana05g001954,Gene:Capana11g001222,Gene:Capana05g002540,Gene:Capana00g000688,Gene:Capana06g002105,Gene:Capana02g003002,Gene:Capana02g001966,Gene:Capana01g000018,novel.23684,Gene:Capana02g002990,Gene:Capana04g000629,Gene:Capana06g000346,novel.1854,Gene:Capana12g002680,Gene:Capana00g001988,Gene:Capana03g000102,Gene:Capana03g002206,Gene:Capana06g002957,Gene:Capana03g002289,novel.27835,Gene:Ca…
Molecular Function	GO:0004553	hydrolase activity, hydrolyzing O-glycosyl compounds	33	455	0.000248632	0.00489548	novel.23662,Gene:Capana04g001640,Gene:Capana09g002436,Gene:Capana03g002085,Gene:Capana12g002574,novel.1649,Gene:Capana11g000694,novel.22482,Gene:Capana10g002008,Gene:Capana07g001653,Gene:Capana06g001141,Gene:Capana07g000059,Gene:Capana05g002171,novel.2397,Gene:Capana07g000255,novel.923,Gene:Capana00g002883,Gene:Capana01g001764,Gene:Capana10g002474,Gene:Capana03g002917,Gene:Capana02g002478,Gene:Ca…
Molecular Function	GO:0016772	transferase activity, transferring phosphorus-containing groups	104	1990	0.000309509	0.00588686	Gene:Capana08g002208,Gene:Capana09g002175,Gene:Capana00g003302,Gene:Capana09g001303,Gene:Capana06g001182,Gene:Capana04g000732,Gene:Capana07g001902,Gene:Capana04g001611,Gene:Capana02g002138,Gene:Capana05g000255,Gene:Capana09g000232,Gene:Capana05g000251,Gene:Capana00g002629,Gene:Capana09g001866,Gene:Capana01g000185,Gene:Capana03g003420,Gene:Capana00g002621,Gene:Capana07g000257,Gene:Capana02g003188,…
Molecular Function	GO:0051213	dioxygenase activity	19	212	0.000413484	0.00745578	Gene:Capana01g002809,Gene:Capana03g003732,Gene:Capana03g001812,Gene:Capana06g001127,novel.20956,Gene:Capana02g002150,Gene:Capana12g002404,Gene:Capana01g001622,Gene:Capana02g001627,Gene:Capana02g001626,Gene:Capana10g001654,Gene:Capana00g001942,Gene:Capana08g000589,novel.20955,Gene:Capana00g002008,novel.28093,Gene:Capana00g000688,Gene:Capana09g000540,Gene:Capana05g000482
Molecular Function	GO:0009815	1-aminocyclopropane-1-carboxylate oxidase activity	3	5	0.000494668	0.00836533	Gene:Capana00g001942,Gene:Capana09g000540,Gene:Capana00g000688
Molecular Function	GO:0042409	caffeoyl-CoA O-methyltransferase activity	3	5	0.000494668	0.00836533	Gene:Capana02g003074,Gene:Capana02g003075,Gene:Capana02g003073
Molecular Function	GO:0047501	(+)-neomenthol dehydrogenase activity	3	5	0.000494668	0.00836533	Gene:Capana08g000875,Gene:Capana08g000876,Gene:Capana08g000874
Molecular Function	GO:0050278	sedoheptulose-bisphosphatase activity	3	5	0.000494668	0.00836533	Gene:Capana08g001410,Gene:Capana08g001408,novel.1869
Molecular Function	GO:0005524	ATP binding	140	2863	0.000505921	0.008414	Gene:Capana01g002982,Gene:Capana00g002627,Gene:Capana00g001988,Gene:Capana00g002628,Gene:Capana03g001650,novel.2397,Gene:Capana07g001123,Gene:Capana10g000476,Gene:Capana00g002633,Gene:Capana03g000834,Gene:Capana06g002562,Gene:Capana10g000100,Gene:Capana05g000517,Gene:Capana12g002052,Gene:Capana00g000902,Gene:Capana12g000040,novel.20316,Gene:Capana03g003420,Gene:Capana03g004013,Gene:Capana08g00205…
Molecular Function	GO:0016705	oxidoreductase activity, acting on paired donors, with incorporation or reduction of molecular oxygen	39	593	0.00051469	0.00847754	novel.18382,Gene:Capana12g000031,Gene:Capana08g002492,Gene:Capana03g000102,Gene:Capana07g001873,Gene:Capana10g002484,Gene:Capana06g000272,novel.31775,novel.31781,Gene:Capana04g000629,Gene:Capana07g001878,Gene:Capana04g001495,Gene:Capana03g001442,Gene:Capana06g000273,Gene:Capana06g000615,Gene:Capana11g000602,Gene:Capana07g001872,novel.27987,Gene:Capana05g001954,Gene:Capana10g002483,Gene:Capana10g0…
Molecular Function	GO:0004857	enzyme inhibitor activity	19	225	0.000856212	0.0138367	novel.23426,Gene:Capana03g002532,Gene:Capana03g001471,Gene:Capana03g003653,Gene:Capana12g002035,Gene:Capana03g003650,Gene:Capana03g002526,Gene:Capana03g004445,Gene:Capana00g002760,Gene:Capana03g001489,Gene:Capana03g002517,Gene:Capana03g004441,Gene:Capana05g002062,novel.25073,Gene:Capana03g001484,Gene:Capana10g000206,Gene:Capana03g004449,novel.15340,Gene:Capana03g002531
Molecular Function	GO:0004364	glutathione transferase activity	9	70	0.00116745	0.0185171	Gene:Capana10g001792,Gene:Capana10g001806,Gene:Capana02g002296,novel.28232,Gene:Capana06g003058,Gene:Capana00g004665,Gene:Capana09g001740,Gene:Capana00g004478,Gene:Capana00g002164
Molecular Function	GO:0032559	adenyl ribonucleotide binding	150	3163	0.0011576	0.0185171	Gene:Capana05g000251,Gene:Capana09g000232,Gene:Capana12g002356,Gene:Capana05g000255,Gene:Capana06g001182,Gene:Capana00g003302,Gene:Capana03g003725,novel.24201,Gene:Capana08g002054,Gene:Capana09g000242,Gene:Capana07g000257,Gene:Capana02g003188,Gene:Capana00g002621,Gene:Capana10g000223,Gene:Capana01g000185,novel.31713,Gene:Capana01g001685,Gene:Capana00g001987,novel.1697,Gene:Capana06g003045,Gene:Ca…
Molecular Function	GO:0030554	adenyl nucleotide binding	150	3167	0.00121949	0.019165	Gene:Capana12g002356,Gene:Capana05g000255,Gene:Capana09g000232,Gene:Capana05g000251,Gene:Capana00g003302,Gene:Capana06g001182,novel.24201,Gene:Capana08g002054,Gene:Capana09g000242,Gene:Capana03g003725,Gene:Capana01g000185,Gene:Capana07g000257,Gene:Capana02g003188,Gene:Capana10g000223,Gene:Capana00g002621,novel.31713,Gene:Capana01g001685,Gene:Capana00g001987,novel.1697,Gene:Capana11g000300,Gene:Ca…
Molecular Function	GO:0016830	carbon-carbon lyase activity	16	180	0.00124917	0.019453	novel.464,novel.2262,Gene:Capana10g000206,Gene:Capana00g001445,Gene:Capana08g002632,Gene:Capana04g000125,Gene:Capana08g000129,Gene:Capana00g000472,Gene:Capana03g001534,Gene:Capana01g003965,novel.1942,Gene:Capana08g001701,Gene:Capana08g000841,Gene:Capana01g003963,Gene:Capana01g003966,Gene:Capana00g001764
Molecular Function	GO:0016298	lipase activity	8	58	0.00136736	0.0206901	Gene:Capana01g000355,Gene:Capana05g000415,Gene:Capana02g000729,Gene:Capana02g003128,Gene:Capana01g003824,Gene:Capana00g002279,Gene:Capana03g000357,Gene:Capana03g003660
Molecular Function	GO:0016798	hydrolase activity, acting on glycosyl bonds	33	505	0.00149162	0.0218389	Gene:Capana02g002478,Gene:Capana03g003654,Gene:Capana10g002474,Gene:Capana03g002917,Gene:Capana08g002306,Gene:Capana02g003510,Gene:Capana00g003222,Gene:Capana11g001329,Gene:Capana01g002323,Gene:Capana07g000257,Gene:Capana02g002482,Gene:Capana07g000260,Gene:Capana00g003097,novel.3044,Gene:Capana07g000253,Gene:Capana04g001640,Gene:Capana09g002436,novel.23662,Gene:Capana11g000694,novel.22482,Gene:Ca…
Molecular Function	GO:0016405	CoA-ligase activity	3	7	0.00163621	0.0235532	Gene:Capana03g000578,Gene:Capana10g000476,Gene:Capana06g001083
Molecular Function	GO:0016878	acid-thiol ligase activity	3	7	0.00163621	0.0235532	Gene:Capana10g000476,Gene:Capana03g000578,Gene:Capana06g001083
Molecular Function	GO:0031418	L-ascorbic acid binding	5	24	0.00170967	0.0244056	Gene:Capana00g001942,Gene:Capana00g002008,Gene:Capana09g000540,Gene:Capana00g000688,Gene:Capana02g000940
Molecular Function	GO:0005355	glucose transmembrane transporter activity	6	37	0.00233444	0.0302946	Gene:Capana03g002719,Gene:Capana08g002522,Gene:Capana03g003736,Gene:Capana00g002315,Gene:Capana09g000275,Gene:Capana02g002058
Molecular Function	GO:0015145	monosaccharide transmembrane transporter activity	6	37	0.00233444	0.0302946	Gene:Capana08g002522,Gene:Capana03g003736,Gene:Capana03g002719,Gene:Capana02g002058,Gene:Capana09g000275,Gene:Capana00g002315
Molecular Function	GO:0015149	hexose transmembrane transporter activity	6	37	0.00233444	0.0302946	Gene:Capana00g002315,Gene:Capana09g000275,Gene:Capana02g002058,Gene:Capana03g002719,Gene:Capana08g002522,Gene:Capana03g003736
Molecular Function	GO:0019842	vitamin binding	16	192	0.00242655	0.0312532	novel.2262,Gene:Capana00g001445,Gene:Capana08g000129,Gene:Capana02g000940,Gene:Capana03g001534,Gene:Capana10g000085,Gene:Capana01g003965,novel.1942,Gene:Capana01g000175,Gene:Capana08g000841,Gene:Capana01g003963,Gene:Capana00g000688,Gene:Capana09g000540,Gene:Capana01g003966,Gene:Capana00g001942,Gene:Capana00g002008
Molecular Function	GO:0097367	carbohydrate derivative binding	166	3623	0.00269496	0.0339447	Gene:Capana04g002070,Gene:Capana03g004014,Gene:Capana08g000089,Gene:Capana08g002837,Gene:Capana07g000734,novel.1762,novel.1452,Gene:Capana04g001610,Gene:Capana05g002266,Gene:Capana04g002257,Gene:Capana08g002489,Gene:Capana02g002122,Gene:Capana03g003639,Gene:Capana07g001585,novel.17861,Gene:Capana03g001317,Gene:Capana04g002585,Gene:Capana12g001546,Gene:Capana10g000044,Gene:Capana08g000088,Gene:Cap…
Molecular Function	GO:0015293	symporter activity	7	51	0.00277639	0.034715	Gene:Capana02g002058,Gene:Capana09g000275,Gene:Capana00g002315,Gene:Capana01g001013,Gene:Capana08g002522,Gene:Capana03g003736,Gene:Capana03g002719
Molecular Function	GO:0043168	anion binding	185	4114	0.00337661	0.0410222	Gene:Capana12g000580,Gene:Capana03g000834,Gene:Capana00g000688,Gene:Capana00g002633,novel.10670,Gene:Capana10g000100,Gene:Capana06g000393,novel.28052,Gene:Capana06g002562,Gene:Capana03g001650,Gene:Capana00g002628,Gene:Capana00g002627,Gene:Capana00g001988,Gene:Capana01g002982,Gene:Capana08g000129,Gene:Capana04g000689,novel.2397,Gene:Capana07g001123,Gene:Capana10g000476,Gene:Capana00g002764,Gene:Ca…
Molecular Function	GO:0050664	oxidoreductase activity, acting on NAD(P)H, oxygen as acceptor	3	9	0.00371196	0.0444657	Gene:Capana07g000596,Gene:Capana01g000138,Gene:Capana03g000595
Molecular Function	GO:0005351	sugar:proton symporter activity	6	42	0.00449729	0.0498263	Gene:Capana00g002315,Gene:Capana09g000275,Gene:Capana02g002058,Gene:Capana03g002719,Gene:Capana08g002522,Gene:Capana03g003736
Molecular Function	GO:0005402	cation:sugar symporter activity	6	42	0.00449729	0.0498263	Gene:Capana03g003736,Gene:Capana08g002522,Gene:Capana03g002719,Gene:Capana02g002058,Gene:Capana00g002315,Gene:Capana09g000275
Molecular Function	GO:0016765	transferase activity, transferring alkyl or aryl (other than methyl) groups	12	134	0.00456669	0.0498263	Gene:Capana01g001378,Gene:Capana00g002164,Gene:Capana10g001856,Gene:Capana09g001740,Gene:Capana00g004665,Gene:Capana04g000998,Gene:Capana00g004478,Gene:Capana06g003058,novel.28232,Gene:Capana02g002296,Gene:Capana10g001806,Gene:Capana10g001792
Molecular Function	GO:0031406	carboxylic acid binding	12	134	0.00456669	0.0498263	Gene:Capana00g000688,Gene:Capana09g000540,Gene:Capana02g000940,Gene:Capana00g001942,Gene:Capana03g004441,Gene:Capana06g000585,Gene:Capana00g002008,Gene:Capana05g002062,Gene:Capana03g004449,Gene:Capana03g004445,Gene:Capana00g002760,Gene:Capana11g000245
Molecular Function	GO:0043177	organic acid binding	12	134	0.00456669	0.0498263	Gene:Capana11g000245,Gene:Capana00g002760,Gene:Capana03g004449,Gene:Capana03g004445,Gene:Capana05g002062,Gene:Capana00g002008,Gene:Capana06g000585,Gene:Capana00g001942,Gene:Capana03g004441,Gene:Capana02g000940,Gene:Capana09g000540,Gene:Capana00g000688
Summary of GO terms related to the differentially expressed genes in ECW at 24 hpi compared with that at 0 hpi.
GO_class	GO ID	GO_term	Hit_number	Background number	P-Value	Q-Value	Gene IDs
Biological Process	GO:0044710	single-organism metabolic process	1105	4414	1.51742e-13	6.72521e-10	Gene:Capana07g001847,Gene:Capana02g003128,Gene:Capana01g001865,novel.30274,Gene:Capana10g000461,novel.2839,novel.27687,Gene:Capana03g000790,Gene:Capana08g002624,Gene:Capana07g002004,Gene:Capana03g001760,Gene:Capana09g000884,Gene:Capana01g000602,novel.14809,Gene:Capana11g002307,novel.4467,Gene:Capana07g001384,Gene:Capana10g001938,novel.1824,novel.7311,Gene:Capana11g000255,novel.1248,Gene:Capana03g…
Biological Process	GO:0006082	organic acid metabolic process	336	1151	7.21346e-12	1.06567e-08	Gene:Capana11g001853,Gene:Capana04g001044,Gene:Capana04g000751,Gene:Capana12g000374,Gene:Capana06g002547,Gene:Capana08g001868,Gene:Capana11g000106,Gene:Capana10g002442,Gene:Capana08g001326,Gene:Capana12g002127,Gene:Capana02g003587,Gene:Capana00g003124,Gene:Capana08g002334,Gene:Capana11g000245,Gene:Capana07g002178,Gene:Capana02g002814,novel.25411,Gene:Capana12g002306,novel.11671,Gene:Capana02g0031…
Biological Process	GO:0043436	oxoacid metabolic process	336	1149	5.69779e-12	1.06567e-08	Gene:Capana08g002315,Gene:Capana07g002304,Gene:Capana05g000208,novel.32335,Gene:Capana03g001365,Gene:Capana01g000552,novel.3518,Gene:Capana10g001920,Gene:Capana02g003027,Gene:Capana11g000781,Gene:Capana00g000453,novel.30808,Gene:Capana02g000867,Gene:Capana04g000031,Gene:Capana07g002083,Gene:Capana04g001036,novel.998,Gene:Capana12g001546,Gene:Capana00g000406,Gene:Capana07g002048,Gene:Capana10g0002…
Biological Process	GO:0019752	carboxylic acid metabolic process	327	1117	9.64474e-12	1.06864e-08	Gene:Capana11g000722,novel.9211,Gene:Capana00g003081,Gene:Capana01g003521,Gene:Capana03g001639,Gene:Capana10g000085,Gene:Capana05g002079,novel.29828,Gene:Capana08g002013,Gene:Capana12g001299,Gene:Capana03g003043,Gene:Capana12g001449,Gene:Capana03g000103,novel.18953,Gene:Capana08g000942,novel.8722,Gene:Capana12g000028,Gene:Capana06g002539,Gene:Capana12g002813,Gene:Capana04g001024,Gene:Capana01g003…
Biological Process	GO:0032787	monocarboxylic acid metabolic process	178	548	1.25706e-10	1.11425e-07	Gene:Capana05g000070,Gene:Capana10g001524,Gene:Capana04g002612,Gene:Capana03g002170,Gene:Capana01g003114,Gene:Capana08g002045,Gene:Capana01g003345,Gene:Capana02g003105,Gene:Capana01g003855,Gene:Capana09g002320,novel.2741,Gene:Capana04g000403,novel.12811,Gene:Capana05g000073,Gene:Capana08g002507,Gene:Capana01g003067,Gene:Capana08g002334,Gene:Capana04g000320,Gene:Capana12g002127,novel.2547,Gene:Cap…
Biological Process	GO:0009813	flavonoid biosynthetic process	79	192	1.58666e-10	1.17201e-07	novel.2741,Gene:Capana05g000073,Gene:Capana04g000403,Gene:Capana09g002278,Gene:Capana08g002330,novel.20609,novel.376,novel.5627,Gene:Capana05g000070,Gene:Capana10g001524,Gene:Capana08g002045,Gene:Capana12g000374,Gene:Capana11g002296,Gene:Capana12g002127,novel.2547,Gene:Capana10g002238,Gene:Capana08g002334,Gene:Capana12g000373,novel.15580,Gene:Capana02g002040,novel.29745,novel.29829,Gene:Capana10g…
Biological Process	GO:0009812	flavonoid metabolic process	80	198	3.4818e-10	2.20448e-07	Gene:Capana09g002278,Gene:Capana08g002330,novel.2741,Gene:Capana05g000073,Gene:Capana04g000403,Gene:Capana08g002045,novel.5627,Gene:Capana05g000070,Gene:Capana10g001524,novel.20609,novel.376,Gene:Capana11g002296,Gene:Capana12g000374,novel.29829,Gene:Capana02g002040,novel.29745,Gene:Capana12g000373,Gene:Capana08g002334,novel.15580,Gene:Capana12g002127,novel.2547,Gene:Capana10g002238,Gene:Capana05g…
Biological Process	GO:0006063	uronic acid metabolic process	70	175	7.07062e-09	2.41054e-06	novel.2741,Gene:Capana05g000073,Gene:Capana04g000403,Gene:Capana08g002330,Gene:Capana09g002278,Gene:Capana08g002045,novel.376,novel.20609,Gene:Capana10g001524,Gene:Capana05g000070,novel.5627,Gene:Capana12g000374,Gene:Capana11g002296,novel.29745,Gene:Capana02g002040,novel.29829,Gene:Capana12g002127,novel.2547,Gene:Capana10g002238,Gene:Capana12g000373,Gene:Capana08g002334,Gene:Capana07g001097,Gene:…
Biological Process	GO:0019585	glucuronate metabolic process	70	175	7.07062e-09	2.41054e-06	novel.2741,Gene:Capana05g000073,Gene:Capana04g000403,Gene:Capana08g002330,Gene:Capana09g002278,novel.376,novel.20609,Gene:Capana10g001524,Gene:Capana05g000070,novel.5627,Gene:Capana08g002045,Gene:Capana12g000374,Gene:Capana11g002296,novel.2547,Gene:Capana10g002238,Gene:Capana12g002127,Gene:Capana12g000373,Gene:Capana08g002334,novel.29745,Gene:Capana02g002040,novel.29829,novel.20608,Gene:Capana10g…
Biological Process	GO:0052695	cellular glucuronidation	70	175	7.07062e-09	2.41054e-06	Gene:Capana05g000073,novel.2741,Gene:Capana04g000403,Gene:Capana09g002278,Gene:Capana08g002330,Gene:Capana08g002045,novel.20609,novel.376,novel.5627,Gene:Capana10g001524,Gene:Capana05g000070,Gene:Capana12g000374,Gene:Capana11g002296,Gene:Capana02g002040,novel.29745,novel.29829,novel.2547,Gene:Capana12g002127,Gene:Capana10g002238,Gene:Capana12g000373,Gene:Capana08g002334,Gene:Capana05g002143,Gene:…
Biological Process	GO:0052696	flavonoid glucuronidation	70	175	7.07062e-09	2.41054e-06	Gene:Capana02g000866,Gene:Capana02g001405,Gene:Capana08g002046,Gene:Capana08g002323,Gene:Capana03g002250,Gene:Capana04g002271,Gene:Capana03g004110,Gene:Capana03g004262,Gene:Capana12g000736,Gene:Capana02g002330,Gene:Capana05g000617,Gene:Capana03g000978,Gene:Capana03g004107,Gene:Capana00g004278,Gene:Capana08g001043,Gene:Capana10g001627,Gene:Capana04g000824,Gene:Capana05g000068,Gene:Capana00g004277,…
Biological Process	GO:0044699	single-organism process	1711	7416	2.83968e-08	8.3903e-06	Gene:Capana01g002821,Gene:Capana03g001692,Gene:Capana10g000761,Gene:Capana07g001714,Gene:Capana08g000691,Gene:Capana04g002883,Gene:Capana07g000375,Gene:Capana10g000197,Gene:Capana11g000435,Gene:Capana07g000786,Gene:Capana03g003672,Gene:Capana11g001152,novel.23245,Gene:Capana02g002081,Gene:Capana10g002482,Gene:Capana05g002203,novel.2321,Gene:Capana00g002897,Gene:Capana03g000598,Gene:Capana06g00291…
Biological Process	GO:0005975	carbohydrate metabolic process	315	1163	1.76859e-07	4.61081e-05	Gene:Capana10g002253,Gene:Capana02g003386,novel.2761,Gene:Capana07g002307,Gene:Capana03g004107,novel.90,Gene:Capana05g000068,Gene:Capana04g000824,Gene:Capana04g002003,Gene:Capana03g000435,Gene:Capana10g002008,Gene:Capana07g001653,Gene:Capana08g002323,Gene:Capana08g002046,Gene:Capana01g002564,novel.1649,Gene:Capana02g002784,Gene:Capana02g000866,Gene:Capana02g001649,Gene:Capana06g000988,Gene:Capana…
Biological Process	GO:0005996	monosaccharide metabolic process	90	270	1.34013e-06	0.000321904	Gene:Capana08g002334,Gene:Capana12g000373,Gene:Capana10g002238,novel.2547,Gene:Capana12g002127,novel.29829,novel.29745,Gene:Capana02g002649,Gene:Capana02g002040,Gene:Capana11g002296,Gene:Capana07g001122,Gene:Capana12g000374,Gene:Capana10g001524,Gene:Capana05g000070,novel.5627,novel.376,novel.20609,Gene:Capana02g003611,Gene:Capana04g000802,Gene:Capana08g002045,novel.1591,Gene:Capana08g002330,Gene:…
Biological Process	GO:0009072	aromatic amino acid family metabolic process	31	65	1.38e-06	0.000321904	Gene:Capana00g003499,Gene:Capana11g000015,Gene:Capana09g002199,Gene:Capana08g001395,Gene:Capana12g000458,Gene:Capana09g002190,Gene:Capana02g002204,Gene:Capana02g003708,Gene:Capana04g001044,Gene:Capana04g000998,Gene:Capana05g002560,Gene:Capana12g001546,Gene:Capana01g001115,Gene:Capana00g001596,Gene:Capana03g001143,Gene:Capana06g000585,novel.12811,Gene:Capana09g001606,Gene:Capana11g000245,novel.189…
Biological Process	GO:0044281	small molecule metabolic process	448	1766	1.87772e-06	0.000416102	Gene:Capana02g001108,Gene:Capana06g000585,Gene:Capana01g003855,Gene:Capana09g002320,novel.2741,Gene:Capana05g000073,novel.12811,Gene:Capana04g000403,Gene:Capana08g000714,Gene:Capana01g003345,Gene:Capana10g000260,Gene:Capana04g001600,Gene:Capana05g000037,novel.1269,Gene:Capana08g002045,Gene:Capana11g001277,Gene:Capana04g002612,Gene:Capana10g001524,Gene:Capana05g000070,Gene:Capana00g002858,Gene:Cap…
Biological Process	GO:0098656	anion transmembrane transport	48	122	2.69351e-06	0.000519027	Gene:Capana01g002821,Gene:Capana02g000804,Gene:Capana12g002781,Gene:Capana08g002763,Gene:Capana08g000937,Gene:Capana12g001297,Gene:Capana02g002432,Gene:Capana11g000781,Gene:Capana04g002888,Gene:Capana08g002793,Gene:Capana12g000826,Gene:Capana00g004937,Gene:Capana05g001990,Gene:Capana04g001744,Gene:Capana11g001013,Gene:Capana12g002676,Gene:Capana02g003515,Gene:Capana01g001739,Gene:Capana01g002046,…
Biological Process	GO:0019748	secondary metabolic process	125	410	2.98298e-06	0.000550857	Gene:Capana06g001487,Gene:Capana02g003074,Gene:Capana05g002035,novel.18383,Gene:Capana12g002148,Gene:Capana03g004274,Gene:Capana01g000368,Gene:Capana08g002304,Gene:Capana07g002007,Gene:Capana04g000836,Gene:Capana06g000615,novel.28232,Gene:Capana01g000374,Gene:Capana03g001811,Gene:Capana01g003017,novel.17258,Gene:Capana03g000578,Gene:Capana03g000645,Gene:Capana01g001748,Gene:Capana03g001807,Gene:C…
Biological Process	GO:0055114	oxidation-reduction process	550	2223	3.1112e-06	0.000551554	novel.14503,Gene:Capana01g004182,Gene:Capana01g001048,Gene:Capana08g002393,Gene:Capana10g001336,Gene:Capana03g001838,Gene:Capana12g000185,Gene:Capana10g000131,Gene:Capana10g001357,Gene:Capana04g000980,Gene:Capana03g000103,Gene:Capana04g000804,Gene:Capana06g000592,novel.23600,Gene:Capana12g001449,Gene:Capana03g003043,novel.33278,Gene:Capana10g000271,Gene:Capana04g000622,Gene:Capana08g002361,Gene:C…
Biological Process	GO:1903825	organic acid transmembrane transport	33	77	1.16581e-05	0.00184531	Gene:Capana02g003515,Gene:Capana12g002676,Gene:Capana01g002046,Gene:Capana12g002781,Gene:Capana02g000804,Gene:Capana05g001990,Gene:Capana04g001744,Gene:Capana04g002888,Gene:Capana08g002793,Gene:Capana00g004937,Gene:Capana12g000826,Gene:Capana02g002432,Gene:Capana11g000781,Gene:Capana08g002763,Gene:Capana07g002429,Gene:Capana10g001370,Gene:Capana08g002704,Gene:Capana07g002431,Gene:Capana04g001726,…
Biological Process	GO:1905039	carboxylic acid transmembrane transport	33	77	1.16581e-05	0.00184531	Gene:Capana00g004937,Gene:Capana08g002793,Gene:Capana12g000826,Gene:Capana04g002888,Gene:Capana04g001744,Gene:Capana05g001990,Gene:Capana08g002763,Gene:Capana11g000781,Gene:Capana02g002432,Gene:Capana12g002781,Gene:Capana02g000804,Gene:Capana01g002046,Gene:Capana02g003515,Gene:Capana12g002676,Gene:Capana02g003206,Gene:Capana12g002171,Gene:Capana01g001505,novel.1072,Gene:Capana02g002821,Gene:Capan…
Biological Process	GO:0044723	single-organism carbohydrate metabolic process	159	562	1.77289e-05	0.00249252	Gene:Capana07g002052,Gene:Capana00g004277,Gene:Capana02g001200,Gene:Capana00g003081,Gene:Capana05g002235,novel.25900,novel.1804,Gene:Capana04g002845,Gene:Capana02g002564,Gene:Capana04g001024,Gene:Capana02g000066,Gene:Capana06g002539,novel.29828,novel.2431,Gene:Capana06g000722,Gene:Capana11g002232,Gene:Capana02g001405,Gene:Capana04g001118,Gene:Capana03g002250,Gene:Capana01g002077,Gene:Capana03g004…
Biological Process	GO:1901605	alpha-amino acid metabolic process	83	266	5.26221e-05	0.00598003	Gene:Capana00g003499,novel.2592,Gene:Capana02g002204,novel.9211,Gene:Capana12g000458,novel.998,Gene:Capana04g000125,Gene:Capana05g000452,Gene:Capana03g001542,Gene:Capana02g002394,Gene:Capana00g002895,Gene:Capana00g000453,novel.30808,novel.18953,Gene:Capana07g002083,Gene:Capana03g003043,Gene:Capana11g000781,Gene:Capana12g001463,Gene:Capana02g000833,novel.3518,Gene:Capana08g002315,Gene:Capana08g000…
Biological Process	GO:0006865	amino acid transport	28	68	0.000122416	0.0111248	Gene:Capana08g002763,Gene:Capana02g002821,Gene:Capana01g001505,Gene:Capana11g000210,Gene:Capana10g002472,Gene:Capana02g002432,Gene:Capana02g001434,Gene:Capana00g004937,Gene:Capana12g000826,Gene:Capana08g002793,Gene:Capana04g002888,Gene:Capana02g003206,Gene:Capana04g001744,Gene:Capana12g002171,Gene:Capana05g001990,Gene:Capana02g000804,Gene:Capana11g002248,Gene:Capana04g002414,Gene:Capana04g000780,…
Biological Process	GO:0003333	amino acid transmembrane transport	27	65	0.000134791	0.0117136	Gene:Capana07g002429,Gene:Capana10g001370,Gene:Capana08g002704,Gene:Capana07g002431,Gene:Capana04g001726,Gene:Capana01g002046,Gene:Capana04g000478,Gene:Capana02g003614,Gene:Capana04g000780,Gene:Capana04g002414,Gene:Capana11g002248,Gene:Capana02g000804,Gene:Capana05g001990,Gene:Capana12g002171,Gene:Capana04g001744,Gene:Capana02g003206,Gene:Capana04g002888,Gene:Capana12g000826,Gene:Capana00g004937,…
Biological Process	GO:0006576	cellular biogenic amine metabolic process	22	49	0.00014262	0.0121494	Gene:Capana00g003838,Gene:Capana04g001044,Gene:Capana00g002898,Gene:Capana12g000458,Gene:Capana08g001395,Gene:Capana04g000125,Gene:Capana03g001542,Gene:Capana03g001143,novel.9794,novel.18953,Gene:Capana02g001266,Gene:Capana01g002660,novel.12811,Gene:Capana08g002632,Gene:Capana10g000588,Gene:Capana11g002156,novel.3518,Gene:Capana08g002315,Gene:Capana04g001042,Gene:Capana00g002899,Gene:Capana03g003…
Biological Process	GO:0006022	aminoglycan metabolic process	24	56	0.000175868	0.012859	Gene:Capana11g000694,Gene:Capana07g000258,Gene:Capana02g002482,Gene:Capana03g000846,Gene:Capana00g003222,Gene:Capana07g000253,novel.2397,Gene:Capana08g002306,Gene:Capana02g002478,Gene:Capana07g000259,Gene:Capana12g002306,Gene:Capana10g001802,Gene:Capana07g000257,novel.923,Gene:Capana07g001653,Gene:Capana01g002564,novel.1649,Gene:Capana10g001144,Gene:Capana00g003097,Gene:Capana02g002479,Gene:Capan…
Biological Process	GO:0006855	drug transmembrane transport	30	76	0.000176985	0.012859	Gene:Capana08g002509,Gene:Capana01g001565,novel.863,Gene:Capana07g001450,Gene:Capana01g000428,Gene:Capana11g002358,Gene:Capana03g002381,Gene:Capana00g001228,Gene:Capana00g001650,Gene:Capana12g002622,novel.10129,Gene:Capana03g002184,Gene:Capana00g000533,Gene:Capana03g000390,Gene:Capana00g001227,novel.6827,Gene:Capana08g002616,Gene:Capana00g004514,Gene:Capana05g001133,Gene:Capana01g000327,Gene:Capa…
Biological Process	GO:0015893	drug transport	30	76	0.000176985	0.012859	Gene:Capana08g002616,novel.6827,Gene:Capana00g004514,Gene:Capana05g001133,Gene:Capana00g001650,Gene:Capana12g002622,Gene:Capana03g002184,novel.10129,Gene:Capana00g000533,Gene:Capana03g000390,Gene:Capana00g001227,Gene:Capana03g002381,Gene:Capana11g002358,Gene:Capana00g001228,Gene:Capana08g002509,Gene:Capana01g001565,Gene:Capana07g001450,novel.863,Gene:Capana01g000428,Gene:Capana00g002897,Gene:Capa…
Biological Process	GO:0042493	response to drug	30	76	0.000176985	0.012859	Gene:Capana00g000955,novel.1440,Gene:Capana04g000793,Gene:Capana11g002353,Gene:Capana01g002459,Gene:Capana01g000327,Gene:Capana00g002897,Gene:Capana03g002183,novel.29724,Gene:Capana03g003047,Gene:Capana10g000111,Gene:Capana03g002381,Gene:Capana11g002358,Gene:Capana00g001228,novel.863,Gene:Capana07g001450,Gene:Capana08g002509,Gene:Capana01g001565,Gene:Capana01g000428,novel.6827,Gene:Capana08g00261…
Biological Process	GO:0006629	lipid metabolic process	218	838	0.000197848	0.0141429	Gene:Capana01g001449,Gene:Capana06g001229,Gene:Capana02g003068,Gene:Capana08g000902,Gene:Capana08g000937,novel.20955,Gene:Capana02g001859,Gene:Capana08g000691,Gene:Capana05g000101,Gene:Capana07g000375,Gene:Capana02g003710,Gene:Capana09g000655,Gene:Capana01g003112,Gene:Capana08g001071,Gene:Capana02g003128,Gene:Capana03g003391,Gene:Capana11g002345,Gene:Capana04g000448,Gene:Capana02g002825,novel.232…
Biological Process	GO:0044711	single-organism biosynthetic process	379	1542	0.000204399	0.0143793	Gene:Capana02g001649,Gene:Capana01g001748,Gene:Capana03g001807,Gene:Capana12g000026,Gene:Capana06g001487,Gene:Capana02g002784,Gene:Capana02g003489,Gene:Capana03g001143,Gene:Capana08g001072,Gene:Capana08g000041,Gene:Capana02g003028,Gene:Capana10g000588,novel.1615,Gene:Capana01g000319,novel.2585,Gene:Capana04g000963,Gene:Capana08g002297,Gene:Capana06g000742,Gene:Capana03g001254,Gene:Capana02g002731…
Biological Process	GO:0009074	aromatic amino acid family catabolic process	9	13	0.000240778	0.0161686	Gene:Capana05g002560,Gene:Capana08g002315,Gene:Capana04g001042,Gene:Capana09g000884,Gene:Capana00g003499,Gene:Capana09g002199,Gene:Capana09g002190,Gene:Capana04g001044,Gene:Capana09g002200
Biological Process	GO:0006026	aminoglycan catabolic process	22	51	0.000289179	0.0178006	Gene:Capana07g000253,novel.2397,Gene:Capana08g002306,Gene:Capana10g001802,Gene:Capana07g000259,Gene:Capana02g002478,Gene:Capana07g000257,Gene:Capana07g000258,Gene:Capana02g002482,Gene:Capana11g000694,Gene:Capana00g003222,Gene:Capana02g002479,Gene:Capana02g002477,Gene:Capana07g000255,Gene:Capana07g000260,novel.3970,novel.923,Gene:Capana07g001653,novel.1649,Gene:Capana10g001144,Gene:Capana01g002564…
Biological Process	GO:0006030	chitin metabolic process	22	51	0.000289179	0.0178006	Gene:Capana07g000260,novel.3970,Gene:Capana07g000255,Gene:Capana02g002477,Gene:Capana02g002479,Gene:Capana00g003097,Gene:Capana01g002564,novel.1649,Gene:Capana10g001144,Gene:Capana07g001653,novel.923,Gene:Capana07g000257,Gene:Capana02g002478,Gene:Capana07g000259,Gene:Capana10g001802,Gene:Capana08g002306,novel.2397,Gene:Capana07g000253,Gene:Capana00g003222,Gene:Capana11g000694,Gene:Capana02g002482…
Biological Process	GO:0006032	chitin catabolic process	22	51	0.000289179	0.0178006	Gene:Capana10g001802,Gene:Capana07g000259,Gene:Capana02g002478,Gene:Capana07g000257,novel.2397,Gene:Capana07g000253,Gene:Capana08g002306,Gene:Capana00g003222,Gene:Capana02g002482,Gene:Capana07g000258,Gene:Capana11g000694,Gene:Capana02g002477,Gene:Capana07g000255,Gene:Capana07g000260,novel.3970,Gene:Capana02g002479,Gene:Capana10g001144,novel.1649,Gene:Capana01g002564,Gene:Capana00g003097,novel.923…
Biological Process	GO:0046348	amino sugar catabolic process	22	51	0.000289179	0.0178006	Gene:Capana07g001653,novel.923,Gene:Capana00g003097,Gene:Capana10g001144,novel.1649,Gene:Capana01g002564,Gene:Capana02g002479,Gene:Capana07g000255,Gene:Capana07g000260,novel.3970,Gene:Capana02g002477,Gene:Capana07g000258,Gene:Capana02g002482,Gene:Capana11g000694,Gene:Capana00g003222,Gene:Capana08g002306,Gene:Capana07g000253,novel.2397,Gene:Capana07g000257,Gene:Capana10g001802,Gene:Capana02g002478…
Biological Process	GO:1901071	glucosamine-containing compound metabolic process	22	51	0.000289179	0.0178006	novel.1649,Gene:Capana10g001144,Gene:Capana01g002564,Gene:Capana00g003097,novel.923,Gene:Capana07g001653,Gene:Capana02g002477,Gene:Capana07g000255,novel.3970,Gene:Capana07g000260,Gene:Capana02g002479,Gene:Capana00g003222,Gene:Capana02g002482,Gene:Capana07g000258,Gene:Capana11g000694,Gene:Capana10g001802,Gene:Capana07g000259,Gene:Capana02g002478,Gene:Capana07g000257,novel.2397,Gene:Capana07g000253…
Biological Process	GO:1901072	glucosamine-containing compound catabolic process	22	51	0.000289179	0.0178006	Gene:Capana07g000255,Gene:Capana07g000260,novel.3970,Gene:Capana02g002477,Gene:Capana02g002479,Gene:Capana00g003097,novel.1649,Gene:Capana10g001144,Gene:Capana01g002564,Gene:Capana07g001653,novel.923,Gene:Capana07g000257,Gene:Capana10g001802,Gene:Capana07g000259,Gene:Capana02g002478,Gene:Capana08g002306,novel.2397,Gene:Capana07g000253,Gene:Capana00g003222,Gene:Capana02g002482,Gene:Capana07g000258…
Biological Process	GO:0044272	sulfur compound biosynthetic process	31	82	0.00034592	0.0201726	Gene:Capana10g001856,Gene:Capana11g002199,Gene:Capana08g002297,Gene:Capana08g000942,Gene:Capana00g002899,Gene:Capana07g002359,Gene:Capana02g000833,Gene:Capana11g000601,novel.1812,Gene:Capana09g000219,novel.1517,Gene:Capana12g002306,Gene:Capana11g002156,Gene:Capana01g002634,Gene:Capana02g002465,novel.3954,Gene:Capana07g002178,Gene:Capana02g002971,Gene:Capana00g001461,Gene:Capana00g000406,novel.202…
Biological Process	GO:0008299	isoprenoid biosynthetic process	41	118	0.000357541	0.0203157	Gene:Capana01g001843,Gene:Capana01g004441,Gene:Capana02g000059,Gene:Capana03g000366,Gene:Capana03g003391,Gene:Capana06g001632,Gene:Capana05g002500,Gene:Capana10g001912,Gene:Capana00g002450,Gene:Capana05g002138,Gene:Capana05g000023,Gene:Capana02g000060,Gene:Capana02g000093,Gene:Capana01g000351,Gene:Capana08g002112,novel.355,novel.14789,Gene:Capana06g001303,Gene:Capana04g002602,Gene:Capana12g002230…
Biological Process	GO:0009073	aromatic amino acid family biosynthetic process	19	42	0.000354987	0.0203157	novel.22574,Gene:Capana01g001378,Gene:Capana10g000588,Gene:Capana02g003333,Gene:Capana09g001606,Gene:Capana11g000245,novel.18953,Gene:Capana02g001266,Gene:Capana06g000585,Gene:Capana00g001596,Gene:Capana03g001143,Gene:Capana01g001115,Gene:Capana12g001546,Gene:Capana04g000998,Gene:Capana08g001395,Gene:Capana12g000458,Gene:Capana02g003708,Gene:Capana02g002204,Gene:Capana11g000015
Biological Process	GO:0044106	cellular amine metabolic process	23	55	0.000367678	0.0206272	Gene:Capana03g001542,Gene:Capana03g001143,Gene:Capana04g000125,Gene:Capana00g003838,Gene:Capana04g001044,Gene:Capana00g002898,Gene:Capana08g001395,Gene:Capana12g000458,Gene:Capana08g002315,Gene:Capana04g001042,Gene:Capana00g002899,Gene:Capana03g003730,Gene:Capana04g000278,Gene:Capana00g003722,novel.3518,Gene:Capana08g002632,Gene:Capana10g000588,Gene:Capana11g002156,novel.9794,Gene:Capana02g001266…
Biological Process	GO:0006790	sulfur compound metabolic process	91	313	0.00038629	0.0214005	Gene:Capana02g003023,Gene:Capana09g001861,Gene:Capana00g002858,Gene:Capana02g002207,Gene:Capana02g002465,Gene:Capana07g002178,novel.12811,Gene:Capana09g001740,Gene:Capana12g002230,Gene:Capana00g004665,Gene:Capana07g002011,Gene:Capana11g001535,Gene:Capana12g002306,Gene:Capana06g000595,Gene:Capana00g002932,Gene:Capana01g003296,Gene:Capana09g001858,Gene:Capana06g002694,Gene:Capana11g000255,Gene:Capa…
Biological Process	GO:0044550	secondary metabolite biosynthetic process	92	318	0.000431161	0.0233037	Gene:Capana03g001253,Gene:Capana03g003391,Gene:Capana03g004279,Gene:Capana12g002344,Gene:Capana03g001280,novel.27687,Gene:Capana10g002482,Gene:Capana03g001453,Gene:Capana01g000486,Gene:Capana04g000461,Gene:Capana05g000023,Gene:Capana12g002149,Gene:Capana05g001954,Gene:Capana02g003075,Gene:Capana11g000602,Gene:Capana03g001283,novel.13643,Gene:Capana03g002068,novel.18382,novel.18386,Gene:Capana10g0…
Biological Process	GO:0009773	photosynthetic electron transport in photosystem I	6	7	0.000484604	0.0255686	Gene:Capana03g002905,Gene:Capana03g000471,Gene:Capana10g000690,Gene:Capana03g000845,Gene:Capana12g001382,Gene:Capana03g003930
Biological Process	GO:0006040	amino sugar metabolic process	25	63	0.000541822	0.0276234	Gene:Capana12g000438,Gene:Capana02g002479,Gene:Capana07g000255,novel.3970,Gene:Capana07g000260,Gene:Capana02g002477,Gene:Capana07g001653,novel.923,Gene:Capana00g003097,Gene:Capana10g001144,novel.1649,Gene:Capana01g002564,Gene:Capana08g002306,Gene:Capana09g002402,novel.2397,Gene:Capana07g000253,Gene:Capana07g000257,Gene:Capana10g001802,Gene:Capana07g000259,Gene:Capana02g002478,Gene:Capana02g002482…
Biological Process	GO:0006535	cysteine biosynthetic process from serine	9	14	0.000548478	0.0276234	novel.3954,Gene:Capana02g002465,novel.9211,novel.1517,Gene:Capana09g000219,novel.1812,Gene:Capana08g000942,Gene:Capana07g002359,Gene:Capana00g001461
Biological Process	GO:0019344	cysteine biosynthetic process	9	14	0.000548478	0.0276234	novel.1812,Gene:Capana09g000219,Gene:Capana08g000942,Gene:Capana00g001461,Gene:Capana07g002359,novel.3954,Gene:Capana02g002465,novel.9211,novel.1517
Biological Process	GO:1901606	alpha-amino acid catabolic process	21	50	0.000609118	0.0303327	Gene:Capana08g002315,Gene:Capana09g000884,Gene:Capana04g001042,Gene:Capana07g000830,Gene:Capana00g000453,Gene:Capana02g001195,Gene:Capana09g002200,Gene:Capana08g002632,Gene:Capana03g003043,novel.2591,Gene:Capana05g002560,novel.998,Gene:Capana05g000452,novel.1248,Gene:Capana00g002895,novel.2592,Gene:Capana00g003499,Gene:Capana09g002199,Gene:Capana09g002190,Gene:Capana04g001044,Gene:Capana11g000106
Biological Process	GO:0009407	toxin catabolic process	19	44	0.000725668	0.0338639	Gene:Capana11g001535,Gene:Capana07g002011,Gene:Capana07g002004,Gene:Capana00g004665,Gene:Capana09g001740,Gene:Capana09g001861,Gene:Capana09g001859,Gene:Capana00g003106,Gene:Capana02g000952,Gene:Capana00g004478,Gene:Capana09g001763,Gene:Capana07g002010,Gene:Capana07g002003,Gene:Capana01g003296,Gene:Capana09g001858,Gene:Capana09g001860,novel.28232,Gene:Capana07g002006,Gene:Capana07g002007
Biological Process	GO:0009835	fruit ripening	10	17	0.000725873	0.0338639	Gene:Capana00g001942,Gene:Capana02g002203,Gene:Capana00g002008,Gene:Capana02g002931,Gene:Capana00g004152,Gene:Capana00g000688,Gene:Capana11g001305,Gene:Capana09g000540,Gene:Capana08g000980,Gene:Capana00g002007
Biological Process	GO:0071695	anatomical structure maturation	10	17	0.000725873	0.0338639	Gene:Capana00g002007,Gene:Capana08g000980,Gene:Capana11g001305,Gene:Capana00g000688,Gene:Capana09g000540,Gene:Capana02g002931,Gene:Capana00g004152,Gene:Capana00g002008,Gene:Capana02g002203,Gene:Capana00g001942
Biological Process	GO:0090487	secondary metabolite catabolic process	19	44	0.000725668	0.0338639	Gene:Capana07g002006,novel.28232,Gene:Capana07g002007,Gene:Capana09g001858,Gene:Capana01g003296,Gene:Capana09g001860,Gene:Capana07g002010,Gene:Capana07g002003,Gene:Capana00g004478,Gene:Capana09g001763,Gene:Capana02g000952,Gene:Capana09g001859,Gene:Capana00g003106,Gene:Capana09g001861,Gene:Capana00g004665,Gene:Capana09g001740,Gene:Capana07g002004,Gene:Capana11g001535,Gene:Capana07g002011
Biological Process	GO:0009063	cellular amino acid catabolic process	21	51	0.000833075	0.0384603	Gene:Capana07g000830,Gene:Capana08g002315,Gene:Capana09g000884,Gene:Capana04g001042,Gene:Capana03g003043,Gene:Capana02g001195,Gene:Capana09g002200,Gene:Capana08g002632,Gene:Capana00g000453,Gene:Capana00g002895,novel.1248,Gene:Capana05g000452,Gene:Capana05g002560,novel.2591,novel.998,Gene:Capana11g000106,Gene:Capana09g002190,Gene:Capana04g001044,novel.2592,Gene:Capana09g002199,Gene:Capana00g003499
Biological Process	GO:0009692	ethylene metabolic process	12	23	0.000922385	0.0396894	Gene:Capana00g001942,novel.12811,Gene:Capana02g002264,Gene:Capana02g002203,Gene:Capana00g002008,Gene:Capana02g000014,Gene:Capana00g000688,Gene:Capana00g003722,Gene:Capana09g000540,Gene:Capana02g002931,Gene:Capana00g002007,Gene:Capana08g000980
Biological Process	GO:0009693	ethylene biosynthetic process	12	23	0.000922385	0.0396894	Gene:Capana00g002007,Gene:Capana08g000980,Gene:Capana00g003722,Gene:Capana09g000540,Gene:Capana02g000014,Gene:Capana00g000688,Gene:Capana02g002931,Gene:Capana02g002203,Gene:Capana02g002264,Gene:Capana00g002008,Gene:Capana00g001942,novel.12811
Biological Process	GO:0043449	cellular alkene metabolic process	12	23	0.000922385	0.0396894	Gene:Capana00g001942,novel.12811,Gene:Capana02g002203,Gene:Capana02g002264,Gene:Capana00g002008,Gene:Capana00g003722,Gene:Capana09g000540,Gene:Capana02g000014,Gene:Capana00g000688,Gene:Capana02g002931,Gene:Capana00g002007,Gene:Capana08g000980
Biological Process	GO:0043450	alkene biosynthetic process	12	23	0.000922385	0.0396894	Gene:Capana02g000014,Gene:Capana00g000688,Gene:Capana09g000540,Gene:Capana00g003722,Gene:Capana02g002931,Gene:Capana00g002007,Gene:Capana08g000980,novel.12811,Gene:Capana00g001942,Gene:Capana02g002203,Gene:Capana02g002264,Gene:Capana00g002008
Biological Process	GO:1900673	olefin metabolic process	12	23	0.000922385	0.0396894	Gene:Capana02g002264,Gene:Capana02g002203,Gene:Capana00g002008,novel.12811,Gene:Capana00g001942,Gene:Capana00g002007,Gene:Capana08g000980,Gene:Capana02g000014,Gene:Capana00g000688,Gene:Capana00g003722,Gene:Capana09g000540,Gene:Capana02g002931
Biological Process	GO:1900674	olefin biosynthetic process	12	23	0.000922385	0.0396894	Gene:Capana08g000980,Gene:Capana00g002007,Gene:Capana02g002931,Gene:Capana02g000014,Gene:Capana00g000688,Gene:Capana09g000540,Gene:Capana00g003722,Gene:Capana02g002264,Gene:Capana02g002203,Gene:Capana00g002008,novel.12811,Gene:Capana00g001942
Biological Process	GO:0006720	isoprenoid metabolic process	47	146	0.000971513	0.0410071	Gene:Capana01g001843,Gene:Capana08g000937,Gene:Capana12g001449,Gene:Capana02g000059,Gene:Capana01g004441,Gene:Capana03g000366,Gene:Capana03g003391,Gene:Capana06g001632,Gene:Capana05g002500,Gene:Capana10g001912,Gene:Capana05g002138,Gene:Capana05g000023,Gene:Capana00g002450,Gene:Capana02g000060,Gene:Capana01g000351,Gene:Capana02g000093,Gene:Capana04g002602,novel.14789,Gene:Capana06g001303,Gene:Capa…
Biological Process	GO:0009404	toxin metabolic process	19	45	0.00101162	0.0419019	Gene:Capana07g002003,Gene:Capana07g002010,Gene:Capana09g001763,Gene:Capana00g004478,Gene:Capana09g001858,Gene:Capana01g003296,Gene:Capana09g001860,novel.28232,Gene:Capana07g002006,Gene:Capana07g002007,Gene:Capana11g001535,Gene:Capana07g002011,Gene:Capana00g004665,Gene:Capana09g001740,Gene:Capana07g002004,Gene:Capana09g001859,Gene:Capana00g003106,Gene:Capana09g001861,Gene:Capana02g000952
Biological Process	GO:0098754	detoxification	22	55	0.00100718	0.0419019	Gene:Capana00g004478,Gene:Capana09g001763,Gene:Capana07g002003,Gene:Capana07g002010,Gene:Capana06g002446,Gene:Capana07g002007,novel.28232,Gene:Capana07g002006,Gene:Capana09g001860,Gene:Capana09g001858,Gene:Capana01g003296,Gene:Capana07g002004,Gene:Capana02g002403,Gene:Capana09g001740,Gene:Capana00g004665,Gene:Capana07g002011,Gene:Capana11g001535,Gene:Capana07g000991,Gene:Capana02g000952,Gene:Capa…
Biological Process	GO:0006558	L-phenylalanine metabolic process	9	15	0.00111622	0.0432698	Gene:Capana09g000884,Gene:Capana05g002560,Gene:Capana09g002200,Gene:Capana11g000245,Gene:Capana09g002190,Gene:Capana02g002204,Gene:Capana06g000585,Gene:Capana09g002199,Gene:Capana00g003499
Biological Process	GO:0044042	glucan metabolic process	54	174	0.00112422	0.0432698	Gene:Capana00g000220,Gene:Capana11g001329,Gene:Capana01g000844,novel.23662,Gene:Capana12g002400,Gene:Capana04g000195,Gene:Capana07g001548,Gene:Capana01g001847,Gene:Capana00g003397,Gene:Capana02g003278,Gene:Capana01g000010,Gene:Capana09g002242,novel.31979,Gene:Capana01g000108,Gene:Capana01g003313,Gene:Capana12g001072,novel.14809,Gene:Capana03g004113,Gene:Capana04g002845,Gene:Capana05g002235,Gene:C…
Biological Process	GO:1902221	erythrose 4-phosphate/phosphoenolpyruvate family amino acid metabolic process	9	15	0.00111622	0.0432698	Gene:Capana09g000884,Gene:Capana05g002560,Gene:Capana09g002200,Gene:Capana02g002204,Gene:Capana11g000245,Gene:Capana09g002190,Gene:Capana09g002199,Gene:Capana00g003499,Gene:Capana06g000585
Biological Process	GO:0015849	organic acid transport	35	102	0.0011971	0.0439956	Gene:Capana02g003515,Gene:Capana12g002676,Gene:Capana01g002046,Gene:Capana12g002781,Gene:Capana02g000804,Gene:Capana04g001744,Gene:Capana05g001990,Gene:Capana00g004937,Gene:Capana08g002793,Gene:Capana12g000826,Gene:Capana04g002888,Gene:Capana11g000781,Gene:Capana02g002432,Gene:Capana08g000937,Gene:Capana08g002763,Gene:Capana10g001370,Gene:Capana04g002884,Gene:Capana07g002429,Gene:Capana08g002704,…
Biological Process	GO:0016053	organic acid biosynthetic process	115	423	0.00120114	0.0439956	Gene:Capana09g000977,Gene:Capana08g001395,Gene:Capana00g000108,novel.1270,novel.23245,novel.2121,novel.2695,Gene:Capana01g001115,Gene:Capana12g001361,Gene:Capana00g001461,Gene:Capana00g001596,Gene:Capana01g001449,novel.3954,Gene:Capana02g001266,novel.1517,Gene:Capana08g000902,Gene:Capana12g002405,novel.20955,novel.2831,Gene:Capana03g000846,Gene:Capana08g000691,Gene:Capana07g000375,Gene:Capana09g0…
Biological Process	GO:0046394	carboxylic acid biosynthetic process	115	423	0.00120114	0.0439956	Gene:Capana02g000833,Gene:Capana12g001463,Gene:Capana03g001365,Gene:Capana07g002359,Gene:Capana05g000208,Gene:Capana03g000366,Gene:Capana08g000942,Gene:Capana12g000028,novel.18953,novel.30808,Gene:Capana03g000103,Gene:Capana12g001299,Gene:Capana08g002013,Gene:Capana10g000295,Gene:Capana05g000452,Gene:Capana12g001546,novel.21037,Gene:Capana06g001870,Gene:Capana06g001303,Gene:Capana08g000096,novel.…
Biological Process	GO:0046942	carboxylic acid transport	35	102	0.0011971	0.0439956	Gene:Capana02g000804,Gene:Capana12g002781,Gene:Capana08g002763,Gene:Capana11g000781,Gene:Capana02g002432,Gene:Capana08g000937,Gene:Capana08g002793,Gene:Capana00g004937,Gene:Capana12g000826,Gene:Capana04g002888,Gene:Capana04g001744,Gene:Capana05g001990,Gene:Capana12g002676,Gene:Capana02g003515,Gene:Capana01g002046,Gene:Capana11g002248,novel.1269,Gene:Capana04g002414,novel.1072,Gene:Capana01g001505…
Cellular Component	GO:0005576	extracellular region	149	538	9.97499e-05	0.0100475	Gene:Capana08g002014,novel.2761,Gene:Capana02g002921,Gene:Capana08g001740,novel.18747,Gene:Capana12g001690,Gene:Capana06g000414,Gene:Capana00g000472,Gene:Capana08g000768,Gene:Capana04g000153,Gene:Capana01g002564,Gene:Capana05g002035,Gene:Capana10g001469,Gene:Capana03g000435,Gene:Capana00g003796,Gene:Capana11g001305,Gene:Capana08g002677,Gene:Capana07g001653,Gene:Capana04g000649,Gene:Capana01g00071…
Cellular Component	GO:0042646	plastid nucleoid	13	26	0.000953724	0.0406433	Gene:Capana03g001040,Gene:Capana03g000329,Gene:Capana06g002690,Gene:Capana10g000690,Gene:Capana03g001378,Gene:Capana11g001409,Gene:Capana03g004053,Gene:Capana12g002513,Gene:Capana02g002358,Gene:Capana03g001822,Gene:Capana11g001996,Gene:Capana02g001446,Gene:Capana03g001348
Cellular Component	GO:0000229	cytoplasmic chromosome	9	15	0.00111622	0.0432698	Gene:Capana03g001822,Gene:Capana03g001348,Gene:Capana02g001446,Gene:Capana02g002358,Gene:Capana03g004053,Gene:Capana03g001378,Gene:Capana10g000690,Gene:Capana03g001040,Gene:Capana06g002690
Cellular Component	GO:0009508	plastid chromosome	9	15	0.00111622	0.0432698	Gene:Capana03g001378,Gene:Capana10g000690,Gene:Capana06g002690,Gene:Capana03g001040,Gene:Capana03g001348,Gene:Capana02g001446,Gene:Capana03g001822,Gene:Capana02g002358,Gene:Capana03g004053
Cellular Component	GO:0009295	nucleoid	15	33	0.00137656	0.0500074	Gene:Capana08g001186,Gene:Capana03g004053,Gene:Capana12g002513,Gene:Capana02g002358,Gene:Capana11g001996,Gene:Capana03g001348,Gene:Capana02g001446,Gene:Capana03g001822,Gene:Capana06g002690,Gene:Capana03g001040,Gene:Capana00g002858,Gene:Capana03g000329,Gene:Capana11g001409,Gene:Capana10g000690,Gene:Capana03g001378
Molecular Function	GO:0003824	catalytic activity	2451	10853	3.67499e-09	2.03595e-06	Gene:Capana06g000531,novel.25580,Gene:Capana02g002737,Gene:Capana07g000205,novel.11671,Gene:Capana10g002450,Gene:Capana03g004160,Gene:Capana05g002243,Gene:Capana04g000520,Gene:Capana10g000308,Gene:Capana08g001326,Gene:Capana00g000219,Gene:Capana01g003839,novel.13857,Gene:Capana09g002383,Gene:Capana12g001778,Gene:Capana12g002405,Gene:Capana02g002203,novel.32253,Gene:Capana09g000758,Gene:Capana11g0…
Molecular Function	GO:0016758	transferase activity, transferring hexosyl groups	162	512	6.8849e-09	2.41054e-06	Gene:Capana00g004278,Gene:Capana10g001627,Gene:Capana08g001043,Gene:Capana02g002154,novel.29824,Gene:Capana10g001980,Gene:Capana05g002556,Gene:Capana05g000617,Gene:Capana07g001379,Gene:Capana11g001934,Gene:Capana12g000736,Gene:Capana07g002394,Gene:Capana02g002330,Gene:Capana09g001212,Gene:Capana03g002250,Gene:Capana10g001979,Gene:Capana03g004262,Gene:Capana03g001056,Gene:Capana00g000961,Gene:Capa…
Molecular Function	GO:0016757	transferase activity, transferring glycosyl groups	184	607	2.44054e-08	7.72606e-06	Gene:Capana01g003423,novel.217,novel.20607,Gene:Capana08g002642,Gene:Capana02g000964,Gene:Capana03g003656,Gene:Capana06g001517,Gene:Capana07g002060,Gene:Capana09g000045,Gene:Capana02g000867,novel.30808,Gene:Capana04g000031,Gene:Capana04g001036,Gene:Capana08g002327,Gene:Capana11g001329,Gene:Capana02g002953,Gene:Capana03g003675,novel.18199,Gene:Capana10g001520,Gene:Capana09g001210,novel.32335,Gene:…
Molecular Function	GO:0016829	lyase activity	150	476	3.29843e-08	9.13665e-06	Gene:Capana00g001861,Gene:Capana05g001335,novel.1812,Gene:Capana02g002931,Gene:Capana00g001498,novel.33252,Gene:Capana12g002677,Gene:Capana08g001701,Gene:Capana07g002059,Gene:Capana05g000871,novel.18807,Gene:Capana01g000992,Gene:Capana03g004371,Gene:Capana02g001814,Gene:Capana08g001700,Gene:Capana01g003965,Gene:Capana10g000207,Gene:Capana09g002413,Gene:Capana02g001104,Gene:Capana11g001282,Gene:Ca…
Molecular Function	GO:0020037	heme binding	185	649	2.26219e-06	0.000477429	Gene:Capana03g000892,Gene:Capana04g001255,Gene:Capana03g004276,Gene:Capana00g004269,Gene:Capana06g001248,Gene:Capana08g001159,Gene:Capana03g001834,Gene:Capana07g000469,novel.31831,Gene:Capana10g002484,Gene:Capana03g001377,Gene:Capana03g000729,Gene:Capana02g003471,Gene:Capana02g001241,Gene:Capana02g003150,novel.18383,Gene:Capana03g004274,Gene:Capana01g000374,Gene:Capana07g001873,Gene:Capana02g0034…
Molecular Function	GO:0046527	glucosyltransferase activity	80	236	2.4365e-06	0.000490843	Gene:Capana03g003674,Gene:Capana04g001037,Gene:Capana03g001555,Gene:Capana03g004535,Gene:Capana00g003508,Gene:Capana12g000376,novel.2839,novel.23662,Gene:Capana07g001097,Gene:Capana05g002143,Gene:Capana00g000220,Gene:Capana09g000444,Gene:Capana01g000844,novel.20608,Gene:Capana01g003313,Gene:Capana01g000108,novel.31979,Gene:Capana09g002242,Gene:Capana01g004005,Gene:Capana12g000375,Gene:Capana07g00…
Molecular Function	GO:0016491	oxidoreductase activity	557	2255	3.28992e-06	0.000560805	Gene:Capana01g000374,Gene:Capana03g004274,Gene:Capana02g001420,Gene:Capana04g001253,Gene:Capana12g002817,Gene:Capana08g002151,Gene:Capana02g002008,Gene:Capana11g000179,Gene:Capana00g004197,novel.2551,Gene:Capana06g001248,Gene:Capana01g000005,Gene:Capana04g001255,Gene:Capana00g003808,Gene:Capana03g001377,Gene:Capana09g000201,novel.31831,Gene:Capana10g001336,Gene:Capana10g001357,Gene:Capana10g00013…
Molecular Function	GO:0001071	nucleic acid binding transcription factor activity	181	652	1.63862e-05	0.00242079	Gene:Capana08g001175,Gene:Capana10g002467,Gene:Capana10g000345,Gene:Capana08g000429,Gene:Capana00g000109,Gene:Capana02g002230,novel.2286,Gene:Capana00g003399,Gene:Capana02g003661,Gene:Capana11g001631,Gene:Capana02g002941,Gene:Capana01g001692,Gene:Capana03g000085,Gene:Capana03g004499,novel.2012,Gene:Capana02g000632,Gene:Capana08g001978,Gene:Capana09g001260,Gene:Capana05g000086,Gene:Capana09g001880…
Molecular Function	GO:0003700	transcription factor activity, sequence-specific DNA binding	181	652	1.63862e-05	0.00242079	Gene:Capana10g002467,Gene:Capana08g001175,Gene:Capana02g003661,Gene:Capana11g001631,Gene:Capana02g002941,novel.2286,Gene:Capana00g003399,Gene:Capana08g000429,Gene:Capana00g000109,Gene:Capana02g002230,Gene:Capana10g000345,Gene:Capana02g000632,novel.2012,Gene:Capana03g000085,Gene:Capana03g004499,Gene:Capana01g001692,Gene:Capana05g000086,Gene:Capana09g001260,Gene:Capana08g001978,Gene:Capana07g002280…
Molecular Function	GO:0016830	carbon-carbon lyase activity	62	180	1.79966e-05	0.00249252	Gene:Capana00g002898,Gene:Capana01g001221,Gene:Capana07g001847,Gene:Capana08g002064,novel.1804,novel.2321,Gene:Capana07g002419,Gene:Capana01g003963,Gene:Capana11g002347,Gene:Capana05g000452,Gene:Capana04g000125,novel.2320,novel.2121,Gene:Capana03g001639,Gene:Capana03g000094,novel.1888,novel.464,Gene:Capana03g001542,Gene:Capana00g001353,Gene:Capana02g001266,novel.18953,Gene:Capana08g002624,Gene:Ca…
Molecular Function	GO:0051213	dioxygenase activity	70	212	2.69735e-05	0.00362263	Gene:Capana02g000014,Gene:Capana02g001634,Gene:Capana08g000589,Gene:Capana02g001626,Gene:Capana02g001630,novel.28093,novel.28094,Gene:Capana00g002008,Gene:Capana00g002010,Gene:Capana02g001628,Gene:Capana09g000540,Gene:Capana03g004484,Gene:Capana09g002294,Gene:Capana02g003394,Gene:Capana01g001578,Gene:Capana01g002809,Gene:Capana12g000838,Gene:Capana02g001632,Gene:Capana03g000729,novel.18531,Gene:C…
Molecular Function	GO:0080043	quercetin 3-O-glucosyltransferase activity	46	125	3.28736e-05	0.00416274	novel.20608,Gene:Capana09g000444,Gene:Capana04g000031,Gene:Capana04g001036,Gene:Capana07g001097,Gene:Capana05g002143,Gene:Capana02g000867,Gene:Capana01g004005,novel.32335,Gene:Capana12g000375,Gene:Capana04g001024,Gene:Capana10g001520,Gene:Capana04g001037,novel.20607,novel.25900,Gene:Capana00g003081,Gene:Capana03g004535,Gene:Capana00g003508,Gene:Capana12g000376,novel.2839,Gene:Capana04g000403,Gene…
Molecular Function	GO:0080044	quercetin 7-O-glucosyltransferase activity	46	125	3.28736e-05	0.00416274	Gene:Capana01g004005,novel.32335,Gene:Capana12g000375,Gene:Capana04g001024,Gene:Capana10g001520,Gene:Capana09g000444,novel.20608,Gene:Capana02g000867,Gene:Capana04g000031,Gene:Capana04g001036,Gene:Capana07g001097,Gene:Capana05g002143,Gene:Capana00g003081,Gene:Capana03g004535,Gene:Capana00g003508,Gene:Capana12g000376,novel.2839,novel.20607,Gene:Capana04g001037,novel.25900,Gene:Capana10g001524,nove…
Molecular Function	GO:0004497	monooxygenase activity	151	536	3.60354e-05	0.00431646	Gene:Capana03g000903,Gene:Capana07g001875,Gene:Capana12g002259,Gene:Capana04g001495,Gene:Capana01g000984,Gene:Capana07g001873,Gene:Capana01g000374,Gene:Capana06g000615,novel.18383,Gene:Capana03g004274,Gene:Capana02g003150,Gene:Capana10g002484,Gene:Capana03g001377,novel.31831,Gene:Capana06g001248,Gene:Capana08g001159,Gene:Capana11g000179,Gene:Capana03g004276,Gene:Capana04g001255,Gene:Capana03g0008…
Molecular Function	GO:0008194	UDP-glycosyltransferase activity	98	322	3.57916e-05	0.00431646	Gene:Capana04g002271,Gene:Capana02g001649,Gene:Capana03g002250,Gene:Capana03g004262,Gene:Capana03g004110,Gene:Capana00g000961,Gene:Capana00g002792,Gene:Capana08g002046,Gene:Capana12g002111,Gene:Capana08g002323,Gene:Capana02g001405,Gene:Capana02g000866,Gene:Capana10g001627,Gene:Capana08g001043,Gene:Capana00g004278,Gene:Capana03g004107,Gene:Capana01g004080,Gene:Capana04g000824,Gene:Capana05g000068,…
Molecular Function	GO:0035251	UDP-glucosyltransferase activity	63	189	4.82139e-05	0.00562326	Gene:Capana02g002040,Gene:Capana00g002792,Gene:Capana12g002111,Gene:Capana08g002046,Gene:Capana08g002323,Gene:Capana12g002127,Gene:Capana02g001405,Gene:Capana02g000866,Gene:Capana12g000373,Gene:Capana08g002334,Gene:Capana04g002271,Gene:Capana03g002250,Gene:Capana02g001649,Gene:Capana07g001384,Gene:Capana03g004262,Gene:Capana12g000374,Gene:Capana11g002296,Gene:Capana03g004110,Gene:Capana08g002045,…
Molecular Function	GO:0015926	glucosidase activity	23	50	6.3709e-05	0.00705896	novel.950,Gene:Capana01g002323,Gene:Capana03g002552,Gene:Capana04g002545,Gene:Capana10g002253,Gene:Capana06g000681,Gene:Capana01g001847,Gene:Capana00g000651,Gene:Capana02g002166,Gene:Capana09g002436,Gene:Capana01g000530,Gene:Capana00g003602,Gene:Capana10g002008,Gene:Capana11g000495,Gene:Capana00g000196,Gene:Capana06g000675,Gene:Capana03g000734,novel.1756,Gene:Capana01g001764,Gene:Capana01g000522,…
Molecular Function	GO:0016705	oxidoreductase activity, acting on paired donors, with incorporation or reduction of molecular oxygen	163	593	7.3521e-05	0.00794744	Gene:Capana05g000023,Gene:Capana08g002493,Gene:Capana04g000461,Gene:Capana01g000486,Gene:Capana10g000289,Gene:Capana12g002344,novel.31779,Gene:Capana03g004279,Gene:Capana04g000463,Gene:Capana10g001912,Gene:Capana04g000629,Gene:Capana00g004777,Gene:Capana11g001911,Gene:Capana04g000454,Gene:Capana08g002492,Gene:Capana03g002068,novel.18382,Gene:Capana12g000077,Gene:Capana00g004245,Gene:Capana07g0013…
Molecular Function	GO:0004364	glutathione transferase activity	29	70	8.18188e-05	0.00843304	Gene:Capana02g000952,Gene:Capana01g000218,Gene:Capana05g002401,Gene:Capana02g000950,novel.28233,Gene:Capana00g003106,Gene:Capana09g001859,Gene:Capana09g001861,Gene:Capana00g004665,Gene:Capana09g001740,Gene:Capana07g002004,Gene:Capana00g002164,Gene:Capana11g001535,Gene:Capana07g002011,Gene:Capana10g001792,Gene:Capana07g002006,novel.28232,Gene:Capana12g000612,Gene:Capana07g002007,Gene:Capana02g0022…
Molecular Function	GO:0019842	vitamin binding	63	192	8.13762e-05	0.00843304	Gene:Capana00g003075,Gene:Capana05g000400,novel.9211,Gene:Capana08g001395,Gene:Capana12g000458,Gene:Capana07g002231,Gene:Capana06g002418,Gene:Capana01g003963,Gene:Capana02g002837,Gene:Capana07g001814,Gene:Capana03g001639,Gene:Capana10g000085,Gene:Capana00g000688,Gene:Capana06g000029,Gene:Capana00g004589,Gene:Capana00g002007,Gene:Capana12g001361,Gene:Capana08g000980,Gene:Capana00g001461,Gene:Capan…
Molecular Function	GO:0005506	iron ion binding	174	643	0.000104963	0.0103377	Gene:Capana07g001983,Gene:Capana03g001275,Gene:Capana11g001694,Gene:Capana03g003513,Gene:Capana00g002999,Gene:Capana09g002174,Gene:Capana01g000492,Gene:Capana04g000465,Gene:Capana10g001356,Gene:Capana01g000668,Gene:Capana06g000416,Gene:Capana01g002133,Gene:Capana03g001289,Gene:Capana02g003023,Gene:Capana07g000027,Gene:Capana11g000038,Gene:Capana11g000472,Gene:Capana03g004351,novel.27687,Gene:Capa…
Molecular Function	GO:0015238	drug transmembrane transporter activity	31	78	0.000119891	0.0111248	Gene:Capana00g002897,novel.29724,Gene:Capana03g002183,Gene:Capana03g003047,Gene:Capana10g000111,novel.1440,Gene:Capana00g000955,Gene:Capana11g002353,Gene:Capana04g000793,Gene:Capana01g000327,Gene:Capana01g002459,novel.6827,Gene:Capana08g002616,Gene:Capana00g004514,Gene:Capana05g001133,Gene:Capana12g002622,Gene:Capana00g001650,novel.10129,Gene:Capana03g002184,Gene:Capana03g000390,Gene:Capana00g000…
Molecular Function	GO:0015291	secondary active transmembrane transporter activity	83	272	0.000122995	0.0111248	Gene:Capana12g002622,Gene:Capana12g002171,novel.10250,novel.10129,Gene:Capana03g000390,Gene:Capana02g002422,Gene:Capana00g001227,Gene:Capana08g002616,Gene:Capana09g000636,Gene:Capana09g000563,Gene:Capana11g001564,Gene:Capana04g002689,Gene:Capana06g001287,Gene:Capana00g002315,Gene:Capana01g000428,Gene:Capana05g002399,Gene:Capana06g001690,Gene:Capana09g001388,Gene:Capana00g000246,novel.1440,Gene:Ca…
Molecular Function	GO:0090484	drug transporter activity	31	78	0.000119891	0.0111248	Gene:Capana00g002897,Gene:Capana03g002183,novel.29724,Gene:Capana10g000111,Gene:Capana03g003047,Gene:Capana00g000955,novel.1440,Gene:Capana04g000793,Gene:Capana11g002353,Gene:Capana01g002459,Gene:Capana01g000327,Gene:Capana08g002616,novel.6827,Gene:Capana05g001133,Gene:Capana00g004514,Gene:Capana03g002184,novel.10129,Gene:Capana12g002622,Gene:Capana00g001650,Gene:Capana00g001227,Gene:Capana00g000…
Molecular Function	GO:0004568	chitinase activity	23	52	0.00013413	0.0117136	Gene:Capana07g001653,novel.923,Gene:Capana00g003097,Gene:Capana01g002564,novel.1649,Gene:Capana10g001144,Gene:Capana02g002479,Gene:Capana07g000260,novel.3970,Gene:Capana07g000255,Gene:Capana02g002477,Gene:Capana11g000694,Gene:Capana02g002482,Gene:Capana07g000258,Gene:Capana03g002085,Gene:Capana00g003222,Gene:Capana08g002306,novel.2397,Gene:Capana07g000253,Gene:Capana07g000257,Gene:Capana07g000259…
Molecular Function	GO:0004553	hydrolase activity, hydrolyzing O-glycosyl compounds	128	455	0.000145288	0.0121494	Gene:Capana07g000255,novel.13895,Gene:Capana10g001144,Gene:Capana01g000522,Gene:Capana06g000675,Gene:Capana03g000734,Gene:Capana00g003944,Gene:Capana11g000143,Gene:Capana03g002469,Gene:Capana12g000250,novel.23658,Gene:Capana00g000651,Gene:Capana03g003654,Gene:Capana06g000416,Gene:Capana11g000694,Gene:Capana02g002482,Gene:Capana06g000681,Gene:Capana06g001746,novel.23659,Gene:Capana12g002599,Gene:C…
Molecular Function	GO:0004866	endopeptidase inhibitor activity	30	76	0.000176985	0.012859	Gene:Capana03g001486,Gene:Capana03g001484,Gene:Capana03g001488,novel.25073,novel.23804,Gene:Capana03g001423,Gene:Capana10g001469,Gene:Capana03g001485,novel.22538,Gene:Capana03g001482,Gene:Capana05g002309,Gene:Capana10g002167,Gene:Capana02g001148,Gene:Capana03g001473,novel.19718,Gene:Capana01g000282,Gene:Capana06g000842,Gene:Capana03g001471,novel.23426,Gene:Capana03g001419,novel.2264,Gene:Capana06…
Molecular Function	GO:0030414	peptidase inhibitor activity	30	76	0.000176985	0.012859	Gene:Capana03g001485,novel.25073,Gene:Capana10g001469,novel.23804,Gene:Capana03g001423,Gene:Capana03g001484,Gene:Capana03g001488,Gene:Capana03g001486,Gene:Capana02g001148,Gene:Capana03g001473,Gene:Capana01g000282,novel.19718,Gene:Capana05g002309,Gene:Capana10g002167,novel.22538,Gene:Capana03g001482,novel.2264,Gene:Capana06g000844,novel.25999,Gene:Capana03g001419,novel.23426,Gene:Capana06g000842,G…
Molecular Function	GO:0061134	peptidase regulator activity	30	76	0.000176985	0.012859	Gene:Capana03g001419,novel.25999,Gene:Capana06g000844,novel.2264,Gene:Capana03g001471,Gene:Capana06g000842,novel.23426,Gene:Capana03g001489,novel.29149,novel.19719,novel.3608,novel.5347,novel.25072,novel.22539,novel.23804,Gene:Capana03g001423,Gene:Capana10g001469,novel.25073,Gene:Capana03g001485,Gene:Capana03g001486,Gene:Capana03g001488,Gene:Capana03g001484,Gene:Capana10g002167,Gene:Capana05g0023…
Molecular Function	GO:0061135	endopeptidase regulator activity	30	76	0.000176985	0.012859	Gene:Capana05g002309,Gene:Capana10g002167,Gene:Capana03g001473,Gene:Capana02g001148,Gene:Capana01g000282,novel.19718,novel.22538,Gene:Capana03g001482,novel.25073,Gene:Capana03g001423,novel.23804,Gene:Capana10g001469,Gene:Capana03g001485,Gene:Capana03g001486,Gene:Capana03g001484,Gene:Capana03g001488,novel.19719,novel.29149,Gene:Capana03g001489,novel.3608,novel.5347,novel.25072,novel.22539,Gene:Cap…
Molecular Function	GO:0016798	hydrolase activity, acting on glycosyl bonds	139	505	0.000224957	0.0155783	Gene:Capana12g000385,Gene:Capana07g000257,Gene:Capana02g002478,Gene:Capana07g001548,Gene:Capana04g000195,Gene:Capana01g001847,Gene:Capana06g001141,Gene:Capana07g001352,Gene:Capana03g001437,Gene:Capana07g000258,Gene:Capana02g002564,Gene:Capana03g002917,Gene:Capana03g004113,Gene:Capana04g000194,Gene:Capana03g001861,Gene:Capana01g001764,Gene:Capana03g000853,Gene:Capana10g000590,Gene:Capana05g002151,…
Molecular Function	GO:0008509	anion transmembrane transporter activity	60	187	0.000235454	0.0160543	Gene:Capana06g000100,Gene:Capana04g001744,Gene:Capana05g001990,Gene:Capana05g002400,Gene:Capana12g000826,Gene:Capana08g002793,Gene:Capana00g004937,Gene:Capana04g002888,Gene:Capana11g000781,Gene:Capana02g002432,Gene:Capana12g001297,Gene:Capana08g002763,Gene:Capana12g002781,Gene:Capana02g000804,Gene:Capana01g002821,Gene:Capana00g000624,Gene:Capana01g002046,Gene:Capana01g000453,Gene:Capana11g002371,…
Molecular Function	GO:0046906	tetrapyrrole binding	202	775	0.000298909	0.0181475	Gene:Capana11g000038,Gene:Capana07g000027,Gene:Capana02g003023,Gene:Capana07g000429,Gene:Capana06g000416,Gene:Capana03g001289,Gene:Capana00g002831,Gene:Capana03g004351,Gene:Capana03g000731,Gene:Capana03g001275,Gene:Capana07g001983,Gene:Capana06g002525,novel.27835,Gene:Capana03g003513,Gene:Capana03g001836,Gene:Capana03g002206,Gene:Capana02g003648,Gene:Capana01g000492,Gene:Capana01g001554,Gene:Capa…
Molecular Function	GO:0016833	oxo-acid-lyase activity	12	21	0.000305713	0.0183097	novel.1888,Gene:Capana05g000871,Gene:Capana10g000206,novel.2320,Gene:Capana12g001463,Gene:Capana10g000207,novel.2321,novel.1804,Gene:Capana02g001266,novel.18953,Gene:Capana00g001353,novel.90
Molecular Function	GO:0015171	amino acid transmembrane transporter activity	27	68	0.000327051	0.0193265	Gene:Capana01g001505,Gene:Capana02g002821,Gene:Capana08g002763,Gene:Capana02g002432,Gene:Capana02g001434,Gene:Capana11g000210,Gene:Capana04g002888,Gene:Capana02g003206,Gene:Capana00g004937,Gene:Capana12g000826,Gene:Capana08g002793,Gene:Capana12g002171,Gene:Capana05g001990,Gene:Capana04g001744,Gene:Capana02g000804,Gene:Capana11g002248,Gene:Capana04g002414,Gene:Capana04g000780,Gene:Capana02g003614,…
Molecular Function	GO:0009815	1-aminocyclopropane-1-carboxylate oxidase activity	5	5	0.000403008	0.022051	Gene:Capana02g002203,Gene:Capana00g000688,Gene:Capana09g000540,Gene:Capana12g000838,Gene:Capana00g001942
Molecular Function	GO:0016765	transferase activity, transferring alkyl or aryl (other than methyl) groups	45	134	0.000450072	0.0240327	Gene:Capana02g000833,novel.28233,Gene:Capana01g000218,Gene:Capana02g000952,Gene:Capana03g003730,Gene:Capana10g001856,Gene:Capana00g004452,Gene:Capana07g002004,Gene:Capana10g001792,Gene:Capana02g002296,Gene:Capana00g002450,Gene:Capana07g002006,Gene:Capana09g001860,Gene:Capana07g002472,novel.14789,Gene:Capana09g001763,Gene:Capana00g003838,Gene:Capana07g002003,Gene:Capana06g001632,Gene:Capana04g0009…
Molecular Function	GO:0046943	carboxylic acid transmembrane transporter activity	33	91	0.000546469	0.0276234	Gene:Capana02g001434,Gene:Capana11g000210,Gene:Capana02g002821,novel.1072,Gene:Capana01g001505,Gene:Capana12g002171,Gene:Capana02g003206,Gene:Capana04g002414,novel.1269,Gene:Capana11g002248,Gene:Capana02g003614,Gene:Capana04g000780,Gene:Capana04g001726,Gene:Capana04g000478,Gene:Capana08g002704,Gene:Capana07g002431,Gene:Capana07g002429,Gene:Capana10g001370,Gene:Capana04g002884,Gene:Capana02g002432…
Molecular Function	GO:0008061	chitin binding	20	47	0.000666788	0.0328356	Gene:Capana08g002306,Gene:Capana08g001236,Gene:Capana07g000253,Gene:Capana10g001802,Gene:Capana07g001181,Gene:Capana11g000694,Gene:Capana00g003222,Gene:Capana03g000774,novel.13772,Gene:Capana07g000255,Gene:Capana02g003188,novel.3970,Gene:Capana07g001653,Gene:Capana08g001237,novel.923,Gene:Capana00g003097,Gene:Capana10g001144,novel.1649,Gene:Capana01g002564,Gene:Capana08g002211
Molecular Function	GO:0016835	carbon-oxygen lyase activity	64	210	0.000712629	0.0338639	Gene:Capana09g002413,Gene:Capana02g001104,Gene:Capana11g001282,Gene:Capana03g004371,Gene:Capana01g000992,Gene:Capana12g002416,Gene:Capana12g002446,Gene:Capana10g000588,Gene:Capana00g001498,Gene:Capana07g002059,Gene:Capana12g002335,Gene:Capana00g001861,Gene:Capana03g003664,Gene:Capana09g000293,novel.1812,Gene:Capana12g001843,Gene:Capana03g001544,Gene:Capana10g000571,Gene:Capana02g002204,Gene:Capan…
Molecular Function	GO:0005342	organic acid transmembrane transporter activity	34	97	0.000915717	0.0396894	Gene:Capana04g001726,Gene:Capana04g000478,Gene:Capana02g003614,Gene:Capana04g000780,Gene:Capana07g002429,Gene:Capana10g001370,Gene:Capana04g002884,Gene:Capana05g000030,Gene:Capana08g002704,Gene:Capana07g002431,Gene:Capana12g002171,Gene:Capana02g003206,Gene:Capana02g001434,Gene:Capana11g000210,novel.1072,Gene:Capana01g001505,Gene:Capana02g002821,Gene:Capana04g002414,novel.1269,Gene:Capana11g002248…
Molecular Function	GO:0008514	organic anion transmembrane transporter activity	36	105	0.00104473	0.0428726	novel.1072,Gene:Capana02g002821,Gene:Capana01g001505,Gene:Capana11g000210,Gene:Capana02g001434,Gene:Capana02g003206,Gene:Capana12g002171,Gene:Capana11g002248,novel.1269,Gene:Capana04g002414,Gene:Capana04g000780,Gene:Capana01g001351,Gene:Capana02g003614,Gene:Capana04g000478,Gene:Capana04g001726,Gene:Capana08g002704,Gene:Capana07g002431,Gene:Capana00g004707,Gene:Capana09g000218,Gene:Capana04g002884…
Molecular Function	GO:0004857	enzyme inhibitor activity	67	225	0.00107462	0.0432698	Gene:Capana02g002160,Gene:Capana03g001118,Gene:Capana00g003266,Gene:Capana02g002158,novel.25999,Gene:Capana03g004441,novel.3608,Gene:Capana05g002062,Gene:Capana10g000206,Gene:Capana08g001556,Gene:Capana03g001485,Gene:Capana03g001488,Gene:Capana03g001484,Gene:Capana10g002167,Gene:Capana01g000282,novel.19718,novel.22538,Gene:Capana03g001482,novel.23637,Gene:Capana03g001419,Gene:Capana01g000766,Gene…
Molecular Function	GO:0015297	antiporter activity	51	162	0.00106883	0.0432698	Gene:Capana00g004514,Gene:Capana04g002689,Gene:Capana05g001133,Gene:Capana02g002821,Gene:Capana01g001505,Gene:Capana08g002616,novel.6827,Gene:Capana03g000390,Gene:Capana00g000533,Gene:Capana00g001227,Gene:Capana00g001650,Gene:Capana12g002622,novel.10129,Gene:Capana12g002171,Gene:Capana03g002381,Gene:Capana01g000428,Gene:Capana01g001565,Gene:Capana08g002509,Gene:Capana07g001450,novel.863,Gene:Capa…
Molecular Function	GO:0030170	pyridoxal phosphate binding	47	147	0.00114228	0.0432698	novel.3954,Gene:Capana01g000175,Gene:Capana09g000427,Gene:Capana04g001943,novel.1517,Gene:Capana02g000833,Gene:Capana12g001792,Gene:Capana08g000129,Gene:Capana10g001273,Gene:Capana08g000942,Gene:Capana09g001210,Gene:Capana12g000458,novel.9211,Gene:Capana08g001395,Gene:Capana07g002231,Gene:Capana06g002418,Gene:Capana01g003963,Gene:Capana10g000085,Gene:Capana07g001814,Gene:Capana03g001639,Gene:Capa…
Molecular Function	GO:0070279	vitamin B6 binding	47	147	0.00114228	0.0432698	novel.2262,novel.12811,Gene:Capana03g001534,Gene:Capana00g004123,Gene:Capana10g000588,novel.1942,Gene:Capana01g003966,Gene:Capana09g002305,Gene:Capana07g001621,Gene:Capana06g001160,novel.1812,Gene:Capana02g002931,Gene:Capana11g001904,Gene:Capana10g001774,Gene:Capana09g001212,Gene:Capana00g003786,Gene:Capana08g000160,Gene:Capana08g000841,Gene:Capana07g001623,Gene:Capana00g001445,Gene:Capana01g0003…
Summary of GO terms related to the differentially expressed genes in VI037601 at 6 hpi compared with that at 0 hpi.
GO_class	GO ID	GO_term	Hit_number	Background number	P-Value	Q-Value	Gene IDs
Biological Process	GO:0006952	defense response	129	756	2.19118e-14	2.92414e-11	novel.2097,Gene:Capana04g002585,Gene:Capana03g000749,Gene:Capana02g001355,novel.33267,novel.1553,novel.7726,Gene:Capana01g001764,Gene:Capana01g000269,Gene:Capana08g002488,Gene:Capana09g000405,Gene:Capana00g002804,Gene:Capana08g001234,Gene:Capana05g000349,Gene:Capana05g001109,Gene:Capana11g000300,Gene:Capana09g000349,Gene:Capana06g000269,Gene:Capana08g000874,novel.18771,Gene:Capana08g000223,Gene:C…
Biological Process	GO:0006468	protein phosphorylation	204	1458	8.81815e-13	7.84521e-10	Gene:Capana04g000076,Gene:Capana00g001879,Gene:Capana00g002222,Gene:Capana02g002123,Gene:Capana06g000920,Gene:Capana03g003725,Gene:Capana11g002188,Gene:Capana04g001611,Gene:Capana03g000831,novel.3914,Gene:Capana06g002784,Gene:Capana06g000172,novel.1762,novel.1452,Gene:Capana03g001317,Gene:Capana02g002146,Gene:Capana09g000232,novel.2397,Gene:Capana00g003375,Gene:Capana11g001057,Gene:Capana00g00262…
Biological Process	GO:0016310	phosphorylation	223	1779	2.67393e-09	5.94727e-07	novel.1452,novel.1762,Gene:Capana03g001317,Gene:Capana06g000172,novel.2397,Gene:Capana09g000232,Gene:Capana02g002146,Gene:Capana00g002621,Gene:Capana11g001057,Gene:Capana00g003375,Gene:Capana04g000076,Gene:Capana02g003629,Gene:Capana06g000920,Gene:Capana00g002222,Gene:Capana02g002123,Gene:Capana00g001879,Gene:Capana00g003302,Gene:Capana11g002188,Gene:Capana03g003725,Gene:Capana06g002784,novel.391…
Biological Process	GO:0006796	phosphate-containing compound metabolic process	281	2385	9.92544e-09	1.89222e-06	Gene:Capana08g000340,Gene:Capana09g001839,Gene:Capana10g000475,novel.5317,novel.4122,Gene:Capana02g000060,novel.2370,Gene:Capana10g002358,Gene:Capana02g002782,Gene:Capana09g000174,Gene:Capana02g002404,Gene:Capana03g002861,Gene:Capana11g001209,Gene:Capana03g001319,Gene:Capana12g001989,Gene:Capana09g001830,Gene:Capana09g001538,Gene:Capana06g002654,Gene:Capana09g001992,Gene:Capana09g000242,Gene:Capa…
Biological Process	GO:0006793	phosphorus metabolic process	283	2437	3.49491e-08	5.82995e-06	Gene:Capana05g000372,novel.390,Gene:Capana03g000553,Gene:Capana09g000252,Gene:Capana00g001941,Gene:Capana12g001023,Gene:Capana01g001237,Gene:Capana02g000059,Gene:Capana03g001067,Gene:Capana00g001764,Gene:Capana01g001441,Gene:Capana02g002138,Gene:Capana02g002117,Gene:Capana00g000902,Gene:Capana01g003839,Gene:Capana02g002641,Gene:Capana12g000389,Gene:Capana02g002120,Gene:Capana10g000044,novel.2270,…
Biological Process	GO:0006464	cellular protein modification process	276	2379	5.82778e-08	8.1865e-06	Gene:Capana01g003629,Gene:Capana03g003771,Gene:Capana02g002802,Gene:Capana02g003086,Gene:Capana05g000345,Gene:Capana00g002630,Gene:Capana03g000051,Gene:Capana00g004747,Gene:Capana12g002664,Gene:Capana07g002306,Gene:Capana06g002439,Gene:Capana06g001048,Gene:Capana05g002062,Gene:Capana02g003188,Gene:Capana02g002803,Gene:Capana12g000389,Gene:Capana01g003839,Gene:Capana04g002367,Gene:Capana05g000564,…
Biological Process	GO:0036211	protein modification process	276	2379	5.82778e-08	8.1865e-06	novel.4122,Gene:Capana03g001056,novel.5317,Gene:Capana10g000475,Gene:Capana11g001209,Gene:Capana03g002861,Gene:Capana09g000174,Gene:Capana04g000069,Gene:Capana02g002782,Gene:Capana10g002358,novel.2370,Gene:Capana09g000217,Gene:Capana09g001992,Gene:Capana09g001538,Gene:Capana12g001989,Gene:Capana03g001319,Gene:Capana06g000284,Gene:Capana03g004449,Gene:Capana12g002195,Gene:Capana11g000622,Gene:Capa…
Biological Process	GO:0008037	cell recognition	21	66	7.37429e-08	9.37238e-06	Gene:Capana11g000300,Gene:Capana03g002330,Gene:Capana07g001902,Gene:Capana10g000044,Gene:Capana02g002120,Gene:Capana04g000738,Gene:Capana04g002585,Gene:Capana04g000732,Gene:Capana03g002331,novel.2097,Gene:Capana12g001989,Gene:Capana02g002122,Gene:Capana03g003725,Gene:Capana03g002861,Gene:Capana07g001585,Gene:Capana02g002117,Gene:Capana04g000739,Gene:Capana04g000608,Gene:Capana07g002260,Gene:Capan…
Biological Process	GO:0048544	recognition of pollen	21	66	7.37429e-08	9.37238e-06	Gene:Capana11g000300,novel.2097,Gene:Capana12g001989,Gene:Capana02g002122,Gene:Capana03g002331,Gene:Capana04g002585,Gene:Capana04g000732,Gene:Capana04g000738,Gene:Capana02g002120,Gene:Capana10g000044,Gene:Capana03g002330,Gene:Capana07g001902,Gene:Capana04g000739,Gene:Capana02g002117,Gene:Capana07g001585,Gene:Capana03g002861,Gene:Capana03g003725,Gene:Capana03g003724,Gene:Capana02g002123,Gene:Capan…
Biological Process	GO:0006022	aminoglycan metabolic process	19	56	9.659e-08	9.66347e-06	Gene:Capana07g000253,Gene:Capana00g003097,novel.2397,novel.22482,novel.1649,Gene:Capana07g000260,Gene:Capana07g000255,Gene:Capana02g002482,Gene:Capana07g000259,Gene:Capana07g000257,Gene:Capana02g002478,Gene:Capana07g000258,novel.923,Gene:Capana12g002306,Gene:Capana07g001653,Gene:Capana00g003222,Gene:Capana03g000778,Gene:Capana08g002306,Gene:Capana02g002477
Biological Process	GO:0006026	aminoglycan catabolic process	18	51	1.04998e-07	9.66347e-06	Gene:Capana07g000255,novel.1649,Gene:Capana07g000260,Gene:Capana07g000259,Gene:Capana02g002482,Gene:Capana00g003097,Gene:Capana07g000253,novel.22482,novel.2397,Gene:Capana00g003222,Gene:Capana02g002477,Gene:Capana08g002306,Gene:Capana03g000778,Gene:Capana07g000258,Gene:Capana07g000257,Gene:Capana02g002478,Gene:Capana07g001653,novel.923
Biological Process	GO:0006030	chitin metabolic process	18	51	1.04998e-07	9.66347e-06	Gene:Capana07g000260,novel.1649,Gene:Capana07g000255,Gene:Capana02g002482,Gene:Capana07g000259,Gene:Capana07g000253,Gene:Capana00g003097,novel.2397,novel.22482,Gene:Capana00g003222,Gene:Capana08g002306,Gene:Capana03g000778,Gene:Capana02g002477,Gene:Capana07g000257,Gene:Capana02g002478,Gene:Capana07g000258,novel.923,Gene:Capana07g001653
Biological Process	GO:0006032	chitin catabolic process	18	51	1.04998e-07	9.66347e-06	Gene:Capana07g001653,novel.923,Gene:Capana07g000258,Gene:Capana07g000257,Gene:Capana02g002478,Gene:Capana02g002477,Gene:Capana08g002306,Gene:Capana03g000778,Gene:Capana00g003222,novel.2397,novel.22482,Gene:Capana00g003097,Gene:Capana07g000253,Gene:Capana07g000259,Gene:Capana02g002482,Gene:Capana07g000255,novel.1649,Gene:Capana07g000260
Biological Process	GO:0009875	pollen-pistil interaction	21	67	9.87617e-08	9.66347e-06	Gene:Capana04g000608,Gene:Capana07g002260,Gene:Capana02g002123,Gene:Capana03g003724,Gene:Capana03g003725,Gene:Capana03g002861,Gene:Capana07g001585,Gene:Capana02g002117,Gene:Capana04g000739,Gene:Capana03g002330,Gene:Capana07g001902,Gene:Capana10g000044,Gene:Capana02g002120,Gene:Capana04g000738,Gene:Capana04g002585,Gene:Capana03g002331,Gene:Capana04g000732,Gene:Capana12g001989,novel.2097,Gene:Capan…
Biological Process	GO:0046348	amino sugar catabolic process	18	51	1.04998e-07	9.66347e-06	Gene:Capana00g003222,Gene:Capana02g002477,Gene:Capana08g002306,Gene:Capana03g000778,Gene:Capana07g000258,Gene:Capana07g000257,Gene:Capana02g002478,Gene:Capana07g001653,novel.923,Gene:Capana07g000255,Gene:Capana07g000260,novel.1649,Gene:Capana02g002482,Gene:Capana07g000259,Gene:Capana00g003097,Gene:Capana07g000253,novel.22482,novel.2397
Biological Process	GO:1901071	glucosamine-containing compound metabolic process	18	51	1.04998e-07	9.66347e-06	Gene:Capana07g000260,novel.1649,Gene:Capana07g000255,Gene:Capana02g002482,Gene:Capana07g000259,Gene:Capana07g000253,Gene:Capana00g003097,novel.22482,novel.2397,Gene:Capana00g003222,Gene:Capana03g000778,Gene:Capana08g002306,Gene:Capana02g002477,Gene:Capana02g002478,Gene:Capana07g000257,Gene:Capana07g000258,novel.923,Gene:Capana07g001653
Biological Process	GO:1901072	glucosamine-containing compound catabolic process	18	51	1.04998e-07	9.66347e-06	Gene:Capana02g002482,Gene:Capana07g000259,Gene:Capana07g000255,novel.1649,Gene:Capana07g000260,novel.22482,novel.2397,Gene:Capana00g003097,Gene:Capana07g000253,Gene:Capana02g002477,Gene:Capana08g002306,Gene:Capana03g000778,Gene:Capana00g003222,Gene:Capana07g001653,novel.923,Gene:Capana07g000258,Gene:Capana07g000257,Gene:Capana02g002478
Biological Process	GO:0006950	response to stress	192	1575	2.87691e-07	2.47692e-05	Gene:Capana08g001595,Gene:Capana03g004445,Gene:Capana02g000898,Gene:Capana04g002783,novel.29149,Gene:Capana11g001905,novel.28052,Gene:Capana09g000511,Gene:Capana00g003520,Gene:Capana04g000179,Gene:Capana11g002240,Gene:Capana02g003188,Gene:Capana02g002034,novel.9595,novel.28060,Gene:Capana02g002641,Gene:Capana06g002498,Gene:Capana08g000876,Gene:Capana00g004299,Gene:Capana12g000580,Gene:Capana11g00…
Biological Process	GO:0042537	benzene-containing compound metabolic process	11	22	5.24974e-07	4.37861e-05	Gene:Capana04g001042,Gene:Capana09g002190,Gene:Capana05g002560,Gene:Capana04g001044,Gene:Capana09g002199,novel.13120,Gene:Capana02g001689,Gene:Capana00g003499,Gene:Capana09g002200,Gene:Capana08g002314,Gene:Capana08g001589
Biological Process	GO:0006040	amino sugar metabolic process	19	63	7.772e-07	6.2859e-05	novel.2397,novel.22482,Gene:Capana07g000253,Gene:Capana00g003097,Gene:Capana07g000259,Gene:Capana02g002482,novel.1649,Gene:Capana07g000260,Gene:Capana07g000255,novel.923,Gene:Capana07g001653,Gene:Capana07g000257,Gene:Capana02g002478,Gene:Capana07g000258,Gene:Capana00g002320,Gene:Capana03g000778,Gene:Capana08g002306,Gene:Capana02g002477,Gene:Capana00g003222
Biological Process	GO:1901136	carbohydrate derivative catabolic process	21	79	2.07469e-06	0.000153815	Gene:Capana07g000253,Gene:Capana00g003097,novel.2397,novel.22482,Gene:Capana04g000376,novel.1649,Gene:Capana07g000260,Gene:Capana07g000255,novel.2585,Gene:Capana07g000259,Gene:Capana02g002482,Gene:Capana07g000257,Gene:Capana02g002478,Gene:Capana07g000258,novel.923,Gene:Capana00g003809,Gene:Capana07g001653,Gene:Capana00g003222,Gene:Capana03g000778,Gene:Capana08g002306,Gene:Capana02g002477
Biological Process	GO:0009074	aromatic amino acid family catabolic process	8	13	2.52643e-06	0.000182244	Gene:Capana09g002200,Gene:Capana00g003499,Gene:Capana08g002314,Gene:Capana09g002199,Gene:Capana04g001044,Gene:Capana05g002560,Gene:Capana09g002190,Gene:Capana04g001042
Biological Process	GO:0019748	secondary metabolic process	63	410	4.25544e-06	0.000291225	novel.1824,Gene:Capana12g002149,Gene:Capana05g002560,Gene:Capana04g001495,Gene:Capana09g002200,Gene:Capana00g003499,Gene:Capana00g004478,Gene:Capana09g001740,Gene:Capana09g001860,Gene:Capana01g001748,Gene:Capana02g003144,novel.18386,Gene:Capana02g002450,Gene:Capana06g001083,Gene:Capana10g002485,Gene:Capana05g001566,Gene:Capana03g004274,Gene:Capana09g001858,Gene:Capana03g003391,Gene:Capana00g00366…
Biological Process	GO:0055114	oxidation-reduction process	249	2223	4.498e-06	0.000300129	novel.285,Gene:Capana06g000273,Gene:Capana10g002483,Gene:Capana10g001116,Gene:Capana10g001946,novel.23707,Gene:Capana10g002485,Gene:Capana05g000709,novel.31775,Gene:Capana10g001751,Gene:Capana02g001513,Gene:Capana03g003391,Gene:Capana00g004413,Gene:Capana12g000028,Gene:Capana10g000324,Gene:Capana08g000853,Gene:Capana03g000595,Gene:Capana01g000492,Gene:Capana01g001014,Gene:Capana00g002008,Gene:Cap…
Biological Process	GO:0043412	macromolecule modification	279	2545	6.22548e-06	0.000395614	Gene:Capana03g001954,Gene:Capana06g001632,Gene:Capana03g001212,Gene:Capana09g001638,Gene:Capana01g003182,Gene:Capana00g003659,Gene:Capana04g002585,Gene:Capana07g002282,Gene:Capana04g001610,novel.2097,Gene:Capana08g002036,Gene:Capana02g003085,Gene:Capana10g000211,Gene:Capana09g002175,novel.1185,Gene:Capana05g000290,Gene:Capana09g000350,Gene:Capana09g001828,Gene:Capana00g001988,Gene:Capana03g003639…
Biological Process	GO:0009072	aromatic amino acid family metabolic process	17	65	2.40282e-05	0.00133606	Gene:Capana09g002200,Gene:Capana11g000245,Gene:Capana00g003499,Gene:Capana08g002314,Gene:Capana02g003333,Gene:Capana12g001546,Gene:Capana01g001378,Gene:Capana00g001596,Gene:Capana09g001606,Gene:Capana05g002560,Gene:Capana06g000585,Gene:Capana04g000998,Gene:Capana04g001044,Gene:Capana09g002199,novel.22574,Gene:Capana09g002190,Gene:Capana04g001042
Biological Process	GO:0050896	response to stimulus	301	2832	3.06002e-05	0.00163344	Gene:Capana06g001935,Gene:Capana02g002584,Gene:Capana11g000402,Gene:Capana10g000209,Gene:Capana03g002430,Gene:Capana12g000209,Gene:Capana08g000876,Gene:Capana06g002498,novel.28060,novel.9595,Gene:Capana12g000852,Gene:Capana11g002240,Gene:Capana09g000511,novel.28052,Gene:Capana03g003343,novel.29149,Gene:Capana02g000898,Gene:Capana03g004445,Gene:Capana11g000585,Gene:Capana10g001196,novel.26807,Gene…
Biological Process	GO:0044710	single-organism metabolic process	444	4414	7.17459e-05	0.0035461	Gene:Capana01g001554,Gene:Capana05g001954,novel.13120,Gene:Capana07g001875,Gene:Capana04g001653,Gene:Capana01g004380,Gene:Capana09g002294,Gene:Capana05g000415,Gene:Capana11g001222,Gene:Capana02g002404,Gene:Capana08g002046,novel.18382,Gene:Capana02g002330,Gene:Capana12g000719,Gene:Capana08g001159,Gene:Capana12g001125,Gene:Capana02g003440,novel.1518,Gene:Capana07g001097,Gene:Capana03g002039,Gene:Ca…
Biological Process	GO:0009800	cinnamic acid biosynthetic process	5	7	8.40778e-05	0.00386903	Gene:Capana09g002199,Gene:Capana05g002560,Gene:Capana09g002190,Gene:Capana09g002200,Gene:Capana00g003499
Biological Process	GO:0009803	cinnamic acid metabolic process	5	7	8.40778e-05	0.00386903	Gene:Capana09g002199,Gene:Capana05g002560,Gene:Capana09g002190,Gene:Capana09g002200,Gene:Capana00g003499
Biological Process	GO:0009607	response to biotic stimulus	43	276	9.74298e-05	0.004334	Gene:Capana01g000283,novel.1553,novel.16411,Gene:Capana02g001355,Gene:Capana00g004123,Gene:Capana03g004441,Gene:Capana06g001935,Gene:Capana02g001846,Gene:Capana08g001234,novel.13120,Gene:Capana03g004445,Gene:Capana00g002804,Gene:Capana04g002783,Gene:Capana05g000349,Gene:Capana02g000898,novel.2902,Gene:Capana05g002411,Gene:Capana08g002488,Gene:Capana04g000629,Gene:Capana05g000916,novel.31477,Gene:…
Biological Process	GO:0009856	pollination	22	108	0.000109542	0.00464077	Gene:Capana03g002861,Gene:Capana08g001595,Gene:Capana03g003725,Gene:Capana02g002117,Gene:Capana04g000739,Gene:Capana07g001585,Gene:Capana07g002260,Gene:Capana04g000608,Gene:Capana02g002123,Gene:Capana03g003724,Gene:Capana11g000300,Gene:Capana10g000044,Gene:Capana02g002120,Gene:Capana07g001902,Gene:Capana03g002330,Gene:Capana12g001989,novel.2097,Gene:Capana02g002122,Gene:Capana04g000738,Gene:Capan…
Biological Process	GO:0044706	multi-multicellular organism process	22	108	0.000109542	0.00464077	Gene:Capana03g003725,Gene:Capana03g002861,Gene:Capana08g001595,Gene:Capana07g001585,Gene:Capana02g002117,Gene:Capana04g000739,Gene:Capana04g000608,Gene:Capana07g002260,Gene:Capana02g002123,Gene:Capana03g003724,Gene:Capana11g000300,Gene:Capana07g001902,Gene:Capana03g002330,Gene:Capana10g000044,Gene:Capana02g002120,Gene:Capana04g000738,Gene:Capana04g002585,Gene:Capana04g000732,Gene:Capana03g002331,…
Biological Process	GO:0006558	L-phenylalanine metabolic process	7	15	0.000117863	0.00469517	Gene:Capana09g002200,Gene:Capana11g000245,Gene:Capana00g003499,Gene:Capana06g000585,Gene:Capana05g002560,Gene:Capana09g002199,Gene:Capana09g002190
Biological Process	GO:1902221	erythrose 4-phosphate/phosphoenolpyruvate family amino acid metabolic process	7	15	0.000117863	0.00469517	Gene:Capana09g002199,Gene:Capana09g002190,Gene:Capana05g002560,Gene:Capana06g000585,Gene:Capana00g003499,Gene:Capana11g000245,Gene:Capana09g002200
Biological Process	GO:2000022	regulation of jasmonic acid mediated signaling pathway	7	15	0.000117863	0.00469517	Gene:Capana07g000750,Gene:Capana03g000117,novel.18771,novel.24350,Gene:Capana01g001914,Gene:Capana09g000144,Gene:Capana03g000749
Biological Process	GO:0009310	amine catabolic process	4	5	0.000252294	0.00935238	Gene:Capana08g002314,Gene:Capana01g002660,Gene:Capana04g001044,Gene:Capana04g001042
Biological Process	GO:0042402	cellular biogenic amine catabolic process	4	5	0.000252294	0.00935238	Gene:Capana04g001044,Gene:Capana04g001042,Gene:Capana01g002660,Gene:Capana08g002314
Biological Process	GO:0042742	defense response to bacterium	17	78	0.000276366	0.010076	Gene:Capana08g001236,Gene:Capana00g004123,Gene:Capana00g004413,Gene:Capana05g000353,Gene:Capana07g001693,novel.1553,Gene:Capana08g001237,Gene:Capana03g000487,Gene:Capana08g002489,novel.31477,novel.2902,Gene:Capana08g001589,Gene:Capana08g002488,Gene:Capana05g000349,novel.13120,Gene:Capana08g001234,Gene:Capana00g002804
Biological Process	GO:0051704	multi-organism process	51	361	0.000288747	0.0101403	Gene:Capana05g000353,Gene:Capana07g001693,Gene:Capana00g003613,Gene:Capana11g000300,Gene:Capana04g000738,Gene:Capana12g001989,Gene:Capana10g000380,Gene:Capana01g000533,Gene:Capana08g001236,Gene:Capana03g002330,Gene:Capana07g001902,Gene:Capana00g004413,Gene:Capana07g001585,Gene:Capana08g002489,Gene:Capana04g000739,Gene:Capana08g001589,Gene:Capana02g002117,Gene:Capana02g001658,Gene:Capana03g003725,…
Biological Process	GO:0009835	fruit ripening	7	17	0.000305416	0.0103332	Gene:Capana09g000540,Gene:Capana00g002008,Gene:Capana00g000688,Gene:Capana08g000980,Gene:Capana02g002203,Gene:Capana00g001942,Gene:Capana00g002007
Biological Process	GO:0071695	anatomical structure maturation	7	17	0.000305416	0.0103332	Gene:Capana08g000980,Gene:Capana02g002203,Gene:Capana00g002007,Gene:Capana00g001942,Gene:Capana09g000540,Gene:Capana00g002008,Gene:Capana00g000688
Biological Process	GO:0044550	secondary metabolite biosynthetic process	46	318	0.000329452	0.0108556	Gene:Capana10g002484,Gene:Capana03g002068,Gene:Capana03g003391,Gene:Capana01g000492,Gene:Capana03g000102,Gene:Capana05g001566,Gene:Capana10g002485,Gene:Capana03g004274,Gene:Capana06g001491,Gene:Capana09g000318,Gene:Capana09g002199,Gene:Capana05g002560,novel.1824,Gene:Capana12g002149,Gene:Capana02g003144,Gene:Capana01g001748,novel.18386,Gene:Capana02g002450,Gene:Capana04g001495,Gene:Capana00g00349…
Biological Process	GO:0006559	L-phenylalanine catabolic process	5	9	0.00043539	0.0135123	Gene:Capana00g003499,Gene:Capana09g002200,Gene:Capana05g002560,Gene:Capana09g002199,Gene:Capana09g002190
Biological Process	GO:1902222	erythrose 4-phosphate/phosphoenolpyruvate family amino acid catabolic process	5	9	0.00043539	0.0135123	Gene:Capana09g002199,Gene:Capana09g002190,Gene:Capana05g002560,Gene:Capana00g003499,Gene:Capana09g002200
Biological Process	GO:0006749	glutathione metabolic process	16	74	0.000454535	0.0139443	Gene:Capana01g003296,Gene:Capana06g003058,Gene:Capana08g001414,Gene:Capana08g001413,Gene:Capana09g001763,Gene:Capana10g001806,Gene:Capana00g004478,novel.28232,Gene:Capana09g001740,Gene:Capana09g001860,Gene:Capana09g001858,Gene:Capana09g001861,Gene:Capana10g001792,Gene:Capana00g003106,Gene:Capana00g004665,Gene:Capana09g001859
Biological Process	GO:0045087	innate immune response	20	104	0.000488614	0.0144901	Gene:Capana02g002123,Gene:Capana02g003188,Gene:Capana03g000487,novel.31477,Gene:Capana08g001589,novel.2902,Gene:Capana02g001658,Gene:Capana07g001653,Gene:Capana02g002122,Gene:Capana01g000533,Gene:Capana05g002195,Gene:Capana02g002120,Gene:Capana00g004413,Gene:Capana00g004123,Gene:Capana02g001355,Gene:Capana02g001689,Gene:Capana00g003613,Gene:Capana07g001693,Gene:Capana01g001909,novel.1553
Biological Process	GO:0009611	response to wounding	10	35	0.000527427	0.0153819	Gene:Capana07g000750,Gene:Capana05g000353,novel.29149,novel.24350,Gene:Capana05g000349,Gene:Capana03g000117,novel.18771,Gene:Capana09g000144,Gene:Capana01g001914,Gene:Capana03g000749
Biological Process	GO:0006955	immune response	20	105	0.00055569	0.0159477	Gene:Capana02g002123,Gene:Capana03g000487,Gene:Capana02g003188,Gene:Capana02g001658,Gene:Capana08g001589,novel.2902,novel.31477,Gene:Capana07g001653,Gene:Capana01g000533,Gene:Capana02g002122,Gene:Capana00g004123,Gene:Capana02g002120,Gene:Capana00g004413,Gene:Capana05g002195,Gene:Capana07g001693,Gene:Capana01g001909,Gene:Capana00g003613,Gene:Capana02g001689,Gene:Capana02g001355,novel.1553
Biological Process	GO:0009636	response to toxic substance	15	69	0.000637422	0.0171919	Gene:Capana00g002089,Gene:Capana01g003296,Gene:Capana09g001858,Gene:Capana06g002122,Gene:Capana01g001865,Gene:Capana09g001763,Gene:Capana09g001861,novel.28232,Gene:Capana00g004478,Gene:Capana00g004665,Gene:Capana00g003106,Gene:Capana09g001740,novel.13120,Gene:Capana09g001860,Gene:Capana09g001859
Biological Process	GO:0009753	response to jasmonic acid	11	42	0.00063769	0.0171919	novel.18771,Gene:Capana03g000117,Gene:Capana08g000429,Gene:Capana01g001914,Gene:Capana09g000144,Gene:Capana03g000749,Gene:Capana07g000750,Gene:Capana05g000353,novel.24350,Gene:Capana05g000349,Gene:Capana02g002685
Biological Process	GO:0042743	hydrogen peroxide metabolic process	20	106	0.000630596	0.0171919	Gene:Capana02g001355,Gene:Capana02g002990,novel.27835,Gene:Capana03g001834,Gene:Capana05g001613,Gene:Capana01g001553,Gene:Capana03g001838,Gene:Capana03g002206,Gene:Capana01g004380,Gene:Capana03g001836,novel.11478,Gene:Capana01g001554,Gene:Capana08g002014,Gene:Capana05g002178,novel.13120,Gene:Capana03g001837,Gene:Capana04g001246,Gene:Capana00g001129,Gene:Capana03g002205,Gene:Capana00g004269
Biological Process	GO:0009617	response to bacterium	17	84	0.000687928	0.0183608	Gene:Capana08g001237,Gene:Capana03g000487,Gene:Capana05g000349,novel.13120,Gene:Capana08g001234,Gene:Capana00g002804,Gene:Capana08g002489,novel.31477,Gene:Capana08g001589,novel.2902,Gene:Capana08g002488,Gene:Capana00g004123,Gene:Capana00g004413,Gene:Capana08g001236,novel.1553,Gene:Capana05g000353,Gene:Capana07g001693
Biological Process	GO:0009812	flavonoid metabolic process	31	198	0.000788981	0.020645	Gene:Capana05g000788,novel.29745,Gene:Capana06g001517,Gene:Capana01g004005,Gene:Capana08g002323,Gene:Capana03g000978,novel.1553,Gene:Capana03g001811,Gene:Capana12g000375,Gene:Capana08g002330,Gene:Capana10g002238,Gene:Capana00g003081,Gene:Capana10g002240,Gene:Capana10g001520,Gene:Capana03g002250,Gene:Capana02g002040,novel.32335,Gene:Capana08g002046,Gene:Capana08g001159,Gene:Capana02g001405,Gene:Ca…
Biological Process	GO:0009407	toxin catabolic process	11	44	0.000974114	0.0245274	Gene:Capana00g003106,Gene:Capana00g004665,Gene:Capana00g004478,novel.28232,Gene:Capana09g001859,Gene:Capana09g001740,Gene:Capana09g001860,Gene:Capana09g001858,Gene:Capana01g003296,Gene:Capana09g001861,Gene:Capana09g001763
Biological Process	GO:0090487	secondary metabolite catabolic process	11	44	0.000974114	0.0245274	novel.28232,Gene:Capana00g003106,Gene:Capana00g004478,Gene:Capana00g004665,Gene:Capana09g001740,Gene:Capana09g001860,Gene:Capana09g001859,Gene:Capana09g001858,Gene:Capana01g003296,Gene:Capana09g001861,Gene:Capana09g001763
Biological Process	GO:0009404	toxin metabolic process	11	45	0.00119058	0.0293225	Gene:Capana01g003296,Gene:Capana09g001858,Gene:Capana09g001861,Gene:Capana09g001763,Gene:Capana00g003106,Gene:Capana00g004665,Gene:Capana00g004478,novel.28232,Gene:Capana09g001859,Gene:Capana09g001860,Gene:Capana09g001740
Biological Process	GO:0009699	phenylpropanoid biosynthetic process	17	88	0.00118989	0.0293225	Gene:Capana02g002450,Gene:Capana00g003499,Gene:Capana09g002200,Gene:Capana08g001159,Gene:Capana05g002560,Gene:Capana02g003074,Gene:Capana12g002149,Gene:Capana09g000318,Gene:Capana03g001811,Gene:Capana09g002199,Gene:Capana02g003075,Gene:Capana09g000319,Gene:Capana09g002190,Gene:Capana05g001566,Gene:Capana04g001211,Gene:Capana12g002148,Gene:Capana02g003073
Biological Process	GO:0042744	hydrogen peroxide catabolic process	18	96	0.00124172	0.0301287	Gene:Capana05g001613,Gene:Capana01g001553,Gene:Capana03g001838,Gene:Capana03g002206,Gene:Capana03g001834,Gene:Capana02g002990,novel.27835,Gene:Capana00g001129,Gene:Capana03g002205,Gene:Capana00g004269,Gene:Capana03g001837,Gene:Capana04g001246,Gene:Capana01g001554,Gene:Capana08g002014,Gene:Capana05g002178,Gene:Capana01g004380,Gene:Capana03g001836,novel.11478
Biological Process	GO:0002376	immune system process	20	114	0.00161146	0.0370776	Gene:Capana03g000487,Gene:Capana02g003188,Gene:Capana02g002123,Gene:Capana07g001653,Gene:Capana08g001589,novel.2902,Gene:Capana02g001658,novel.31477,Gene:Capana00g004413,Gene:Capana02g002120,Gene:Capana00g004123,Gene:Capana05g002195,Gene:Capana02g002122,Gene:Capana01g000533,novel.1553,Gene:Capana00g003613,Gene:Capana07g001693,Gene:Capana01g001909,Gene:Capana02g001355,Gene:Capana02g001689
Biological Process	GO:0009698	phenylpropanoid metabolic process	20	114	0.00161146	0.0370776	Gene:Capana09g002199,Gene:Capana03g001811,Gene:Capana09g000318,Gene:Capana02g003075,Gene:Capana09g002190,Gene:Capana09g000319,Gene:Capana12g002148,Gene:Capana02g003073,Gene:Capana04g001211,Gene:Capana03g000578,Gene:Capana05g001566,Gene:Capana02g002450,Gene:Capana10g000476,Gene:Capana06g001083,Gene:Capana09g002200,Gene:Capana00g003499,Gene:Capana05g002560,Gene:Capana08g001159,Gene:Capana12g002149,…
Biological Process	GO:0009867	jasmonic acid mediated signaling pathway	9	34	0.00180527	0.0408328	Gene:Capana07g000750,Gene:Capana02g002685,novel.24350,novel.18771,Gene:Capana03g000117,Gene:Capana03g000749,Gene:Capana08g000429,Gene:Capana01g001914,Gene:Capana09g000144
Biological Process	GO:0071395	cellular response to jasmonic acid stimulus	9	34	0.00180527	0.0408328	Gene:Capana07g000750,novel.24350,Gene:Capana02g002685,Gene:Capana03g000117,novel.18771,Gene:Capana01g001914,Gene:Capana08g000429,Gene:Capana09g000144,Gene:Capana03g000749
Biological Process	GO:0007166	cell surface receptor signaling pathway	14	69	0.00192895	0.0421997	Gene:Capana12g002195,Gene:Capana00g001987,Gene:Capana06g002784,novel.1697,Gene:Capana00g002629,Gene:Capana00g002627,Gene:Capana00g000902,Gene:Capana03g003639,Gene:Capana00g001988,Gene:Capana00g002628,Gene:Capana02g003168,Gene:Capana00g002623,Gene:Capana12g000852,Gene:Capana12g002105
Biological Process	GO:0006063	uronic acid metabolic process	27	175	0.00206119	0.0427264	Gene:Capana05g000073,Gene:Capana08g002334,Gene:Capana04g001010,Gene:Capana12g000376,novel.2547,Gene:Capana08g001043,Gene:Capana02g001405,Gene:Capana02g002330,Gene:Capana04g001037,Gene:Capana08g002046,novel.32335,Gene:Capana02g002040,Gene:Capana07g001097,Gene:Capana03g004262,Gene:Capana00g003081,Gene:Capana12g000375,Gene:Capana10g002238,Gene:Capana08g002330,Gene:Capana10g001520,Gene:Capana03g00225…
Biological Process	GO:0009813	flavonoid biosynthetic process	29	192	0.00200479	0.0427264	Gene:Capana10g001520,Gene:Capana03g002250,Gene:Capana10g002240,Gene:Capana10g002238,Gene:Capana12g000375,Gene:Capana08g002330,Gene:Capana00g003081,Gene:Capana03g001811,Gene:Capana03g000978,Gene:Capana08g002323,Gene:Capana01g004005,Gene:Capana05g000788,novel.29745,Gene:Capana06g001517,novel.2547,Gene:Capana12g000376,Gene:Capana08g001043,Gene:Capana05g000073,Gene:Capana08g002334,Gene:Capana04g00101…
Biological Process	GO:0016311	dephosphorylation	31	210	0.00207618	0.0427264	Gene:Capana05g002062,Gene:Capana07g001046,Gene:Capana07g001716,Gene:Capana06g002439,Gene:Capana00g002647,Gene:Capana00g002760,Gene:Capana11g001209,Gene:Capana03g004449,Gene:Capana04g000448,Gene:Capana03g004445,Gene:Capana12g001621,Gene:Capana12g002819,Gene:Capana02g003002,Gene:Capana07g000852,novel.5317,Gene:Capana03g004441,novel.14719,Gene:Capana09g001839,Gene:Capana01g000756,Gene:Capana05g00033…
Biological Process	GO:0019585	glucuronate metabolic process	27	175	0.00206119	0.0427264	Gene:Capana12g000375,Gene:Capana10g002238,Gene:Capana08g002330,Gene:Capana00g003081,Gene:Capana03g002250,Gene:Capana10g001520,Gene:Capana10g002240,Gene:Capana06g001517,Gene:Capana05g000788,novel.29745,Gene:Capana03g000978,Gene:Capana08g002323,Gene:Capana01g004005,Gene:Capana05g000073,Gene:Capana04g001010,Gene:Capana08g002334,novel.2547,Gene:Capana08g001043,Gene:Capana12g000376,Gene:Capana04g00103…
Biological Process	GO:0032787	monocarboxylic acid metabolic process	67	548	0.00208109	0.0427264	novel.13120,Gene:Capana04g001010,Gene:Capana02g002330,Gene:Capana02g001405,Gene:Capana01g003114,Gene:Capana08g002046,Gene:Capana07g001097,Gene:Capana10g002238,Gene:Capana11g001694,Gene:Capana03g003733,Gene:Capana04g001118,Gene:Capana08g000340,Gene:Capana03g000947,Gene:Capana02g003489,Gene:Capana00g001764,Gene:Capana08g001589,Gene:Capana09g000293,Gene:Capana12g000376,Gene:Capana09g002200,Gene:Capa…
Biological Process	GO:0052695	cellular glucuronidation	27	175	0.00206119	0.0427264	Gene:Capana12g000376,novel.2547,Gene:Capana08g001043,Gene:Capana05g000073,Gene:Capana04g001010,Gene:Capana08g002334,Gene:Capana07g001097,Gene:Capana03g004262,Gene:Capana02g001405,Gene:Capana02g002330,Gene:Capana04g001037,Gene:Capana02g002040,Gene:Capana08g002046,novel.32335,Gene:Capana10g001520,Gene:Capana03g002250,Gene:Capana10g002240,Gene:Capana00g003081,Gene:Capana12g000375,Gene:Capana10g00223…
Biological Process	GO:0052696	flavonoid glucuronidation	27	175	0.00206119	0.0427264	novel.2547,Gene:Capana08g001043,Gene:Capana12g000376,Gene:Capana05g000073,Gene:Capana08g002334,Gene:Capana04g001010,Gene:Capana07g001097,Gene:Capana03g004262,Gene:Capana02g001405,Gene:Capana04g001037,Gene:Capana02g002330,Gene:Capana02g002040,novel.32335,Gene:Capana08g002046,Gene:Capana03g002250,Gene:Capana10g001520,Gene:Capana10g002240,Gene:Capana08g002330,Gene:Capana12g000375,Gene:Capana10g00223…
Biological Process	GO:0009095	aromatic amino acid family biosynthetic process, prephenate pathway	5	12	0.0021972	0.0437636	Gene:Capana06g000585,novel.22574,Gene:Capana00g001596,Gene:Capana09g001606,Gene:Capana11g000245
Biological Process	GO:0006569	tryptophan catabolic process	3	4	0.00236504	0.0444876	Gene:Capana04g001042,Gene:Capana04g001044,Gene:Capana08g002314
Biological Process	GO:0009692	ethylene metabolic process	7	23	0.00243356	0.0444876	Gene:Capana08g000980,Gene:Capana00g002007,Gene:Capana00g001942,Gene:Capana02g002203,Gene:Capana09g000540,Gene:Capana00g002008,Gene:Capana00g000688
Biological Process	GO:0009693	ethylene biosynthetic process	7	23	0.00243356	0.0444876	Gene:Capana09g000540,Gene:Capana00g002008,Gene:Capana00g000688,Gene:Capana00g001942,Gene:Capana00g002007,Gene:Capana02g002203,Gene:Capana08g000980
Biological Process	GO:0019441	tryptophan catabolic process to kynurenine	3	4	0.00236504	0.0444876	Gene:Capana04g001042,Gene:Capana04g001044,Gene:Capana08g002314
Biological Process	GO:0042436	indole-containing compound catabolic process	3	4	0.00236504	0.0444876	Gene:Capana08g002314,Gene:Capana04g001042,Gene:Capana04g001044
Biological Process	GO:0043449	cellular alkene metabolic process	7	23	0.00243356	0.0444876	Gene:Capana02g002203,Gene:Capana00g002007,Gene:Capana00g001942,Gene:Capana08g000980,Gene:Capana00g000688,Gene:Capana09g000540,Gene:Capana00g002008
Biological Process	GO:0043450	alkene biosynthetic process	7	23	0.00243356	0.0444876	Gene:Capana00g002007,Gene:Capana00g001942,Gene:Capana02g002203,Gene:Capana08g000980,Gene:Capana00g002008,Gene:Capana09g000540,Gene:Capana00g000688
Biological Process	GO:0046218	indolalkylamine catabolic process	3	4	0.00236504	0.0444876	Gene:Capana08g002314,Gene:Capana04g001044,Gene:Capana04g001042
Biological Process	GO:0070189	kynurenine metabolic process	3	4	0.00236504	0.0444876	Gene:Capana04g001042,Gene:Capana04g001044,Gene:Capana08g002314
Biological Process	GO:1900673	olefin metabolic process	7	23	0.00243356	0.0444876	Gene:Capana00g001942,Gene:Capana00g002007,Gene:Capana02g002203,Gene:Capana08g000980,Gene:Capana09g000540,Gene:Capana00g000688,Gene:Capana00g002008
Biological Process	GO:1900674	olefin biosynthetic process	7	23	0.00243356	0.0444876	Gene:Capana00g000688,Gene:Capana09g000540,Gene:Capana00g002008,Gene:Capana02g002203,Gene:Capana00g001942,Gene:Capana00g002007,Gene:Capana08g000980
Biological Process	GO:0007154	cell communication	115	1040	0.00282649	0.0513191	Gene:Capana03g004441,novel.2097,Gene:Capana02g002122,Gene:Capana04g002585,Gene:Capana04g000732,Gene:Capana03g002331,novel.17861,novel.4589,Gene:Capana00g004123,Gene:Capana03g000749,Gene:Capana07g002001,Gene:Capana00g002765,Gene:Capana02g001355,novel.33267,Gene:Capana00g002629,Gene:Capana00g002627,novel.30966,Gene:Capana06g001613,novel.1553,Gene:Capana03g003660,Gene:Capana01g000855,Gene:Capana07g0…
Cellular Component	GO:0016021	integral component of membrane	700	6592	3.56703e-12	1.36006e-09	novel.2199,Gene:Capana03g004592,novel.24167,Gene:Capana02g001954,Gene:Capana12g000084,Gene:Capana02g001704,Gene:Capana12g001690,Gene:Capana02g002298,Gene:Capana01g000933,Gene:Capana01g001580,Gene:Capana02g001953,Gene:Capana03g003473,Gene:Capana08g001369,Gene:Capana01g002541,Gene:Capana01g000377,Gene:Capana03g001237,novel.1678,Gene:Capana10g001341,novel.3007,Gene:Capana06g000272,Gene:Capana02g0031…
Cellular Component	GO:0031224	intrinsic component of membrane	706	6664	4.34062e-12	1.44814e-09	Gene:Capana11g002190,novel.1967,novel.17861,Gene:Capana11g001463,Gene:Capana09g001583,Gene:Capana02g001798,Gene:Capana07g002172,Gene:Capana04g000576,Gene:Capana12g000026,novel.10250,Gene:Capana02g001151,Gene:Capana05g000349,Gene:Capana03g000302,novel.12252,Gene:Capana01g002915,novel.31781,novel.2943,Gene:Capana00g000961,Gene:Capana08g002251,Gene:Capana11g000210,Gene:Capana00g003301,Gene:Capana11g…
Cellular Component	GO:0044425	membrane part	716	7011	4.35251e-09	8.93603e-07	Gene:Capana02g001954,Gene:Capana12g000084,Gene:Capana02g001704,novel.2199,Gene:Capana03g004592,novel.24167,Gene:Capana02g001953,Gene:Capana12g001690,Gene:Capana01g000933,Gene:Capana02g002298,Gene:Capana01g001580,Gene:Capana01g002541,Gene:Capana01g000377,novel.1678,Gene:Capana03g001237,Gene:Capana03g003473,Gene:Capana08g001369,Gene:Capana02g003144,novel.4081,Gene:Capana10g000111,Gene:Capana03g0012…
Cellular Component	GO:0016020	membrane	788	7910	4.4405e-08	6.97159e-06	Gene:Capana00g000290,Gene:Capana00g002777,Gene:Capana03g003377,Gene:Capana05g000078,Gene:Capana06g000529,Gene:Capana08g002431,Gene:Capana08g002055,Gene:Capana07g002106,Gene:Capana08g000082,Gene:Capana03g001732,Gene:Capana04g002692,Gene:Capana01g001909,novel.24173,Gene:Capana06g000107,Gene:Capana10g000707,Gene:Capana02g002425,novel.33669,Gene:Capana03g001319,novel.24912,Gene:Capana12g002195,Gene:C…
Cellular Component	GO:0005886	plasma membrane	171	1499	6.14747e-05	0.00315531	novel.12252,Gene:Capana01g001505,Gene:Capana01g001580,Gene:Capana00g003947,Gene:Capana11g000300,Gene:Capana11g000210,Gene:Capana09g000636,Gene:Capana01g003597,Gene:Capana12g002105,Gene:Capana03g003473,Gene:Capana09g000349,Gene:Capana00g001988,Gene:Capana08g002836,Gene:Capana09g000350,Gene:Capana12g001288,Gene:Capana12g002385,Gene:Capana03g003639,Gene:Capana06g001204,Gene:Capana10g001341,Gene:Capa…
Cellular Component	GO:0071944	cell periphery	214	1984	0.000216958	0.00839218	Gene:Capana04g002750,Gene:Capana10g002152,Gene:Capana05g000349,Gene:Capana08g002014,Gene:Capana05g001109,Gene:Capana00g000794,Gene:Capana00g001987,Gene:Capana01g000844,Gene:Capana00g002804,Gene:Capana08g001234,Gene:Capana03g003650,Gene:Capana01g003313,Gene:Capana12g002035,Gene:Capana09g000275,Gene:Capana03g004482,Gene:Capana00g003801,Gene:Capana07g000429,Gene:Capana01g001764,Gene:Capana08g000894,…
Cellular Component	GO:0005576	extracellular region	66	538	0.00205894	0.0427264	Gene:Capana03g002205,Gene:Capana02g002477,Gene:Capana08g002321,Gene:Capana03g001837,Gene:Capana02g003052,Gene:Capana05g002178,Gene:Capana07g001653,Gene:Capana03g002206,novel.2948,Gene:Capana00g000472,Gene:Capana10g000380,Gene:Capana05g001566,Gene:Capana11g001239,Gene:Capana01g000716,novel.11884,Gene:Capana06g001141,Gene:Capana07g001845,Gene:Capana01g001554,Gene:Capana07g000059,Gene:Capana01g00438…
Molecular Function	GO:0004674	protein serine/threonine kinase activity	158	997	1.79018e-14	2.92414e-11	Gene:Capana02g003087,novel.2270,Gene:Capana03g001316,Gene:Capana04g001249,Gene:Capana02g002120,Gene:Capana10g000044,Gene:Capana04g002367,Gene:Capana02g002584,Gene:Capana02g002810,Gene:Capana12g000209,Gene:Capana01g003839,Gene:Capana07g001966,Gene:Capana02g001983,Gene:Capana02g002803,Gene:Capana03g003724,Gene:Capana05g000255,Gene:Capana07g002306,Gene:Capana00g004747,Gene:Capana01g000185,Gene:Capan…
Molecular Function	GO:0001071	nucleic acid binding transcription factor activity	111	652	1.77155e-12	9.45654e-10	Gene:Capana01g000662,Gene:Capana10g000345,Gene:Capana03g003248,Gene:Capana02g003053,Gene:Capana01g000661,Gene:Capana08g001589,Gene:Capana03g002635,novel.29671,Gene:Capana00g000109,Gene:Capana02g003384,Gene:Capana05g000086,Gene:Capana10g000754,Gene:Capana07g001899,novel.861,Gene:Capana02g001850,Gene:Capana05g001951,Gene:Capana08g002389,Gene:Capana00g004112,Gene:Capana00g001336,Gene:Capana06g000410…
Molecular Function	GO:0003700	transcription factor activity, sequence-specific DNA binding	111	652	1.77155e-12	9.45654e-10	Gene:Capana02g000918,Gene:Capana10g002451,Gene:Capana06g000410,Gene:Capana00g001336,Gene:Capana00g004112,Gene:Capana05g001951,Gene:Capana08g002389,Gene:Capana02g002230,Gene:Capana03g004499,Gene:Capana12g001343,Gene:Capana09g001251,Gene:Capana04g001261,Gene:Capana00g000056,Gene:Capana03g001100,Gene:Capana04g000658,Gene:Capana00g000109,novel.29671,Gene:Capana03g002635,Gene:Capana08g001589,Gene:Capa…
Molecular Function	GO:0004672	protein kinase activity	202	1458	2.93291e-12	1.30466e-09	Gene:Capana02g002584,Gene:Capana04g002367,Gene:Capana10g002195,Gene:Capana02g002120,Gene:Capana10g000044,novel.2270,Gene:Capana02g003087,Gene:Capana03g001316,Gene:Capana04g001249,Gene:Capana07g001966,Gene:Capana12g000389,Gene:Capana01g003839,Gene:Capana02g002810,Gene:Capana12g000209,Gene:Capana00g004747,Gene:Capana01g000185,Gene:Capana12g000852,Gene:Capana12g002664,Gene:Capana05g000255,Gene:Capan…
Molecular Function	GO:0016773	phosphotransferase activity, alcohol group as acceptor	218	1618	5.74749e-12	1.70445e-09	Gene:Capana12g001546,Gene:Capana00g000902,Gene:Capana00g002628,novel.1062,Gene:Capana00g001253,Gene:Capana02g002117,Gene:Capana04g000739,Gene:Capana01g001685,Gene:Capana02g002138,Gene:Capana01g001441,novel.16953,Gene:Capana07g001744,Gene:Capana10g001196,Gene:Capana03g001067,novel.25580,Gene:Capana07g000734,Gene:Capana01g001237,Gene:Capana07g002396,Gene:Capana09g000252,Gene:Capana03g000553,Gene:Ca…
Molecular Function	GO:0016301	kinase activity	228	1744	3.48248e-11	9.29474e-09	Gene:Capana09g000252,Gene:Capana03g000553,Gene:Capana01g002771,Gene:Capana03g003420,novel.16953,Gene:Capana07g001744,Gene:Capana10g001196,novel.25580,Gene:Capana03g001067,Gene:Capana07g000734,Gene:Capana01g001237,Gene:Capana07g002396,Gene:Capana02g002117,Gene:Capana04g000739,Gene:Capana01g001685,Gene:Capana02g002138,Gene:Capana01g001441,Gene:Capana12g001546,Gene:Capana00g000902,Gene:Capana00g0026…
Molecular Function	GO:0043565	sequence-specific DNA binding	79	449	6.11424e-10	1.48354e-07	Gene:Capana02g000680,Gene:Capana01g003545,Gene:Capana02g002989,Gene:Capana10g002168,Gene:Capana08g001012,Gene:Capana01g004472,Gene:Capana09g000676,Gene:Capana03g000473,Gene:Capana11g002379,Gene:Capana08g000683,Gene:Capana01g004375,Gene:Capana10g000346,Gene:Capana11g001631,Gene:Capana02g001490,Gene:Capana12g001134,novel.2085,novel.13403,novel.1768,Gene:Capana02g000632,Gene:Capana09g001799,Gene:Cap…
Molecular Function	GO:0004568	chitinase activity	19	52	2.42698e-08	4.31841e-06	Gene:Capana07g001653,novel.923,Gene:Capana07g000258,Gene:Capana07g000257,Gene:Capana02g002478,Gene:Capana02g002477,Gene:Capana03g000778,Gene:Capana08g002306,Gene:Capana00g003222,novel.22482,novel.2397,Gene:Capana00g003097,Gene:Capana07g000253,Gene:Capana07g000259,Gene:Capana02g002482,Gene:Capana07g000255,Gene:Capana03g002085,novel.1649,Gene:Capana07g000260
Molecular Function	GO:0016772	transferase activity, transferring phosphorus-containing groups	234	1990	2.4265e-07	2.15877e-05	Gene:Capana02g003187,novel.4122,Gene:Capana09g000758,Gene:Capana09g001303,Gene:Capana04g002408,Gene:Capana01g000696,Gene:Capana03g000744,novel.1580,Gene:Capana10g000475,Gene:Capana08g000340,Gene:Capana07g001312,Gene:Capana11g001209,Gene:Capana03g002861,Gene:Capana09g000174,Gene:Capana08g002297,novel.1697,novel.22840,Gene:Capana03g001315,Gene:Capana10g002358,Gene:Capana02g002782,Gene:Capana12g0009…
Molecular Function	GO:0016491	oxidoreductase activity	256	2255	1.13414e-06	8.90301e-05	Gene:Capana12g001979,Gene:Capana00g001596,Gene:Capana09g000201,Gene:Capana07g000816,novel.29496,Gene:Capana03g001812,novel.31767,Gene:Capana11g001694,novel.23600,Gene:Capana00g000688,Gene:Capana03g003733,Gene:Capana12g002736,Gene:Capana02g001298,Gene:Capana08g001604,Gene:Capana04g000166,Gene:Capana02g003305,novel.3455,novel.7311,Gene:Capana09g001606,Gene:Capana00g001942,Gene:Capana07g000733,Gene:…
Molecular Function	GO:0043167	ion binding	729	7401	1.52988e-06	0.000116665	Gene:Capana06g000422,Gene:Capana00g000052,Gene:Capana04g000802,Gene:Capana02g003074,Gene:Capana01g002982,Gene:Capana07g000596,Gene:Capana12g001792,Gene:Capana02g002169,Gene:Capana04g000376,Gene:Capana03g001834,Gene:Capana04g001784,Gene:Capana04g000732,Gene:Capana10g000278,Gene:Capana02g002122,Gene:Capana03g000716,Gene:Capana03g004441,Gene:Capana00g003075,Gene:Capana06g001160,Gene:Capana09g001623,…
Molecular Function	GO:0016717	oxidoreductase activity, acting on paired donors, with oxidation of a pair of donors resulting in the reduction of molecular oxygen to two molecules of water	11	25	2.60216e-06	0.000182767	novel.31783,novel.31779,novel.27987,novel.31767,novel.285,Gene:Capana01g001487,novel.31782,Gene:Capana12g000031,Gene:Capana02g001513,novel.31781,novel.31775
Molecular Function	GO:0009815	1-aminocyclopropane-1-carboxylate oxidase activity	5	5	4.64204e-06	0.000302185	Gene:Capana09g000540,Gene:Capana00g000688,Gene:Capana12g000838,Gene:Capana00g001942,Gene:Capana02g002203
Molecular Function	GO:0020037	heme binding	89	649	6.70214e-06	0.000416	Gene:Capana03g001749,novel.23707,Gene:Capana10g001946,Gene:Capana07g001872,Gene:Capana10g002483,Gene:Capana11g002037,Gene:Capana06g000273,Gene:Capana01g001553,Gene:Capana01g000492,Gene:Capana05g001471,Gene:Capana03g003391,Gene:Capana02g001513,Gene:Capana10g002484,Gene:Capana03g002068,Gene:Capana03g001838,Gene:Capana03g004274,Gene:Capana10g002485,novel.18386,Gene:Capana02g002685,Gene:Capana07g0018…
Molecular Function	GO:0005509	calcium ion binding	52	324	8.2947e-06	0.000503149	Gene:Capana07g001575,Gene:Capana10g002248,Gene:Capana02g003359,Gene:Capana10g001171,Gene:Capana08g001267,Gene:Capana02g002584,Gene:Capana00g001170,Gene:Capana02g003630,Gene:Capana09g001938,Gene:Capana08g001269,novel.1553,Gene:Capana04g002688,Gene:Capana12g000691,Gene:Capana08g002080,Gene:Capana02g002052,Gene:Capana03g000795,Gene:Capana05g002540,Gene:Capana01g000646,Gene:Capana10g002358,Gene:Capan…
Molecular Function	GO:0003824	catalytic activity	1021	10853	1.22509e-05	0.000726615	Gene:Capana00g002626,Gene:Capana04g000584,Gene:Capana00g002444,Gene:Capana03g001204,Gene:Capana04g001253,Gene:Capana03g000357,Gene:Capana11g002027,Gene:Capana08g000875,Gene:Capana08g000231,Gene:Capana07g000852,Gene:Capana01g000602,Gene:Capana07g000259,Gene:Capana03g003392,Gene:Capana00g002010,novel.923,Gene:Capana10g002194,Gene:Capana05g001871,Gene:Capana00g001893,Gene:Capana08g001043,Gene:Capana…
Molecular Function	GO:0032559	adenyl ribonucleotide binding	335	3163	1.32953e-05	0.000771418	Gene:Capana12g002230,Gene:Capana01g001685,Gene:Capana04g000739,novel.1062,Gene:Capana00g002628,Gene:Capana08g001414,Gene:Capana00g001253,Gene:Capana10g000100,Gene:Capana12g001546,Gene:Capana03g001977,novel.26807,Gene:Capana03g003420,Gene:Capana01g002771,Gene:Capana07g002396,Gene:Capana07g000734,Gene:Capana10g001196,Gene:Capana01g000253,novel.25580,novel.16953,Gene:Capana03g003087,Gene:Capana07g00…
Molecular Function	GO:0030554	adenyl nucleotide binding	335	3167	1.4802e-05	0.000840563	Gene:Capana09g000929,Gene:Capana03g001212,Gene:Capana09g001638,Gene:Capana01g003182,Gene:Capana07g002282,Gene:Capana04g001610,novel.2097,Gene:Capana04g002585,Gene:Capana10g000211,Gene:Capana09g002175,Gene:Capana02g003085,Gene:Capana03g004013,Gene:Capana05g000290,novel.1185,Gene:Capana03g003639,Gene:Capana08g000964,Gene:Capana09g000350,Gene:Capana09g001828,Gene:Capana04g000688,Gene:Capana00g001988…
Molecular Function	GO:0005524	ATP binding	304	2863	2.988e-05	0.00162754	Gene:Capana09g002342,Gene:Capana03g000705,Gene:Capana10g002194,Gene:Capana05g000517,Gene:Capana03g000578,Gene:Capana03g002331,Gene:Capana04g002494,novel.4473,Gene:Capana07g000259,Gene:Capana00g002629,Gene:Capana00g002626,Gene:Capana04g002257,Gene:Capana06g000920,Gene:Capana02g002123,Gene:Capana00g003302,Gene:Capana02g003629,Gene:Capana00g003307,Gene:Capana04g000076,Gene:Capana06g002784,Gene:Capan…
Molecular Function	GO:0016614	oxidoreductase activity, acting on CH-OH group of donors	44	276	4.68091e-05	0.00244968	Gene:Capana08g000874,Gene:Capana00g002731,Gene:Capana02g002081,Gene:Capana02g001413,novel.10672,Gene:Capana00g000610,Gene:Capana01g002541,Gene:Capana00g004867,Gene:Capana03g000790,Gene:Capana06g000988,Gene:Capana09g000293,Gene:Capana00g000226,Gene:Capana02g002085,Gene:Capana02g003611,Gene:Capana02g003489,Gene:Capana00g003808,novel.10670,Gene:Capana10g001751,Gene:Capana11g000472,Gene:Capana02g0000…
Molecular Function	GO:0004364	glutathione transferase activity	17	70	6.70675e-05	0.00337742	Gene:Capana09g001740,Gene:Capana09g001860,Gene:Capana00g002164,novel.28232,Gene:Capana02g002296,Gene:Capana00g004478,Gene:Capana10g001806,Gene:Capana09g001763,Gene:Capana06g003058,Gene:Capana01g003296,Gene:Capana09g001859,Gene:Capana00g003106,Gene:Capana00g004665,Gene:Capana10g001792,Gene:Capana09g001861,Gene:Capana02g000950,Gene:Capana09g001858
Molecular Function	GO:0043168	anion binding	416	4114	8.28098e-05	0.00386903	Gene:Capana08g001194,Gene:Capana08g000089,Gene:Capana01g001237,Gene:Capana03g001067,Gene:Capana08g002054,Gene:Capana10g001856,Gene:Capana03g001815,Gene:Capana08g002669,Gene:Capana05g000372,Gene:Capana05g000122,Gene:Capana01g002660,Gene:Capana02g002083,Gene:Capana03g000553,Gene:Capana09g000252,Gene:Capana00g000902,Gene:Capana00g001942,Gene:Capana07g000733,Gene:Capana05g001606,Gene:Capana11g001697,…
Molecular Function	GO:0045548	phenylalanine ammonia-lyase activity	5	7	8.40778e-05	0.00386903	Gene:Capana09g002200,Gene:Capana00g003499,Gene:Capana09g002190,Gene:Capana09g002199,Gene:Capana05g002560
Molecular Function	GO:0030246	carbohydrate binding	42	267	9.36939e-05	0.00423846	Gene:Capana10g002194,Gene:Capana00g001987,Gene:Capana09g001638,Gene:Capana02g002203,Gene:Capana00g002320,Gene:Capana02g002802,novel.1697,Gene:Capana01g001764,Gene:Capana02g002803,Gene:Capana00g003858,Gene:Capana04g002495,Gene:Capana12g000852,Gene:Capana03g001212,Gene:Capana02g003510,Gene:Capana02g002810,Gene:Capana00g001724,Gene:Capana09g001303,Gene:Capana03g001056,Gene:Capana02g000940,Gene:Capan…
Molecular Function	GO:0046906	tetrapyrrole binding	97	775	0.000104011	0.0045509	Gene:Capana10g000278,Gene:Capana03g001346,Gene:Capana03g003392,Gene:Capana05g001955,Gene:Capana01g002636,Gene:Capana06g001487,Gene:Capana02g002990,Gene:Capana04g000463,novel.27835,Gene:Capana02g002169,Gene:Capana03g001834,Gene:Capana08g001794,Gene:Capana07g000429,Gene:Capana10g000289,Gene:Capana02g003471,Gene:Capana10g000275,Gene:Capana03g001347,Gene:Capana03g001836,novel.11478,Gene:Capana03g0003…
Molecular Function	GO:0008061	chitin binding	13	47	0.000115236	0.00469517	novel.1649,Gene:Capana08g001236,Gene:Capana00g003222,Gene:Capana07g000255,Gene:Capana08g002306,Gene:Capana03g000778,Gene:Capana02g003188,Gene:Capana08g001237,Gene:Capana07g000253,Gene:Capana00g003097,Gene:Capana03g000774,novel.923,Gene:Capana07g001653
Molecular Function	GO:0016705	oxidoreductase activity, acting on paired donors, with incorporation or reduction of molecular oxygen	77	593	0.000167692	0.00658193	Gene:Capana10g000271,Gene:Capana01g001748,Gene:Capana01g004230,Gene:Capana08g000938,novel.31782,Gene:Capana03g003377,Gene:Capana06g001491,Gene:Capana07g002106,Gene:Capana03g000102,Gene:Capana08g002492,Gene:Capana07g000027,Gene:Capana06g001248,Gene:Capana00g003663,Gene:Capana07g001875,novel.29496,Gene:Capana03g002264,Gene:Capana06g000416,Gene:Capana05g001954,Gene:Capana04g000632,Gene:Capana04g0006…
Molecular Function	GO:0047501	(+)-neomenthol dehydrogenase activity	4	5	0.000252294	0.00935238	Gene:Capana08g000875,Gene:Capana08g000874,Gene:Capana08g000876,Gene:Capana08g000878
Molecular Function	GO:0003714	transcription corepressor activity	9	27	0.000279365	0.010076	Gene:Capana07g000750,novel.24350,Gene:Capana03g000117,novel.18771,Gene:Capana07g001299,Gene:Capana05g000564,Gene:Capana03g000749,Gene:Capana01g001914,Gene:Capana09g000144
Molecular Function	GO:0051213	dioxygenase activity	34	212	0.000288119	0.0101403	Gene:Capana09g000540,Gene:Capana12g000041,Gene:Capana12g000838,Gene:Capana00g002007,novel.20956,Gene:Capana09g000454,Gene:Capana00g001942,Gene:Capana12g002404,Gene:Capana01g001622,novel.2627,Gene:Capana00g002008,Gene:Capana05g000709,Gene:Capana02g001626,Gene:Capana03g000103,Gene:Capana02g001627,novel.879,Gene:Capana03g001812,Gene:Capana06g001127,Gene:Capana09g002294,Gene:Capana02g002203,Gene:Capa…
Molecular Function	GO:0004601	peroxidase activity	26	147	0.000309724	0.0103332	Gene:Capana05g001613,Gene:Capana03g000595,Gene:Capana01g001553,Gene:Capana03g002206,Gene:Capana03g001838,Gene:Capana02g002990,novel.27835,Gene:Capana03g001834,Gene:Capana03g001837,Gene:Capana04g001246,Gene:Capana03g002205,Gene:Capana02g003471,Gene:Capana00g001129,Gene:Capana07g000596,Gene:Capana00g004269,Gene:Capana01g001614,Gene:Capana02g003467,Gene:Capana03g001836,Gene:Capana01g004380,Gene:Capa…
Molecular Function	GO:0005506	iron ion binding	81	643	0.000306421	0.0103332	Gene:Capana01g001449,Gene:Capana02g003254,Gene:Capana07g001878,Gene:Capana02g003144,novel.18386,Gene:Capana02g002685,Gene:Capana00g000226,Gene:Capana04g001495,Gene:Capana03g001442,Gene:Capana06g000272,Gene:Capana03g003391,Gene:Capana02g001513,Gene:Capana03g002068,Gene:Capana10g002484,Gene:Capana01g000492,Gene:Capana12g000028,Gene:Capana05g001471,Gene:Capana10g002485,Gene:Capana03g004274,Gene:Capa…
Molecular Function	GO:0016684	oxidoreductase activity, acting on peroxide as acceptor	26	148	0.000345587	0.0112485	Gene:Capana03g001834,novel.27835,Gene:Capana02g002990,Gene:Capana03g002206,Gene:Capana03g001838,Gene:Capana05g001613,Gene:Capana01g001553,Gene:Capana03g000595,Gene:Capana05g002178,Gene:Capana08g002014,Gene:Capana02g003468,Gene:Capana01g001554,Gene:Capana11g001222,novel.11478,Gene:Capana02g002296,Gene:Capana01g001614,Gene:Capana02g003467,Gene:Capana03g001836,Gene:Capana01g004380,Gene:Capana00g0042…
Molecular Function	GO:0016765	transferase activity, transferring alkyl or aryl (other than methyl) groups	24	134	0.000428213	0.0135123	Gene:Capana00g004478,novel.28232,Gene:Capana00g002164,Gene:Capana02g002296,Gene:Capana09g002238,Gene:Capana09g001860,Gene:Capana09g001740,Gene:Capana01g001378,Gene:Capana01g003296,Gene:Capana06g003058,Gene:Capana10g001806,Gene:Capana09g001763,Gene:Capana06g001632,Gene:Capana04g000998,Gene:Capana00g003106,Gene:Capana00g004665,Gene:Capana10g001856,Gene:Capana09g001859,Gene:Capana02g000950,Gene:Capa…
Molecular Function	GO:0050366	tyramine N-feruloyltransferase activity	5	9	0.00043539	0.0135123	Gene:Capana08g000827,Gene:Capana01g001284,Gene:Capana00g000321,novel.1766,Gene:Capana08g000842
Molecular Function	GO:0033897	ribonuclease T2 activity	7	18	0.00046285	0.014038	Gene:Capana07g000069,Gene:Capana07g000071,Gene:Capana07g000074,Gene:Capana11g001845,Gene:Capana07g000073,Gene:Capana11g001850,Gene:Capana07g000080
Molecular Function	GO:0016740	transferase activity	418	4221	0.000469181	0.0140702	novel.1988,novel.2336,novel.33318,Gene:Capana03g002330,Gene:Capana03g004588,Gene:Capana05g000251,Gene:Capana04g000320,Gene:Capana01g002551,Gene:Capana00g003081,Gene:Capana00g004665,Gene:Capana10g002240,Gene:Capana03g000098,Gene:Capana00g001988,Gene:Capana09g001828,novel.32335,Gene:Capana09g000350,Gene:Capana08g002331,Gene:Capana08g000964,Gene:Capana03g003639,Gene:Capana12g002105,Gene:Capana06g000…
Molecular Function	GO:0097367	carbohydrate derivative binding	363	3623	0.00053021	0.0153819	Gene:Capana01g000795,Gene:Capana00g004718,Gene:Capana04g000148,Gene:Capana03g000253,Gene:Capana07g000375,Gene:Capana04g002070,Gene:Capana09g000242,Gene:Capana08g002002,Gene:Capana03g001447,Gene:Capana01g000689,Gene:Capana02g000475,Gene:Capana02g003432,Gene:Capana11g000622,Gene:Capana06g000284,novel.1501,Gene:Capana12g002195,Gene:Capana02g002734,Gene:Capana09g001538,Gene:Capana12g001989,Gene:Capan…
Molecular Function	GO:0005516	calmodulin binding	26	153	0.00058544	0.0166227	Gene:Capana03g000715,Gene:Capana11g000102,Gene:Capana05g000078,Gene:Capana03g001012,novel.2102,Gene:Capana03g001005,Gene:Capana02g001846,Gene:Capana06g001935,Gene:Capana03g001067,Gene:Capana02g002584,Gene:Capana07g002282,Gene:Capana02g000680,Gene:Capana00g000794,Gene:Capana02g000666,Gene:Capana02g003053,Gene:Capana03g001013,Gene:Capana03g001919,Gene:Capana05g002411,Gene:Capana08g001589,Gene:Capan…
Molecular Function	GO:0004871	signal transducer activity	31	195	0.000607259	0.0170608	Gene:Capana02g003086,Gene:Capana08g002489,Gene:Capana09g000174,Gene:Capana08g002488,Gene:Capana08g001958,Gene:Capana00g004925,Gene:Capana03g004532,Gene:Capana03g000051,Gene:Capana12g002105,Gene:Capana01g000185,Gene:Capana06g002562,novel.1062,Gene:Capana03g000037,Gene:Capana00g001253,Gene:Capana08g002002,Gene:Capana08g000964,Gene:Capana03g000032,Gene:Capana01g000855,Gene:Capana03g000033,novel.1185…
Molecular Function	GO:0016207	4-coumarate-CoA ligase activity	3	3	0.000631889	0.0171919	Gene:Capana06g001083,Gene:Capana10g000476,Gene:Capana03g000578
Molecular Function	GO:0004497	monooxygenase activity	68	536	0.000742049	0.0196092	Gene:Capana02g002169,Gene:Capana04g000463,Gene:Capana03g003392,Gene:Capana05g001955,Gene:Capana10g000278,Gene:Capana03g001346,Gene:Capana01g000691,Gene:Capana06g001487,Gene:Capana03g000348,Gene:Capana11g000602,Gene:Capana03g001347,Gene:Capana07g001431,Gene:Capana10g000289,Gene:Capana06g000615,Gene:Capana10g000275,Gene:Capana06g000273,Gene:Capana11g002037,Gene:Capana10g002483,Gene:Capana07g001872,…
Molecular Function	GO:0032555	purine ribonucleotide binding	349	3491	0.000810435	0.0210005	Gene:Capana05g001606,Gene:Capana00g000902,Gene:Capana02g002117,Gene:Capana01g003486,Gene:Capana02g002138,Gene:Capana11g001697,Gene:Capana01g001441,novel.12315,Gene:Capana03g001067,Gene:Capana08g002054,Gene:Capana08g000089,Gene:Capana08g001194,Gene:Capana01g001237,Gene:Capana09g000252,Gene:Capana03g000553,Gene:Capana08g002669,Gene:Capana03g001815,Gene:Capana10g001856,Gene:Capana05g000122,Gene:Capa…
Molecular Function	GO:0017076	purine nucleotide binding	349	3495	0.000877048	0.0225081	Gene:Capana01g002982,Gene:Capana00g002622,Gene:Capana05g001484,Gene:Capana07g002260,Gene:Capana06g001499,Gene:Capana02g003168,Gene:Capana06g000422,Gene:Capana02g001280,Gene:Capana04g000802,Gene:Capana07g001142,Gene:Capana02g002122,Gene:Capana03g000716,Gene:Capana07g000260,Gene:Capana04g000732,Gene:Capana00g003075,Gene:Capana09g001623,Gene:Capana06g002013,Gene:Capana00g002627,Gene:Capana04g001784,…
Molecular Function	GO:0032553	ribonucleotide binding	351	3533	0.00119751	0.0293225	Gene:Capana05g000122,Gene:Capana03g001815,Gene:Capana08g002669,Gene:Capana10g001856,Gene:Capana03g000553,Gene:Capana09g000252,Gene:Capana01g001237,Gene:Capana08g001194,Gene:Capana08g000089,Gene:Capana08g002054,Gene:Capana03g001067,novel.12315,Gene:Capana01g003486,Gene:Capana02g002138,Gene:Capana11g001697,Gene:Capana01g001441,Gene:Capana02g002117,Gene:Capana00g000902,Gene:Capana05g001606,Gene:Capa…
Molecular Function	GO:0016892	endoribonuclease activity, producing 3'-phosphomonoesters	7	21	0.00134432	0.0320355	Gene:Capana07g000071,Gene:Capana07g000069,Gene:Capana07g000074,Gene:Capana11g001845,Gene:Capana07g000073,Gene:Capana11g001850,Gene:Capana07g000080
Molecular Function	GO:0016894	endonuclease activity, active with either ribo- or deoxyribonucleic acids and producing 3'-phosphomonoesters	7	21	0.00134432	0.0320355	Gene:Capana07g000074,Gene:Capana11g001845,Gene:Capana07g000069,Gene:Capana07g000071,Gene:Capana07g000080,Gene:Capana11g001850,Gene:Capana07g000073
Molecular Function	GO:0016405	CoA-ligase activity	4	7	0.00153325	0.0358969	Gene:Capana03g000578,Gene:Capana08g000050,Gene:Capana10g000476,Gene:Capana06g001083
Molecular Function	GO:0016878	acid-thiol ligase activity	4	7	0.00153325	0.0358969	Gene:Capana08g000050,Gene:Capana10g000476,Gene:Capana06g001083,Gene:Capana03g000578
Molecular Function	GO:0035639	purine ribonucleoside triphosphate binding	318	3194	0.00185053	0.0415047	Gene:Capana03g002330,novel.33318,novel.2336,novel.12316,Gene:Capana05g000251,Gene:Capana03g004588,Gene:Capana12g002105,Gene:Capana00g002650,Gene:Capana06g002562,Gene:Capana06g000921,Gene:Capana09g000350,Gene:Capana09g001828,Gene:Capana00g001988,Gene:Capana03g003639,Gene:Capana08g000964,Gene:Capana02g000666,Gene:Capana09g002213,Gene:Capana06g002144,Gene:Capana06g001204,Gene:Capana07g001123,Gene:Ca…
Molecular Function	GO:0004702	signal transducer, downstream of receptor, with serine/threonine kinase activity	14	69	0.00192895	0.0421997	Gene:Capana03g000051,Gene:Capana02g003085,Gene:Capana08g001958,Gene:Capana03g000553,novel.1185,Gene:Capana02g003086,Gene:Capana09g000174,Gene:Capana08g000964,novel.1062,Gene:Capana00g001253,novel.1580,Gene:Capana02g003087,Gene:Capana01g000185,Gene:Capana06g002562
Molecular Function	GO:0005057	signal transducer activity, downstream of receptor	14	69	0.00192895	0.0421997	Gene:Capana06g002562,Gene:Capana01g000185,Gene:Capana00g001253,novel.1580,Gene:Capana02g003087,novel.1062,Gene:Capana08g000964,Gene:Capana09g000174,novel.1185,Gene:Capana02g003086,Gene:Capana03g000553,Gene:Capana02g003085,Gene:Capana08g001958,Gene:Capana03g000051
Molecular Function	GO:0000287	magnesium ion binding	36	255	0.0021208	0.0432093	Gene:Capana08g002208,Gene:Capana00g001498,Gene:Capana08g002112,Gene:Capana05g001871,Gene:Capana08g001413,Gene:Capana04g000376,Gene:Capana03g002430,Gene:Capana12g002446,Gene:Capana00g001497,Gene:Capana02g002837,Gene:Capana11g002190,Gene:Capana05g000983,novel.2585,Gene:Capana03g000947,Gene:Capana12g002448,Gene:Capana01g000018,Gene:Capana12g002416,Gene:Capana02g001089,Gene:Capana12g002432,Gene:Capan…
Molecular Function	GO:0010333	terpene synthase activity	16	85	0.0021676	0.04351	Gene:Capana00g001498,Gene:Capana12g002432,Gene:Capana02g001089,novel.25741,Gene:Capana01g000992,Gene:Capana03g001544,Gene:Capana08g002112,Gene:Capana08g002113,Gene:Capana07g001416,Gene:Capana12g001843,Gene:Capana03g004106,novel.25740,Gene:Capana00g001497,Gene:Capana12g002446,Gene:Capana12g002448,Gene:Capana12g002416
Molecular Function	GO:0016209	antioxidant activity	26	167	0.00216816	0.04351	Gene:Capana03g002206,Gene:Capana03g001838,Gene:Capana05g001613,Gene:Capana03g000595,Gene:Capana01g001553,novel.27835,Gene:Capana02g002990,Gene:Capana03g001834,Gene:Capana03g001837,Gene:Capana04g001246,Gene:Capana00g004269,Gene:Capana07g000596,Gene:Capana02g003471,Gene:Capana03g002205,Gene:Capana00g001129,Gene:Capana11g001222,Gene:Capana02g002296,novel.11478,Gene:Capana01g001614,Gene:Capana02g0034…
Molecular Function	GO:0004061	arylformamidase activity	3	4	0.00236504	0.0444876	Gene:Capana04g001042,Gene:Capana04g001044,Gene:Capana08g002314
Summary of GO terms related to the differentially expressed genes in VI037601 at 24 hpi compared with that at 0 hpi.
GO_class	GO ID	GO_term	Hit_number	Background number	P-Value	Q-Value	Gene IDs
Biological Process	GO:0005975	carbohydrate metabolic process	311	1163	5.76208e-10	1.22675e-06	Gene:Capana12g002400,Gene:Capana04g001037,novel.2547,Gene:Capana03g002503,Gene:Capana10g002008,Gene:Capana10g001524,Gene:Capana00g002792,Gene:Capana03g000978,Gene:Capana09g000201,Gene:Capana03g002469,novel.4627,Gene:Capana01g000530,Gene:Capana06g000675,Gene:Capana08g002681,Gene:Capana12g001072,novel.9320,Gene:Capana10g001520,Gene:Capana02g001200,novel.1591,Gene:Capana06g000722,Gene:Capana11g00101…
Biological Process	GO:0019748	secondary metabolic process	129	410	4.89443e-09	2.97721e-06	Gene:Capana03g002068,Gene:Capana03g004160,Gene:Capana01g000492,novel.29528,Gene:Capana03g004143,Gene:Capana00g002745,Gene:Capana01g000668,Gene:Capana02g003150,Gene:Capana06g000416,Gene:Capana09g001740,Gene:Capana07g002003,Gene:Capana07g002010,Gene:Capana02g000543,Gene:Capana09g002199,Gene:Capana01g001748,Gene:Capana10g002485,Gene:Capana09g002190,Gene:Capana07g002006,Gene:Capana04g000621,Gene:Capa…
Biological Process	GO:0044710	single-organism metabolic process	1002	4414	3.50356e-09	2.97721e-06	novel.11981,Gene:Capana02g001634,Gene:Capana00g004413,novel.12661,Gene:Capana02g003708,Gene:Capana09g000201,Gene:Capana08g000316,Gene:Capana12g002131,Gene:Capana00g002895,novel.1194,Gene:Capana02g001810,Gene:Capana02g001635,Gene:Capana06g001870,Gene:Capana05g002035,Gene:Capana06g000272,Gene:Capana00g000507,Gene:Capana09g000437,Gene:Capana11g000781,Gene:Capana04g001037,novel.27930,Gene:Capana07g00…
Biological Process	GO:0055114	oxidation-reduction process	530	2223	8.19035e-08	3.87495e-05	novel.879,Gene:Capana10g000325,Gene:Capana03g000471,Gene:Capana01g000691,Gene:Capana07g001881,Gene:Capana01g000833,Gene:Capana03g002435,novel.12349,Gene:Capana06g000749,novel.10676,Gene:Capana00g002731,Gene:Capana10g001620,Gene:Capana09g001881,Gene:Capana12g000028,Gene:Capana03g004287,novel.20955,novel.18531,Gene:Capana02g003646,Gene:Capana12g002344,Gene:Capana07g000048,Gene:Capana00g001942,novel…
Biological Process	GO:0044699	single-organism process	1590	7416	3.27382e-07	0.000116166	Gene:Capana06g001094,Gene:Capana09g000293,Gene:Capana03g002264,Gene:Capana10g000761,Gene:Capana00g004904,novel.12350,Gene:Capana03g003724,Gene:Capana03g001759,Gene:Capana03g000978,Gene:Capana06g001066,Gene:Capana09g001548,Gene:Capana04g002860,Gene:Capana04g002116,Gene:Capana09g000233,Gene:Capana06g001811,Gene:Capana02g002914,Gene:Capana04g001246,Gene:Capana08g000589,Gene:Capana02g002731,Gene:Capa…
Biological Process	GO:0009812	flavonoid metabolic process	67	198	1.42131e-06	0.000355996	Gene:Capana08g002045,Gene:Capana07g001097,Gene:Capana08g002323,Gene:Capana08g001043,Gene:Capana10g002240,Gene:Capana02g002330,novel.2839,Gene:Capana03g004262,Gene:Capana03g004535,Gene:Capana07g001096,Gene:Capana07g001095,novel.15580,Gene:Capana07g002048,Gene:Capana08g002046,Gene:Capana04g001024,Gene:Capana09g002278,Gene:Capana03g001807,Gene:Capana11g000616,novel.32335,Gene:Capana03g000983,Gene:Ca…
Biological Process	GO:0044550	secondary metabolite biosynthetic process	97	318	1.7756e-06	0.000420029	Gene:Capana01g001670,Gene:Capana05g000407,Gene:Capana06g001492,Gene:Capana07g000336,Gene:Capana03g004351,Gene:Capana12g002148,Gene:Capana09g000318,Gene:Capana12g002344,Gene:Capana06g000595,Gene:Capana03g001254,Gene:Capana05g001955,Gene:Capana12g001979,Gene:Capana11g001911,novel.18386,Gene:Capana04g000616,Gene:Capana02g003075,Gene:Capana03g001811,Gene:Capana04g001255,Gene:Capana11g000602,Gene:Capa…
Biological Process	GO:0009813	flavonoid biosynthetic process	65	192	1.9884e-06	0.000445611	novel.29745,Gene:Capana00g003081,Gene:Capana04g001038,Gene:Capana00g004282,Gene:Capana02g000858,Gene:Capana02g000866,Gene:Capana04g000824,Gene:Capana00g004278,Gene:Capana03g002250,Gene:Capana10g001524,Gene:Capana03g001811,Gene:Capana03g000978,Gene:Capana06g001517,Gene:Capana04g000403,Gene:Capana11g001875,Gene:Capana02g001405,Gene:Capana05g000788,novel.2547,Gene:Capana04g001037,Gene:Capana04g00003…
Biological Process	GO:0006022	aminoglycan metabolic process	26	56	4.74304e-06	0.000841493	Gene:Capana10g001144,novel.3970,Gene:Capana07g000259,Gene:Capana11g000694,Gene:Capana02g002482,novel.923,Gene:Capana07g000257,Gene:Capana02g002478,novel.2397,Gene:Capana12g002306,novel.22482,Gene:Capana07g000253,Gene:Capana10g001802,Gene:Capana02g002479,novel.1649,Gene:Capana00g003222,Gene:Capana02g002477,Gene:Capana07g001653,Gene:Capana07g000260,Gene:Capana07g000255,Gene:Capana01g002564,Gene:Cap…
Biological Process	GO:0006026	aminoglycan catabolic process	24	51	8.18412e-06	0.0011616	Gene:Capana00g003097,Gene:Capana07g000258,Gene:Capana08g002306,Gene:Capana07g000255,Gene:Capana03g000778,Gene:Capana01g002564,Gene:Capana07g000260,Gene:Capana07g001653,Gene:Capana02g002477,Gene:Capana00g003222,novel.1649,Gene:Capana02g002479,Gene:Capana10g001802,Gene:Capana07g000253,novel.2397,novel.22482,Gene:Capana02g002478,Gene:Capana07g000257,Gene:Capana02g002482,novel.923,Gene:Capana07g00025…
Biological Process	GO:0006030	chitin metabolic process	24	51	8.18412e-06	0.0011616	Gene:Capana07g001653,Gene:Capana07g000260,Gene:Capana08g002306,Gene:Capana03g000778,Gene:Capana07g000255,Gene:Capana01g002564,Gene:Capana00g003097,Gene:Capana07g000258,Gene:Capana02g002479,novel.1649,Gene:Capana02g002477,Gene:Capana00g003222,novel.22482,novel.2397,Gene:Capana07g000253,Gene:Capana10g001802,novel.3970,Gene:Capana10g001144,Gene:Capana07g000259,Gene:Capana11g000694,Gene:Capana07g0002…
Biological Process	GO:0006032	chitin catabolic process	24	51	8.18412e-06	0.0011616	Gene:Capana00g003097,Gene:Capana07g000258,Gene:Capana07g000255,Gene:Capana01g002564,Gene:Capana03g000778,Gene:Capana08g002306,Gene:Capana07g000260,Gene:Capana07g001653,Gene:Capana00g003222,Gene:Capana02g002477,novel.1649,Gene:Capana02g002479,Gene:Capana10g001802,Gene:Capana07g000253,novel.22482,novel.2397,Gene:Capana02g002478,novel.923,Gene:Capana02g002482,Gene:Capana07g000257,Gene:Capana07g00025…
Biological Process	GO:0046348	amino sugar catabolic process	24	51	8.18412e-06	0.0011616	Gene:Capana07g000260,Gene:Capana07g001653,Gene:Capana07g000258,Gene:Capana00g003097,Gene:Capana08g002306,Gene:Capana03g000778,Gene:Capana07g000255,Gene:Capana01g002564,novel.1649,Gene:Capana02g002479,Gene:Capana02g002477,Gene:Capana00g003222,novel.22482,novel.2397,Gene:Capana10g001802,Gene:Capana07g000253,Gene:Capana07g000259,Gene:Capana11g000694,novel.3970,Gene:Capana10g001144,Gene:Capana02g0024…
Biological Process	GO:1901071	glucosamine-containing compound metabolic process	24	51	8.18412e-06	0.0011616	Gene:Capana02g002479,novel.1649,Gene:Capana02g002477,Gene:Capana00g003222,Gene:Capana07g001653,Gene:Capana07g000260,Gene:Capana08g002306,Gene:Capana07g000255,Gene:Capana03g000778,Gene:Capana01g002564,Gene:Capana00g003097,Gene:Capana07g000258,novel.3970,Gene:Capana10g001144,Gene:Capana11g000694,Gene:Capana07g000259,Gene:Capana07g000257,novel.923,Gene:Capana02g002482,Gene:Capana02g002478,novel.2397…
Biological Process	GO:1901072	glucosamine-containing compound catabolic process	24	51	8.18412e-06	0.0011616	Gene:Capana07g000260,Gene:Capana07g001653,Gene:Capana00g003097,Gene:Capana07g000258,Gene:Capana01g002564,Gene:Capana07g000255,Gene:Capana03g000778,Gene:Capana08g002306,novel.1649,Gene:Capana02g002479,Gene:Capana00g003222,Gene:Capana02g002477,novel.22482,novel.2397,Gene:Capana10g001802,Gene:Capana07g000253,Gene:Capana11g000694,Gene:Capana07g000259,Gene:Capana10g001144,novel.3970,Gene:Capana02g0024…
Biological Process	GO:0006063	uronic acid metabolic process	58	175	1.42425e-05	0.00168457	Gene:Capana00g004278,Gene:Capana08g002323,Gene:Capana03g002250,Gene:Capana08g002045,Gene:Capana03g000978,Gene:Capana10g001524,Gene:Capana07g001097,Gene:Capana11g001875,Gene:Capana03g004262,Gene:Capana06g001517,Gene:Capana04g000403,Gene:Capana03g004535,novel.2547,Gene:Capana05g000788,Gene:Capana02g001405,Gene:Capana10g002240,Gene:Capana08g001043,Gene:Capana02g002330,novel.2839,Gene:Capana04g001037…
Biological Process	GO:0006576	cellular biogenic amine metabolic process	23	49	1.32655e-05	0.00168457	Gene:Capana06g001835,novel.3518,Gene:Capana03g001542,Gene:Capana11g002156,Gene:Capana00g003838,Gene:Capana04g000278,novel.18597,Gene:Capana12g000458,novel.18953,Gene:Capana01g002660,Gene:Capana05g001340,Gene:Capana08g001395,Gene:Capana08g002632,Gene:Capana08g002314,Gene:Capana03g001540,Gene:Capana04g001044,Gene:Capana00g002898,Gene:Capana08g002315,Gene:Capana03g003730,Gene:Capana03g001143,Gene:Ca…
Biological Process	GO:0019585	glucuronate metabolic process	58	175	1.42425e-05	0.00168457	Gene:Capana12g000376,novel.29830,Gene:Capana03g004107,Gene:Capana05g000070,Gene:Capana04g000031,Gene:Capana04g001010,novel.29829,Gene:Capana02g000867,Gene:Capana05g000073,Gene:Capana02g002040,Gene:Capana12g000736,novel.20608,Gene:Capana03g004110,novel.32335,Gene:Capana11g000616,Gene:Capana08g002330,Gene:Capana10g002244,Gene:Capana12g000375,Gene:Capana03g000983,Gene:Capana01g004005,novel.5627,nove…
Biological Process	GO:0042744	hydrogen peroxide catabolic process	37	96	1.23475e-05	0.00168457	Gene:Capana01g001554,Gene:Capana03g001838,Gene:Capana00g001129,Gene:Capana02g003648,Gene:Capana00g005039,Gene:Capana01g004380,novel.1112,novel.12349,Gene:Capana03g002205,Gene:Capana04g001245,Gene:Capana10g001821,Gene:Capana03g000271,Gene:Capana03g002206,Gene:Capana07g001507,Gene:Capana02g002747,novel.27835,Gene:Capana02g002990,Gene:Capana00g002127,Gene:Capana03g001834,Gene:Capana04g001246,Gene:Ca…
Biological Process	GO:0052695	cellular glucuronidation	58	175	1.42425e-05	0.00168457	Gene:Capana04g000824,Gene:Capana02g000866,Gene:Capana02g000858,Gene:Capana00g004282,Gene:Capana09g002278,Gene:Capana04g001038,Gene:Capana04g001024,Gene:Capana07g001095,Gene:Capana00g003081,novel.29745,Gene:Capana07g001096,Gene:Capana08g002046,Gene:Capana02g002330,novel.2839,Gene:Capana04g001037,novel.2547,Gene:Capana05g000788,Gene:Capana02g001405,Gene:Capana10g002240,Gene:Capana08g001043,Gene:Cap…
Biological Process	GO:0052696	flavonoid glucuronidation	58	175	1.42425e-05	0.00168457	Gene:Capana03g002250,Gene:Capana08g002323,Gene:Capana00g004278,Gene:Capana10g001524,Gene:Capana07g001097,Gene:Capana03g000978,Gene:Capana08g002045,Gene:Capana03g004535,Gene:Capana11g001875,Gene:Capana03g004262,Gene:Capana04g000403,Gene:Capana06g001517,Gene:Capana04g001037,novel.2839,Gene:Capana02g002330,Gene:Capana10g002240,Gene:Capana02g001405,Gene:Capana08g001043,Gene:Capana05g000788,novel.2547…
Biological Process	GO:0042743	hydrogen peroxide metabolic process	39	106	2.5717e-05	0.00254658	Gene:Capana00g004269,Gene:Capana05g001613,Gene:Capana05g002455,Gene:Capana05g002095,Gene:Capana02g002192,Gene:Capana00g002831,Gene:Capana06g000286,Gene:Capana08g002014,Gene:Capana11g000607,novel.12350,novel.13120,novel.883,Gene:Capana02g002748,Gene:Capana00g002177,Gene:Capana03g001837,Gene:Capana02g002779,Gene:Capana02g002452,Gene:Capana12g002654,Gene:Capana03g001834,Gene:Capana03g001836,Gene:Cap…
Biological Process	GO:0008299	isoprenoid biosynthetic process	42	118	3.2185e-05	0.00311463	Gene:Capana10g001912,novel.390,Gene:Capana12g001213,Gene:Capana00g003194,novel.21605,Gene:Capana08g001428,Gene:Capana00g002451,Gene:Capana00g002450,Gene:Capana02g000059,Gene:Capana12g002230,Gene:Capana06g000615,Gene:Capana08g001733,Gene:Capana12g001743,Gene:Capana02g003105,Gene:Capana01g001964,novel.31039,Gene:Capana11g000087,Gene:Capana01g000351,Gene:Capana03g002435,Gene:Capana04g000330,Gene:Cap…
Biological Process	GO:0009072	aromatic amino acid family metabolic process	27	65	3.85598e-05	0.00349335	Gene:Capana02g003708,Gene:Capana04g000278,Gene:Capana09g002199,Gene:Capana09g002190,Gene:Capana08g001395,Gene:Capana05g001340,Gene:Capana09g002200,Gene:Capana02g003333,novel.18953,novel.22574,Gene:Capana12g001546,Gene:Capana12g000458,Gene:Capana01g001115,Gene:Capana09g001606,Gene:Capana06g000585,Gene:Capana04g001044,Gene:Capana08g002314,Gene:Capana00g003499,Gene:Capana01g001378,Gene:Capana08g0023…
Biological Process	GO:0006720	isoprenoid metabolic process	49	146	4.41345e-05	0.00384863	novel.21605,Gene:Capana00g003194,Gene:Capana10g001912,novel.390,Gene:Capana12g001213,Gene:Capana02g000059,Gene:Capana12g002230,Gene:Capana00g002450,Gene:Capana00g002451,Gene:Capana08g001428,novel.31039,Gene:Capana01g000351,Gene:Capana11g000087,Gene:Capana12g001743,Gene:Capana02g003105,Gene:Capana01g004230,Gene:Capana01g001964,Gene:Capana08g001733,Gene:Capana06g000615,Gene:Capana12g000699,Gene:Cap…
Biological Process	GO:0006040	amino sugar metabolic process	26	63	6.08667e-05	0.00489001	novel.2397,novel.22482,Gene:Capana07g000253,Gene:Capana10g001802,novel.3970,Gene:Capana10g001144,Gene:Capana07g000259,Gene:Capana11g000694,Gene:Capana07g000257,novel.923,Gene:Capana02g002482,Gene:Capana02g002478,Gene:Capana07g001653,Gene:Capana07g000260,Gene:Capana09g002402,Gene:Capana08g002306,Gene:Capana01g002564,Gene:Capana07g000255,Gene:Capana03g000778,Gene:Capana00g003097,Gene:Capana07g00025…
Biological Process	GO:0072593	reactive oxygen species metabolic process	45	133	7.11346e-05	0.00547676	Gene:Capana06g000286,Gene:Capana00g002831,Gene:Capana02g002403,Gene:Capana02g002192,Gene:Capana05g002095,Gene:Capana05g002455,Gene:Capana05g001613,Gene:Capana00g004269,novel.12350,Gene:Capana04g001897,Gene:Capana11g000607,Gene:Capana08g002014,Gene:Capana02g002452,Gene:Capana12g002654,Gene:Capana03g001837,Gene:Capana02g002779,Gene:Capana00g002177,Gene:Capana02g002748,novel.883,novel.13120,Gene:Cap…
Biological Process	GO:0005996	monosaccharide metabolic process	79	270	7.57106e-05	0.00565571	Gene:Capana05g000073,Gene:Capana02g002040,Gene:Capana02g000867,Gene:Capana02g002649,Gene:Capana12g000736,Gene:Capana10g000224,Gene:Capana04g000031,novel.376,Gene:Capana06g000722,Gene:Capana04g000900,Gene:Capana02g003389,novel.1591,Gene:Capana02g001200,Gene:Capana10g001520,Gene:Capana03g002430,Gene:Capana08g002330,Gene:Capana10g002244,Gene:Capana01g004005,Gene:Capana02g003611,Gene:Capana02g000866,…
Biological Process	GO:0098656	anion transmembrane transport	42	122	7.80528e-05	0.00569936	Gene:Capana02g002821,Gene:Capana00g000624,Gene:Capana11g000781,Gene:Capana04g000780,Gene:Capana12g002171,Gene:Capana08g002704,Gene:Capana12g001297,Gene:Capana02g002432,Gene:Capana06g001998,Gene:Capana09g000218,Gene:Capana01g002046,novel.2002,Gene:Capana05g001990,novel.2117,Gene:Capana04g000478,Gene:Capana10g002472,Gene:Capana01g001739,Gene:Capana12g000826,Gene:Capana03g000489,Gene:Capana11g002248…
Biological Process	GO:0006073	cellular glucan metabolic process	52	161	8.28124e-05	0.00578057	Gene:Capana09g001212,Gene:Capana03g001555,Gene:Capana07g002307,Gene:Capana07g001384,Gene:Capana01g000010,Gene:Capana04g002845,Gene:Capana04g001454,Gene:Capana11g001329,Gene:Capana01g000041,Gene:Capana01g000844,Gene:Capana02g003278,novel.31979,Gene:Capana00g003944,Gene:Capana07g002394,Gene:Capana09g002242,novel.23661,Gene:Capana11g001999,Gene:Capana07g001548,Gene:Capana01g003313,novel.23658,Gene:C…
Biological Process	GO:0046916	cellular transition metal ion homeostasis	33	89	8.75296e-05	0.00589188	Gene:Capana05g000906,Gene:Capana11g000127,Gene:Capana03g002299,Gene:Capana07g001980,Gene:Capana10g001516,Gene:Capana07g001979,Gene:Capana02g002855,Gene:Capana00g001204,Gene:Capana00g002248,Gene:Capana11g000051,novel.4665,Gene:Capana03g001692,Gene:Capana08g001514,Gene:Capana10g000748,Gene:Capana05g000183,Gene:Capana08g000979,Gene:Capana00g003768,Gene:Capana12g002257,Gene:Capana05g001038,novel.6048…
Biological Process	GO:0044106	cellular amine metabolic process	23	55	0.000125266	0.00820585	Gene:Capana08g002315,Gene:Capana00g002898,Gene:Capana03g003730,Gene:Capana03g001143,Gene:Capana00g002899,Gene:Capana04g000125,Gene:Capana04g001042,Gene:Capana00g003838,Gene:Capana11g002156,Gene:Capana03g001542,novel.3518,Gene:Capana06g001835,novel.18597,Gene:Capana04g000278,novel.18953,Gene:Capana01g002660,Gene:Capana12g000458,Gene:Capana08g001395,Gene:Capana05g001340,Gene:Capana08g002314,Gene:Ca…
Biological Process	GO:0009636	response to toxic substance	27	69	0.000131495	0.00848341	Gene:Capana02g002403,Gene:Capana06g002122,Gene:Capana00g003106,novel.28232,Gene:Capana07g000991,Gene:Capana08g001515,Gene:Capana09g001763,Gene:Capana09g001859,Gene:Capana05g000082,Gene:Capana11g001535,Gene:Capana00g002089,Gene:Capana00g002999,Gene:Capana01g003296,Gene:Capana01g001865,Gene:Capana09g001740,Gene:Capana08g001518,Gene:Capana07g002003,Gene:Capana09g001861,novel.13120,Gene:Capana09g0018…
Biological Process	GO:0009074	aromatic amino acid family catabolic process	9	13	0.000136992	0.00870612	Gene:Capana08g002315,Gene:Capana09g002200,Gene:Capana09g002190,Gene:Capana09g002199,Gene:Capana00g003499,Gene:Capana08g002314,Gene:Capana04g001042,Gene:Capana04g001044,Gene:Capana05g002560
Biological Process	GO:0044262	cellular carbohydrate metabolic process	81	283	0.00013918	0.00871515	novel.2321,Gene:Capana11g001904,novel.9320,novel.1359,Gene:Capana04g000900,novel.2458,novel.23658,Gene:Capana03g002430,Gene:Capana09g002242,Gene:Capana01g000844,Gene:Capana02g003278,Gene:Capana07g001749,novel.2320,Gene:Capana01g001700,Gene:Capana01g000010,Gene:Capana04g001454,Gene:Capana11g001329,novel.23655,Gene:Capana12g002400,Gene:Capana12g002600,Gene:Capana03g003654,Gene:Capana00g001331,Gene:…
Biological Process	GO:1903825	organic acid transmembrane transport	29	77	0.000166898	0.0100626	Gene:Capana02g003614,Gene:Capana08g002704,Gene:Capana02g002432,novel.1269,Gene:Capana02g001434,Gene:Capana06g001998,Gene:Capana12g002781,novel.1072,Gene:Capana01g002046,Gene:Capana07g002429,Gene:Capana04g002888,Gene:Capana00g004937,Gene:Capana02g002821,Gene:Capana11g002248,Gene:Capana04g000780,Gene:Capana12g002171,Gene:Capana11g000781,Gene:Capana04g000478,Gene:Capana02g003515,Gene:Capana10g002472…
Biological Process	GO:1905039	carboxylic acid transmembrane transport	29	77	0.000166898	0.0100626	Gene:Capana08g002704,Gene:Capana02g003614,novel.1269,Gene:Capana02g002432,novel.1072,Gene:Capana12g002781,Gene:Capana02g001434,Gene:Capana06g001998,Gene:Capana04g002888,Gene:Capana00g004937,Gene:Capana07g002429,Gene:Capana01g002046,Gene:Capana02g002821,Gene:Capana11g002248,Gene:Capana11g000781,Gene:Capana12g002171,Gene:Capana04g000780,Gene:Capana02g003515,Gene:Capana04g000478,Gene:Capana10g002472…
Biological Process	GO:0097164	ammonium ion metabolic process	20	46	0.000180584	0.0106795	Gene:Capana04g000130,Gene:Capana00g000562,Gene:Capana03g001542,novel.26244,Gene:Capana11g002156,novel.3518,Gene:Capana06g001835,novel.18597,novel.594,novel.1615,Gene:Capana08g002632,Gene:Capana03g001540,Gene:Capana12g001470,Gene:Capana00g002898,Gene:Capana00g004656,Gene:Capana01g000355,Gene:Capana04g000125,Gene:Capana00g002899,novel.1192,Gene:Capana00g000451
Biological Process	GO:0044042	glucan metabolic process	54	174	0.000196246	0.0112294	Gene:Capana00g003944,Gene:Capana09g002242,Gene:Capana07g002394,Gene:Capana01g000844,novel.31979,Gene:Capana02g003278,novel.23661,Gene:Capana11g001999,Gene:Capana03g001555,Gene:Capana09g001212,Gene:Capana07g002307,Gene:Capana07g001384,Gene:Capana04g002845,Gene:Capana04g001454,Gene:Capana01g000010,Gene:Capana11g001329,Gene:Capana01g000041,Gene:Capana03g003674,Gene:Capana02g000319,Gene:Capana11g0019…
Biological Process	GO:0055076	transition metal ion homeostasis	34	96	0.000194623	0.0112294	Gene:Capana02g002855,Gene:Capana07g001979,Gene:Capana10g001516,Gene:Capana07g001980,Gene:Capana03g002299,Gene:Capana11g000127,Gene:Capana05g000906,Gene:Capana00g003768,Gene:Capana08g001514,Gene:Capana03g001692,Gene:Capana08g000979,Gene:Capana05g000183,Gene:Capana10g000748,Gene:Capana11g000051,novel.4665,Gene:Capana00g002248,Gene:Capana00g001204,novel.30072,Gene:Capana08g002740,Gene:Capana03g00177…
Biological Process	GO:0032787	monocarboxylic acid metabolic process	141	548	0.000208617	0.0116881	Gene:Capana03g000452,Gene:Capana03g002250,Gene:Capana02g002621,Gene:Capana00g004278,Gene:Capana11g001853,Gene:Capana05g000788,Gene:Capana02g001405,Gene:Capana05g000670,Gene:Capana11g001875,Gene:Capana06g001517,Gene:Capana04g000403,Gene:Capana00g003081,Gene:Capana01g000984,novel.13120,Gene:Capana09g000231,Gene:Capana09g002228,Gene:Capana04g000824,Gene:Capana06g000107,Gene:Capana02g000866,Gene:Capa…
Biological Process	GO:0044723	single-organism carbohydrate metabolic process	144	562	0.000219744	0.0121515	novel.14809,novel.4627,Gene:Capana09g000201,novel.29745,Gene:Capana08g002681,Gene:Capana12g002417,Gene:Capana04g001037,Gene:Capana03g000947,novel.2547,Gene:Capana10g001524,Gene:Capana03g000978,Gene:Capana02g002040,Gene:Capana12g000736,Gene:Capana02g003278,Gene:Capana02g002649,Gene:Capana01g000010,Gene:Capana01g001700,Gene:Capana06g000722,Gene:Capana11g001014,novel.1359,novel.9320,Gene:Capana11g00…
Biological Process	GO:0006468	protein phosphorylation	337	1458	0.000275328	0.0137173	Gene:Capana02g002099,Gene:Capana10g000044,Gene:Capana08g002837,Gene:Capana03g001919,novel.1797,Gene:Capana01g000450,Gene:Capana02g002137,Gene:Capana07g000257,Gene:Capana03g004207,Gene:Capana10g000475,Gene:Capana00g002650,Gene:Capana11g001539,Gene:Capana00g003375,Gene:Capana00g001988,Gene:Capana06g001048,Gene:Capana04g000739,Gene:Capana04g000571,Gene:Capana09g001303,Gene:Capana11g002328,Gene:Capan…
Biological Process	GO:0006595	polyamine metabolic process	13	25	0.000288517	0.0137173	Gene:Capana01g002660,Gene:Capana00g002898,Gene:Capana03g003730,Gene:Capana11g002156,Gene:Capana03g001542,Gene:Capana00g003838,novel.3518,Gene:Capana06g001835,novel.18597,Gene:Capana08g002632,Gene:Capana04g000125,Gene:Capana00g002899,Gene:Capana03g001540
Biological Process	GO:0009310	amine catabolic process	5	5	0.000284782	0.0137173	Gene:Capana08g002315,Gene:Capana01g002660,Gene:Capana08g002314,Gene:Capana04g001042,Gene:Capana04g001044
Biological Process	GO:0009407	toxin catabolic process	19	44	0.000289939	0.0137173	Gene:Capana09g001860,Gene:Capana07g002012,Gene:Capana09g001861,Gene:Capana07g002003,Gene:Capana08g001518,Gene:Capana09g001740,Gene:Capana07g002004,Gene:Capana07g002010,Gene:Capana09g001858,Gene:Capana07g002006,Gene:Capana00g004478,Gene:Capana00g004665,Gene:Capana00g003106,Gene:Capana01g003296,Gene:Capana09g001859,Gene:Capana09g001763,Gene:Capana11g001535,novel.28232,Gene:Capana08g001515
Biological Process	GO:0042402	cellular biogenic amine catabolic process	5	5	0.000284782	0.0137173	Gene:Capana04g001042,Gene:Capana04g001044,Gene:Capana08g002315,Gene:Capana01g002660,Gene:Capana08g002314
Biological Process	GO:0042537	benzene-containing compound metabolic process	12	22	0.000276686	0.0137173	Gene:Capana08g001589,Gene:Capana05g002560,Gene:Capana04g001042,Gene:Capana04g001044,novel.13120,Gene:Capana00g003499,Gene:Capana08g002314,Gene:Capana02g001689,Gene:Capana09g002199,Gene:Capana09g002190,Gene:Capana09g002200,Gene:Capana08g002315
Biological Process	GO:0090487	secondary metabolite catabolic process	19	44	0.000289939	0.0137173	Gene:Capana08g001515,novel.28232,Gene:Capana11g001535,Gene:Capana09g001859,Gene:Capana09g001763,Gene:Capana01g003296,Gene:Capana00g003106,Gene:Capana00g004665,Gene:Capana00g004478,Gene:Capana07g002006,Gene:Capana09g001858,Gene:Capana07g002010,Gene:Capana07g002004,Gene:Capana09g001740,Gene:Capana07g002003,Gene:Capana08g001518,Gene:Capana09g001861,Gene:Capana07g002012,Gene:Capana09g001860
Biological Process	GO:1901136	carbohydrate derivative catabolic process	29	79	0.000278899	0.0137173	Gene:Capana08g002306,Gene:Capana07g000255,Gene:Capana10g001981,Gene:Capana01g002564,Gene:Capana03g000778,Gene:Capana00g003097,Gene:Capana07g000258,Gene:Capana07g001653,Gene:Capana07g000260,Gene:Capana02g002477,Gene:Capana00g003222,Gene:Capana02g002479,novel.1649,Gene:Capana07g000253,Gene:Capana04g000376,Gene:Capana10g001802,Gene:Capana00g002932,novel.2397,novel.22482,Gene:Capana07g000257,Gene:Cap…
Biological Process	GO:0043436	oxoacid metabolic process	271	1149	0.000296513	0.0138742	Gene:Capana02g002394,Gene:Capana09g002200,Gene:Capana04g000031,Gene:Capana12g002822,Gene:Capana09g002320,Gene:Capana07g002359,novel.2321,Gene:Capana03g001247,novel.376,novel.3954,Gene:Capana02g003489,Gene:Capana05g001335,novel.2121,Gene:Capana04g000616,Gene:Capana02g000858,Gene:Capana04g000824,Gene:Capana02g000866,Gene:Capana07g001845,Gene:Capana09g002228,Gene:Capana00g003081,Gene:Capana05g001980…
Biological Process	GO:0019752	carboxylic acid metabolic process	264	1117	0.000308895	0.0142965	Gene:Capana00g003043,Gene:Capana07g001814,Gene:Capana07g001097,Gene:Capana04g000864,Gene:Capana03g004262,Gene:Capana07g000961,Gene:Capana01g003827,Gene:Capana10g001920,Gene:Capana01g001115,Gene:Capana11g000741,Gene:Capana00g001445,Gene:Capana00g001764,Gene:Capana10g000323,Gene:Capana03g000983,Gene:Capana04g000125,Gene:Capana05g000237,Gene:Capana03g000846,novel.9639,Gene:Capana03g000103,Gene:Capan…
Biological Process	GO:0009773	photosynthetic electron transport in photosystem I	6	7	0.000324142	0.0146829	Gene:Capana03g000471,Gene:Capana10g000690,Gene:Capana03g002905,Gene:Capana03g003930,Gene:Capana03g000845,Gene:Capana01g002003
Biological Process	GO:0071423	malate transmembrane transport	6	7	0.000324142	0.0146829	novel.1072,Gene:Capana11g000781,Gene:Capana12g002781,Gene:Capana12g002676,novel.2002,novel.1269
Biological Process	GO:0006082	organic acid metabolic process	271	1151	0.000332608	0.0149079	Gene:Capana01g000113,Gene:Capana02g002150,Gene:Capana03g000947,Gene:Capana07g001711,Gene:Capana09g001553,Gene:Capana07g000051,Gene:Capana09g002319,novel.998,novel.20955,Gene:Capana12g000028,Gene:Capana01g002806,Gene:Capana05g000037,Gene:Capana11g000476,Gene:Capana01g000552,novel.29745,Gene:Capana08g002632,Gene:Capana03g000094,Gene:Capana10g000695,Gene:Capana08g000853,Gene:Capana11g002299,Gene:Cap…
Biological Process	GO:0098754	detoxification	22	55	0.000372893	0.0165394	Gene:Capana07g002010,Gene:Capana09g001858,Gene:Capana07g002004,Gene:Capana00g004665,Gene:Capana07g002006,Gene:Capana00g004478,Gene:Capana09g001861,Gene:Capana09g001860,Gene:Capana07g002012,Gene:Capana09g001740,Gene:Capana08g001518,Gene:Capana07g002003,Gene:Capana01g003296,novel.28232,Gene:Capana08g001515,Gene:Capana07g000991,Gene:Capana09g001763,Gene:Capana09g001859,Gene:Capana11g001535,Gene:Capa…
Biological Process	GO:0009611	response to wounding	16	35	0.000396297	0.0173603	Gene:Capana09g000144,Gene:Capana01g001914,Gene:Capana09g000271,Gene:Capana00g004545,Gene:Capana06g000104,Gene:Capana03g000749,Gene:Capana07g000750,novel.24350,novel.29149,Gene:Capana05g000349,Gene:Capana01g000282,novel.18771,Gene:Capana10g001469,Gene:Capana03g000117,Gene:Capana05g000353,novel.25999
Biological Process	GO:0009835	fruit ripening	10	17	0.000403633	0.0173603	Gene:Capana00g001942,Gene:Capana11g001313,Gene:Capana00g000688,Gene:Capana11g001305,Gene:Capana00g002008,Gene:Capana00g002007,Gene:Capana02g002203,Gene:Capana09g000540,Gene:Capana00g004152,Gene:Capana08g000980
Biological Process	GO:0071695	anatomical structure maturation	10	17	0.000403633	0.0173603	Gene:Capana11g001313,Gene:Capana00g001942,Gene:Capana00g000688,Gene:Capana11g001305,Gene:Capana00g002008,Gene:Capana00g002007,Gene:Capana02g002203,Gene:Capana09g000540,Gene:Capana00g004152,Gene:Capana08g000980
Biological Process	GO:0009404	toxin metabolic process	19	45	0.000410566	0.0174819	Gene:Capana07g002003,Gene:Capana08g001518,Gene:Capana09g001740,Gene:Capana07g002012,Gene:Capana09g001860,Gene:Capana09g001861,Gene:Capana00g004478,Gene:Capana07g002006,Gene:Capana00g004665,Gene:Capana07g002004,Gene:Capana09g001858,Gene:Capana07g002010,Gene:Capana00g003106,Gene:Capana11g001535,Gene:Capana09g001859,Gene:Capana09g001763,Gene:Capana08g001515,novel.28232,Gene:Capana01g003296
Biological Process	GO:0006656	phosphatidylcholine biosynthetic process	8	12	0.000491259	0.0205076	Gene:Capana00g004656,Gene:Capana12g001470,Gene:Capana00g000562,novel.594,novel.26244,novel.1192,novel.1615,Gene:Capana00g000451
Biological Process	GO:0006749	glutathione metabolic process	27	74	0.000498396	0.0206036	Gene:Capana08g001518,Gene:Capana08g001414,Gene:Capana07g002003,Gene:Capana10g001806,Gene:Capana09g001740,Gene:Capana05g000544,Gene:Capana07g002012,Gene:Capana05g002401,Gene:Capana06g003058,Gene:Capana09g001860,Gene:Capana09g001861,Gene:Capana00g004478,Gene:Capana07g002006,Gene:Capana12g000612,Gene:Capana08g001413,Gene:Capana00g004665,Gene:Capana07g002004,Gene:Capana09g001858,Gene:Capana07g002010,…
Biological Process	GO:0009309	amine biosynthetic process	17	39	0.000523873	0.0212443	Gene:Capana03g001540,Gene:Capana08g002632,Gene:Capana08g001395,Gene:Capana05g001340,novel.18953,Gene:Capana12g000458,novel.18597,Gene:Capana11g002156,Gene:Capana03g001542,Gene:Capana00g003838,novel.3518,Gene:Capana06g001835,Gene:Capana00g002899,Gene:Capana04g000125,Gene:Capana03g001143,Gene:Capana03g003730,Gene:Capana00g002898
Biological Process	GO:0042401	cellular biogenic amine biosynthetic process	17	39	0.000523873	0.0212443	Gene:Capana03g003730,Gene:Capana00g002898,Gene:Capana04g000125,Gene:Capana00g002899,Gene:Capana03g001143,novel.18597,novel.3518,Gene:Capana06g001835,Gene:Capana11g002156,Gene:Capana00g003838,Gene:Capana03g001542,Gene:Capana05g001340,Gene:Capana08g001395,Gene:Capana12g000458,novel.18953,Gene:Capana03g001540,Gene:Capana08g002632
Biological Process	GO:0006875	cellular metal ion homeostasis	34	102	0.000698976	0.0269749	Gene:Capana04g002139,Gene:Capana12g002882,Gene:Capana04g001132,novel.1308,Gene:Capana07g001981,Gene:Capana00g000839,novel.23684,novel.6048,novel.9735,Gene:Capana00g003763,Gene:Capana02g001777,Gene:Capana05g001038,Gene:Capana12g002257,novel.30072,Gene:Capana08g002740,Gene:Capana03g001779,Gene:Capana11g000051,novel.4665,Gene:Capana00g002248,Gene:Capana00g001204,Gene:Capana00g003768,Gene:Capana08g00…
Biological Process	GO:0006979	response to oxidative stress	62	216	0.000728788	0.027707	novel.883,Gene:Capana03g000357,Gene:Capana08g002150,Gene:Capana12g002654,Gene:Capana02g002452,Gene:Capana11g001553,Gene:Capana03g001837,Gene:Capana02g002779,Gene:Capana02g002748,Gene:Capana00g002177,Gene:Capana03g000729,Gene:Capana09g001881,Gene:Capana06g002561,Gene:Capana09g000887,Gene:Capana06g002525,Gene:Capana04g001246,Gene:Capana03g001834,Gene:Capana03g001836,Gene:Capana05g002455,Gene:Capana…
Biological Process	GO:0006596	polyamine biosynthetic process	12	24	0.000783144	0.0288877	novel.18597,Gene:Capana11g002156,Gene:Capana00g003838,Gene:Capana03g001542,novel.3518,Gene:Capana06g001835,Gene:Capana03g003730,Gene:Capana00g002898,Gene:Capana00g002899,Gene:Capana04g000125,Gene:Capana03g001540,Gene:Capana08g002632
Biological Process	GO:0098771	inorganic ion homeostasis	53	179	0.000782787	0.0288877	Gene:Capana11g000127,Gene:Capana05g000906,Gene:Capana03g002299,Gene:Capana01g000549,Gene:Capana05g000014,Gene:Capana12g001111,Gene:Capana07g001980,Gene:Capana02g003480,Gene:Capana00g000112,Gene:Capana07g001979,Gene:Capana10g001516,Gene:Capana02g002855,Gene:Capana09g001983,Gene:Capana01g001739,Gene:Capana00g001204,Gene:Capana00g002248,Gene:Capana11g000051,novel.4665,Gene:Capana08g001514,Gene:Capan…
Biological Process	GO:0044711	single-organism biosynthetic process	350	1542	0.000815905	0.0294417	Gene:Capana01g000605,Gene:Capana03g001254,Gene:Capana00g000734,novel.2585,Gene:Capana01g002003,Gene:Capana05g002138,Gene:Capana12g001979,novel.18597,novel.2121,Gene:Capana04g000616,Gene:Capana02g002404,Gene:Capana04g000044,Gene:Capana08g002112,Gene:Capana02g002450,Gene:Capana03g004279,Gene:Capana03g001811,Gene:Capana00g001331,Gene:Capana01g000367,Gene:Capana05g001980,Gene:Capana04g000330,Gene:Cap…
Biological Process	GO:0044275	cellular carbohydrate catabolic process	22	58	0.000879804	0.0312184	Gene:Capana04g000325,Gene:Capana00g002884,Gene:Capana02g000319,Gene:Capana11g001904,Gene:Capana03g000536,Gene:Capana03g003654,Gene:Capana12g002600,Gene:Capana00g002883,Gene:Capana09g000201,Gene:Capana00g003944,Gene:Capana01g000166,Gene:Capana03g004414,Gene:Capana11g001227,Gene:Capana12g001072,Gene:Capana01g000041,Gene:Capana00g003397,Gene:Capana04g001454,Gene:Capana01g000073,Gene:Capana07g001749,…
Biological Process	GO:0055080	cation homeostasis	52	176	0.00092008	0.0321123	Gene:Capana00g003768,Gene:Capana08g000979,Gene:Capana02g001844,Gene:Capana10g000748,Gene:Capana05g000183,Gene:Capana03g001692,Gene:Capana08g001514,novel.4665,Gene:Capana11g000051,Gene:Capana00g002248,Gene:Capana00g001204,Gene:Capana09g001983,Gene:Capana01g001739,Gene:Capana02g002855,Gene:Capana10g001516,Gene:Capana07g001979,Gene:Capana00g000112,Gene:Capana02g003480,Gene:Capana07g001980,Gene:Capan…
Biological Process	GO:0030001	metal ion transport	78	287	0.00099938	0.0343174	Gene:Capana01g003722,Gene:Capana01g002555,novel.1308,Gene:Capana01g002986,Gene:Capana04g002139,Gene:Capana05g001484,novel.30072,Gene:Capana02g002321,Gene:Capana11g000609,Gene:Capana03g001779,novel.1603,Gene:Capana07g002190,novel.6048,Gene:Capana01g001963,novel.9735,Gene:Capana07g002361,novel.1072,Gene:Capana02g003462,Gene:Capana04g002162,Gene:Capana00g003300,novel.2002,Gene:Capana03g001692,Gene:C…
Biological Process	GO:0048878	chemical homeostasis	78	287	0.00099938	0.0343174	Gene:Capana01g000549,Gene:Capana11g000127,Gene:Capana03g002299,Gene:Capana02g003480,Gene:Capana09g000231,Gene:Capana01g000984,Gene:Capana10g001516,Gene:Capana02g002731,Gene:Capana00g002248,Gene:Capana09g001983,Gene:Capana08g002748,novel.4665,Gene:Capana10g002459,Gene:Capana11g000051,Gene:Capana05g000183,Gene:Capana08g000979,Gene:Capana02g001844,Gene:Capana08g001514,Gene:Capana00g003768,Gene:Capan…
Biological Process	GO:0055065	metal ion homeostasis	40	128	0.00106642	0.0360382	Gene:Capana00g003768,Gene:Capana08g000979,Gene:Capana02g001844,Gene:Capana10g000748,Gene:Capana05g000183,Gene:Capana08g001514,Gene:Capana03g001692,novel.4665,Gene:Capana11g000051,Gene:Capana00g002248,Gene:Capana00g001204,Gene:Capana02g002855,Gene:Capana07g001979,Gene:Capana10g001516,Gene:Capana02g003480,Gene:Capana07g001980,Gene:Capana05g000014,Gene:Capana03g002299,Gene:Capana11g000127,Gene:Capan…
Biological Process	GO:0010214	seed coat development	6	8	0.00108048	0.0362259	Gene:Capana00g000118,Gene:Capana10g001791,novel.2761,Gene:Capana10g001805,Gene:Capana11g001014,novel.1668
Biological Process	GO:0006569	tryptophan catabolic process	4	4	0.00145804	0.0431133	Gene:Capana04g001042,Gene:Capana04g001044,Gene:Capana08g002314,Gene:Capana08g002315
Biological Process	GO:0009211	pyrimidine deoxyribonucleoside triphosphate metabolic process	4	4	0.00145804	0.0431133	Gene:Capana08g001565,novel.2585,Gene:Capana08g001331,Gene:Capana04g000376
Biological Process	GO:0019441	tryptophan catabolic process to kynurenine	4	4	0.00145804	0.0431133	Gene:Capana08g002314,Gene:Capana08g002315,Gene:Capana04g001042,Gene:Capana04g001044
Biological Process	GO:0042436	indole-containing compound catabolic process	4	4	0.00145804	0.0431133	Gene:Capana08g002314,Gene:Capana08g002315,Gene:Capana04g001042,Gene:Capana04g001044
Biological Process	GO:0046080	dUTP metabolic process	4	4	0.00145804	0.0431133	Gene:Capana04g000376,novel.2585,Gene:Capana08g001331,Gene:Capana08g001565
Biological Process	GO:0046218	indolalkylamine catabolic process	4	4	0.00145804	0.0431133	Gene:Capana08g002315,Gene:Capana08g002314,Gene:Capana04g001044,Gene:Capana04g001042
Biological Process	GO:0050801	ion homeostasis	53	183	0.00136059	0.0431133	Gene:Capana12g002882,Gene:Capana04g002139,Gene:Capana02g003710,Gene:Capana00g000246,Gene:Capana07g002144,Gene:Capana04g001132,Gene:Capana02g002613,Gene:Capana00g004803,Gene:Capana00g001257,Gene:Capana07g001981,Gene:Capana00g000839,Gene:Capana03g000738,novel.1308,Gene:Capana04g002689,novel.9735,Gene:Capana00g003763,Gene:Capana02g001777,novel.6048,novel.23684,Gene:Capana03g002476,Gene:Capana12g0022…
Biological Process	GO:0070189	kynurenine metabolic process	4	4	0.00145804	0.0431133	Gene:Capana08g002315,Gene:Capana08g002314,Gene:Capana04g001042,Gene:Capana04g001044
Cellular Component	GO:0005576	extracellular region	162	538	2.02588e-09	2.8754e-06	Gene:Capana02g002479,Gene:Capana02g002990,Gene:Capana00g002127,Gene:Capana02g002477,Gene:Capana01g003313,Gene:Capana12g001281,Gene:Capana07g001653,Gene:Capana08g000111,Gene:Capana06g001141,Gene:Capana12g002535,Gene:Capana03g001555,Gene:Capana10g001469,Gene:Capana02g001258,Gene:Capana01g001554,novel.950,Gene:Capana02g003648,Gene:Capana00g000196,Gene:Capana01g004380,Gene:Capana00g002831,Gene:Capana…
Cellular Component	GO:0048046	apoplast	52	153	1.77276e-05	0.00198642	Gene:Capana07g001845,Gene:Capana05g000527,novel.1815,Gene:Capana05g002035,novel.25806,novel.1668,Gene:Capana00g000104,novel.2761,Gene:Capana07g000059,Gene:Capana11g001313,novel.14809,Gene:Capana05g001566,Gene:Capana05g002402,Gene:Capana01g002013,novel.23662,novel.23655,Gene:Capana05g000672,Gene:Capana06g001178,Gene:Capana07g000377,Gene:Capana07g000961,Gene:Capana07g001847,Gene:Capana05g000525,Gen…
Cellular Component	GO:0005618	cell wall	130	489	8.03104e-05	0.00569936	novel.23662,Gene:Capana12g002033,Gene:Capana06g000414,Gene:Capana06g000550,Gene:Capana02g002921,Gene:Capana08g002306,Gene:Capana05g000525,Gene:Capana07g000961,Gene:Capana08g002014,novel.2135,Gene:Capana01g004430,Gene:Capana07g002197,Gene:Capana08g002579,novel.2761,Gene:Capana02g001012,novel.15340,Gene:Capana12g002238,Gene:Capana08g000817,Gene:Capana01g003313,Gene:Capana00g004619,Gene:Capana09g000…
Cellular Component	GO:0030312	external encapsulating structure	130	490	8.85581e-05	0.00589188	Gene:Capana05g002455,Gene:Capana00g003266,Gene:Capana01g000577,Gene:Capana05g000530,novel.23659,Gene:Capana00g004152,Gene:Capana03g000069,Gene:Capana01g004427,Gene:Capana05g000527,Gene:Capana02g002211,Gene:Capana02g002779,Gene:Capana10g001144,Gene:Capana08g001595,Gene:Capana02g002996,Gene:Capana11g001313,Gene:Capana07g000059,Gene:Capana08g001700,Gene:Capana00g001947,Gene:Capana07g001548,Gene:Capa…
Cellular Component	GO:0009505	plant-type cell wall	44	140	0.000541731	0.0217612	Gene:Capana09g000192,Gene:Capana03g001437,Gene:Capana09g000194,Gene:Capana11g001014,Gene:Capana05g002021,novel.27835,Gene:Capana00g001947,Gene:Capana12g002599,novel.2081,novel.1732,Gene:Capana00g000118,Gene:Capana12g001035,Gene:Capana01g000521,Gene:Capana00g005039,Gene:Capana07g002396,Gene:Capana07g001410,Gene:Capana08g001251,Gene:Capana04g001245,Gene:Capana05g002556,Gene:Capana03g000271,Gene:Cap…
Cellular Component	GO:0071944	cell periphery	442	1984	0.000841037	0.0300936	Gene:Capana02g001347,Gene:Capana00g002335,Gene:Capana02g002159,Gene:Capana02g003358,Gene:Capana03g001317,Gene:Capana05g002412,Gene:Capana08g001771,Gene:Capana07g001548,Gene:Capana01g001505,Gene:Capana06g000100,Gene:Capana08g001513,Gene:Capana08g001700,Gene:Capana07g001679,novel.31979,Gene:Capana07g001819,Gene:Capana08g001234,Gene:Capana04g000278,Gene:Capana07g002213,Gene:Capana00g004847,Gene:Capa…
Cellular Component	GO:0031224	intrinsic component of membrane	1385	6664	0.00133354	0.0430167	Gene:Capana01g003618,Gene:Capana11g000342,novel.11380,novel.23276,Gene:Capana00g002797,Gene:Capana03g001518,Gene:Capana05g000947,novel.25580,Gene:Capana10g001051,novel.1440,Gene:Capana00g002634,Gene:Capana07g001768,Gene:Capana07g000358,Gene:Capana05g000491,Gene:Capana00g000112,Gene:Capana02g002507,Gene:Capana06g002784,Gene:Capana01g003182,Gene:Capana01g002046,Gene:Capana00g000298,novel.1400,Gene:…
Molecular Function	GO:0020037	heme binding	202	649	7.09647e-13	3.02167e-09	Gene:Capana08g000855,Gene:Capana02g002192,Gene:Capana05g002095,Gene:Capana03g003377,Gene:Capana12g001773,Gene:Capana07g002106,Gene:Capana08g000938,Gene:Capana11g000602,Gene:Capana03g000102,Gene:Capana10g000761,Gene:Capana03g002264,novel.12350,Gene:Capana10g002161,Gene:Capana02g001513,Gene:Capana02g002452,Gene:Capana07g000336,Gene:Capana07g000027,Gene:Capana12g002344,Gene:Capana06g000272,Gene:Capa…
Molecular Function	GO:0016705	oxidoreductase activity, acting on paired donors, with incorporation or reduction of molecular oxygen	174	593	4.36898e-09	2.97721e-06	Gene:Capana01g000491,Gene:Capana02g003023,Gene:Capana01g000486,Gene:Capana02g003149,novel.285,Gene:Capana01g000368,novel.27987,novel.31775,Gene:Capana00g004777,Gene:Capana08g002818,Gene:Capana12g001774,Gene:Capana04g000632,Gene:Capana03g004165,Gene:Capana03g004277,Gene:Capana04g000465,Gene:Capana06g000615,Gene:Capana02g003105,Gene:Capana06g001525,Gene:Capana03g001280,Gene:Capana10g002062,Gene:Cap…
Molecular Function	GO:0046906	tetrapyrrole binding	217	775	4.7179e-09	2.97721e-06	Gene:Capana02g003149,Gene:Capana01g000368,Gene:Capana02g003023,Gene:Capana01g000491,Gene:Capana01g000486,novel.3455,Gene:Capana04g000632,Gene:Capana03g004165,Gene:Capana02g002990,Gene:Capana00g002127,Gene:Capana03g004277,Gene:Capana04g000465,Gene:Capana00g004777,Gene:Capana12g001774,Gene:Capana03g001280,Gene:Capana10g002062,Gene:Capana01g001554,Gene:Capana03g001253,Gene:Capana01g004380,Gene:Capan…
Molecular Function	GO:0004497	monooxygenase activity	156	536	4.90226e-08	2.60923e-05	Gene:Capana02g003027,Gene:Capana03g004144,Gene:Capana07g000557,novel.2838,Gene:Capana03g004274,Gene:Capana03g001275,Gene:Capana08g002492,Gene:Capana05g001471,Gene:Capana06g001723,Gene:Capana08g000857,Gene:Capana04g000617,Gene:Capana06g000592,Gene:Capana03g003391,Gene:Capana06g001248,Gene:Capana12g001779,Gene:Capana10g002484,Gene:Capana07g001872,Gene:Capana01g000485,Gene:Capana03g004161,Gene:Capan…
Molecular Function	GO:0004601	peroxidase activity	56	147	1.32379e-07	5.63671e-05	Gene:Capana03g001838,Gene:Capana00g001129,Gene:Capana01g001554,Gene:Capana02g003467,Gene:Capana06g001086,Gene:Capana01g004380,novel.1112,Gene:Capana00g005039,Gene:Capana10g002092,Gene:Capana02g003648,Gene:Capana04g001245,novel.12349,Gene:Capana03g002205,Gene:Capana10g001821,Gene:Capana03g000271,Gene:Capana02g003471,Gene:Capana08g000304,Gene:Capana03g002206,Gene:Capana02g002747,Gene:Capana07g00150…
Molecular Function	GO:0016684	oxidoreductase activity, acting on peroxide as acceptor	56	148	1.72731e-07	6.68627e-05	Gene:Capana07g001507,Gene:Capana02g002747,Gene:Capana08g000304,Gene:Capana03g002206,Gene:Capana07g000596,Gene:Capana08g001513,novel.27835,Gene:Capana00g002127,Gene:Capana02g002990,Gene:Capana02g003472,Gene:Capana02g003648,Gene:Capana00g005039,Gene:Capana10g002092,novel.1112,Gene:Capana01g004380,Gene:Capana06g001086,Gene:Capana02g003467,Gene:Capana01g001554,Gene:Capana03g001838,Gene:Capana00g00112…
Molecular Function	GO:0005506	iron ion binding	177	643	4.27057e-07	0.000139877	novel.29528,Gene:Capana03g004160,Gene:Capana01g000492,Gene:Capana03g002068,Gene:Capana00g002999,Gene:Capana10g001912,Gene:Capana03g004143,Gene:Capana01g003523,Gene:Capana10g001356,Gene:Capana06g000416,Gene:Capana02g003150,Gene:Capana01g000668,Gene:Capana12g000076,Gene:Capana10g002485,Gene:Capana10g001357,Gene:Capana06g000273,Gene:Capana01g001748,Gene:Capana00g004245,novel.28566,Gene:Capana01g0034…
Molecular Function	GO:0004553	hydrolase activity, hydrolyzing O-glycosyl compounds	132	455	6.23094e-07	0.000176876	Gene:Capana09g000222,Gene:Capana03g003654,Gene:Capana12g002600,Gene:Capana04g001112,Gene:Capana07g000258,Gene:Capana05g000519,Gene:Capana11g001212,Gene:Capana05g000672,novel.23655,Gene:Capana00g000074,Gene:Capana00g003397,novel.923,novel.1815,Gene:Capana11g000694,novel.25806,Gene:Capana04g001640,novel.22482,Gene:Capana01g002618,Gene:Capana02g003510,Gene:Capana03g000156,Gene:Capana10g002253,Gene:C…
Molecular Function	GO:0016798	hydrolase activity, acting on glycosyl bonds	144	505	5.90653e-07	0.000176876	Gene:Capana08g001662,Gene:Capana03g002085,Gene:Capana01g002013,Gene:Capana10g002008,Gene:Capana00g003602,Gene:Capana01g001764,Gene:Capana03g002469,Gene:Capana10g001802,novel.4627,Gene:Capana11g001239,Gene:Capana01g000530,Gene:Capana06g000675,Gene:Capana12g001072,novel.1668,Gene:Capana07g001352,novel.1591,Gene:Capana11g001014,Gene:Capana07g000255,Gene:Capana03g000428,Gene:Capana02g002166,Gene:Capa…
Molecular Function	GO:0016491	oxidoreductase activity	527	2255	1.25349e-06	0.000333585	Gene:Capana12g000076,Gene:Capana04g002567,Gene:Capana11g000374,novel.1059,Gene:Capana09g001606,Gene:Capana06g000416,Gene:Capana02g003471,Gene:Capana12g001449,Gene:Capana05g000482,Gene:Capana10g001821,Gene:Capana00g002999,Gene:Capana03g002206,Gene:Capana07g001507,Gene:Capana10g001912,Gene:Capana00g001893,novel.29528,Gene:Capana01g001577,novel.32430,Gene:Capana00g004237,novel.22451,Gene:Capana08g00…
Molecular Function	GO:0016709	oxidoreductase activity, acting on paired donors, with incorporation or reduction of molecular oxygen, NAD(P)H as one donor, and incorporation of one atom of oxygen	81	256	2.60289e-06	0.000554155	Gene:Capana03g004279,Gene:Capana12g002736,Gene:Capana03g003392,Gene:Capana04g001255,Gene:Capana03g000102,Gene:Capana11g000602,Gene:Capana10g000761,Gene:Capana01g000367,Gene:Capana10g002482,Gene:Capana01g000319,Gene:Capana07g000336,Gene:Capana03g004351,Gene:Capana12g002344,Gene:Capana03g001254,Gene:Capana01g001670,Gene:Capana05g000407,Gene:Capana01g000984,Gene:Capana06g001492,Gene:Capana05g001955,…
Molecular Function	GO:0016209	antioxidant activity	58	167	2.78615e-06	0.000564925	novel.12349,Gene:Capana03g002205,Gene:Capana04g001245,Gene:Capana02g003471,Gene:Capana05g002401,Gene:Capana10g001821,Gene:Capana03g000271,Gene:Capana06g001086,Gene:Capana02g003467,Gene:Capana01g001554,Gene:Capana03g001838,Gene:Capana00g001129,Gene:Capana02g003648,Gene:Capana00g005039,Gene:Capana10g002092,novel.1112,Gene:Capana01g004380,novel.27835,Gene:Capana02g002990,Gene:Capana00g002127,Gene:Ca…
Molecular Function	GO:0004568	chitinase activity	25	52	3.27504e-06	0.00063387	Gene:Capana07g000253,Gene:Capana10g001802,novel.22482,novel.2397,Gene:Capana07g000257,Gene:Capana02g002482,novel.923,Gene:Capana02g002478,novel.3970,Gene:Capana10g001144,Gene:Capana07g000259,Gene:Capana11g000694,Gene:Capana08g002306,Gene:Capana07g000255,Gene:Capana03g000778,Gene:Capana01g002564,Gene:Capana03g002085,Gene:Capana07g000258,Gene:Capana00g003097,Gene:Capana07g001653,Gene:Capana07g00026…
Molecular Function	GO:0003824	catalytic activity	2254	10853	4.51444e-06	0.000835761	Gene:Capana04g001495,Gene:Capana01g001622,Gene:Capana06g003043,Gene:Capana11g001877,Gene:Capana09g000140,novel.4460,Gene:Capana01g000015,Gene:Capana00g004305,Gene:Capana11g002166,Gene:Capana12g000250,Gene:Capana01g000535,Gene:Capana00g004452,Gene:Capana12g000350,Gene:Capana05g001066,Gene:Capana07g000728,Gene:Capana08g001341,Gene:Capana06g000973,Gene:Capana03g001919,Gene:Capana03g000406,Gene:Capan…
Molecular Function	GO:0030246	carbohydrate binding	81	267	1.51305e-05	0.00174123	Gene:Capana12g000852,Gene:Capana09g001637,Gene:Capana02g003386,Gene:Capana02g001100,Gene:Capana01g000530,Gene:Capana00g000688,Gene:Capana02g002803,Gene:Capana10g001693,Gene:Capana12g001072,Gene:Capana03g002905,Gene:Capana00g003397,Gene:Capana02g001953,Gene:Capana09g001623,Gene:Capana03g002906,Gene:Capana09g000231,Gene:Capana05g000519,Gene:Capana00g001942,Gene:Capana02g002203,Gene:Capana00g000074,…
Molecular Function	GO:0004364	glutathione transferase activity	29	70	2.14488e-05	0.00218093	Gene:Capana02g002296,Gene:Capana12g000612,Gene:Capana07g002006,Gene:Capana00g004478,Gene:Capana00g004665,Gene:Capana07g002004,Gene:Capana07g002010,Gene:Capana09g001858,Gene:Capana08g001518,Gene:Capana07g002003,novel.28233,Gene:Capana05g000544,Gene:Capana09g001740,Gene:Capana10g001806,Gene:Capana06g003058,Gene:Capana09g001860,Gene:Capana07g002012,Gene:Capana05g002401,Gene:Capana09g001861,Gene:Capa…
Molecular Function	GO:0008061	chitin binding	22	47	2.15123e-05	0.00218093	novel.1649,Gene:Capana08g001237,Gene:Capana03g000774,Gene:Capana00g003222,Gene:Capana07g001653,novel.13772,Gene:Capana08g002211,Gene:Capana08g002306,Gene:Capana07g000255,Gene:Capana01g002564,Gene:Capana03g000776,Gene:Capana03g000778,Gene:Capana00g003097,Gene:Capana02g003188,novel.3970,Gene:Capana10g001144,Gene:Capana03g000780,Gene:Capana11g000694,Gene:Capana08g001236,novel.923,Gene:Capana07g00025…
Molecular Function	GO:0015926	glucosidase activity	23	50	2.00382e-05	0.00218093	Gene:Capana00g002884,Gene:Capana00g000651,Gene:Capana03g002552,Gene:Capana03g000734,Gene:Capana09g002436,Gene:Capana01g001764,Gene:Capana10g002253,Gene:Capana00g003602,Gene:Capana01g002323,Gene:Capana10g002008,Gene:Capana02g002166,Gene:Capana10g002007,Gene:Capana01g002013,Gene:Capana00g000196,Gene:Capana01g000530,Gene:Capana06g000675,Gene:Capana11g000495,Gene:Capana12g001035,Gene:Capana00g002883,…
Molecular Function	GO:0016829	lyase activity	130	476	2.10619e-05	0.00218093	Gene:Capana08g002624,Gene:Capana01g000397,Gene:Capana03g004371,Gene:Capana01g003965,Gene:Capana05g001335,Gene:Capana05g000452,Gene:Capana03g001194,novel.3954,Gene:Capana12g000171,novel.2321,Gene:Capana01g000992,Gene:Capana00g001497,Gene:Capana05g000871,Gene:Capana03g001540,Gene:Capana11g002090,novel.2320,Gene:Capana09g002200,Gene:Capana11g002156,Gene:Capana02g002621,Gene:Capana12g001843,Gene:Capa…
Molecular Function	GO:0016830	carbon-carbon lyase activity	58	180	3.60299e-05	0.00333511	Gene:Capana07g001847,Gene:Capana07g000961,Gene:Capana00g002898,Gene:Capana05g001871,Gene:Capana08g000129,Gene:Capana04g000802,Gene:Capana12g001463,Gene:Capana02g002621,Gene:Capana05g001340,novel.18953,Gene:Capana06g000742,Gene:Capana02g001814,novel.2838,novel.18597,novel.2121,Gene:Capana06g001835,Gene:Capana10g001774,Gene:Capana10g000207,Gene:Capana00g001764,Gene:Capana08g002632,Gene:Capana03g000…
Molecular Function	GO:0046527	glucosyltransferase activity	72	236	3.56278e-05	0.00333511	Gene:Capana10g001520,novel.1359,novel.376,Gene:Capana01g004005,novel.23658,Gene:Capana08g002330,Gene:Capana01g000844,Gene:Capana12g000736,Gene:Capana09g002242,Gene:Capana02g000867,Gene:Capana02g002040,Gene:Capana04g000031,Gene:Capana01g000010,Gene:Capana11g001329,Gene:Capana04g000403,Gene:Capana11g001875,novel.23655,Gene:Capana04g001037,Gene:Capana02g001405,Gene:Capana03g002250,Gene:Capana00g0027…
Molecular Function	GO:0004866	endopeptidase inhibitor activity	30	76	4.70006e-05	0.00384863	novel.3608,Gene:Capana06g000842,Gene:Capana04g000489,Gene:Capana03g001419,novel.2264,novel.22538,Gene:Capana03g001482,Gene:Capana03g001486,novel.29149,Gene:Capana03g001423,Gene:Capana03g001420,Gene:Capana03g001485,novel.18519,novel.25072,Gene:Capana10g001469,Gene:Capana01g000282,novel.19718,Gene:Capana03g001489,Gene:Capana06g000844,Gene:Capana10g002167,novel.25999,novel.25073,novel.23426,Gene:Cap…
Molecular Function	GO:0030414	peptidase inhibitor activity	30	76	4.70006e-05	0.00384863	Gene:Capana03g001486,Gene:Capana03g001482,Gene:Capana04g000489,Gene:Capana06g000842,novel.3608,novel.22538,novel.2264,Gene:Capana03g001419,Gene:Capana03g001485,Gene:Capana03g001420,novel.29149,Gene:Capana03g001423,novel.19718,Gene:Capana01g000282,Gene:Capana10g002167,Gene:Capana06g000844,Gene:Capana03g001489,novel.25072,novel.18519,Gene:Capana10g001469,Gene:Capana03g001490,Gene:Capana03g001471,Ge…
Molecular Function	GO:0061134	peptidase regulator activity	30	76	4.70006e-05	0.00384863	Gene:Capana03g001489,Gene:Capana06g000844,Gene:Capana10g002167,Gene:Capana01g000282,novel.19718,Gene:Capana10g001469,novel.18519,novel.25072,novel.5347,Gene:Capana03g001488,novel.19719,Gene:Capana03g001484,Gene:Capana03g001471,Gene:Capana03g001490,novel.23426,Gene:Capana02g001148,novel.25999,novel.25073,Gene:Capana03g001482,Gene:Capana03g001486,Gene:Capana03g001419,novel.2264,novel.22538,novel.36…
Molecular Function	GO:0061135	endopeptidase regulator activity	30	76	4.70006e-05	0.00384863	novel.29149,Gene:Capana03g001423,Gene:Capana03g001485,Gene:Capana03g001420,Gene:Capana04g000489,Gene:Capana06g000842,novel.3608,novel.22538,novel.2264,Gene:Capana03g001419,Gene:Capana03g001486,Gene:Capana03g001482,novel.25999,novel.25073,Gene:Capana02g001148,novel.23426,Gene:Capana03g001490,Gene:Capana03g001471,novel.19719,Gene:Capana03g001484,Gene:Capana03g001488,novel.5347,novel.25072,novel.185…
Molecular Function	GO:0051213	dioxygenase activity	65	212	7.0482e-05	0.00547676	novel.28094,Gene:Capana10g001356,Gene:Capana03g001812,Gene:Capana05g000482,Gene:Capana03g004484,Gene:Capana09g002174,Gene:Capana10g001357,Gene:Capana11g000380,novel.1059,Gene:Capana01g001577,Gene:Capana10g001654,Gene:Capana03g000103,Gene:Capana02g000014,Gene:Capana06g001294,Gene:Capana02g001627,Gene:Capana00g003124,Gene:Capana01g002809,Gene:Capana03g000729,Gene:Capana10g001337,Gene:Capana03g00073…
Molecular Function	GO:0090599	alpha-glucosidase activity	7	8	7.20288e-05	0.00547676	Gene:Capana10g002008,Gene:Capana11g000495,Gene:Capana03g002552,Gene:Capana09g002436,Gene:Capana10g002007,Gene:Capana01g000522,Gene:Capana01g000530
Molecular Function	GO:0004857	enzyme inhibitor activity	68	225	7.95955e-05	0.00569936	Gene:Capana05g000372,Gene:Capana01g003584,Gene:Capana03g004445,Gene:Capana00g002760,Gene:Capana10g001469,Gene:Capana03g001490,novel.19719,novel.25999,Gene:Capana03g004449,Gene:Capana06g000842,Gene:Capana03g004441,Gene:Capana03g001420,Gene:Capana02g002159,novel.29149,Gene:Capana05g002062,Gene:Capana06g000844,Gene:Capana03g001489,Gene:Capana03g000069,Gene:Capana00g004152,Gene:Capana10g000207,novel.…
Molecular Function	GO:0016765	transferase activity, transferring alkyl or aryl (other than methyl) groups	45	134	8.70462e-05	0.00589188	Gene:Capana01g003019,Gene:Capana00g002164,Gene:Capana00g002450,Gene:Capana10g001856,Gene:Capana00g002451,Gene:Capana01g003296,Gene:Capana11g001535,Gene:Capana05g002401,Gene:Capana01g001378,Gene:Capana06g003058,Gene:Capana09g001861,novel.28233,Gene:Capana07g002003,Gene:Capana00g004452,Gene:Capana05g000544,Gene:Capana09g001740,Gene:Capana07g002004,Gene:Capana01g001964,Gene:Capana07g002472,Gene:Capa…
Molecular Function	GO:0004672	protein kinase activity	339	1458	0.000167788	0.0100626	Gene:Capana03g002330,Gene:Capana02g002658,novel.18970,novel.1503,Gene:Capana00g001879,Gene:Capana02g001033,Gene:Capana01g003640,Gene:Capana07g001930,novel.2608,Gene:Capana02g001282,Gene:Capana06g001182,Gene:Capana08g000433,Gene:Capana00g002622,Gene:Capana02g002138,Gene:Capana12g000209,Gene:Capana04g001611,novel.17861,Gene:Capana05g000345,Gene:Capana05g000247,Gene:Capana04g000571,novel.1580,Gene:C…
Molecular Function	GO:0042973	glucan endo-1,3-beta-D-glucosidase activity	8	11	0.000197793	0.0112294	Gene:Capana01g002323,Gene:Capana10g002253,Gene:Capana01g001764,novel.950,Gene:Capana00g002883,Gene:Capana12g001035,Gene:Capana00g002884,Gene:Capana00g000196
Molecular Function	GO:0016762	xyloglucan:xyloglucosyl transferase activity	17	37	0.000243416	0.013288	Gene:Capana07g001548,novel.23658,novel.23662,Gene:Capana01g003313,novel.23655,Gene:Capana08g000111,novel.23659,Gene:Capana02g002921,Gene:Capana03g001555,novel.1815,novel.25806,Gene:Capana11g001329,Gene:Capana09g002242,Gene:Capana07g000059,novel.31979,Gene:Capana01g000844,novel.23661
Molecular Function	GO:0004451	isocitrate lyase activity	5	5	0.000284782	0.0137173	novel.2320,novel.2458,novel.2321,novel.90,novel.1804
Molecular Function	GO:0004564	beta-fructofuranosidase activity	5	5	0.000284782	0.0137173	Gene:Capana10g002008,Gene:Capana03g002552,Gene:Capana10g002007,Gene:Capana09g002436,Gene:Capana01g000522
Molecular Function	GO:0004575	sucrose alpha-glucosidase activity	5	5	0.000284782	0.0137173	Gene:Capana09g002436,Gene:Capana10g002007,Gene:Capana03g002552,Gene:Capana10g002008,Gene:Capana01g000522
Molecular Function	GO:0009815	1-aminocyclopropane-1-carboxylate oxidase activity	5	5	0.000284782	0.0137173	Gene:Capana02g002203,Gene:Capana12g000838,Gene:Capana00g001942,Gene:Capana00g000688,Gene:Capana09g000540
Molecular Function	GO:0000234	phosphoethanolamine N-methyltransferase activity	8	12	0.000491259	0.0205076	novel.1192,novel.1615,Gene:Capana00g000451,Gene:Capana00g004656,Gene:Capana00g000562,Gene:Capana12g001470,novel.594,novel.26244
Molecular Function	GO:0080043	quercetin 3-O-glucosyltransferase activity	40	125	0.000635582	0.0250584	Gene:Capana03g002250,Gene:Capana08g002323,Gene:Capana10g001524,Gene:Capana07g001097,Gene:Capana08g002045,Gene:Capana03g004535,Gene:Capana03g004262,Gene:Capana11g001875,Gene:Capana04g000403,Gene:Capana02g002330,novel.2839,Gene:Capana04g001037,Gene:Capana08g001043,Gene:Capana02g001405,Gene:Capana08g002046,Gene:Capana07g001095,Gene:Capana00g003081,Gene:Capana07g001096,Gene:Capana02g000858,Gene:Capan…
Molecular Function	GO:0080044	quercetin 7-O-glucosyltransferase activity	40	125	0.000635582	0.0250584	Gene:Capana04g000031,Gene:Capana12g000376,Gene:Capana03g004107,Gene:Capana03g004110,novel.20608,Gene:Capana12g000736,Gene:Capana02g002040,Gene:Capana02g000867,Gene:Capana04g001010,Gene:Capana12g000375,Gene:Capana01g004005,Gene:Capana11g000616,Gene:Capana08g002330,novel.32335,Gene:Capana10g001520,novel.376,Gene:Capana04g002271,Gene:Capana08g002046,Gene:Capana07g001096,Gene:Capana00g003081,Gene:Cap…
Molecular Function	GO:0016757	transferase activity, transferring glycosyl groups	151	607	0.0006458	0.0252277	Gene:Capana07g001384,Gene:Capana04g002845,Gene:Capana03g004107,Gene:Capana09g001212,Gene:Capana07g000353,Gene:Capana05g000070,Gene:Capana11g001934,Gene:Capana02g001649,Gene:Capana02g002355,novel.23661,novel.31979,novel.20608,Gene:Capana03g001143,novel.32335,Gene:Capana11g000616,Gene:Capana07g001548,Gene:Capana06g000987,Gene:Capana00g004279,Gene:Capana04g002271,Gene:Capana07g001096,Gene:Capana12g0…
Molecular Function	GO:0046912	transferase activity, transferring acyl groups, acyl groups converted into alkyl on transfer	14	30	0.000703196	0.0269749	Gene:Capana01g000351,Gene:Capana12g000171,novel.2321,novel.355,novel.1804,Gene:Capana12g000170,Gene:Capana07g001920,Gene:Capana00g003043,novel.2320,novel.90,novel.2458,Gene:Capana01g004441,Gene:Capana01g003224,novel.8722
Molecular Function	GO:0008509	anion transmembrane transporter activity	55	187	0.000752285	0.0283472	Gene:Capana06g000100,Gene:Capana06g001287,Gene:Capana03g003880,Gene:Capana11g000210,Gene:Capana01g001351,Gene:Capana12g002676,Gene:Capana02g003570,Gene:Capana11g001564,Gene:Capana01g001505,Gene:Capana10g001370,Gene:Capana04g002884,Gene:Capana04g001744,Gene:Capana02g003515,Gene:Capana00g000246,Gene:Capana08g002793,Gene:Capana12g001288,Gene:Capana11g002248,Gene:Capana01g002821,Gene:Capana10g001717,…
Molecular Function	GO:0004867	serine-type endopeptidase inhibitor activity	11	21	0.000786983	0.0288877	Gene:Capana03g001471,novel.5347,novel.29149,novel.25073,novel.25999,novel.23426,Gene:Capana01g000282,Gene:Capana04g000489,novel.25072,Gene:Capana10g001469,Gene:Capana03g001419
Molecular Function	GO:0016773	phosphotransferase activity, alcohol group as acceptor	366	1618	0.000801064	0.0291532	Gene:Capana02g002614,Gene:Capana07g001924,Gene:Capana05g002036,Gene:Capana08g002775,Gene:Capana03g000744,Gene:Capana08g001195,Gene:Capana02g001100,Gene:Capana06g000172,novel.22482,Gene:Capana12g002664,Gene:Capana02g002803,Gene:Capana11g002188,Gene:Capana05g001267,Gene:Capana02g002584,Gene:Capana07g001254,Gene:Capana07g001966,Gene:Capana03g000543,Gene:Capana10g000211,Gene:Capana10g002193,Gene:Capa…
Molecular Function	GO:0016758	transferase activity, transferring hexosyl groups	129	512	0.00091837	0.0321123	Gene:Capana02g000866,Gene:Capana04g000824,novel.2324,Gene:Capana04g001038,Gene:Capana00g004282,Gene:Capana10g001522,Gene:Capana02g000858,Gene:Capana00g003081,Gene:Capana10g001980,novel.1815,Gene:Capana03g004067,novel.25806,Gene:Capana04g000150,novel.28699,Gene:Capana02g001405,Gene:Capana05g000788,Gene:Capana09g001210,novel.23655,Gene:Capana04g000403,Gene:Capana06g001517,Gene:Capana11g001875,Gene:…
Molecular Function	GO:0043169	cation binding	802	3748	0.00102416	0.0348869	novel.12350,Gene:Capana00g002248,Gene:Capana10g000761,Gene:Capana06g001127,Gene:Capana03g002264,Gene:Capana07g001810,novel.4665,Gene:Capana07g000294,Gene:Capana09g000277,Gene:Capana04g002116,Gene:Capana03g000102,Gene:Capana03g001370,Gene:Capana01g004468,Gene:Capana04g001246,Gene:Capana06g001806,Gene:Capana05g001955,Gene:Capana03g000709,novel.4627,Gene:Capana02g002731,Gene:Capana01g001338,Gene:Cap…
Molecular Function	GO:0001071	nucleic acid binding transcription factor activity	159	652	0.00118949	0.0392624	Gene:Capana00g000056,Gene:Capana03g003309,Gene:Capana07g000898,Gene:Capana06g000269,Gene:Capana12g002726,Gene:Capana01g000677,novel.26899,Gene:Capana07g001787,Gene:Capana11g000350,Gene:Capana12g002103,Gene:Capana01g000661,Gene:Capana03g004499,novel.2802,Gene:Capana02g001847,Gene:Capana00g004871,Gene:Capana05g000330,Gene:Capana11g001631,Gene:Capana03g001100,Gene:Capana12g000264,Gene:Capana04g00284…
Molecular Function	GO:0003700	transcription factor activity, sequence-specific DNA binding	159	652	0.00118949	0.0392624	Gene:Capana00g004112,Gene:Capana11g001906,Gene:Capana07g002280,Gene:Capana08g000683,Gene:Capana07g001809,novel.2286,Gene:Capana10g002168,Gene:Capana12g001826,Gene:Capana03g002072,Gene:Capana03g001041,Gene:Capana04g000712,novel.2085,Gene:Capana05g001948,Gene:Capana01g003482,novel.2775,Gene:Capana10g000499,Gene:Capana09g000064,Gene:Capana07g002145,Gene:Capana02g000496,novel.13120,Gene:Capana08g0023…
Molecular Function	GO:0016717	oxidoreductase activity, acting on paired donors, with oxidation of a pair of donors resulting in the reduction of molecular oxygen to two molecules of water	12	25	0.00123972	0.0406057	novel.31782,novel.31783,novel.31779,Gene:Capana03g000452,novel.31781,novel.31775,novel.27987,novel.285,novel.31767,Gene:Capana01g001487,Gene:Capana12g000031,Gene:Capana02g001513
Molecular Function	GO:0046872	metal ion binding	797	3730	0.00125082	0.0406563	Gene:Capana04g000900,Gene:Capana01g003745,novel.1528,Gene:Capana07g000991,Gene:Capana08g002208,Gene:Capana02g003254,Gene:Capana01g001608,Gene:Capana02g001777,Gene:Capana08g001544,Gene:Capana01g004230,Gene:Capana00g003663,novel.28093,novel.23684,Gene:Capana05g001038,Gene:Capana00g001497,Gene:Capana01g003375,Gene:Capana03g001939,Gene:Capana05g000871,Gene:Capana00g000627,Gene:Capana12g000926,novel.3…
Molecular Function	GO:0004061	arylformamidase activity	4	4	0.00145804	0.0431133	Gene:Capana08g002315,Gene:Capana08g002314,Gene:Capana04g001044,Gene:Capana04g001042
Molecular Function	GO:0004161	dimethylallyltranstransferase activity	5	6	0.00143063	0.0431133	Gene:Capana00g002451,Gene:Capana01g001964,Gene:Capana00g002450,Gene:Capana03g003135,Gene:Capana05g000800
Molecular Function	GO:0004170	dUTP diphosphatase activity	4	4	0.00145804	0.0431133	novel.2585,Gene:Capana08g001331,Gene:Capana04g000376,Gene:Capana08g001565
Molecular Function	GO:0015131	oxaloacetate transmembrane transporter activity	5	6	0.00143063	0.0431133	novel.1269,novel.2002,Gene:Capana12g002676,Gene:Capana11g000781,novel.1072
