# Supplementary material for: Transcriptome analysis reveals defense-related genes and pathways against Xanthomonas campestris pv. vesicatoria in pepper (Capsicum annuum L.)
Source: PLoS One. 2021 Mar 11;16(3):e0240279. doi: 10.1371/journal.pone.0240279 (PMC7951875; doi:10.1371/journal.pone.0240279)
Supplement: S7 Table — (XLSX) [file pone.0240279.s007.xlsx]

## Sheet: S7 Table
S7 Table Significantly enriched KEGG pathway in ECW and VI037601 after infection of Xcv (Q-Value ≤ 0.05).
ECW_6H-vs-ECW_0H
Pathway Hierarchy1	Pathway Hierarchy2	KEGG Pathway	Pathway ID	Gene Number	Background number	P-Value	Q-Value	Gene IDs
Metabolism	Biosynthesis of other secondary metabolites	Phenylpropanoid biosynthesis	ko00940	47	304	2.08076e-21	1.85187e-19	Gene:Capana02g003073,Gene:Capana03g000578,Gene:Capana01g004380,Gene:Capana12g002574,Gene:Capana09g002200,Gene:Capana10g002483,novel.1178,Gene:Capana03g001838,Gene:Capana06g001083,Gene:Capana04g001246,Gene:Capana03g002206,Gene:Capana02g003075,Gene:Capana05g002095,Gene:Capana03g000357,Gene:Capana00g003499,Gene:Capana03g001837,novel.27835,Gene:Capana10g002484,Gene:Capana08g002014,Gene:Capana10g00248…
Metabolism	Amino acid metabolism	Phenylalanine metabolism	ko00360	18	88	5.19653e-11	2.31246e-09	Gene:Capana12g000452,Gene:Capana05g002560,Gene:Capana09g002199,Gene:Capana03g003724,Gene:Capana02g003074,Gene:Capana02g003075,Gene:Capana09g002190,Gene:Capana00g003499,Gene:Capana06g001083,Gene:Capana06g000272,Gene:Capana10g000476,Gene:Capana10g000085,Gene:Capana03g001732,Gene:Capana03g001733,Gene:Capana02g003073,Gene:Capana03g000578,Gene:Capana09g002200,Gene:Capana06g000273
Environmental Information Processing	Signal transduction	MAPK signaling pathway - plant	ko04016	27	273	2.56241e-08	7.60181e-07	Gene:Capana05g002062,Gene:Capana08g002306,Gene:Capana05g000255,Gene:Capana02g001280,novel.1762,Gene:Capana03g000774,Gene:Capana03g000795,novel.4197,Gene:Capana07g001653,Gene:Capana03g000595,Gene:Capana07g000596,Gene:Capana02g001279,novel.2577,Gene:Capana06g002562,novel.3044,Gene:Capana02g003359,novel.1452,novel.33052,Gene:Capana01g000138,Gene:Capana03g004524,Gene:Capana02g002478,Gene:Capana05g000…
Organismal Systems	Environmental adaptation	Plant-pathogen interaction	ko04626	34	423	7.30219e-08	1.62474e-06	Gene:Capana04g000179,Gene:Capana06g000974,Gene:Capana05g000255,novel.1762,Gene:Capana02g002584,Gene:Capana01g003597,Gene:Capana03g000795,Gene:Capana00g000433,Gene:Capana02g001279,novel.2577,Gene:Capana10g001171,Gene:Capana02g002250,Gene:Capana01g001124,Gene:Capana09g002175,Gene:Capana02g003359,Gene:Capana01g000138,Gene:Capana06g002498,Gene:Capana05g000290,Gene:Capana01g001931,Gene:Capana09g001251…
Metabolism	Biosynthesis of other secondary metabolites	Stilbenoid, diarylheptanoid and gingerol biosynthesis	ko00945	12	84	4.98957e-06	8.88143e-05	Gene:Capana02g003075,Gene:Capana02g003073,Gene:Capana10g002484,Gene:Capana10g002485,Gene:Capana08g001159,Gene:Capana10g002483,Gene:Capana06g000273,novel.1178,novel.3118,Gene:Capana03g000549,Gene:Capana06g000272,Gene:Capana02g003074
Metabolism	Carbohydrate metabolism	Amino sugar and nucleotide sugar metabolism	ko00520	19	211	1.20592e-05	0.000178878	novel.923,Gene:Capana07g001122,Gene:Capana07g000257,Gene:Capana07g001653,Gene:Capana03g000774,Gene:Capana08g002306,Gene:Capana00g003097,Gene:Capana07g000253,Gene:Capana10g000708,Gene:Capana02g002478,Gene:Capana07g000244,Gene:Capana02g002482,novel.1649,Gene:Capana07g000255,Gene:Capana07g000260,Gene:Capana00g003222,novel.33052,Gene:Capana03g002085,novel.3044
Metabolism	Metabolism of cofactors and vitamins	Ubiquinone and other terpenoid-quinone biosynthesis	ko00130	10	66	1.8115e-05	0.000201529	Gene:Capana10g000567,Gene:Capana12g000452,Gene:Capana06g001083,Gene:Capana03g001732,Gene:Capana03g001733,Gene:Capana10g000476,Gene:Capana06g000272,Gene:Capana10g000085,Gene:Capana03g000578,Gene:Capana06g000273
Metabolism	Metabolism of terpenoids and polyketides	Sesquiterpenoid and triterpenoid biosynthesis	ko00909	12	94	1.62535e-05	0.000201529	Gene:Capana12g002441,Gene:Capana00g001498,Gene:Capana02g001094,Gene:Capana02g001089,Gene:Capana07g001416,Gene:Capana12g002421,Gene:Capana12g002432,Gene:Capana00g001497,Gene:Capana02g001090,Gene:Capana12g002433,Gene:Capana12g002445,Gene:Capana12g002450
Metabolism	Metabolism of other amino acids	Glutathione metabolism	ko00480	15	148	2.51299e-05	0.000248507	Gene:Capana00g002164,Gene:Capana02g002296,Gene:Capana06g003058,novel.28232,Gene:Capana09g001764,Gene:Capana00g001895,Gene:Capana03g004566,Gene:Capana10g001806,Gene:Capana03g000768,Gene:Capana10g001792,Gene:Capana00g004665,Gene:Capana04g000125,Gene:Capana00g004478,Gene:Capana09g001762,Gene:Capana09g001740
Metabolism	Biosynthesis of other secondary metabolites	Flavonoid biosynthesis	ko00941	12	104	4.53651e-05	0.00040375	novel.3118,Gene:Capana03g000549,novel.1178,Gene:Capana02g003074,Gene:Capana06g000272,Gene:Capana08g001159,Gene:Capana02g003075,Gene:Capana10g002485,Gene:Capana02g003073,Gene:Capana10g002484,Gene:Capana06g000273,Gene:Capana10g002483
Metabolism	Amino acid metabolism	Histidine metabolism	ko00340	7	37	7.77911e-05	0.000629401	novel.2262,Gene:Capana01g003966,Gene:Capana01g003965,Gene:Capana08g000841,novel.1942,Gene:Capana01g003963,Gene:Capana00g001445
Metabolism	Amino acid metabolism	Phenylalanine, tyrosine and tryptophan biosynthesis	ko00400	9	71	0.00019657	0.00145789	Gene:Capana06g000585,Gene:Capana10g000085,Gene:Capana10g001116,Gene:Capana12g000452,Gene:Capana11g000245,Gene:Capana12g001546,Gene:Capana01g001378,Gene:Capana04g000998,Gene:Capana09g001606
Metabolism	Lipid metabolism	Biosynthesis of unsaturated fatty acids	ko01040	8	65	0.000542832	0.00371631	novel.31783,novel.27987,Gene:Capana12g000031,novel.31775,novel.31781,novel.31782,Gene:Capana09g000953,novel.31767
Metabolism	Metabolism of terpenoids and polyketides	Monoterpenoid biosynthesis	ko00902	3	11	0.00332478	0.0211361	Gene:Capana08g000874,Gene:Capana08g000875,Gene:Capana08g000876
ECW_24H-vs-ECW_0H
Pathway Hierarchy1	Pathway Hierarchy2	KEGG Pathway	Pathway ID	Gene Number	Background number	P-Value	Q-Value	Gene IDs
Metabolism	Metabolism of other amino acids	Glutathione metabolism	ko00480	60	148	1.89136e-11	2.34529e-09	Gene:Capana03g000768,Gene:Capana10g001806,Gene:Capana07g002004,Gene:Capana09g001740,novel.20553,Gene:Capana01g000225,Gene:Capana02g000950,Gene:Capana09g001858,Gene:Capana04g000971,Gene:Capana00g003106,Gene:Capana10g001792,Gene:Capana09g001861,Gene:Capana11g001535,Gene:Capana12g001176,Gene:Capana09g001761,Gene:Capana01g003296,Gene:Capana07g002011,Gene:Capana06g002525,Gene:Capana06g003058,Gene:Capa…
Metabolism	Biosynthesis of other secondary metabolites	Phenylpropanoid biosynthesis	ko00940	95	304	1.37422e-09	8.52017e-08	Gene:Capana06g001092,Gene:Capana07g000033,Gene:Capana05g001613,Gene:Capana04g001245,Gene:Capana10g000692,Gene:Capana10g002483,Gene:Capana00g002906,Gene:Capana00g003602,Gene:Capana00g004269,Gene:Capana04g002545,Gene:Capana03g001807,Gene:Capana12g002758,Gene:Capana06g000681,Gene:Capana03g003491,novel.27835,novel.3118,Gene:Capana04g001246,Gene:Capana11g000505,Gene:Capana02g002747,Gene:Capana03g00047…
Environmental Information Processing	Signal transduction	Plant hormone signal transduction	ko04075	114	407	3.62707e-08	1.49919e-06	Gene:Capana02g003135,Gene:Capana09g000144,Gene:Capana03g000117,Gene:Capana03g003663,Gene:Capana01g000511,Gene:Capana08g002192,Gene:Capana07g000238,Gene:Capana03g004455,Gene:Capana03g000244,Gene:Capana03g000749,Gene:Capana03g000310,novel.14719,Gene:Capana06g002186,Gene:Capana07g001662,novel.25800,Gene:Capana03g004532,novel.29441,Gene:Capana05g001797,Gene:Capana10g001858,Gene:Capana11g001454,Gene:C…
Metabolism	Overview	Biosynthesis of amino acids	ko01230	94	349	3.60766e-06	0.000111838	novel.8722,Gene:Capana00g004197,Gene:Capana04g000864,novel.2672,Gene:Capana08g000096,Gene:Capana01g002077,Gene:Capana02g001266,Gene:Capana05g000208,Gene:Capana02g002958,Gene:Capana04g002823,novel.9211,Gene:Capana12g000510,Gene:Capana00g001096,Gene:Capana12g002405,Gene:Capana12g000452,Gene:Capana02g002204,Gene:Capana12g000458,Gene:Capana10g001955,Gene:Capana04g000998,Gene:Capana00g001461,Gene:Capa…
Metabolism	Amino acid metabolism	Phenylalanine metabolism	ko00360	33	88	4.8784e-06	0.000120984	Gene:Capana09g002200,Gene:Capana07g000029,Gene:Capana11g000468,Gene:Capana07g001814,Gene:Capana06g000273,Gene:Capana10g000476,Gene:Capana03g001733,Gene:Capana03g000578,Gene:Capana03g003724,Gene:Capana11g000467,Gene:Capana06g000272,Gene:Capana03g001732,Gene:Capana10g001589,Gene:Capana11g000465,Gene:Capana11g000470,Gene:Capana05g002560,Gene:Capana09g002199,Gene:Capana09g002190,Gene:Capana06g001083,…
Metabolism	Carbohydrate metabolism	Citrate cycle (TCA cycle)	ko00020	33	89	6.47762e-06	0.000128983	Gene:Capana07g001441,Gene:Capana07g000051,Gene:Capana02g002466,Gene:Capana05g002177,Gene:Capana12g000171,Gene:Capana01g003224,Gene:Capana06g002151,Gene:Capana00g000406,Gene:Capana04g000802,Gene:Capana01g001084,Gene:Capana07g001429,novel.32848,Gene:Capana07g002304,Gene:Capana01g003198,Gene:Capana03g001651,Gene:Capana05g000400,Gene:Capana02g003587,Gene:Capana00g004197,Gene:Capana12g000185,novel.872…
Metabolism	Metabolism of terpenoids and polyketides	Zeatin biosynthesis	ko00908	37	105	7.28128e-06	0.000128983	Gene:Capana06g001526,novel.2994,Gene:Capana01g004181,Gene:Capana01g004182,novel.29824,Gene:Capana12g000066,Gene:Capana05g000788,Gene:Capana08g000391,Gene:Capana05g000071,Gene:Capana00g004278,Gene:Capana00g003808,novel.217,Gene:Capana00g004282,novel.138,novel.29828,Gene:Capana04g000824,novel.18199,Gene:Capana10g002240,Gene:Capana10g002238,Gene:Capana01g000129,novel.29745,novel.2741,novel.708,Gene:…
Metabolism	Overview	Carbon metabolism	ko01200	108	427	1.55015e-05	0.000240273	Gene:Capana02g002452,Gene:Capana08g002624,novel.11671,Gene:Capana06g000144,Gene:Capana00g001764,Gene:Capana09g002305,novel.1812,Gene:Capana02g001342,novel.90,novel.2026,novel.2431,Gene:Capana00g003043,Gene:Capana02g003587,novel.1804,Gene:Capana01g000135,Gene:Capana05g000237,Gene:Capana07g001845,Gene:Capana10g001751,novel.3954,novel.1508,Gene:Capana12g002822,Gene:Capana04g000980,Gene:Capana07g0019…
Environmental Information Processing	Signal transduction	MAPK signaling pathway - plant	ko04016	74	273	3.00463e-05	0.000413971	Gene:Capana05g002062,Gene:Capana09g001847,Gene:Capana03g001606,Gene:Capana08g001513,Gene:Capana04g000306,Gene:Capana07g000596,Gene:Capana02g002737,novel.2012,Gene:Capana05g000255,Gene:Capana10g000647,Gene:Capana06g001086,Gene:Capana06g001506,Gene:Capana01g001931,Gene:Capana03g000051,Gene:Capana05g001701,Gene:Capana06g000679,Gene:Capana03g000795,Gene:Capana03g004531,Gene:Capana08g002192,Gene:Capan…
Metabolism	Amino acid metabolism	Cysteine and methionine metabolism	ko00270	46	156	0.000113053	0.00140186	Gene:Capana09g000540,Gene:Capana00g003838,Gene:Capana11g001585,Gene:Capana01g000175,Gene:Capana08g001413,Gene:Capana08g001414,Gene:Capana08g001327,Gene:Capana07g002359,Gene:Capana07g001814,Gene:Capana04g001550,Gene:Capana08g000942,Gene:Capana09g000219,Gene:Capana00g001942,Gene:Capana12g000838,Gene:Capana08g002675,Gene:Capana10g001273,novel.1517,Gene:Capana04g000751,Gene:Capana00g000688,Gene:Capan…
Metabolism	Metabolism of terpenoids and polyketides	Terpenoid backbone biosynthesis	ko00900	29	88	0.000262423	0.00295823	Gene:Capana02g000060,Gene:Capana00g004199,Gene:Capana00g002450,Gene:Capana04g002482,Gene:Capana09g002331,Gene:Capana11g000087,Gene:Capana06g001632,Gene:Capana05g000154,Gene:Capana12g002714,novel.390,Gene:Capana12g002230,Gene:Capana02g000059,Gene:Capana07g001146,Gene:Capana05g002500,Gene:Capana10g000194,Gene:Capana05g000800,Gene:Capana04g000330,Gene:Capana08g002507,Gene:Capana01g004441,Gene:Capana…
Metabolism	Amino acid metabolism	Phenylalanine, tyrosine and tryptophan biosynthesis	ko00400	24	71	0.000569011	0.00511346	Gene:Capana02g002204,Gene:Capana12g000452,Gene:Capana06g000585,novel.32430,Gene:Capana10g001116,Gene:Capana10g000085,Gene:Capana11g000245,Gene:Capana09g001606,Gene:Capana02g001266,Gene:Capana08g001395,Gene:Capana01g001378,Gene:Capana01g003114,Gene:Capana12g000458,Gene:Capana03g001143,Gene:Capana07g001814,Gene:Capana04g000998,Gene:Capana10g000588,Gene:Capana12g001792,Gene:Capana02g003708,novel.189…
Metabolism	Biosynthesis of other secondary metabolites	Flavonoid biosynthesis	ko00941	32	104	0.000522497	0.00511346	Gene:Capana06g000273,novel.1178,novel.1014,Gene:Capana09g000119,Gene:Capana08g002074,Gene:Capana08g001159,Gene:Capana03g000549,Gene:Capana09g000620,Gene:Capana06g000272,Gene:Capana08g000145,Gene:Capana00g002736,novel.15580,Gene:Capana11g000505,novel.1161,Gene:Capana12g000350,Gene:Capana10g002482,Gene:Capana02g003073,Gene:Capana11g000188,Gene:Capana02g003075,Gene:Capana09g002174,Gene:Capana00g0044…
Metabolism	Lipid metabolism	Glycerolipid metabolism	ko00561	30	96	0.000577327	0.00511346	Gene:Capana10g002068,novel.21034,Gene:Capana08g000316,Gene:Capana02g002642,Gene:Capana07g000353,Gene:Capana02g002646,Gene:Capana09g000045,Gene:Capana02g001389,Gene:Capana05g000672,Gene:Capana12g002911,Gene:Capana05g000335,Gene:Capana02g001074,Gene:Capana04g000536,Gene:Capana03g001594,Gene:Capana04g000431,Gene:Capana03g001574,Gene:Capana07g001962,Gene:Capana11g002307,Gene:Capana00g003302,Gene:Capa…
Metabolism	Amino acid metabolism	Tryptophan metabolism	ko00380	24	72	0.000715458	0.00591445	Gene:Capana03g001194,novel.13643,Gene:Capana11g000467,novel.32848,Gene:Capana03g001253,Gene:Capana05g000154,Gene:Capana03g003547,Gene:Capana02g001810,Gene:Capana03g001289,Gene:Capana03g001254,Gene:Capana02g002452,Gene:Capana02g002646,Gene:Capana02g002642,Gene:Capana11g000468,Gene:Capana11g000470,Gene:Capana11g000465,Gene:Capana07g001146,Gene:Capana11g001333,Gene:Capana11g001334,Gene:Capana06g0029…
Metabolism	Lipid metabolism	Synthesis and degradation of ketone bodies	ko00072	7	12	0.00161885	0.0125461	Gene:Capana07g001146,Gene:Capana05g000154,novel.355,Gene:Capana00g001353,Gene:Capana01g004441,Gene:Capana01g000351,novel.1888
Metabolism	Carbohydrate metabolism	Starch and sucrose metabolism	ko00500	55	219	0.00209119	0.0152534	Gene:Capana05g000519,Gene:Capana00g003596,Gene:Capana07g002307,Gene:Capana07g000730,Gene:Capana08g000348,Gene:Capana00g002932,Gene:Capana06g001686,Gene:Capana11g001904,Gene:Capana10g002008,Gene:Capana03g000156,Gene:Capana00g000651,novel.11581,Gene:Capana01g001847,Gene:Capana09g001212,Gene:Capana05g000527,Gene:Capana09g002436,Gene:Capana04g001643,Gene:Capana00g003944,novel.14809,Gene:Capana11g0004…
Metabolism	Lipid metabolism	Biosynthesis of unsaturated fatty acids	ko01040	21	65	0.00232866	0.0160419	novel.27987,Gene:Capana12g001573,Gene:Capana06g000998,novel.31779,novel.31782,novel.739,Gene:Capana09g000953,Gene:Capana01g001487,Gene:Capana03g004369,Gene:Capana10g001620,Gene:Capana12g002087,novel.31783,Gene:Capana06g001001,Gene:Capana12g002131,novel.31773,novel.31775,novel.285,Gene:Capana12g000031,novel.31781,novel.31767,Gene:Capana01g000588
Metabolism	Amino acid metabolism	Arginine and proline metabolism	ko00330	26	87	0.00263991	0.0169647	Gene:Capana03g001542,Gene:Capana02g000940,Gene:Capana01g001376,Gene:Capana11g000470,Gene:Capana11g000465,Gene:Capana11g001334,Gene:Capana08g000160,novel.944,Gene:Capana11g001333,Gene:Capana00g002898,Gene:Capana04g000125,Gene:Capana06g001007,Gene:Capana00g002899,Gene:Capana07g001125,Gene:Capana07g001814,Gene:Capana01g002660,Gene:Capana05g001374,novel.3518,Gene:Capana00g003838,Gene:Capana11g000467,…
Metabolism	Biosynthesis of other secondary metabolites	Anthocyanin biosynthesis	ko00942	8	16	0.00273623	0.0169647	Gene:Capana12g002364,Gene:Capana12g002366,Gene:Capana12g002363,Gene:Capana12g002362,Gene:Capana12g002365,Gene:Capana12g002287,Gene:Capana10g001980,Gene:Capana03g004110
Metabolism	Lipid metabolism	Fatty acid degradation	ko00071	24	79	0.00298229	0.0176097	Gene:Capana01g000005,Gene:Capana12g001573,Gene:Capana02g002646,Gene:Capana02g002642,Gene:Capana03g004100,Gene:Capana09g000953,Gene:Capana05g000154,Gene:Capana08g001080,Gene:Capana03g004369,Gene:Capana11g000013,Gene:Capana10g001620,Gene:Capana08g000853,Gene:Capana00g003392,Gene:Capana01g002806,Gene:Capana06g000848,Gene:Capana07g001167,Gene:Capana04g000980,Gene:Capana11g001333,Gene:Capana09g000293,…
Metabolism	Biosynthesis of other secondary metabolites	Stilbenoid, diarylheptanoid and gingerol biosynthesis	ko00945	25	84	0.00335454	0.0189074	Gene:Capana02g003073,novel.1178,Gene:Capana10g002482,novel.1161,Gene:Capana06g000273,Gene:Capana11g000505,Gene:Capana00g004448,Gene:Capana09g000119,Gene:Capana02g003075,novel.1014,Gene:Capana11g000188,Gene:Capana09g000620,Gene:Capana08g001159,Gene:Capana02g003074,Gene:Capana03g000549,Gene:Capana10g002483,Gene:Capana07g000164,Gene:Capana08g002074,Gene:Capana06g001092,Gene:Capana07g000033,novel.311…
Metabolism	Energy metabolism	Sulfur metabolism	ko00920	17	52	0.0051138	0.0275701	Gene:Capana08g001794,Gene:Capana00g001461,Gene:Capana02g002207,Gene:Capana07g002359,Gene:Capana08g001327,Gene:Capana02g002065,novel.1812,Gene:Capana11g002199,Gene:Capana09g000219,Gene:Capana08g000942,novel.9211,novel.1517,novel.3954,Gene:Capana02g002971,Gene:Capana02g002465,Gene:Capana02g000833,Gene:Capana04g002869
Metabolism	Carbohydrate metabolism	Glyoxylate and dicarboxylate metabolism	ko00630	37	143	0.00621743	0.0308384	Gene:Capana02g001195,novel.2321,Gene:Capana07g001441,novel.2592,novel.12661,Gene:Capana02g003489,novel.2826,Gene:Capana07g001146,novel.464,novel.1248,Gene:Capana05g001871,Gene:Capana01g003224,Gene:Capana00g000223,Gene:Capana05g000154,Gene:Capana05g000857,novel.2320,Gene:Capana03g001129,Gene:Capana08g000164,novel.2827,Gene:Capana02g002784,Gene:Capana07g001429,Gene:Capana00g004197,Gene:Capana12g000…
Metabolism	Metabolism of cofactors and vitamins	Porphyrin and chlorophyll metabolism	ko00860	21	70	0.00618424	0.0308384	Gene:Capana07g002472,Gene:Capana11g000179,Gene:Capana10g000065,Gene:Capana03g001333,Gene:Capana10g000395,Gene:Capana10g000740,Gene:Capana08g002151,Gene:Capana06g001723,Gene:Capana03g001893,Gene:Capana10g000394,Gene:Capana08g000413,Gene:Capana00g004560,Gene:Capana03g000633,Gene:Capana03g001334,novel.1309,Gene:Capana06g001887,novel.1505,Gene:Capana00g004413,novel.22255,Gene:Capana04g000804,Gene:Cap…
Metabolism	Amino acid metabolism	Histidine metabolism	ko00340	13	37	0.006984	0.0321716	Gene:Capana11g001334,Gene:Capana01g003966,Gene:Capana11g001333,Gene:Capana08g001868,novel.1942,Gene:Capana01g003963,Gene:Capana08g000841,Gene:Capana02g002642,Gene:Capana02g002646,Gene:Capana01g003965,Gene:Capana10g001774,novel.2262,Gene:Capana00g001445
Metabolism	Overview	Fatty acid metabolism	ko01212	37	144	0.0070051	0.0321716	novel.31781,Gene:Capana09g000293,Gene:Capana07g001167,Gene:Capana01g000588,Gene:Capana01g002806,Gene:Capana00g003392,Gene:Capana06g001001,novel.285,novel.23245,novel.31775,novel.30461,novel.31782,Gene:Capana01g000110,novel.27987,Gene:Capana03g004369,Gene:Capana08g000902,Gene:Capana08g001080,Gene:Capana03g004100,Gene:Capana09g000953,Gene:Capana12g000031,novel.31767,Gene:Capana03g003690,Gene:Capana…
Metabolism	Lipid metabolism	alpha-Linolenic acid metabolism	ko00592	24	85	0.00821632	0.0363865	Gene:Capana07g000375,Gene:Capana03g003513,Gene:Capana05g002342,Gene:Capana10g001620,Gene:Capana08g000853,Gene:Capana01g001578,Gene:Capana11g000038,Gene:Capana02g003472,Gene:Capana02g003468,Gene:Capana12g001573,Gene:Capana02g003471,Gene:Capana09g000953,Gene:Capana03g000103,Gene:Capana03g004369,Gene:Capana02g003467,Gene:Capana10g000295,Gene:Capana09g000293,Gene:Capana08g002494,Gene:Capana08g002493,…
Metabolism	Carbohydrate metabolism	Amino sugar and nucleotide sugar metabolism	ko00520	50	211	0.0106	0.0453243	Gene:Capana03g000846,novel.1649,Gene:Capana02g000064,Gene:Capana07g000259,Gene:Capana04g002217,novel.3970,Gene:Capana00g003785,Gene:Capana02g000534,Gene:Capana10g001802,Gene:Capana09g000073,Gene:Capana08g002306,Gene:Capana12g001742,Gene:Capana07g000253,novel.14809,Gene:Capana03g003674,Gene:Capana03g002085,Gene:Capana07g001181,Gene:Capana00g003097,Gene:Capana00g003222,Gene:Capana10g000708,Gene:Cap…
Metabolism	Carbohydrate metabolism	Butanoate metabolism	ko00650	12	35	0.0116178	0.0480203	Gene:Capana03g001534,Gene:Capana08g000129,Gene:Capana05g000154,Gene:Capana07g002173,Gene:Capana00g003786,Gene:Capana09g000427,novel.355,Gene:Capana00g001353,Gene:Capana01g000351,Gene:Capana07g001146,novel.1888,Gene:Capana01g004441
VI037601_6H-vs-VI037601_0H
Pathway Hierarchy1	Pathway Hierarchy2	KEGG Pathway	Pathway ID	Gene Number	Background number	P-Value	Q-Value	Gene IDs
Metabolism	Biosynthesis of other secondary metabolites	Phenylpropanoid biosynthesis	ko00940	57	304	1.64389e-12	1.82472e-10	Gene:Capana12g002574,Gene:Capana02g002990,Gene:Capana09g002200,Gene:Capana04g001246,Gene:Capana03g000357,Gene:Capana10g000476,Gene:Capana06g000272,Gene:Capana03g001834,Gene:Capana00g004268,Gene:Capana03g001732,Gene:Capana05g002178,Gene:Capana03g001837,Gene:Capana03g000578,Gene:Capana06g001083,Gene:Capana02g003075,Gene:Capana10g002483,Gene:Capana02g000568,Gene:Capana09g000120,Gene:Capana09g002190,…
Metabolism	Metabolism of other amino acids	Glutathione metabolism	ko00480	32	148	3.63155e-09	1.34367e-07	Gene:Capana00g002164,Gene:Capana08g001520,novel.3518,Gene:Capana01g003296,Gene:Capana02g003611,Gene:Capana00g001895,Gene:Capana09g001861,Gene:Capana06g003058,Gene:Capana09g001860,Gene:Capana10g001806,Gene:Capana10g001792,Gene:Capana09g001740,Gene:Capana09g001859,Gene:Capana02g000950,Gene:Capana03g000768,Gene:Capana03g004566,Gene:Capana01g002551,Gene:Capana00g004478,novel.28232,Gene:Capana04g00012…
Organismal Systems	Environmental adaptation	Plant-pathogen interaction	ko04626	63	423	2.64918e-09	1.34367e-07	Gene:Capana00g003138,Gene:Capana00g003134,Gene:Capana00g003837,Gene:Capana06g001506,Gene:Capana02g001280,Gene:Capana05g000028,Gene:Capana00g000433,Gene:Capana09g001938,novel.1452,Gene:Capana06g002498,novel.20506,Gene:Capana06g000974,Gene:Capana02g001713,Gene:Capana11g000407,Gene:Capana02g002250,Gene:Capana02g001279,novel.9595,Gene:Capana05g000251,Gene:Capana11g000436,Gene:Capana01g000646,Gene:Cap…
Environmental Information Processing	Signal transduction	MAPK signaling pathway - plant	ko04016	46	273	8.52362e-09	2.3653e-07	Gene:Capana03g000779,Gene:Capana05g000251,Gene:Capana02g002477,Gene:Capana02g001279,novel.14719,Gene:Capana03g003309,Gene:Capana08g002002,Gene:Capana03g000595,Gene:Capana01g000646,Gene:Capana02g001715,Gene:Capana08g001958,Gene:Capana10g000754,novel.1762,Gene:Capana05g000290,Gene:Capana03g004532,Gene:Capana06g001506,Gene:Capana02g001280,Gene:Capana09g001938,novel.1452,Gene:Capana07g001653,Gene:Cap…
Metabolism	Carbohydrate metabolism	Amino sugar and nucleotide sugar metabolism	ko00520	36	211	2.57769e-07	5.72248e-06	Gene:Capana09g000101,Gene:Capana02g003305,Gene:Capana03g002430,Gene:Capana02g001335,Gene:Capana07g000260,Gene:Capana01g000377,Gene:Capana02g002477,Gene:Capana03g000779,Gene:Capana12g001742,Gene:Capana02g003313,Gene:Capana03g002428,Gene:Capana07g000258,Gene:Capana07g001653,Gene:Capana01g002636,Gene:Capana07g001122,novel.9452,Gene:Capana00g003222,Gene:Capana03g000778,Gene:Capana07g000252,Gene:Capan…
Metabolism	Amino acid metabolism	Phenylalanine metabolism	ko00360	19	88	5.48872e-06	0.000101541	Gene:Capana03g001732,Gene:Capana00g003499,Gene:Capana02g003073,Gene:Capana06g001083,Gene:Capana02g003074,Gene:Capana03g000578,Gene:Capana03g003724,Gene:Capana02g003075,Gene:Capana12g000452,Gene:Capana09g002199,Gene:Capana09g002200,Gene:Capana06g000273,Gene:Capana05g002560,Gene:Capana06g000272,Gene:Capana10g000476,Gene:Capana07g000029,Gene:Capana12g001792,Gene:Capana03g001733,Gene:Capana09g002190
Metabolism	Metabolism of terpenoids and polyketides	Sesquiterpenoid and triterpenoid biosynthesis	ko00909	18	94	5.34878e-05	0.000848163	Gene:Capana01g001748,Gene:Capana02g001090,Gene:Capana12g002450,Gene:Capana00g001498,Gene:Capana07g001416,Gene:Capana00g001496,Gene:Capana03g001544,Gene:Capana00g001497,Gene:Capana02g001089,Gene:Capana02g001094,Gene:Capana12g002420,Gene:Capana12g002421,Gene:Capana12g002445,Gene:Capana12g002433,Gene:Capana12g002424,Gene:Capana12g002441,Gene:Capana12g002432,Gene:Capana12g002430
Metabolism	Lipid metabolism	Biosynthesis of unsaturated fatty acids	ko01040	14	65	9.52135e-05	0.00132109	novel.31775,Gene:Capana11g001109,Gene:Capana01g001487,novel.31767,Gene:Capana09g000953,Gene:Capana06g001001,novel.31779,novel.31781,novel.31783,Gene:Capana10g000324,Gene:Capana12g000031,novel.31782,novel.27987,novel.285
Metabolism	Biosynthesis of other secondary metabolites	Stilbenoid, diarylheptanoid and gingerol biosynthesis	ko00945	16	84	0.000146273	0.00180404	Gene:Capana02g003073,Gene:Capana02g003074,Gene:Capana09g000120,Gene:Capana02g003075,Gene:Capana10g002483,Gene:Capana10g002485,Gene:Capana06g000273,Gene:Capana09g000119,Gene:Capana06g000272,Gene:Capana03g000549,Gene:Capana08g002074,Gene:Capana10g002484,Gene:Capana12g000830,Gene:Capana06g001092,Gene:Capana08g001159,Gene:Capana08g002071
Metabolism	Metabolism of terpenoids and polyketides	Terpenoid backbone biosynthesis	ko00900	16	88	0.000256694	0.00284931	novel.355,Gene:Capana08g001428,Gene:Capana10g000194,Gene:Capana06g001632,Gene:Capana02g002449,Gene:Capana10g002239,Gene:Capana02g000060,Gene:Capana07g001146,Gene:Capana12g002230,Gene:Capana02g000059,Gene:Capana01g004441,Gene:Capana02g002404,novel.390,Gene:Capana06g001499,Gene:Capana01g000351,Gene:Capana01g001964
Metabolism	Biosynthesis of other secondary metabolites	Flavonoid biosynthesis	ko00941	17	104	0.000612476	0.00618044	Gene:Capana10g002485,Gene:Capana06g000273,Gene:Capana09g000119,Gene:Capana06g000272,Gene:Capana02g003073,Gene:Capana02g003074,Gene:Capana02g003075,Gene:Capana09g000120,Gene:Capana10g002483,Gene:Capana12g000351,Gene:Capana08g001159,Gene:Capana08g002071,Gene:Capana03g000549,Gene:Capana08g002074,Gene:Capana10g002484,Gene:Capana12g000830,Gene:Capana06g001092
Metabolism	Amino acid metabolism	Phenylalanine, tyrosine and tryptophan biosynthesis	ko00400	13	71	0.000884954	0.00818582	Gene:Capana01g001378,Gene:Capana06g000585,Gene:Capana12g000452,Gene:Capana04g000998,Gene:Capana02g003333,Gene:Capana01g003114,Gene:Capana12g001546,Gene:Capana11g000245,novel.22574,Gene:Capana12g001792,Gene:Capana00g001596,Gene:Capana10g001116,Gene:Capana09g001606
Metabolism	Metabolism of cofactors and vitamins	Ubiquinone and other terpenoid-quinone biosynthesis	ko00130	12	66	0.00147011	0.0125525	Gene:Capana10g000567,Gene:Capana05g001051,Gene:Capana06g000272,Gene:Capana10g000476,Gene:Capana12g000452,Gene:Capana06g000273,Gene:Capana06g001083,Gene:Capana03g000578,Gene:Capana03g001733,Gene:Capana03g001732,Gene:Capana02g002102,Gene:Capana07g000029
Metabolism	Overview	Fatty acid metabolism	ko01212	19	144	0.00405634	0.032161	novel.285,novel.27987,novel.31781,Gene:Capana00g003392,Gene:Capana07g001167,Gene:Capana08g000853,Gene:Capana09g000293,Gene:Capana12g000031,novel.31782,novel.31783,Gene:Capana10g000324,Gene:Capana06g001001,novel.31779,novel.31767,Gene:Capana09g000953,Gene:Capana01g001487,Gene:Capana11g001109,Gene:Capana07g001146,novel.31775
Metabolism	Metabolism of terpenoids and polyketides	Monoterpenoid biosynthesis	ko00902	4	11	0.00475605	0.0351947	Gene:Capana08g000875,Gene:Capana08g000876,Gene:Capana08g000874,Gene:Capana08g000878
Metabolism	Lipid metabolism	Synthesis and degradation of ketone bodies	ko00072	4	12	0.00675415	0.0468569	Gene:Capana01g000351,Gene:Capana07g001146,Gene:Capana01g004441,novel.355
VI037601_24H-vs-VI037601_0H
Pathway Hierarchy1	Pathway Hierarchy2	KEGG Pathway	Pathway ID	Gene Number	Background number	P-Value	Q-Value	Gene IDs
Metabolism	Biosynthesis of other secondary metabolites	Phenylpropanoid biosynthesis	ko00940	99	304	8.82096e-13	1.08498e-10	Gene:Capana08g001159,Gene:Capana03g001807,Gene:Capana06g001092,Gene:Capana03g000271,Gene:Capana08g002014,Gene:Capana12g002654,Gene:Capana06g000273,Gene:Capana09g000119,Gene:Capana06g000286,Gene:Capana09g002199,Gene:Capana12g000370,Gene:Capana10g002484,Gene:Capana00g005039,Gene:Capana00g003499,Gene:Capana09g000318,Gene:Capana05g002560,Gene:Capana01g002013,Gene:Capana03g000357,Gene:Capana05g001613,…
Metabolism	Metabolism of other amino acids	Glutathione metabolism	ko00480	54	148	1.49952e-09	9.22202e-08	Gene:Capana07g002012,Gene:Capana04g000125,Gene:Capana00g003838,Gene:Capana00g004665,Gene:Capana08g001414,Gene:Capana03g004566,Gene:Capana09g001861,Gene:Capana06g002525,Gene:Capana12g000612,novel.3518,Gene:Capana07g002003,Gene:Capana06g002561,novel.20010,Gene:Capana12g002822,Gene:Capana03g001542,Gene:Capana10g001792,Gene:Capana08g001413,Gene:Capana00g001895,Gene:Capana08g000304,Gene:Capana07g00200…
Metabolism	Amino acid metabolism	Phenylalanine metabolism	ko00360	33	88	1.08989e-06	4.46854e-05	Gene:Capana07g001814,Gene:Capana03g000578,Gene:Capana09g002199,Gene:Capana00g003499,Gene:Capana11g000468,Gene:Capana12g000452,Gene:Capana10g001589,Gene:Capana05g002560,Gene:Capana07g000491,Gene:Capana07g000029,Gene:Capana08g002686,Gene:Capana11g000130,Gene:Capana06g000273,Gene:Capana06g000272,Gene:Capana03g003724,Gene:Capana09g002190,Gene:Capana02g003073,Gene:Capana10g000085,Gene:Capana03g001732,…
Metabolism	Carbohydrate metabolism	Starch and sucrose metabolism	ko00500	63	219	1.79315e-06	5.51394e-05	Gene:Capana03g002428,Gene:Capana11g001564,Gene:Capana01g000522,Gene:Capana06g001686,Gene:Capana03g002552,novel.11582,Gene:Capana00g000651,Gene:Capana00g002932,Gene:Capana05g000527,novel.10797,Gene:Capana06g001474,Gene:Capana03g003618,Gene:Capana04g001454,Gene:Capana03g004414,Gene:Capana01g001057,novel.28699,Gene:Capana10g002007,Gene:Capana03g004067,Gene:Capana02g002166,Gene:Capana09g001212,Gene:C…
Environmental Information Processing	Signal transduction	Plant hormone signal transduction	ko04075	99	407	1.20427e-05	0.00029625	Gene:Capana00g005021,novel.26194,Gene:Capana07g000391,Gene:Capana03g003439,Gene:Capana02g002054,Gene:Capana03g000749,Gene:Capana05g000206,novel.28149,Gene:Capana08g002648,Gene:Capana09g001771,Gene:Capana09g000064,Gene:Capana04g000259,novel.12760,Gene:Capana06g003043,Gene:Capana03g004532,Gene:Capana06g002018,Gene:Capana08g002192,novel.29671,Gene:Capana03g000310,Gene:Capana05g000330,Gene:Capana03g0…
Metabolism	Carbohydrate metabolism	Amino sugar and nucleotide sugar metabolism	ko00520	58	211	2.04464e-05	0.000419152	Gene:Capana07g000258,Gene:Capana03g002430,Gene:Capana07g001653,novel.1649,Gene:Capana08g002306,novel.14809,Gene:Capana00g002320,novel.3970,Gene:Capana03g002503,Gene:Capana00g003097,Gene:Capana04g000900,Gene:Capana02g002479,Gene:Capana10g001144,Gene:Capana03g001459,Gene:Capana07g000244,Gene:Capana03g003630,novel.33052,Gene:Capana09g002402,Gene:Capana06g000734,Gene:Capana03g000776,Gene:Capana03g000…
Metabolism	Metabolism of terpenoids and polyketides	Sesquiterpenoid and triterpenoid biosynthesis	ko00909	31	94	4.52963e-05	0.00079592	Gene:Capana01g001608,Gene:Capana11g002090,Gene:Capana09g000404,Gene:Capana08g001670,Gene:Capana02g001090,Gene:Capana12g002421,novel.497,Gene:Capana12g000699,Gene:Capana09g000407,Gene:Capana12g002420,Gene:Capana12g002424,Gene:Capana02g001094,Gene:Capana07g000336,Gene:Capana00g001496,Gene:Capana08g002186,Gene:Capana01g001748,Gene:Capana01g000668,Gene:Capana09g000409,Gene:Capana12g002441,Gene:Capana…
Metabolism	Amino acid metabolism	Cysteine and methionine metabolism	ko00270	43	156	0.000213413	0.00328123	novel.1517,novel.770,Gene:Capana00g000688,Gene:Capana07g002178,novel.1812,Gene:Capana08g001413,Gene:Capana08g002297,Gene:Capana12g000838,Gene:Capana00g001942,Gene:Capana04g000012,Gene:Capana07g001711,Gene:Capana03g003782,Gene:Capana12g000017,Gene:Capana08g001414,Gene:Capana09g000219,Gene:Capana10g000085,Gene:Capana00g003838,Gene:Capana08g000980,Gene:Capana02g000833,Gene:Capana01g000175,Gene:Capan…
Metabolism	Amino acid metabolism	Tryptophan metabolism	ko00380	24	72	0.000263303	0.00359847	Gene:Capana11g001334,Gene:Capana06g002980,Gene:Capana02g001810,Gene:Capana03g001283,Gene:Capana02g002452,Gene:Capana05g000407,Gene:Capana11g000470,Gene:Capana03g001453,Gene:Capana12g000220,Gene:Capana07g001146,Gene:Capana11g000467,Gene:Capana03g003547,Gene:Capana03g001253,Gene:Capana11g001333,Gene:Capana03g001254,Gene:Capana11g000468,Gene:Capana03g001280,Gene:Capana05g000400,novel.13643,Gene:Capa…
Metabolism	Biosynthesis of other secondary metabolites	Flavonoid biosynthesis	ko00941	31	104	0.000361559	0.00444718	Gene:Capana12g000370,novel.29528,Gene:Capana12g000371,Gene:Capana02g003073,Gene:Capana08g002074,Gene:Capana10g002482,Gene:Capana10g002484,Gene:Capana03g000892,Gene:Capana00g002736,Gene:Capana09g000620,Gene:Capana09g000120,Gene:Capana10g002485,Gene:Capana12g000350,Gene:Capana02g003074,novel.15580,Gene:Capana02g003075,Gene:Capana00g004448,Gene:Capana04g002388,Gene:Capana06g001092,Gene:Capana10g0024…
Metabolism	Amino acid metabolism	Phenylalanine, tyrosine and tryptophan biosynthesis	ko00400	23	71	0.000556768	0.00570687	Gene:Capana05g001340,Gene:Capana02g003708,Gene:Capana03g001143,novel.18953,Gene:Capana08g001395,Gene:Capana01g001378,Gene:Capana00g001596,Gene:Capana07g001711,Gene:Capana10g001116,Gene:Capana11g000245,Gene:Capana12g001792,novel.22574,novel.32430,Gene:Capana12g001546,Gene:Capana10g000085,Gene:Capana07g001814,Gene:Capana02g003333,Gene:Capana06g000585,Gene:Capana04g000998,Gene:Capana12g000458,Gene:C…
Metabolism	Metabolism of terpenoids and polyketides	Terpenoid backbone biosynthesis	ko00900	27	88	0.000511725	0.00570687	Gene:Capana12g000699,Gene:Capana01g000351,Gene:Capana00g004452,Gene:Capana06g001632,Gene:Capana02g002404,Gene:Capana00g003791,Gene:Capana07g001146,Gene:Capana10g000194,novel.390,Gene:Capana02g000059,Gene:Capana11g000087,Gene:Capana06g001499,Gene:Capana08g001428,Gene:Capana04g000330,Gene:Capana01g001964,Gene:Capana00g002450,Gene:Capana05g000800,Gene:Capana03g000791,Gene:Capana12g001213,Gene:Capana…
Environmental Information Processing	Signal transduction	MAPK signaling pathway - plant	ko04016	65	273	0.000662119	0.00626466	Gene:Capana00g002804,Gene:Capana05g000206,novel.4197,Gene:Capana01g000222,Gene:Capana03g000779,novel.18686,Gene:Capana03g004532,Gene:Capana03g000778,Gene:Capana08g002192,Gene:Capana03g004531,Gene:Capana05g001701,Gene:Capana02g002478,Gene:Capana05g000290,Gene:Capana02g001282,Gene:Capana05g000255,Gene:Capana06g001506,Gene:Capana08g002306,Gene:Capana03g000595,novel.18700,Gene:Capana02g001715,Gene:Ca…
Metabolism	Lipid metabolism	Biosynthesis of unsaturated fatty acids	ko01040	21	65	0.000990156	0.00869923	novel.31775,novel.27987,Gene:Capana00g001579,Gene:Capana10g000325,Gene:Capana01g001487,Gene:Capana10g001620,novel.30840,Gene:Capana09g000953,novel.31779,Gene:Capana10g000324,Gene:Capana12g002131,Gene:Capana06g001001,novel.285,novel.31767,Gene:Capana06g000998,novel.31781,Gene:Capana11g001109,novel.31783,Gene:Capana12g000031,novel.31782,Gene:Capana10g000323
Metabolism	Biosynthesis of other secondary metabolites	Stilbenoid, diarylheptanoid and gingerol biosynthesis	ko00945	25	84	0.00131974	0.0108219	Gene:Capana09g000120,Gene:Capana09g000620,Gene:Capana10g002485,Gene:Capana02g003074,Gene:Capana12g000371,Gene:Capana12g000370,novel.29528,Gene:Capana10g002484,Gene:Capana02g003073,Gene:Capana08g002074,Gene:Capana10g002482,novel.1014,Gene:Capana06g000273,Gene:Capana06g000272,Gene:Capana09g000119,Gene:Capana03g000549,Gene:Capana11g000505,Gene:Capana08g000145,Gene:Capana04g002388,Gene:Capana00g00444…
Metabolism	Biosynthesis of other secondary metabolites	Anthocyanin biosynthesis	ko00942	8	16	0.00176435	0.0135634	Gene:Capana12g002366,Gene:Capana12g002287,Gene:Capana12g002365,Gene:Capana12g002362,Gene:Capana12g002363,Gene:Capana10g001980,Gene:Capana12g002364,Gene:Capana03g004110
Metabolism	Carbohydrate metabolism	Galactose metabolism	ko00052	25	89	0.00316949	0.0229322	Gene:Capana02g003389,Gene:Capana03g002430,Gene:Capana10g002007,Gene:Capana03g001192,Gene:Capana12g001066,Gene:Capana10g002008,novel.12291,Gene:Capana05g000530,Gene:Capana02g002649,Gene:Capana05g000519,Gene:Capana04g000900,Gene:Capana09g002436,Gene:Capana09g000231,Gene:Capana00g003785,Gene:Capana07g002427,Gene:Capana02g003386,Gene:Capana01g000522,Gene:Capana05g000672,Gene:Capana05g000525,Gene:Capa…
Metabolism	Amino acid metabolism	Arginine and proline metabolism	ko00330	24	87	0.00487335	0.0333012	Gene:Capana03g001542,Gene:Capana08g002632,Gene:Capana11g001334,Gene:Capana08g000160,Gene:Capana11g000470,Gene:Capana11g002156,Gene:Capana02g000940,Gene:Capana11g000467,Gene:Capana03g001540,Gene:Capana11g001333,Gene:Capana00g002895,Gene:Capana01g002660,Gene:Capana07g001814,Gene:Capana11g000468,Gene:Capana05g001374,Gene:Capana04g000125,Gene:Capana00g003838,Gene:Capana00g002899,Gene:Capana00g002898,…
Metabolism	Energy metabolism	Nitrogen metabolism	ko00910	16	51	0.00527203	0.0341295	Gene:Capana06g000547,Gene:Capana00g002556,Gene:Capana01g003905,Gene:Capana05g000857,Gene:Capana01g002715,Gene:Capana00g003863,Gene:Capana02g000986,Gene:Capana08g002393,Gene:Capana04g001897,Gene:Capana00g002686,Gene:Capana06g000538,Gene:Capana10g002442,Gene:Capana05g000208,Gene:Capana02g000995,Gene:Capana11g001282,Gene:Capana09g002413
Metabolism	Carbohydrate metabolism	Citrate cycle (TCA cycle)	ko00020	24	89	0.00662665	0.037049	Gene:Capana12g002822,Gene:Capana03g003664,Gene:Capana12g000171,Gene:Capana01g003198,Gene:Capana11g000601,Gene:Capana04g000802,Gene:Capana05g002177,Gene:Capana12g000170,Gene:Capana07g002304,Gene:Capana01g001084,novel.8722,Gene:Capana08g000050,Gene:Capana00g004197,Gene:Capana07g001920,Gene:Capana00g003043,Gene:Capana05g000399,Gene:Capana11g001244,Gene:Capana07g000051,novel.32848,Gene:Capana03g00165…
Metabolism	Energy metabolism	Sulfur metabolism	ko00920	16	52	0.0064933	0.037049	Gene:Capana12g002921,Gene:Capana07g002037,Gene:Capana02g002065,Gene:Capana02g002971,Gene:Capana08g001327,Gene:Capana07g002359,novel.1517,novel.3954,Gene:Capana04g002567,novel.1812,Gene:Capana02g000833,Gene:Capana11g002199,Gene:Capana08g001794,Gene:Capana02g002207,novel.9211,Gene:Capana09g000219
Metabolism	Metabolism of cofactors and vitamins	Porphyrin and chlorophyll metabolism	ko00860	20	70	0.00636974	0.037049	Gene:Capana04g002116,Gene:Capana04g000804,Gene:Capana07g002472,novel.1548,Gene:Capana03g001334,Gene:Capana08g000413,novel.1505,Gene:Capana10g000104,Gene:Capana03g000791,novel.22255,Gene:Capana10g000065,Gene:Capana05g000126,Gene:Capana00g000503,novel.1309,Gene:Capana00g004413,novel.26368,Gene:Capana06g000742,Gene:Capana00g003791,Gene:Capana03g000633,Gene:Capana06g001723
Metabolism	Overview	Biosynthesis of amino acids	ko01230	74	349	0.00767083	0.0410223	Gene:Capana05g000670,novel.18953,Gene:Capana12g002822,Gene:Capana00g004123,Gene:Capana01g001378,novel.1517,novel.1812,Gene:Capana02g003708,Gene:Capana10g001920,Gene:Capana02g000833,Gene:Capana08g002572,Gene:Capana00g003863,Gene:Capana09g001606,Gene:Capana04g000998,Gene:Capana02g000066,Gene:Capana06g000585,Gene:Capana04g001118,Gene:Capana00g004313,Gene:Capana10g000085,Gene:Capana09g000219,Gene:Cap…
Metabolism	Overview	Carbon metabolism	ko01200	88	427	0.0085905	0.0440263	novel.33571,Gene:Capana02g003611,Gene:Capana01g003067,Gene:Capana00g004197,Gene:Capana07g001847,Gene:Capana03g000947,Gene:Capana00g003043,Gene:Capana04g000980,Gene:Capana05g001335,Gene:Capana02g001342,Gene:Capana05g000399,Gene:Capana01g003224,Gene:Capana05g000400,Gene:Capana03g003664,novel.3954,Gene:Capana08g000164,Gene:Capana07g002359,Gene:Capana05g000082,Gene:Capana08g002681,Gene:Capana02g00203…
Metabolism	Lipid metabolism	Glycerolipid metabolism	ko00561	25	96	0.00907594	0.0446536	Gene:Capana03g000536,Gene:Capana02g001389,Gene:Capana09g000045,Gene:Capana00g003302,Gene:Capana04g000431,Gene:Capana01g003637,Gene:Capana02g000158,Gene:Capana10g002068,Gene:Capana02g002787,Gene:Capana11g001333,Gene:Capana08g000316,Gene:Capana00g003369,Gene:Capana12g001160,Gene:Capana03g001574,Gene:Capana09g001548,Gene:Capana05g000335,Gene:Capana08g000861,Gene:Capana07g000353,Gene:Capana11g001334,…
