# Supplementary material for: Transcriptome analysis reveals defense-related genes and pathways against Xanthomonas campestris pv. vesicatoria in pepper (Capsicum annuum L.)
Source: PLoS One. 2021 Mar 11;16(3):e0240279. doi: 10.1371/journal.pone.0240279 (PMC7951875; doi:10.1371/journal.pone.0240279)
Supplement: S8 Table — (XLSX) [file pone.0240279.s008.xlsx]

## Sheet: S8 Table
S8 Table Expression analysis of pepper (Capsicum annuum L.) defense-related genes and hormone-related genes.
PRRs
gene_id	length	ECW_6h.vs.ECW_0h_logFC	ECW_6h.vs.ECW_0h_Pvalue	ECW_6h.vs.ECW_0h_FDR	ECW_24h.vs.ECW_0h_logFC	ECW_24h.vs.ECW_0h_Pvalue	ECW_24h.vs.ECW_0h_FDR	VI037601_6h.vs.VI037601_0h_logFC	VI037601_6h.vs.VI037601_0h_Pvalue	VI037601_6h.vs.VI037601_0h_FDR	VI037601_24h.vs.VI037601_0h_logFC	VI037601_24h.vs.VI037601_0h_Pvalue	VI037601_24h.vs.VI037601_0hh_FDR	NR_def	GO_ID	GO_term	KO_ID	KO_gene	Hyperlink	KEGG Pathway	Pathway ID	Kog_Annotation	Swiss-Prot_Id	Swiss-Prot_Annotation
Gene:Capana00g000458	720							4.51925	0.0116694	0.0439044				PREDICTED: receptor-like protein 12 [Capsicum annuum]	GO:0016021;GO:0016020	integral component of membrane;membrane	-	-	-	-	-	-	Receptor	Receptor like protein 30 OS=Arabidopsis thaliana GN=RLP30 PE=2 SV=1
Gene:Capana00g000466	1416	7.88065	2.11848e-10	7.85002e-09				9.85459	1.78364e-16	2.92598e-15	5.12223	0.00137707	0.00392915	PREDICTED: putative leucine-rich repeat receptor-like protein kinase At2g19210, partial [Capsicum annuum]	GO:0016020;GO:0016021	membrane;integral component of membrane	-	-	-	-	-	-	Uncharacterized	Uncharacterized protein At1g24485 OS=Arabidopsis thaliana GN=RWK1 PE=2 SV=2
Gene:Capana00g000479	363										2.98282	0.000297632	0.000938571	PREDICTED: probable LRR receptor-like serine/threonine-protein kinase At3g47570 [Capsicum annuum]	GO:0004672;GO:0016740;GO:0016021;GO:0016020;GO:0004674;GO:0006468;GO:0016310;GO:0016301;GO:0005524;GO:0000166	protein kinase activity;transferase activity;integral component of membrane;membrane;protein serine/threonine kinase activity;protein phosphorylation;phosphorylation;kinase activity;ATP binding;nucleotide binding	-	-	-	-	-	-	-	-
Gene:Capana00g000665	2973										-1.03976	9.2106e-08	4.17876e-07	PREDICTED: glutamate receptor 3.7-like isoform X1 [Capsicum annuum]	GO:0006811;GO:0016021;GO:0016020;GO:0006810;GO:0004970;GO:0009506	ion transport;integral component of membrane;membrane;transport;ionotropic glutamate receptor activity;plasmodesma	K05387	GRIP	http://www.genome.jp/dbget-bin/www_bget?ko:K05387	-	-	KOG1052(PET)(Glutamate-gated kainate-type ion channel receptor subunit GluR5 and related subunits)	Glutamate	Glutamate receptor 3.7 OS=Arabidopsis thaliana GN=GLR3.7 PE=2 SV=2
Gene:Capana00g000717	1587										5.27052	0.000715027	0.00213807	PREDICTED: probable LRR receptor-like serine/threonine-protein kinase At3g47570 [Capsicum annuum]	-	-	-	-	-	-	-	-	Receptor-like	Receptor-like kinase TMK3 OS=Arabidopsis thaliana GN=TMK3 PE=2 SV=1
Gene:Capana00g000902	1032	6.31194	3.37163e-06	7.034e-05				7.0076	6.44867e-08	5.84914e-07				PREDICTED: wall-associated receptor kinase 2-like, partial [Capsicum annuum]	GO:0004674;GO:0005509;GO:0006468;GO:0030247;GO:0000166;GO:0005524;GO:0007166;GO:0004672;GO:0005886;GO:0016021;GO:0016020	protein serine/threonine kinase activity;calcium ion binding;protein phosphorylation;polysaccharide binding;nucleotide binding;ATP binding;cell surface receptor signaling pathway;protein kinase activity;plasma membrane;integral component of membrane;membrane	-	-	-	-	-	-	Wall-associated	Wall-associated receptor kinase 2 OS=Arabidopsis thaliana GN=WAK2 PE=1 SV=1
Gene:Capana00g000958	381										1.15966	0.0214812	0.0490596	PREDICTED: receptor like protein kinase S.2 [Capsicum annuum]	GO:0005886;GO:0004672;GO:0005524;GO:0000166;GO:0006468;GO:0004674	plasma membrane;protein kinase activity;ATP binding;nucleotide binding;protein phosphorylation;protein serine/threonine kinase activity	-	-	-	-	-	-	Receptor	Receptor like protein kinase S.2 OS=Arabidopsis thaliana GN=LECRKS2 PE=2 SV=2
Gene:Capana00g001092	639							5.07757	0.00208753	0.00963112				PREDICTED: putative leucine-rich repeat receptor-like serine/threonine-protein kinase At2g24130, partial [Capsicum annuum]	-	-	-	-	-	-	-	-	Receptor	Receptor kinase-like protein Xa21 OS=Oryza sativa subsp. indica GN=XA21 PE=1 SV=1
Gene:Capana00g001094	2328				-1.26621	6.35594e-20	8.54173e-19				-1.91726	1.18899e-55	2.48399e-54	PREDICTED: LOW QUALITY PROTEIN: probable LRR receptor-like serine/threonine-protein kinase At1g53420 [Capsicum annuum]	-	-	-	-	-	-	-	-	Probable;Probable;Probable	Probable LRR receptor-like serine/threonine-protein kinase At1g29720 OS=Arabidopsis thaliana GN=RFK1 PE=2 SV=3;Probable LRR receptor-like serine/threonine-protein kinase At1g53440 OS=Arabidopsis thaliana GN=At1g53440 PE=2 SV=2;Probable LRR receptor-like serine/threonine-protein kinase At1g53430 OS=Arabidopsis thaliana GN=At1g53430 PE=1 SV=1
Gene:Capana00g001159	1752										-1.26026	0.000884846	0.00260568	PREDICTED: probable LRR receptor-like serine/threonine-protein kinase At3g47570 [Capsicum annuum]	-	-	-	-	-	-	-	-	Receptor	Receptor kinase-like protein Xa21 OS=Oryza sativa subsp. indica GN=XA21 PE=1 SV=1
Gene:Capana00g001443	2340				1.31438	0.00999124	0.0275116				1.1234	0.00561649	0.0145054	PREDICTED: LRR receptor-like serine/threonine-protein kinase EFR isoform X1 [Capsicum annuum]	-	-	-	-	-	-	-	-	Receptor	Receptor kinase-like protein Xa21 OS=Oryza sativa subsp. indica GN=XA21 PE=1 SV=1
Gene:Capana00g001762	1482	1.32909	0.00127749	0.0141207	1.35134	0.00274661	0.00860106	2.79386	1.80657e-12	2.37038e-11	1.35147	0.00963596	0.0237529	PREDICTED: probable LRR receptor-like serine/threonine-protein kinase At3g47570 [Capsicum annuum]	-	-	-	-	-	-	-	-	Receptor	Receptor kinase-like protein Xa21 OS=Oryza sativa subsp. indica GN=XA21 PE=1 SV=1
Gene:Capana00g001879	2790							1.7639	7.02298e-55	2.91317e-53	1.44787	3.69709e-35	5.08672e-34	PREDICTED: receptor like protein kinase S.2 [Capsicum annuum]	GO:0005886;GO:0006468;GO:0005524;GO:0004672;GO:0004674;GO:0000166	plasma membrane;protein phosphorylation;ATP binding;protein kinase activity;protein serine/threonine kinase activity;nucleotide binding	-	-	-	-	-	-	Receptor	Receptor like protein kinase S.2 OS=Arabidopsis thaliana GN=LECRKS2 PE=2 SV=2
Gene:Capana00g001987	759	9.425	4.77593e-15	2.54133e-13	4.88991	0.00706907	0.0201958	6.87598	6.11101e-29	1.53109e-27	4.16205	7.4032e-08	3.38118e-07	PREDICTED: wall-associated receptor kinase 2-like [Capsicum annuum]	GO:0005524;GO:0006468;GO:0005509;GO:0016020;GO:0016021;GO:0005886;GO:0007166;GO:0000166;GO:0030247;GO:0004674;GO:0004672	ATP binding;protein phosphorylation;calcium ion binding;membrane;integral component of membrane;plasma membrane;cell surface receptor signaling pathway;nucleotide binding;polysaccharide binding;protein serine/threonine kinase activity;protein kinase activity	-	-	-	-	-	-	-	-
Gene:Capana00g001988	2268	5.26403	3.2542e-242	3.23232e-239				5.92204	0	0	3.53689	2.52822e-101	9.66211e-100	PREDICTED: wall-associated receptor kinase 2-like [Capsicum annuum]	GO:0004672;GO:0004674;GO:0000166;GO:0030247;GO:0007166;GO:0016020;GO:0005886;GO:0016021;GO:0006468;GO:0005509;GO:0005524	protein kinase activity;protein serine/threonine kinase activity;nucleotide binding;polysaccharide binding;cell surface receptor signaling pathway;membrane;plasma membrane;integral component of membrane;protein phosphorylation;calcium ion binding;ATP binding	-	-	-	-	-	-	Wall-associated	Wall-associated receptor kinase 2 OS=Arabidopsis thaliana GN=WAK2 PE=1 SV=1
Gene:Capana00g001993	2838										3.88012	0.017722	0.0413073	PREDICTED: glutamate receptor 2.1-like [Capsicum annuum]	-	-	K05387	GRIP	http://www.genome.jp/dbget-bin/www_bget?ko:K05387	-	-	KOG1052(PET)(Glutamate-gated kainate-type ion channel receptor subunit GluR5 and related subunits)	Glutamate	Glutamate receptor 2.8 OS=Arabidopsis thaliana GN=GLR2.8 PE=2 SV=2
Gene:Capana00g002031	2784				-2.11021	0.000886452	0.0030564				-1.87399	7.19116e-05	0.000245167	PREDICTED: LOW QUALITY PROTEIN: LRR receptor-like serine/threonine-protein kinase GSO1 [Capsicum annuum]	GO:0016021;GO:0016020	integral component of membrane;membrane	-	-	-	-	-	-	-	-
Gene:Capana00g002034	2097										-2.33833	1.83646e-08	8.76379e-08	PREDICTED: LOW QUALITY PROTEIN: LRR receptor-like serine/threonine-protein kinase GSO2 [Capsicum annuum]	GO:0016020;GO:0016021	membrane;integral component of membrane	-	-	-	-	-	-	-	-
Gene:Capana00g002160	792							4.53957	3.65918e-12	4.70259e-11	2.35292	0.00774813	0.0194618	PREDICTED: G-type lectin S-receptor-like serine/threonine-protein kinase RLK1 [Capsicum annuum]	-	-	-	-	-	-	-	-	G-type	G-type lectin S-receptor-like serine/threonine-protein kinase RLK1 OS=Arabidopsis thaliana GN=RLK1 PE=2 SV=2
Gene:Capana00g002222	2385	2.17702	8.85094e-21	6.51218e-19	1.21734	3.98321e-05	0.000169894	2.99767	3.26788e-34	9.40267e-33	3.09389	1.26455e-37	1.84113e-36	PREDICTED: LOW QUALITY PROTEIN: G-type lectin S-receptor-like serine/threonine-protein kinase SD2-5 [Capsicum annuum]	GO:0016021;GO:0000166;GO:0005524;GO:0016310;GO:0016020;GO:0004672;GO:0004674;GO:0006468;GO:0016740;GO:0016301	integral component of membrane;nucleotide binding;ATP binding;phosphorylation;membrane;protein kinase activity;protein serine/threonine kinase activity;protein phosphorylation;transferase activity;kinase activity	-	-	-	-	-	-	G-type	G-type lectin S-receptor-like serine/threonine-protein kinase SD2-5 OS=Arabidopsis thaliana GN=SD25 PE=1 SV=1
Gene:Capana00g002285	1602										3.29911	0.020829	0.0477272	PREDICTED: probable LRR receptor-like serine/threonine-protein kinase At3g47570 isoform X1 [Capsicum annuum]	-	-	-	-	-	-	-	-	Receptor	Receptor kinase-like protein Xa21 OS=Oryza sativa subsp. indica GN=XA21 PE=1 SV=1
Gene:Capana00g002502	2403	2.04434	3.53738e-39	4.97991e-37	3.33515	1.5746e-59	6.93884e-58	3.95089	0	0	3.53098	2.5932e-265	2.92991e-263	PREDICTED: G-type lectin S-receptor-like serine/threonine-protein kinase At4g27290 [Capsicum annuum]	-	-	-	-	-	-	-	-	G-type;G-type	G-type lectin S-receptor-like serine/threonine-protein kinase At4g03230 OS=Arabidopsis thaliana GN=At4g03230 PE=3 SV=3;G-type lectin S-receptor-like serine/threonine-protein kinase At4g27290 OS=Arabidopsis thaliana GN=At4g27290 PE=3 SV=4
Gene:Capana00g002619	1744	3.03635	1.41551e-32	1.6223e-30	3.45235	5.03403e-40	1.38246e-38	5.08604	1.35697e-141	1.35525e-139	4.59554	1.16151e-102	4.53451e-101	PREDICTED: LEAF RUST 10 DISEASE-RESISTANCE LOCUS RECEPTOR-LIKE PROTEIN KINASE-like 2.1 isoform X1 [Capsicum annuum];PREDICTED: LEAF RUST 10 DISEASE-RESISTANCE LOCUS RECEPTOR-LIKE PROTEIN KINASE-like 2.1 isoform X4 [Capsicum annuum];PREDICTED: rust resistance kinase Lr10-like [Nicotiana tabacum]	-	-	K04730	IRAK1	http://www.genome.jp/dbget-bin/www_bget?ko:K04730	-	-	-	LEAF;Probable	LEAF RUST 10 DISEASE-RESISTANCE LOCUS RECEPTOR-LIKE PROTEIN KINASE-like 2.1 OS=Arabidopsis thaliana GN=LRK10L-2.1 PE=3 SV=1;Probable receptor-like protein kinase At5g39020 OS=Arabidopsis thaliana GN=At5g39020 PE=2 SV=1
Gene:Capana00g002621	1838	3.29171	8.03694e-10	2.80924e-08	6.11845	4.88553e-47	1.61965e-45	5.43692	4.71921e-52	1.87805e-50	4.69434	1.19976e-34	1.63275e-33	PREDICTED: LEAF RUST 10 DISEASE-RESISTANCE LOCUS RECEPTOR-LIKE PROTEIN KINASE-like 2.1 isoform X2 [Solanum lycopersicum];PREDICTED: LEAF RUST 10 DISEASE-RESISTANCE LOCUS RECEPTOR-LIKE PROTEIN KINASE-like 1.2 [Capsicum annuum]	GO:0016021;GO:0004672;GO:0016020;GO:0016310;GO:0005524;GO:0016301;GO:0006468	integral component of membrane;protein kinase activity;membrane;phosphorylation;ATP binding;kinase activity;protein phosphorylation	-	-	-	-	-	-	LEAF;LEAF	LEAF RUST 10 DISEASE-RESISTANCE LOCUS RECEPTOR-LIKE PROTEIN KINASE-like 2.1 OS=Arabidopsis thaliana GN=LRK10L-2.1 PE=3 SV=1;LEAF RUST 10 DISEASE-RESISTANCE LOCUS RECEPTOR-LIKE PROTEIN KINASE-like 1.2 OS=Arabidopsis thaliana GN=LRK10L-1.2 PE=2 SV=3
Gene:Capana00g002622	1255	2.65789	1.64445e-08	4.85167e-07	6.0788	3.62311e-61	1.63873e-59	4.87016	1.70119e-71	8.71113e-70	4.52975	9.02236e-58	1.94428e-56	ABP96804.1 receptor-like protein kinase [Capsicum annuum];PREDICTED: LEAF RUST 10 DISEASE-RESISTANCE LOCUS RECEPTOR-LIKE PROTEIN KINASE-like 2.1 isoform X2 [Solanum lycopersicum];rust resistance kinase Lr10-like precursor [Capsicum annuum] &gt	GO:0016301;GO:0006468;GO:0004674;GO:0004672;GO:0016310;GO:0005524;GO:0016020;GO:0016021	kinase activity;protein phosphorylation;protein serine/threonine kinase activity;protein kinase activity;phosphorylation;ATP binding;membrane;integral component of membrane	K04730	IRAK1	http://www.genome.jp/dbget-bin/www_bget?ko:K04730	-	-	-	Rust;LEAF;Probable	Rust resistance kinase Lr10 OS=Triticum aestivum GN=LRK10 PE=2 SV=1;LEAF RUST 10 DISEASE-RESISTANCE LOCUS RECEPTOR-LIKE PROTEIN KINASE-like 2.1 OS=Arabidopsis thaliana GN=LRK10L-2.1 PE=3 SV=1;Probable receptor-like protein kinase At5g39020 OS=Arabidopsis thaliana GN=At5g39020 PE=2 SV=1
Gene:Capana00g002623	1318	3.44264	2.09475e-10	7.7782e-09	7.32674	1.04898e-64	5.05575e-63	5.43387	2.84265e-76	1.54278e-74	4.96135	8.84364e-60	1.97501e-58	PREDICTED: rust resistance kinase Lr10-like [Capsicum annuum];ABP96804.1 receptor-like protein kinase [Capsicum annuum];rust resistance kinase Lr10-like precursor [Capsicum annuum] &gt	GO:0016021;GO:0000166;GO:0016020;GO:0005524;GO:0016310;GO:0004672;GO:0007166;GO:0004674;GO:0005886;GO:0006468;GO:0016301	integral component of membrane;nucleotide binding;membrane;ATP binding;phosphorylation;protein kinase activity;cell surface receptor signaling pathway;protein serine/threonine kinase activity;plasma membrane;protein phosphorylation;kinase activity	-	-	-	-	-	-	Protein	Protein SUPPRESSOR OF NPR1-1 CONSTITUTIVE 4 OS=Arabidopsis thaliana GN=LRK10L-2.6 PE=1 SV=1
Gene:Capana00g002626	1926				1.71973	1.92776e-23	3.0308e-22	2.21318	1.28164e-72	6.6473e-71	1.56182	1.44343e-26	1.57776e-25	PREDICTED: LEAF RUST 10 DISEASE-RESISTANCE LOCUS RECEPTOR-LIKE PROTEIN KINASE-like 1.1 [Capsicum annuum]	GO:0004674;GO:0006468;GO:0016021;GO:0000166;GO:0005524;GO:0016020;GO:0004672	protein serine/threonine kinase activity;protein phosphorylation;integral component of membrane;nucleotide binding;ATP binding;membrane;protein kinase activity	-	-	-	-	-	-	LEAF	LEAF RUST 10 DISEASE-RESISTANCE LOCUS RECEPTOR-LIKE PROTEIN KINASE-like 1.1 OS=Arabidopsis thaliana GN=LRK10L-1.1 PE=2 SV=1
Gene:Capana00g002627	1930	1.73027	4.59488e-14	2.28835e-12	2.09552	1.86672e-18	2.33359e-17	2.33601	5.93414e-28	1.43904e-26	2.18311	1.33821e-21	1.24002e-20	PREDICTED: LEAF RUST 10 DISEASE-RESISTANCE LOCUS RECEPTOR-LIKE PROTEIN KINASE-like 1.1 isoform X1 [Capsicum annuum];PREDICTED: LEAF RUST 10 DISEASE-RESISTANCE LOCUS RECEPTOR-LIKE PROTEIN KINASE-like 1.1 isoform X3 [Capsicum annuum];PREDICTED: LEAF RUST 10 DISEASE-RESISTANCE LOCUS RECEPTOR-LIKE PROTEIN KINASE-like 1.1 isoform X2 [Capsicum annuum]	GO:0006468;GO:0005886;GO:0007166;GO:0004674;GO:0005524;GO:0016020;GO:0004672;GO:0016021;GO:0000166	protein phosphorylation;plasma membrane;cell surface receptor signaling pathway;protein serine/threonine kinase activity;ATP binding;membrane;protein kinase activity;integral component of membrane;nucleotide binding	-	-	-	-	-	-	LEAF	LEAF RUST 10 DISEASE-RESISTANCE LOCUS RECEPTOR-LIKE PROTEIN KINASE-like 1.1 OS=Arabidopsis thaliana GN=LRK10L-1.1 PE=2 SV=1
Gene:Capana00g002629	2147	1.82471	8.91434e-08	2.35769e-06	1.12627	0.0066849	0.0192126	3.24754	6.93501e-28	1.67838e-26	1.44179	0.000490276	0.00150117	PREDICTED: LEAF RUST 10 DISEASE-RESISTANCE LOCUS RECEPTOR-LIKE PROTEIN KINASE-like 1.1 [Capsicum annuum]	GO:0006468;GO:0005886;GO:0007166;GO:0004674;GO:0005524;GO:0016020;GO:0004672;GO:0016021;GO:0000166	protein phosphorylation;plasma membrane;cell surface receptor signaling pathway;protein serine/threonine kinase activity;ATP binding;membrane;protein kinase activity;integral component of membrane;nucleotide binding	-	-	-	-	-	-	LEAF	LEAF RUST 10 DISEASE-RESISTANCE LOCUS RECEPTOR-LIKE PROTEIN KINASE-like 1.1 OS=Arabidopsis thaliana GN=LRK10L-1.1 PE=2 SV=1
Gene:Capana00g002630	1251							3.57994	0.00982264	0.0377755	4.56617	0.000216234	0.000693894	PREDICTED: LEAF RUST 10 DISEASE-RESISTANCE LOCUS RECEPTOR-LIKE PROTEIN KINASE-like 1.1 isoform X1 [Capsicum annuum]	GO:0005524;GO:0016020;GO:0004672;GO:0016021;GO:0000166;GO:0006468;GO:0004674	ATP binding;membrane;protein kinase activity;integral component of membrane;nucleotide binding;protein phosphorylation;protein serine/threonine kinase activity	-	-	-	-	-	-	LEAF	LEAF RUST 10 DISEASE-RESISTANCE LOCUS RECEPTOR-LIKE PROTEIN KINASE-like 1.1 OS=Arabidopsis thaliana GN=LRK10L-1.1 PE=2 SV=1
Gene:Capana00g002633	2433	1.08515	0.000119517	0.00179191										PREDICTED: LEAF RUST 10 DISEASE-RESISTANCE LOCUS RECEPTOR-LIKE PROTEIN KINASE-like 1.1 isoform X1 [Capsicum annuum] &gt;XP_016557200.1 PREDICTED: LEAF RUST 10 DISEASE-RESISTANCE LOCUS RECEPTOR-LIKE PROTEIN KINASE-like 1.1 isoform X2 [Capsicum annuum]	GO:0005524;GO:0016020;GO:0004672;GO:0016021;GO:0000166;GO:0006468;GO:0004674	ATP binding;membrane;protein kinase activity;integral component of membrane;nucleotide binding;protein phosphorylation;protein serine/threonine kinase activity	-	-	-	-	-	-	LEAF	LEAF RUST 10 DISEASE-RESISTANCE LOCUS RECEPTOR-LIKE PROTEIN KINASE-like 1.1 OS=Arabidopsis thaliana GN=LRK10L-1.1 PE=2 SV=1
Gene:Capana00g002634	4596										1.02147	2.41479e-25	2.55111e-24	PREDICTED: LEAF RUST 10 DISEASE-RESISTANCE LOCUS RECEPTOR-LIKE PROTEIN KINASE-like 1.1 [Capsicum annuum];PREDICTED: LEAF RUST 10 DISEASE-RESISTANCE LOCUS RECEPTOR-LIKE PROTEIN KINASE-like 1.2 [Capsicum annuum]	GO:0000166;GO:0016021;GO:0004672;GO:0016020;GO:0005524;GO:0004674;GO:0030247;GO:0007166;GO:0005886;GO:0006468	nucleotide binding;integral component of membrane;protein kinase activity;membrane;ATP binding;protein serine/threonine kinase activity;polysaccharide binding;cell surface receptor signaling pathway;plasma membrane;protein phosphorylation	-	-	-	-	-	-	LEAF;LEAF	LEAF RUST 10 DISEASE-RESISTANCE LOCUS RECEPTOR-LIKE PROTEIN KINASE-like 1.2 OS=Arabidopsis thaliana GN=LRK10L-1.2 PE=2 SV=3;LEAF RUST 10 DISEASE-RESISTANCE LOCUS RECEPTOR-LIKE PROTEIN KINASE-like 1.1 OS=Arabidopsis thaliana GN=LRK10L-1.1 PE=2 SV=1
Gene:Capana00g002650	693	4.9463	1.76676e-09	5.93757e-08	4.87615	2.78285e-08	1.72475e-07	4.78034	7.75288e-29	1.9371e-27	3.62852	1.59062e-13	1.05502e-12	PREDICTED: LEAF RUST 10 DISEASE-RESISTANCE LOCUS RECEPTOR-LIKE PROTEIN KINASE-like 2.1 [Capsicum annuum]	GO:0006468;GO:0016301;GO:0005524;GO:0016310;GO:0016020;GO:0004672;GO:0016021	protein phosphorylation;kinase activity;ATP binding;phosphorylation;membrane;protein kinase activity;integral component of membrane	K04730	IRAK1	http://www.genome.jp/dbget-bin/www_bget?ko:K04730	-	-	-	Rust	Rust resistance kinase Lr10 OS=Triticum aestivum GN=LRK10 PE=2 SV=1
Gene:Capana00g002676	1689	1.61725	0.00146595	0.0158751	2.94381	1.64781e-11	1.35078e-10				2.56577	7.06583e-28	8.03585e-27	PREDICTED: putative leucine-rich repeat receptor-like serine/threonine-protein kinase At2g24130 [Capsicum annuum]	-	-	-	-	-	-	-	-	Receptor	Receptor kinase-like protein Xa21 OS=Oryza sativa subsp. indica GN=XA21 PE=1 SV=1
Gene:Capana00g002804	2676							1.59718	0.00389086	0.0167549	1.97141	0.000155213	0.000508011	PREDICTED: LRR receptor-like serine/threonine-protein kinase FLS2 [Capsicum annuum]	GO:0016045;GO:0016021;GO:0042742;GO:0004672;GO:0005524;GO:0016020;GO:0010359;GO:0006898;GO:0005768;GO:0006468;GO:0005886;GO:0052544	detection of bacterium;integral component of membrane;defense response to bacterium;protein kinase activity;ATP binding;membrane;regulation of anion channel activity;receptor-mediated endocytosis;endosome;protein phosphorylation;plasma membrane;defense response by callose deposition in cell wall	K13420	FLS2	http://www.genome.jp/dbget-bin/www_bget?ko:K13420	MAPK signaling pathway - plant;Plant-pathogen interaction	ko04016,ko04626	-	LRR	LRR receptor-like serine/threonine-protein kinase FLS2 OS=Arabidopsis thaliana GN=FLS2 PE=1 SV=1
Gene:Capana00g003237	1341				-1.09433	5.33388e-11	4.20393e-10				-1.31451	4.4795e-28	5.11854e-27	PREDICTED: probable receptor-like protein kinase At5g15080 [Capsicum annuum]	GO:0006468;GO:0004674;GO:0005524;GO:0004672	protein phosphorylation;protein serine/threonine kinase activity;ATP binding;protein kinase activity	-	-	-	-	-	-	Probable	Probable serine/threonine-protein kinase PIX7 OS=Arabidopsis thaliana GN=PIX7 PE=1 SV=1
Gene:Capana00g003375	618							4.42261	1.32384e-05	9.09848e-05	3.02991	0.0128661	0.0309434	PREDICTED: probable inactive receptor kinase At1g48480 [Solanum pennellii]	GO:0005524;GO:0004672;GO:0006468	ATP binding;protein kinase activity;protein phosphorylation	K04733	IRAK4	http://www.genome.jp/dbget-bin/www_bget?ko:K04733	-	-	-	Probable	Probable inactive receptor kinase At1g48480 OS=Arabidopsis thaliana GN=RKL1 PE=2 SV=1
Gene:Capana00g003436	1941				-1.16544	7.80817e-15	7.99084e-14				-1.0396	1.50569e-15	1.09568e-14	PREDICTED: probable inactive receptor kinase At4g23740 [Capsicum annuum]	GO:0004672;GO:0016020;GO:0005524;GO:0000166;GO:0016021;GO:0005886;GO:0006468	protein kinase activity;membrane;ATP binding;nucleotide binding;integral component of membrane;plasma membrane;protein phosphorylation	-	-	-	-	-	-	Probable	Probable inactive receptor kinase At4g23740 OS=Arabidopsis thaliana GN=At4g23740 PE=2 SV=1
Gene:Capana00g003739	2445				1.06249	7.15045e-27	1.29171e-25							PREDICTED: probable LRR receptor-like serine/threonine-protein kinase At5g10290 isoform X1 [Capsicum annuum] &gt;XP_016557072.1 PREDICTED: probable LRR receptor-like serine/threonine-protein kinase At5g10290 isoform X1 [Capsicum annuum];PREDICTED: probable LRR receptor-like serine/threonine-protein kinase At5g10290 isoform X2 [Capsicum annuum]	GO:0000166;GO:0016021;GO:0004672;GO:0016310;GO:0005524;GO:0016020;GO:0004674;GO:0016301;GO:0006468;GO:0016740	nucleotide binding;integral component of membrane;protein kinase activity;phosphorylation;ATP binding;membrane;protein serine/threonine kinase activity;kinase activity;protein phosphorylation;transferase activity	-	-	-	-	-	-	Probable	Probable LRR receptor-like serine/threonine-protein kinase At5g10290 OS=Arabidopsis thaliana GN=At5g10290 PE=2 SV=1
Gene:Capana00g003858	948	1.02381	8.37246e-16	4.67785e-14				3.28673	0	0				LEAF RUST 10 DISEASE-RESISTANCE LOCUS RECEPTOR-LIKE PROTEIN KINASE-like 2.1 [Capsicum annuum]	GO:0030247;GO:0016021;GO:0016020	polysaccharide binding;integral component of membrane;membrane	-	-	-	-	-	-	-	-
Gene:Capana00g004480	2143										1.12824	2.16052e-16	1.63245e-15	PREDICTED: pollen receptor-like kinase 3 [Capsicum annuum]	GO:0016301;GO:0006468;GO:0016021;GO:0004672;GO:0016310;GO:0005524;GO:0016020	kinase activity;protein phosphorylation;integral component of membrane;protein kinase activity;phosphorylation;ATP binding;membrane	-	-	-	-	-	-	Pollen	Pollen receptor-like kinase 3 OS=Arabidopsis thaliana GN=PRK3 PE=1 SV=1
Gene:Capana00g004542	3024										2.86934	0.00107747	0.00312973	PREDICTED: leucine-rich repeat receptor protein kinase EMS1-like [Capsicum annuum]	GO:0016021;GO:0016020	integral component of membrane;membrane	-	-	-	-	-	-	Phytosulfokine	Phytosulfokine receptor 1 OS=Arabidopsis thaliana GN=PSKR1 PE=1 SV=4
Gene:Capana00g004543	2814										1.70693	0.00407442	0.0107909	PREDICTED: probable leucine-rich repeat receptor-like protein kinase At5g63930 [Capsicum annuum]	GO:0016021;GO:0016020	integral component of membrane;membrane	-	-	-	-	-	-	Probable	Probable LRR receptor-like serine/threonine-protein kinase RPK1 OS=Arabidopsis thaliana GN=RPK1 PE=1 SV=1
Gene:Capana00g004627	2614				-1.15449	9.03875e-10	6.41985e-09							PREDICTED: probably inactive leucine-rich repeat receptor-like protein kinase At5g06940 isoform X2 [Capsicum annuum] &gt;PREDICTED: probably inactive leucine-rich repeat receptor-like protein kinase At5g06940 isoform X1 [Capsicum annuum];XP_016555229.1 PREDICTED: probably inactive leucine-rich repeat receptor-like protein kinase At5g06940 isoform X2 [Capsicum annuum]	GO:0016021;GO:0004672;GO:0005524;GO:0016020;GO:0006468	integral component of membrane;protein kinase activity;ATP binding;membrane;protein phosphorylation	-	-	-	-	-	-	Probably	Probably inactive leucine-rich repeat receptor-like protein kinase At5g06940 OS=Arabidopsis thaliana GN=At5g06940 PE=3 SV=1
Gene:Capana00g004747	3306				3.48046	2.82504e-07	1.58008e-06	3.6888	2.58871e-13	3.58896e-12	3.00996	1.24098e-07	5.57512e-07	PREDICTED: probable LRR receptor-like serine/threonine-protein kinase At1g74360 [Capsicum annuum]	GO:0004674;GO:0016740;GO:0006468;GO:0016301;GO:0016021;GO:0000166;GO:0016020;GO:0016310;GO:0005524;GO:0004672	protein serine/threonine kinase activity;transferase activity;protein phosphorylation;kinase activity;integral component of membrane;nucleotide binding;membrane;phosphorylation;ATP binding;protein kinase activity	-	-	-	-	-	-	Probable	Probable LRR receptor-like serine/threonine-protein kinase At1g74360 OS=Arabidopsis thaliana GN=At1g74360 PE=1 SV=1
Gene:Capana00g004762	2089				-1.84314	2.11134e-51	7.77246e-50				-2.07577	5.39265e-102	2.08508e-100	PREDICTED: LOW QUALITY PROTEIN: probable inactive leucine-rich repeat receptor-like protein kinase At3g03770 [Capsicum annuum]	GO:0006468;GO:0016021;GO:0016020;GO:0005524;GO:0004672	protein phosphorylation;integral component of membrane;membrane;ATP binding;protein kinase activity	-	-	-	-	-	-	Probable	Probable inactive leucine-rich repeat receptor-like protein kinase At3g03770 OS=Arabidopsis thaliana GN=At3g03770 PE=2 SV=1
Gene:Capana00g004816	1908				1.28247	0.0191305	0.0488582							PREDICTED: cysteine-rich receptor-like protein kinase 10 [Capsicum annuum]	GO:0016021;GO:0016020;GO:0005524;GO:0004672;GO:0004674;GO:0006468	integral component of membrane;membrane;ATP binding;protein kinase activity;protein serine/threonine kinase activity;protein phosphorylation	-	-	-	-	-	-	Cysteine-rich	Cysteine-rich receptor-like protein kinase 25 OS=Arabidopsis thaliana GN=CRK25 PE=3 SV=1
Gene:Capana00g004818	489										4.56688	0.0165027	0.0387541	PREDICTED: cysteine-rich receptor-like protein kinase 10 [Capsicum annuum]	-	-	-	-	-	-	-	-	Cysteine-rich	Cysteine-rich receptor-like protein kinase 10 OS=Arabidopsis thaliana GN=CRK10 PE=1 SV=3
Gene:Capana00g004901	2097										-4.00461	0.00178247	0.00499975	PREDICTED: protein STRUBBELIG-RECEPTOR FAMILY 5 isoform X1 [Capsicum annuum]	GO:0006468;GO:0004672;GO:0016020;GO:0005524;GO:0016021	protein phosphorylation;protein kinase activity;membrane;ATP binding;integral component of membrane	-	-	-	-	-	-	Protein	Protein STRUBBELIG-RECEPTOR FAMILY 5 OS=Arabidopsis thaliana GN=SRF5 PE=2 SV=1
Gene:Capana00g004920	2859				2.78229	1.26648e-11	1.04748e-10				2.47676	6.14186e-11	3.50903e-10	PREDICTED: glutamate receptor 2.8-like [Capsicum annuum]	GO:0004970;GO:0006810;GO:0006811;GO:0016020;GO:0016021	ionotropic glutamate receptor activity;transport;ion transport;membrane;integral component of membrane	K05387	GRIP	http://www.genome.jp/dbget-bin/www_bget?ko:K05387	-	-	KOG1052(PET)(Glutamate-gated kainate-type ion channel receptor subunit GluR5 and related subunits)	Glutamate	Glutamate receptor 2.8 OS=Arabidopsis thaliana GN=GLR2.8 PE=2 SV=2
Gene:Capana00g004921	2958				1.85405	2.61367e-08	1.62409e-07				1.82693	3.1929e-11	1.85815e-10	PREDICTED: glutamate receptor 2.9-like [Capsicum annuum]	-	-	K05387	GRIP	http://www.genome.jp/dbget-bin/www_bget?ko:K05387	-	-	KOG1052(PET)(Glutamate-gated kainate-type ion channel receptor subunit GluR5 and related subunits)	Glutamate;Glutamate	Glutamate receptor 2.8 OS=Arabidopsis thaliana GN=GLR2.8 PE=2 SV=2;Glutamate receptor 2.2 OS=Arabidopsis thaliana GN=GLR2.2 PE=2 SV=1
Gene:Capana00g004922	2908	5.51871	4.92383e-20	3.47957e-18	5.24814	1.41815e-15	1.52002e-14	8.56179	1.1334e-31	3.06187e-30	7.91524	8.5245e-27	9.39145e-26	PREDICTED: glutamate receptor 2.8-like [Capsicum annuum]	GO:0016021;GO:0016020;GO:0006811;GO:0006810;GO:0004970	integral component of membrane;membrane;ion transport;transport;ionotropic glutamate receptor activity	K05387	GRIP	http://www.genome.jp/dbget-bin/www_bget?ko:K05387	-	-	KOG1052(PET)(Glutamate-gated kainate-type ion channel receptor subunit GluR5 and related subunits)	Glutamate	Glutamate receptor 2.8 OS=Arabidopsis thaliana GN=GLR2.8 PE=2 SV=2
Gene:Capana00g004925	2901	5.17003	3.75313e-35	4.75903e-33	4.19106	7.17566e-19	9.16443e-18	5.7788	3.89013e-81	2.21401e-79	5.85945	1.51837e-83	4.75547e-82	PREDICTED: glutamate receptor 2.9-like [Capsicum annuum]	GO:0004970;GO:0006810;GO:0016020;GO:0006811;GO:0016021	ionotropic glutamate receptor activity;transport;membrane;ion transport;integral component of membrane	K05387	GRIP	http://www.genome.jp/dbget-bin/www_bget?ko:K05387	-	-	KOG1052(PET)(Glutamate-gated kainate-type ion channel receptor subunit GluR5 and related subunits)	Glutamate	Glutamate receptor 2.8 OS=Arabidopsis thaliana GN=GLR2.8 PE=2 SV=2
Gene:Capana00g004929	2736				-1.27927	3.18673e-06	1.57491e-05							PREDICTED: glutamate receptor 2.9-like [Capsicum annuum]	GO:0016021;GO:0006811;GO:0016020;GO:0006810;GO:0004970	integral component of membrane;ion transport;membrane;transport;ionotropic glutamate receptor activity	K05387	GRIP	http://www.genome.jp/dbget-bin/www_bget?ko:K05387	-	-	-	Glutamate	Glutamate receptor 2.9 OS=Arabidopsis thaliana GN=GLR2.9 PE=2 SV=1
Gene:Capana00g004930	1995				-1.01688	0.00387389	0.011748							PREDICTED: protein STRUBBELIG-RECEPTOR FAMILY 6-like [Capsicum annuum]	-	-	-	-	-	-	-	-	Protein	Protein STRUBBELIG-RECEPTOR FAMILY 6 OS=Arabidopsis thaliana GN=SRF6 PE=1 SV=1
Gene:Capana00g004962	2985	5.95942	7.22157e-34	8.69457e-32				5.76051	7.01002e-34	1.9964e-32	4.4588	5.38739e-17	4.18304e-16	PREDICTED: receptor-like protein 12 [Capsicum annuum]	GO:0016021;GO:0016020	integral component of membrane;membrane	-	-	-	-	-	-	Probable	Probable LRR receptor-like serine/threonine-protein kinase RPK1 OS=Arabidopsis thaliana GN=RPK1 PE=1 SV=1
Gene:Capana00g004993	2479				2.53901	3.41322e-91	2.53374e-89				1.44788	4.18419e-39	6.30723e-38	PREDICTED: probable receptor-like serine/threonine-protein kinase At5g57670 isoform X2 [Capsicum annuum];PREDICTED: probable receptor-like serine/threonine-protein kinase At5g57670 isoform X1 [Capsicum annuum]	GO:0005524;GO:0004672;GO:0000166;GO:0006468;GO:0006950;GO:0004674	ATP binding;protein kinase activity;nucleotide binding;protein phosphorylation;response to stress;protein serine/threonine kinase activity	-	-	-	-	-	-	Probable;Proline-rich	Probable receptor-like serine/threonine-protein kinase At5g57670 OS=Arabidopsis thaliana GN=At5g57670 PE=2 SV=1;Proline-rich receptor-like protein kinase PERK2 OS=Arabidopsis thaliana GN=PERK2 PE=2 SV=3
Gene:Capana01g000450	2733				-1.88037	4.18943e-28	7.92184e-27				-1.27557	5.64146e-23	5.47657e-22	PREDICTED: probable LRR receptor-like serine/threonine-protein kinase At1g12460 [Capsicum annuum]	GO:0016021;GO:0005524;GO:0016020;GO:0004672;GO:0006468	integral component of membrane;ATP binding;membrane;protein kinase activity;protein phosphorylation	-	-	-	-	-	-	Probable	Probable LRR receptor-like serine/threonine-protein kinase At1g12460 OS=Arabidopsis thaliana GN=At1g12460 PE=2 SV=1
Gene:Capana01g000742	1116	2.81912	7.38853e-22	5.70624e-20				3.54126	5.59878e-38	1.7423e-36	2.97268	2.45798e-22	2.33366e-21	PREDICTED: receptor-like protein 12 [Capsicum annuum]	GO:0016021;GO:0016020	integral component of membrane;membrane	-	-	-	-	-	-	-	-
Gene:Capana01g000795	1721							1.39842	1.65128e-54	6.81062e-53				PREDICTED: probable receptor-like protein kinase At5g47070 [Capsicum annuum]	GO:0004672;GO:0005524;GO:0000166;GO:0006468;GO:0004674	protein kinase activity;ATP binding;nucleotide binding;protein phosphorylation;protein serine/threonine kinase activity	-	-	-	-	-	-	Probable	Probable serine/threonine-protein kinase PBL19 OS=Arabidopsis thaliana GN=PBL19 PE=1 SV=1
Gene:Capana01g000880	2280	1.08932	0.00187912	0.0194933	3.49904	2.36263e-43	7.08561e-42	3.56848	3.04578e-57	1.29908e-55	3.1472	1.19863e-38	1.78456e-37	PREDICTED: G-type lectin S-receptor-like serine/threonine-protein kinase CES101 [Capsicum annuum]	-	-	-	-	-	-	-	-	G-type	G-type lectin S-receptor-like serine/threonine-protein kinase CES101 OS=Arabidopsis thaliana GN=CES101 PE=2 SV=2
Gene:Capana01g000881	2283				1.69633	1.06525e-12	9.45569e-12				1.25239	2.11513e-15	1.52751e-14	PREDICTED: G-type lectin S-receptor-like serine/threonine-protein kinase CES101 [Capsicum annuum]	-	-	-	-	-	-	-	-	G-type	G-type lectin S-receptor-like serine/threonine-protein kinase CES101 OS=Arabidopsis thaliana GN=CES101 PE=2 SV=2
Gene:Capana01g000882	2145							1.42305	3.60814e-13	4.95491e-12	1.2931	5.43588e-11	3.115e-10	PREDICTED: LOW QUALITY PROTEIN: G-type lectin S-receptor-like serine/threonine-protein kinase At1g67520 [Capsicum annuum]	-	-	-	-	-	-	-	-	G-type	G-type lectin S-receptor-like serine/threonine-protein kinase CES101 OS=Arabidopsis thaliana GN=CES101 PE=2 SV=2
Gene:Capana01g001237	1842				5.50951	2.16286e-06	1.09153e-05	5.03819	3.40068e-09	3.49357e-08	5.00749	2.04048e-09	1.04658e-08	PREDICTED: pollen receptor-like kinase 4 [Capsicum annuum]	GO:0016021;GO:0004672;GO:0016020;GO:0005524;GO:0016310;GO:0016301;GO:0006468	integral component of membrane;protein kinase activity;membrane;ATP binding;phosphorylation;kinase activity;protein phosphorylation	-	-	-	-	-	-	Pollen	Pollen receptor-like kinase 4 OS=Arabidopsis thaliana GN=PRK4 PE=1 SV=1
Gene:Capana01g001325	2308				-1.19839	1.53989e-13	1.45095e-12							PREDICTED: receptor-like serine/threonine-protein kinase At2g45590 isoform X1 [Capsicum annuum];PREDICTED: receptor-like serine/threonine-protein kinase At2g45590 isoform X2 [Capsicum annuum]	GO:0004674;GO:0006468;GO:0005886;GO:0016021;GO:0000166;GO:0005524;GO:0016020;GO:0004672	protein serine/threonine kinase activity;protein phosphorylation;plasma membrane;integral component of membrane;nucleotide binding;ATP binding;membrane;protein kinase activity	-	-	-	-	-	-	Receptor-like	Receptor-like serine/threonine-protein kinase At2g45590 OS=Arabidopsis thaliana GN=At2g45590 PE=2 SV=1
Gene:Capana01g001580	2421				3.74378	3.00199e-15	3.1538e-14	2.8727	6.94751e-13	9.40183e-12	2.60653	7.63585e-10	4.04465e-09	PREDICTED: G-type lectin S-receptor-like serine/threonine-protein kinase RLK1 [Capsicum annuum]	GO:0000166;GO:0016021;GO:0004672;GO:0005524;GO:0016310;GO:0016020;GO:0004674;GO:0016301;GO:0006468;GO:0005886;GO:0016740	nucleotide binding;integral component of membrane;protein kinase activity;ATP binding;phosphorylation;membrane;protein serine/threonine kinase activity;kinase activity;protein phosphorylation;plasma membrane;transferase activity	-	-	-	-	-	-	G-type	G-type lectin S-receptor-like serine/threonine-protein kinase LECRK2 OS=Oryza sativa subsp. indica GN=LECRK2 PE=2 SV=1
Gene:Capana01g001581	2141							1.10211	6.82724e-19	1.24881e-17				PREDICTED: G-type lectin S-receptor-like serine/threonine-protein kinase RLK1 [Solanum tuberosum]	-	-	-	-	-	-	-	-	G-type;G-type	G-type lectin S-receptor-like serine/threonine-protein kinase LECRK3 OS=Oryza sativa subsp. japonica GN=LECRK3 PE=3 SV=2;G-type lectin S-receptor-like serine/threonine-protein kinase RLK1 OS=Arabidopsis thaliana GN=RLK1 PE=2 SV=2
Gene:Capana01g001620	1572	1.49288	1.57146e-08	4.65169e-07	1.1665	8.10405e-05	0.00033103	2.35683	2.61484e-37	8.02016e-36	1.95127	1.19794e-22	1.15121e-21	PREDICTED: LOW QUALITY PROTEIN: G-type lectin S-receptor-like serine/threonine-protein kinase RLK1 [Capsicum annuum]	-	-	-	-	-	-	-	-	G-type	G-type lectin S-receptor-like serine/threonine-protein kinase RLK1 OS=Arabidopsis thaliana GN=RLK1 PE=2 SV=2
Gene:Capana01g001621	564							2.80148	3.10027e-08	2.90487e-07	2.2942	6.19182e-05	0.000212737	PREDICTED: LOW QUALITY PROTEIN: G-type lectin S-receptor-like serine/threonine-protein kinase RLK1 [Capsicum annuum]	-	-	-	-	-	-	-	-	G-type	G-type lectin S-receptor-like serine/threonine-protein kinase LECRK2 OS=Oryza sativa subsp. japonica GN=LECRK2 PE=3 SV=1
Gene:Capana01g001685	2127	2.03359	1.55005e-10	5.85286e-09				3.02738	4.97751e-31	1.32168e-29	1.96956	5.27469e-10	2.82574e-09	PREDICTED: L-type lectin-domain containing receptor kinase IX.1-like [Capsicum annuum]	GO:0016301;GO:0030246;GO:0006468;GO:0004674;GO:0004672;GO:0016310;GO:0005524;GO:0016020;GO:0000166;GO:0016021	kinase activity;carbohydrate binding;protein phosphorylation;protein serine/threonine kinase activity;protein kinase activity;phosphorylation;ATP binding;membrane;nucleotide binding;integral component of membrane	-	-	-	-	-	-	L-type	L-type lectin-domain containing receptor kinase IX.1 OS=Arabidopsis thaliana GN=LECRK91 PE=1 SV=1
Gene:Capana01g002633	3111	1.77694	0.0026448	0.026003				3.52323	4.5233e-07	3.76423e-06	3.18207	2.11088e-05	7.65802e-05	PREDICTED: LRR receptor-like serine/threonine-protein kinase FLS2 [Capsicum annuum]	-	-	-	-	-	-	-	-	Leucine-rich	Leucine-rich repeat receptor-like protein kinase PXC2 OS=Arabidopsis thaliana GN=PXC2 PE=2 SV=1
Gene:Capana01g002730	2148										-1.42376	7.21394e-11	4.09958e-10	PREDICTED: LOW QUALITY PROTEIN: probable inactive leucine-rich repeat receptor-like protein kinase At3g03770 [Capsicum annuum]	-	-	-	-	-	-	-	-	Probable	Probable inactive leucine-rich repeat receptor-like protein kinase At3g03770 OS=Arabidopsis thaliana GN=At3g03770 PE=2 SV=1
Gene:Capana01g002982	1062	3.41996	0.00236078	0.0236462				3.17359	4.38015e-05	0.0002783	2.21998	0.0207077	0.0474792	PREDICTED: LEAF RUST 10 DISEASE-RESISTANCE LOCUS RECEPTOR-LIKE PROTEIN KINASE-like 2.4 isoform X1 [Capsicum annuum]	GO:0000166;GO:0016021;GO:0004672;GO:0005524;GO:0016020;GO:0004674;GO:0006468	nucleotide binding;integral component of membrane;protein kinase activity;ATP binding;membrane;protein serine/threonine kinase activity;protein phosphorylation	-	-	-	-	-	-	Protein	Protein SUPPRESSOR OF NPR1-1 CONSTITUTIVE 4 OS=Arabidopsis thaliana GN=LRK10L-2.6 PE=1 SV=1
Gene:Capana01g003144	2844				-2.74493	5.3404e-24	8.5835e-23				-2.36707	6.03902e-31	7.44217e-30	PREDICTED: proline-rich receptor-like protein kinase PERK3 isoform X1 [Capsicum annuum]	GO:0016021;GO:0005524;GO:0016020;GO:0004672;GO:0006468	integral component of membrane;ATP binding;membrane;protein kinase activity;protein phosphorylation	-	-	-	-	-	-	Serine/threonine-protein	Serine/threonine-protein kinase-like protein ACR4 OS=Arabidopsis thaliana GN=ACR4 PE=1 SV=1
Gene:Capana01g003182	1719				1.04877	0.00010426	0.000419826	2.98945	1.55102e-82	8.98254e-81	2.07796	2.04462e-28	2.36311e-27	PREDICTED: probable inactive receptor kinase At1g48480 [Capsicum annuum]	GO:0004672;GO:0016020;GO:0005524;GO:0000166;GO:0016021;GO:0006468	protein kinase activity;membrane;ATP binding;nucleotide binding;integral component of membrane;protein phosphorylation	-	-	-	-	-	-	Probable	Probable inactive receptor kinase At1g48480 OS=Arabidopsis thaliana GN=RKL1 PE=2 SV=1
Gene:Capana01g003247	1317				-2.25285	5.21849e-14	5.07239e-13				-3.01463	8.76945e-36	1.22563e-34	PREDICTED: G-type lectin S-receptor-like serine/threonine-protein kinase RLK1 [Capsicum annuum]	-	-	-	-	-	-	-	-	G-type	G-type lectin S-receptor-like serine/threonine-protein kinase LECRK3 OS=Oryza sativa subsp. indica GN=LECRK3 PE=3 SV=2
Gene:Capana01g003406	1254				1.15826	0.000120191	0.000479258				1.34008	3.30808e-09	1.66774e-08	PREDICTED: probable receptor-like protein kinase At5g47070 [Capsicum annuum]	GO:0006468;GO:0004674;GO:0005524;GO:0004672;GO:0000166	protein phosphorylation;protein serine/threonine kinase activity;ATP binding;protein kinase activity;nucleotide binding	-	-	-	-	-	-	Probable	Probable serine/threonine-protein kinase PBL19 OS=Arabidopsis thaliana GN=PBL19 PE=1 SV=1
Gene:Capana01g003533	2922				-1.38305	1.40762e-09	9.82145e-09				-1.4318	7.28603e-10	3.86386e-09	PREDICTED: leucine-rich repeat receptor-like protein kinase PXL1 [Capsicum annuum]	GO:0004674;GO:0006468;GO:0016740;GO:0016301;GO:0016021;GO:0000166;GO:0016310;GO:0005524;GO:0016020;GO:0004672	protein serine/threonine kinase activity;protein phosphorylation;transferase activity;kinase activity;integral component of membrane;nucleotide binding;phosphorylation;ATP binding;membrane;protein kinase activity	-	-	-	-	-	-	Leucine-rich	Leucine-rich repeat receptor-like protein kinase PXL1 OS=Arabidopsis thaliana GN=PXL1 PE=1 SV=1
Gene:Capana01g003634	2319				-1.59887	1.08536e-10	8.33713e-10				-1.24452	2.63146e-10	1.44079e-09	PREDICTED: zinc finger BED domain-containing protein DAYSLEEPER-like [Solanum lycopersicum];PREDICTED: protein STRUBBELIG-RECEPTOR FAMILY 8 [Capsicum annuum]	GO:0004672;GO:0016020;GO:0005524;GO:0016021;GO:0005886;GO:0006468	protein kinase activity;membrane;ATP binding;integral component of membrane;plasma membrane;protein phosphorylation	-	-	-	-	-	-	Protein	Protein STRUBBELIG-RECEPTOR FAMILY 8 OS=Arabidopsis thaliana GN=SRF8 PE=2 SV=1
Gene:Capana01g003640	1514				-1.71871	5.7628e-33	1.2839e-31				-1.52284	6.97443e-35	9.54523e-34	PREDICTED: receptor-like kinase TMK3 [Capsicum annuum]	GO:0016020;GO:0005524;GO:0016310;GO:0004672;GO:0016021;GO:0000166;GO:0016740;GO:0006468;GO:0016301;GO:0004674	membrane;ATP binding;phosphorylation;protein kinase activity;integral component of membrane;nucleotide binding;transferase activity;protein phosphorylation;kinase activity;protein serine/threonine kinase activity	-	-	-	-	-	-	Receptor-like	Receptor-like kinase TMK3 OS=Arabidopsis thaliana GN=TMK3 PE=2 SV=1
Gene:Capana01g003696	1929							3.53247	1.20873e-08	1.18085e-07	2.28677	0.00263189	0.00719696	PREDICTED: probable L-type lectin-domain containing receptor kinase S.7 [Capsicum annuum]	-	-	-	-	-	-	-	-	Probable	Probable L-type lectin-domain containing receptor kinase S.7 OS=Arabidopsis thaliana GN=LECRKS7 PE=2 SV=1
Gene:Capana01g003839	708				2.42404	1.35526e-41	3.88791e-40	1.03163	2.17049e-13	3.01722e-12	1.28935	1.1635e-19	1.00423e-18	PREDICTED: receptor-like protein kinase HSL1 [Capsicum annuum]	GO:0000166;GO:0016021;GO:0004672;GO:0016020;GO:0005524;GO:0016310;GO:0004674;GO:0016301;GO:0005886;GO:0016740;GO:0006468	nucleotide binding;integral component of membrane;protein kinase activity;membrane;ATP binding;phosphorylation;protein serine/threonine kinase activity;kinase activity;plasma membrane;transferase activity;protein phosphorylation	-	-	-	-	-	-	MDIS1-interacting	MDIS1-interacting receptor like kinase 1 OS=Arabidopsis thaliana GN=MIK1 PE=1 SV=1
Gene:Capana01g004124	1413				-2.27954	0.000134009	0.000530716							PREDICTED: G-type lectin S-receptor-like serine/threonine-protein kinase SD2-5 [Capsicum annuum]	-	-	-	-	-	-	-	-	PAN	PAN domain-containing protein At5g03700 OS=Arabidopsis thaliana GN=At5g03700 PE=1 SV=1
Gene:Capana02g001033	3874				-1.4171	2.32339e-12	2.0254e-11				-1.07868	3.07234e-07	1.33542e-06	PREDICTED: probable inactive leucine-rich repeat receptor-like protein kinase At3g03770 [Capsicum annuum]	GO:0004672;GO:0016020;GO:0005524;GO:0016021;GO:0006468	protein kinase activity;membrane;ATP binding;integral component of membrane;protein phosphorylation	-	-	-	-	-	-	Probable	Probable inactive leucine-rich repeat receptor-like protein kinase At3g03770 OS=Arabidopsis thaliana GN=At3g03770 PE=2 SV=1
Gene:Capana02g001100	2061				1.8916	3.47216e-27	6.36821e-26	1.8128	1.30411e-48	4.90446e-47	1.37324	7.72063e-24	7.75442e-23	PREDICTED: probable L-type lectin-domain containing receptor kinase S.5 [Capsicum annuum]	GO:0016020;GO:0005524;GO:0016310;GO:0004672;GO:0016021;GO:0006468;GO:0030246;GO:0016301;GO:0004674	membrane;ATP binding;phosphorylation;protein kinase activity;integral component of membrane;protein phosphorylation;carbohydrate binding;kinase activity;protein serine/threonine kinase activity	-	-	-	-	-	-	Probable	Probable L-type lectin-domain containing receptor kinase S.5 OS=Arabidopsis thaliana GN=LECRKS5 PE=2 SV=1
Gene:Capana02g001107	549	2.0202	0.00262257	0.025827	2.35596	0.011109	0.0302767	1.59984	0.00418415	0.017884				PREDICTED: C-type lectin receptor-like tyrosine-protein kinase At1g52310 isoform X1 [Capsicum annuum]	-	-	-	-	-	-	-	-	C-type	C-type lectin receptor-like tyrosine-protein kinase At1g52310 OS=Arabidopsis thaliana GN=At1g52310 PE=2 SV=1
Gene:Capana02g001151	2781	3.69327	2.46713e-14	1.2549e-12	4.28482	4.97346e-18	6.10707e-17	7.00335	1.3559e-114	1.07564e-112	5.20356	4.41222e-54	8.9749e-53	PREDICTED: leucine-rich repeat receptor protein kinase EMS1-like [Capsicum annuum]	GO:0016021;GO:0016020	integral component of membrane;membrane	-	-	-	-	-	-	Polygalacturonase	Polygalacturonase inhibitor OS=Pyrus communis GN=PGIP PE=1 SV=1
Gene:Capana02g001231	1170				3.95639	0.017946	0.0461968				5.76925	2.64189e-10	1.44628e-09	PREDICTED: putative receptor-like protein kinase At3g47110 [Capsicum annuum]	-	-	-	-	-	-	-	-	LRR	LRR receptor-like serine/threonine-protein kinase EFR OS=Arabidopsis thaliana GN=EFR PE=1 SV=1
Gene:Capana02g001232	1275										2.29688	0.000841414	0.00248606	PREDICTED: receptor-like protein kinase, partial [Nicotiana tabacum]	-	-	-	-	-	-	-	-	Putative	Putative receptor-like protein kinase At3g47110 OS=Arabidopsis thaliana GN=At3g47110 PE=3 SV=1
Gene:Capana02g001278	3039							4.64102	0.00150204	0.00713134				PREDICTED: probable LRR receptor-like serine/threonine-protein kinase At3g47570 isoform X1 [Capsicum annuum]	GO:0006468;GO:0005524;GO:0016020;GO:0004672;GO:0016021	protein phosphorylation;ATP binding;membrane;protein kinase activity;integral component of membrane	-	-	-	-	-	-	Probable	Probable LRR receptor-like serine/threonine-protein kinase At3g47570 OS=Arabidopsis thaliana GN=At3g47570 PE=2 SV=1
Gene:Capana02g001279	801	5.61386	0.000137728	0.0020217				5.72227	8.12338e-05	0.0004948	4.56497	0.0104733	0.0256083	PREDICTED: LRR receptor-like serine/threonine-protein kinase EFR [Nicotiana tomentosiformis]	-	-	K13420	FLS2	http://www.genome.jp/dbget-bin/www_bget?ko:K13420	MAPK signaling pathway - plant;Plant-pathogen interaction	ko04016,ko04626	-	Putative	Putative receptor-like protein kinase At3g47110 OS=Arabidopsis thaliana GN=At3g47110 PE=3 SV=1
Gene:Capana02g001280	2436	5.92007	6.50411e-08	1.75926e-06				6.03806	3.52388e-08	3.28841e-07	4.58669	0.000174207	0.000566598	PREDICTED: LRR receptor-like serine/threonine-protein kinase EFR [Nicotiana tomentosiformis]	GO:0016021;GO:0000166;GO:0016310;GO:0005524;GO:0016020;GO:0004672;GO:0004674;GO:0006468;GO:0016740;GO:0016301	integral component of membrane;nucleotide binding;phosphorylation;ATP binding;membrane;protein kinase activity;protein serine/threonine kinase activity;protein phosphorylation;transferase activity;kinase activity	K13420	FLS2	http://www.genome.jp/dbget-bin/www_bget?ko:K13420	MAPK signaling pathway - plant;Plant-pathogen interaction	ko04016,ko04626	-	Receptor	Receptor kinase-like protein Xa21 OS=Oryza sativa subsp. indica GN=XA21 PE=1 SV=1
Gene:Capana02g001282	3171				2.01778	1.58461e-13	1.49192e-12				2.01526	1.39375e-18	1.15197e-17	PREDICTED: putative receptor-like protein kinase At3g47110 isoform X1 [Capsicum annuum]	GO:0004672;GO:0016020;GO:0005524;GO:0016310;GO:0000166;GO:0016021;GO:0016301;GO:0016740;GO:0006468;GO:0004674	protein kinase activity;membrane;ATP binding;phosphorylation;nucleotide binding;integral component of membrane;kinase activity;transferase activity;protein phosphorylation;protein serine/threonine kinase activity	K13420	FLS2	http://www.genome.jp/dbget-bin/www_bget?ko:K13420	MAPK signaling pathway - plant;Plant-pathogen interaction	ko04016,ko04626	-	Probable	Probable LRR receptor-like serine/threonine-protein kinase At3g47570 OS=Arabidopsis thaliana GN=At3g47570 PE=2 SV=1
Gene:Capana02g001399	3093				-1.51999	6.27359e-29	1.21696e-27				-1.32781	1.83849e-35	2.54595e-34	PREDICTED: probable LRR receptor-like serine/threonine-protein kinase At4g20940 [Capsicum annuum]	-	-	-	-	-	-	-	-	Probable	Probable LRR receptor-like serine/threonine-protein kinase At4g20940 OS=Arabidopsis thaliana GN=At4g20940 PE=1 SV=1
Gene:Capana02g001659	2445				4.10251	1.97942e-34	4.65479e-33	2.02285	2.7599e-05	0.000181034	4.49419	1.09807e-38	1.63686e-37	PREDICTED: G-type lectin S-receptor-like serine/threonine-protein kinase SD2-5 [Capsicum annuum]	-	-	-	-	-	-	-	-	G-type	G-type lectin S-receptor-like serine/threonine-protein kinase SD2-5 OS=Arabidopsis thaliana GN=SD25 PE=1 SV=1
Gene:Capana02g001678	3317				-2.38431	3.76126e-83	2.49846e-81				-1.63794	4.15653e-146	2.36655e-144	PREDICTED: probable LRR receptor-like serine/threonine-protein kinase At1g07650 isoform X2 [Capsicum annuum];PREDICTED: probable LRR receptor-like serine/threonine-protein kinase At1g07650 isoform X1 [Capsicum annuum]	-	-	K04733	IRAK4	http://www.genome.jp/dbget-bin/www_bget?ko:K04733	-	-	-	Probable;Probable	Probable LRR receptor-like serine/threonine-protein kinase At1g07650 OS=Arabidopsis thaliana GN=At1g07650 PE=1 SV=1;Probable LRR receptor-like serine/threonine-protein kinase At1g53430 OS=Arabidopsis thaliana GN=At1g53430 PE=1 SV=1
Gene:Capana02g001679	3260				2.40329	1.19196e-68	6.18357e-67				1.91401	1.00705e-75	2.85564e-74	PREDICTED: probable LRR receptor-like serine/threonine-protein kinase At1g07650 isoform X3 [Capsicum annuum];PREDICTED: probable LRR receptor-like serine/threonine-protein kinase At1g07650 isoform X1 [Capsicum annuum];PREDICTED: probable LRR receptor-like serine/threonine-protein kinase At1g07650 isoform X2 [Capsicum annuum]	-	-	-	-	-	-	-	-	Probable	Probable LRR receptor-like serine/threonine-protein kinase At1g07650 OS=Arabidopsis thaliana GN=At1g07650 PE=1 SV=1
Gene:Capana02g001682	3351				-2.85346	1.502e-85	1.02417e-83				-2.16328	7.64476e-111	3.22771e-109	PREDICTED: LOW QUALITY PROTEIN: probable LRR receptor-like serine/threonine-protein kinase At1g53420 [Capsicum annuum]	-	-	-	-	-	-	-	-	Probable;Probable;Probable	Probable LRR receptor-like serine/threonine-protein kinase At1g53430 OS=Arabidopsis thaliana GN=At1g53430 PE=1 SV=1;Probable LRR receptor-like serine/threonine-protein kinase At1g07650 OS=Arabidopsis thaliana GN=At1g07650 PE=1 SV=1;Probable LRR receptor-like serine/threonine-protein kinase At1g53440 OS=Arabidopsis thaliana GN=At1g53440 PE=2 SV=2
Gene:Capana02g001684	3290				-1.34512	1.7681e-17	2.10506e-16				-1.54142	5.22456e-202	4.33603e-200	PREDICTED: LOW QUALITY PROTEIN: probable LRR receptor-like serine/threonine-protein kinase At1g53430 [Capsicum annuum]	-	-	-	-	-	-	-	-	Probable	Probable LRR receptor-like serine/threonine-protein kinase At1g53430 OS=Arabidopsis thaliana GN=At1g53430 PE=1 SV=1
Gene:Capana02g001686	1396										-3.24282	0.020692	0.0474523	PREDICTED: LOW QUALITY PROTEIN: probable LRR receptor-like serine/threonine-protein kinase At1g53430 [Capsicum annuum];PREDICTED: LOW QUALITY PROTEIN: probable LRR receptor-like serine/threonine-protein kinase At1g07650 [Capsicum annuum]	-	-	-	-	-	-	-	-	Probable;Probable	Probable LRR receptor-like serine/threonine-protein kinase At1g53440 OS=Arabidopsis thaliana GN=At1g53440 PE=2 SV=2;Probable LRR receptor-like serine/threonine-protein kinase At1g53430 OS=Arabidopsis thaliana GN=At1g53430 PE=1 SV=1
Gene:Capana02g001687	3309				-1.59791	2.11708e-39	5.70518e-38				-1.99786	1.27442e-87	4.19046e-86	PREDICTED: probable LRR receptor-like serine/threonine-protein kinase At1g53430 isoform X1 [Capsicum annuum]	-	-	-	-	-	-	-	-	Probable;Probable	Probable LRR receptor-like serine/threonine-protein kinase At1g53430 OS=Arabidopsis thaliana GN=At1g53430 PE=1 SV=1;Probable LRR receptor-like serine/threonine-protein kinase At1g53440 OS=Arabidopsis thaliana GN=At1g53440 PE=2 SV=2
Gene:Capana02g001710	4752	1.81129	0.00379668	0.0351441				3.12102	2.5937e-09	2.68663e-08	3.38892	2.6773e-11	1.56437e-10	PREDICTED: probable LRR receptor-like serine/threonine-protein kinase At3g47570 isoform X1 [Capsicum annuum]	-	-	-	-	-	-	-	-	Probable	Probable LRR receptor-like serine/threonine-protein kinase At3g47570 OS=Arabidopsis thaliana GN=At3g47570 PE=2 SV=1
Gene:Capana02g001713	888							2.08714	0.0103945	0.0397052				PREDICTED: probably inactive leucine-rich repeat receptor-like protein kinase At3g28040, partial [Nicotiana sylvestris]	-	-	K13420	FLS2	http://www.genome.jp/dbget-bin/www_bget?ko:K13420	MAPK signaling pathway - plant;Plant-pathogen interaction	ko04016,ko04626	-	-	-
Gene:Capana02g001715	876							4.78726	0.00413989	0.0177304	4.93419	0.00290209	0.00788589	PREDICTED: probable LRR receptor-like serine/threonine-protein kinase At3g47570 [Capsicum annuum]	-	-	K13420	FLS2	http://www.genome.jp/dbget-bin/www_bget?ko:K13420	MAPK signaling pathway - plant;Plant-pathogen interaction	ko04016,ko04626	-	LRR	LRR receptor-like serine/threonine-protein kinase EFR OS=Arabidopsis thaliana GN=EFR PE=1 SV=1
Gene:Capana02g001716	3444	1.7277	0.000201709	0.00283742	1.9386	0.000713949	0.0025031	1.95963	9.41987e-14	1.34135e-12	2.2392	2.37805e-19	2.0303e-18	XP_016559672.1 PREDICTED: LRR receptor-like serine/threonine-protein kinase EFR [Capsicum annuum] &gt;XP_016559673.1 PREDICTED: LRR receptor-like serine/threonine-protein kinase EFR [Capsicum annuum];PREDICTED: LRR receptor-like serine/threonine-protein kinase EFR [Capsicum annuum] &gt	-	-	K04730	IRAK1	http://www.genome.jp/dbget-bin/www_bget?ko:K04730	-	-	-	Receptor	Receptor kinase-like protein Xa21 OS=Oryza sativa subsp. indica GN=XA21 PE=1 SV=1
Gene:Capana02g001722	1599										-1.19309	0.00511422	0.0133077	PREDICTED: LOW QUALITY PROTEIN: probable LRR receptor-like serine/threonine-protein kinase At5g45780 [Capsicum annuum]	-	-	-	-	-	-	-	-	Probable	Probable LRR receptor-like serine/threonine-protein kinase At5g45780 OS=Arabidopsis thaliana GN=At5g45780 PE=2 SV=1
Gene:Capana02g001842	2787				5.16878	1.56024e-05	7.08542e-05	5.56611	1.29969e-25	2.94862e-24	4.42598	1.83426e-13	1.21241e-12	PREDICTED: glutamate receptor 2.9-like [Capsicum annuum]	GO:0016021;GO:0006811;GO:0016020;GO:0006810;GO:0004970	integral component of membrane;ion transport;membrane;transport;ionotropic glutamate receptor activity	K05387	GRIP	http://www.genome.jp/dbget-bin/www_bget?ko:K05387	-	-	-	Glutamate	Glutamate receptor 2.9 OS=Arabidopsis thaliana GN=GLR2.9 PE=2 SV=1
Gene:Capana02g001910	1854				-1.14178	5.06637e-15	5.24754e-14				-1.20029	2.70188e-22	2.56254e-21	PREDICTED: probable LRR receptor-like serine/threonine-protein kinase At4g29180 [Capsicum annuum]	GO:0016020;GO:0016021	membrane;integral component of membrane	-	-	-	-	-	-	Probable	Probable LRR receptor-like serine/threonine-protein kinase At1g07560 OS=Arabidopsis thaliana GN=At1g07560 PE=2 SV=1
Gene:Capana02g001953	2094	1.013	3.48531e-05	0.00059545	1.31337	1.079e-06	5.66286e-06	1.93273	5.20759e-31	1.38009e-29	2.24192	8.81897e-43	1.43751e-41	PREDICTED: L-type lectin-domain containing receptor kinase VII.1 [Capsicum annuum]	GO:0016021;GO:0000166;GO:0016020;GO:0005524;GO:0016310;GO:0004672;GO:0004674;GO:0006468;GO:0030246;GO:0016301	integral component of membrane;nucleotide binding;membrane;ATP binding;phosphorylation;protein kinase activity;protein serine/threonine kinase activity;protein phosphorylation;carbohydrate binding;kinase activity	-	-	-	-	-	-	L-type	L-type lectin-domain containing receptor kinase VII.1 OS=Arabidopsis thaliana GN=LECRK71 PE=2 SV=1
Gene:Capana02g001985	3012	6.69646	4.14442e-07	9.95941e-06	5.17001	0.00166052	0.0054433	6.17739	3.76213e-12	4.82634e-11	5.24349	3.02725e-08	1.4255e-07	PREDICTED: G-type lectin S-receptor-like serine/threonine-protein kinase At4g03230 isoform X1 [Capsicum annuum]	-	-	-	-	-	-	-	-	G-type	G-type lectin S-receptor-like serine/threonine-protein kinase At4g03230 OS=Arabidopsis thaliana GN=At4g03230 PE=3 SV=3
Gene:Capana02g002108	2361	1.95576	0.000271507	0.00370414	5.38356	8.58666e-50	3.03381e-48	4.11344	5.8291e-24	1.25866e-22	5.42268	1.64754e-50	3.12515e-49	PREDICTED: G-type lectin S-receptor-like serine/threonine-protein kinase At1g11330 [Nicotiana tabacum]	-	-	-	-	-	-	-	-	G-type	G-type lectin S-receptor-like serine/threonine-protein kinase B120 OS=Arabidopsis thaliana GN=B120 PE=2 SV=1
Gene:Capana02g002114	2159				1.46774	8.01053e-23	1.23197e-21							PREDICTED: receptor-like serine/threonine-protein kinase SD1-8 isoform X2 [Capsicum annuum];PREDICTED: receptor-like serine/threonine-protein kinase SD1-8 isoform X1 [Capsicum annuum]	GO:0004674;GO:0031625;GO:0048544;GO:0016301;GO:0006468;GO:0016740;GO:0005886;GO:0000166;GO:0016021;GO:0004672;GO:0009506;GO:0006952;GO:0005524;GO:0016310;GO:0016020	protein serine/threonine kinase activity;ubiquitin protein ligase binding;recognition of pollen;kinase activity;protein phosphorylation;transferase activity;plasma membrane;nucleotide binding;integral component of membrane;protein kinase activity;plasmodesma;defense response;ATP binding;phosphorylation;membrane	-	-	-	-	-	-	Receptor-like	Receptor-like serine/threonine-protein kinase SD1-8 OS=Arabidopsis thaliana GN=SD18 PE=1 SV=1
Gene:Capana02g002117	2568	2.17243	2.28468e-16	1.32909e-14	3.78047	2.34279e-49	8.18114e-48	4.02355	6.13105e-149	6.44276e-147	3.30107	3.71482e-82	1.14274e-80	PREDICTED: G-type lectin S-receptor-like serine/threonine-protein kinase B120 [Capsicum annuum]	GO:0048544;GO:0004674;GO:0016740;GO:0005886;GO:0006468;GO:0016301;GO:0016021;GO:0000166;GO:0016020;GO:0009506;GO:0006952;GO:0016310;GO:0005524;GO:0004672	recognition of pollen;protein serine/threonine kinase activity;transferase activity;plasma membrane;protein phosphorylation;kinase activity;integral component of membrane;nucleotide binding;membrane;plasmodesma;defense response;phosphorylation;ATP binding;protein kinase activity	-	-	-	-	-	-	Putative	Putative G-type lectin S-receptor-like serine/threonine-protein kinase At1g61610 OS=Arabidopsis thaliana GN=At1g61610 PE=3 SV=1
Gene:Capana02g002119	3587										1.23079	4.49507e-36	6.3287e-35	PREDICTED: G-type lectin S-receptor-like serine/threonine-protein kinase At1g11300 isoform X3 [Capsicum annuum];PREDICTED: G-type lectin S-receptor-like serine/threonine-protein kinase At1g11300 isoform X1 [Capsicum annuum] &gt;XP_016560041.1 PREDICTED: G-type lectin S-receptor-like serine/threonine-protein kinase At1g11300 isoform X1 [Capsicum annuum] &gt;XP_016560042.1 PREDICTED: G-type lectin …	-	-	-	-	-	-	-	-	G-type;G-type;G-type	G-type lectin S-receptor-like serine/threonine-protein kinase SD1-13 OS=Arabidopsis thaliana GN=SD113 PE=1 SV=2;G-type lectin S-receptor-like serine/threonine-protein kinase At1g11300 OS=Arabidopsis thaliana GN=At1g11300 PE=2 SV=1;G-type lectin S-receptor-like serine/threonine-protein kinase At1g11330 OS=Arabidopsis thaliana GN=At1g11330 PE=2 SV=3
Gene:Capana02g002120	2331							3.21517	0.000332584	0.00181207				PREDICTED: G-type lectin S-receptor-like serine/threonine-protein kinase At1g11330 [Capsicum annuum]	GO:0004672;GO:0016020;GO:0005524;GO:0045087;GO:0016310;GO:0009506;GO:0000166;GO:0016021;GO:0016301;GO:0005886;GO:0016740;GO:0006468;GO:0048544;GO:0031625;GO:0004674	protein kinase activity;membrane;ATP binding;innate immune response;phosphorylation;plasmodesma;nucleotide binding;integral component of membrane;kinase activity;plasma membrane;transferase activity;protein phosphorylation;recognition of pollen;ubiquitin protein ligase binding;protein serine/threonine kinase activity	-	-	-	-	-	-	G-type	G-type lectin S-receptor-like serine/threonine-protein kinase At1g11300 OS=Arabidopsis thaliana GN=At1g11300 PE=2 SV=1
Gene:Capana02g002137	681	2.05051	0.000136004	0.00200051	3.07038	1.28311e-08	8.19511e-08	3.0233	7.72738e-11	8.99642e-10	3.5687	8.24064e-16	6.06723e-15	putative receptor-like serine-threonine protein kinase [Solanum tuberosum]	GO:0005886;GO:0006468;GO:0004674;GO:0016020;GO:0006952;GO:0009506;GO:0005524;GO:0004672;GO:0016021	plasma membrane;protein phosphorylation;protein serine/threonine kinase activity;membrane;defense response;plasmodesma;ATP binding;protein kinase activity;integral component of membrane	-	-	-	-	-	-	Cysteine-rich	Cysteine-rich receptor-like protein kinase 29 OS=Arabidopsis thaliana GN=CRK29 PE=2 SV=1
Gene:Capana02g002138	1272	2.01761	2.25599e-20	1.62314e-18	3.46003	1.26989e-65	6.20353e-64	2.52818	3.75796e-58	1.62579e-56	3.10991	7.31727e-101	2.78179e-99	putative receptor-like serine-threonine protein kinase [Solanum tuberosum]	GO:0016021;GO:0016020;GO:0009506;GO:0006952;GO:0005524;GO:0004672;GO:0004674;GO:0005886;GO:0006468	integral component of membrane;membrane;plasmodesma;defense response;ATP binding;protein kinase activity;protein serine/threonine kinase activity;plasma membrane;protein phosphorylation	-	-	-	-	-	-	Cysteine-rich	Cysteine-rich receptor-like protein kinase 10 OS=Arabidopsis thaliana GN=CRK10 PE=1 SV=3
Gene:Capana02g002139	2001	6.34192	3.80763e-09	1.2222e-07	4.60831	0.000158157	0.000618083	6.09098	1.63556e-28	4.03645e-27	5.20197	2.65935e-19	2.26513e-18	PREDICTED: cysteine-rich receptor-like protein kinase 29 isoform X1 [Capsicum annuum]	-	-	-	-	-	-	-	-	Cysteine-rich	Cysteine-rich receptor-like protein kinase 29 OS=Arabidopsis thaliana GN=CRK29 PE=2 SV=1
Gene:Capana02g002140	2448	4.05206	3.47748e-10	1.26627e-08	4.05137	8.52529e-09	5.53323e-08	5.57898	4.64758e-34	1.32986e-32	4.26995	6.84309e-17	5.29405e-16	PREDICTED: putative receptor-like protein kinase At4g00960 [Capsicum annuum]	-	-	-	-	-	-	-	-	Putative;Cysteine-rich	Putative cysteine-rich receptor-like protein kinase 35 OS=Arabidopsis thaliana GN=CRK35 PE=3 SV=3;Cysteine-rich receptor-like protein kinase 10 OS=Arabidopsis thaliana GN=CRK10 PE=1 SV=3
Gene:Capana02g002141	3239				3.56684	1.93635e-16	2.17178e-15	5.21181	1.37398e-35	4.06299e-34	5.4934	2.12136e-40	3.29638e-39	PREDICTED: putative receptor-like protein kinase At4g00960 [Solanum pennellii];cysteine-rich receptor-like protein kinase 10, partial [Nicotiana attenuata]	-	-	-	-	-	-	-	-	Cysteine-rich;Cysteine-rich	Cysteine-rich receptor-like protein kinase 26 OS=Arabidopsis thaliana GN=CRK26 PE=2 SV=1;Cysteine-rich receptor-like protein kinase 10 OS=Arabidopsis thaliana GN=CRK10 PE=1 SV=3
Gene:Capana02g002142	1896				-2.40909	2.88556e-15	3.03413e-14				-1.24137	2.65e-06	1.05802e-05	PREDICTED: cysteine-rich receptor-like protein kinase 29 [Capsicum annuum]	-	-	-	-	-	-	-	-	Cysteine-rich	Cysteine-rich receptor-like protein kinase 29 OS=Arabidopsis thaliana GN=CRK29 PE=2 SV=1
Gene:Capana02g002145	2270	3.23921	2.1997e-88	7.15063e-86	2.8554	3.67801e-51	1.34436e-49	3.59233	0	0	1.77935	1.15135e-43	1.90585e-42	PREDICTED: putative receptor-like protein kinase At4g00960 [Capsicum annuum]	-	-	-	-	-	-	-	-	Cysteine-rich;Cysteine-rich	Cysteine-rich receptor-like protein kinase 26 OS=Arabidopsis thaliana GN=CRK26 PE=2 SV=1;Cysteine-rich receptor-like protein kinase 10 OS=Arabidopsis thaliana GN=CRK10 PE=1 SV=3
Gene:Capana02g002146	2028				1.6267	3.39155e-55	1.36127e-53	1.26523	1.1705e-77	6.47865e-76				PREDICTED: cysteine-rich receptor-like protein kinase 10 [Capsicum annuum]	GO:0005524;GO:0009506;GO:0006952;GO:0016020;GO:0004672;GO:0016021;GO:0006468;GO:0005886;GO:0004674	ATP binding;plasmodesma;defense response;membrane;protein kinase activity;integral component of membrane;protein phosphorylation;plasma membrane;protein serine/threonine kinase activity	-	-	-	-	-	-	Cysteine-rich;Cysteine-rich	Cysteine-rich receptor-like protein kinase 10 OS=Arabidopsis thaliana GN=CRK10 PE=1 SV=3;Cysteine-rich receptor-like protein kinase 26 OS=Arabidopsis thaliana GN=CRK26 PE=2 SV=1
Gene:Capana02g002250	2011	1.19828	9.1907e-13	4.11831e-11				2.38172	2.73802e-73	1.43238e-71				PREDICTED: chitin elicitor receptor kinase 1-like [Capsicum annuum]	GO:0016021;GO:0016020;GO:0005524;GO:0004672;GO:0004674;GO:0006468	integral component of membrane;membrane;ATP binding;protein kinase activity;protein serine/threonine kinase activity;protein phosphorylation	K13429	CERK1	http://www.genome.jp/dbget-bin/www_bget?ko:K13429	Plant-pathogen interaction	ko04626	-	LysM	LysM domain receptor-like kinase 3 OS=Medicago truncatula GN=LYK3 PE=1 SV=1
Gene:Capana02g002614	3381				-1.20436	0.000821589	0.00284995				-2.46492	3.15514e-10	1.71818e-09	putative receptor-like protein kinase [Capsicum frutescens]	GO:0006468;GO:0004672;GO:0016020;GO:0005524;GO:0016021	protein phosphorylation;protein kinase activity;membrane;ATP binding;integral component of membrane	-	-	-	-	-	-	Probable	Probable LRR receptor-like serine/threonine-protein kinase At4g36180 OS=Arabidopsis thaliana GN=At4g36180 PE=2 SV=1
Gene:Capana02g002637	1339				-1.23514	3.73273e-09	2.51148e-08				-1.28462	7.20786e-13	4.60968e-12	PREDICTED: probable LRR receptor-like serine/threonine-protein kinase IRK [Capsicum annuum]	-	-	-	-	-	-	-	-	-	-
Gene:Capana02g002800	1431	1.00097	2.13813e-41	3.17242e-39	2.01755	1.3485e-83	9.04097e-82	2.10904	0	0	2.22601	0	0	PREDICTED: probably inactive leucine-rich repeat receptor-like protein kinase At2g25790 [Capsicum annuum]	-	-	-	-	-	-	-	-	Polygalacturonase	Polygalacturonase inhibitor 2 OS=Arabidopsis thaliana GN=PGIP2 PE=2 SV=2
Gene:Capana02g002802	1950	3.2912	5.20565e-24	4.37985e-22	3.38345	1.76392e-22	2.67847e-21	5.22285	2.35166e-123	2.00134e-121	3.72933	1.9693e-47	3.52879e-46	PREDICTED: LEAF RUST 10 DISEASE-RESISTANCE LOCUS RECEPTOR-LIKE PROTEIN KINASE-like 2.4 isoform X1 [Capsicum annuum]	GO:0016020;GO:0005524;GO:0004672;GO:0016021;GO:0000166;GO:0006468;GO:0030247;GO:0004674	membrane;ATP binding;protein kinase activity;integral component of membrane;nucleotide binding;protein phosphorylation;polysaccharide binding;protein serine/threonine kinase activity	-	-	-	-	-	-	LEAF	LEAF RUST 10 DISEASE-RESISTANCE LOCUS RECEPTOR-LIKE PROTEIN KINASE-like 2.5 OS=Arabidopsis thaliana GN=LRK10L-2.5 PE=3 SV=1
Gene:Capana02g002803	1851				3.60734	6.28833e-13	5.68698e-12	4.44054	4.97145e-57	2.11544e-55	3.47685	2.32249e-27	2.59895e-26	PREDICTED: LEAF RUST 10 DISEASE-RESISTANCE LOCUS RECEPTOR-LIKE PROTEIN KINASE-like 2.1 [Capsicum annuum]	GO:0006468;GO:0004674;GO:0030247;GO:0004672;GO:0005524;GO:0016020;GO:0000166;GO:0016021	protein phosphorylation;protein serine/threonine kinase activity;polysaccharide binding;protein kinase activity;ATP binding;membrane;nucleotide binding;integral component of membrane	-	-	-	-	-	-	LEAF	LEAF RUST 10 DISEASE-RESISTANCE LOCUS RECEPTOR-LIKE PROTEIN KINASE-like 2.1 OS=Arabidopsis thaliana GN=LRK10L-2.1 PE=3 SV=1
Gene:Capana02g002810	2788	1.85182	9.72691e-34	1.15938e-31	2.37073	1.928e-45	6.13739e-44	3.57018	1.37794e-226	2.29155e-224	2.8102	7.92405e-112	3.38105e-110	PREDICTED: LEAF RUST 10 DISEASE-RESISTANCE LOCUS RECEPTOR-LIKE PROTEIN KINASE-like 1.4 isoform X3 [Capsicum annuum];PREDICTED: LEAF RUST 10 DISEASE-RESISTANCE LOCUS RECEPTOR-LIKE PROTEIN KINASE-like 1.4 isoform X1 [Solanum lycopersicum]	GO:0030247;GO:0004674;GO:0006468;GO:0000166;GO:0016021;GO:0004672;GO:0016020;GO:0005524	polysaccharide binding;protein serine/threonine kinase activity;protein phosphorylation;nucleotide binding;integral component of membrane;protein kinase activity;membrane;ATP binding	-	-	-	-	-	-	LEAF;LEAF	LEAF RUST 10 DISEASE-RESISTANCE LOCUS RECEPTOR-LIKE PROTEIN KINASE-like 1.4 OS=Arabidopsis thaliana GN=LRK10L-1.4 PE=2 SV=2;LEAF RUST 10 DISEASE-RESISTANCE LOCUS RECEPTOR-LIKE PROTEIN KINASE-like 1.3 OS=Arabidopsis thaliana GN=LRK10L-1.3 PE=2 SV=1
Gene:Capana02g002813	891										3.31124	0.00109023	0.00316476	PREDICTED: LEAF RUST 10 DISEASE-RESISTANCE LOCUS RECEPTOR-LIKE PROTEIN KINASE-like 1.4 isoform X1 [Capsicum annuum]	-	-	-	-	-	-	-	-	LEAF	LEAF RUST 10 DISEASE-RESISTANCE LOCUS RECEPTOR-LIKE PROTEIN KINASE-like 1.4 OS=Arabidopsis thaliana GN=LRK10L-1.4 PE=2 SV=2
Gene:Capana02g002914	2853				-1.68388	1.03684e-46	3.40287e-45				-1.71067	1.57716e-138	8.42422e-137	PREDICTED: leucine-rich repeat receptor-like serine/threonine-protein kinase BAM1 [Capsicum annuum]	GO:0016301;GO:0006468;GO:0033612;GO:0005886;GO:0010075;GO:0004672;GO:0048229;GO:0005524;GO:0016310;GO:0016020;GO:0043621;GO:0048437;GO:0016021	kinase activity;protein phosphorylation;receptor serine/threonine kinase binding;plasma membrane;regulation of meristem growth;protein kinase activity;gametophyte development;ATP binding;phosphorylation;membrane;protein self-association;floral organ development;integral component of membrane	-	-	-	-	-	-	Leucine-rich	Leucine-rich repeat receptor-like serine/threonine-protein kinase BAM1 OS=Arabidopsis thaliana GN=BAM1 PE=1 SV=1
Gene:Capana02g002935	732				1.5183	0.00836646	0.0234758							PREDICTED: probable LRR receptor-like serine/threonine-protein kinase At4g36180 [Capsicum annuum]	GO:0016020;GO:0016021	membrane;integral component of membrane	-	-	-	-	-	-	-	-
Gene:Capana02g003037	2367				-1.12463	7.05953e-18	8.61574e-17				-1.00231	9.74953e-35	1.33031e-33	PREDICTED: probable LRR receptor-like serine/threonine-protein kinase At4g37250 [Capsicum annuum]	GO:0006468;GO:0016020;GO:0005524;GO:0004672;GO:0016021	protein phosphorylation;membrane;ATP binding;protein kinase activity;integral component of membrane	-	-	-	-	-	-	Probable	Probable LRR receptor-like serine/threonine-protein kinase At4g37250 OS=Arabidopsis thaliana GN=At4g37250 PE=2 SV=1
Gene:Capana02g003168	2165				1.06057	1.34625e-15	1.44425e-14	1.48032	1.26771e-46	4.60515e-45	1.18019	6.81748e-27	7.53371e-26	PREDICTED: wall-associated receptor kinase-like 14 isoform X1 [Capsicum annuum];PREDICTED: wall-associated receptor kinase-like 14 isoform X2 [Capsicum annuum]	GO:0000166;GO:0016021;GO:0004672;GO:0016020;GO:0005524;GO:0016310;GO:0004674;GO:0007166;GO:0016301;GO:0005886;GO:0006468	nucleotide binding;integral component of membrane;protein kinase activity;membrane;ATP binding;phosphorylation;protein serine/threonine kinase activity;cell surface receptor signaling pathway;kinase activity;plasma membrane;protein phosphorylation	-	-	-	-	-	-	Wall-associated	Wall-associated receptor kinase-like 14 OS=Arabidopsis thaliana GN=WAKL14 PE=2 SV=2
Gene:Capana02g003188	1941	1.33131	1.03066e-18	6.83756e-17	2.00037	4.89938e-38	1.27175e-36	2.46826	3.72037e-169	4.54135e-167	1.24048	2.11132e-28	2.43709e-27	PREDICTED: lysM domain receptor-like kinase 4 [Capsicum annuum]	GO:0006468;GO:0005886;GO:0004672;GO:0045087;GO:0005524;GO:0016020;GO:0008061;GO:0016021	protein phosphorylation;plasma membrane;protein kinase activity;innate immune response;ATP binding;membrane;chitin binding;integral component of membrane	-	-	-	-	-	-	LysM	LysM domain receptor-like kinase 4 OS=Arabidopsis thaliana GN=LYK4 PE=1 SV=1
Gene:Capana02g003264	2517										1.10875	1.56544e-19	1.34411e-18	PREDICTED: receptor-like protein kinase FERONIA [Capsicum annuum]	-	-	-	-	-	-	-	-	Receptor-like	Receptor-like protein kinase FERONIA OS=Arabidopsis thaliana GN=FER PE=1 SV=1
Gene:Capana02g003265	2638										1.23152	4.29331e-16	3.20325e-15	PREDICTED: receptor-like protein kinase FERONIA [Capsicum annuum]	-	-	-	-	-	-	-	-	Receptor-like	Receptor-like protein kinase FERONIA OS=Arabidopsis thaliana GN=FER PE=1 SV=1
Gene:Capana02g003377	2478	1.13834	1.63282e-06	3.5908e-05	2.63325	8.32152e-38	2.14767e-36	2.94199	7.0262e-51	2.7568e-49	3.216	2.36109e-63	5.58228e-62	PREDICTED: G-type lectin S-receptor-like serine/threonine-protein kinase At4g27290 isoform X1 [Capsicum annuum]	-	-	-	-	-	-	-	-	G-type	G-type lectin S-receptor-like serine/threonine-protein kinase At4g27290 OS=Arabidopsis thaliana GN=At4g27290 PE=3 SV=4
Gene:Capana02g003523	1884							1.21367	4.76995e-09	4.84804e-08	1.10058	6.75218e-07	2.84159e-06	PREDICTED: receptor-like protein kinase FERONIA [Capsicum annuum]	-	-	-	-	-	-	-	-	Receptor-like	Receptor-like protein kinase FERONIA OS=Arabidopsis thaliana GN=FER PE=1 SV=1
Gene:Capana02g003525	1983	1.08651	5.41077e-16	3.06136e-14	1.755	9.93663e-37	2.49999e-35	1.53076	7.55017e-47	2.75376e-45	1.40394	8.4257e-36	1.17849e-34	PREDICTED: cysteine-rich receptor-like protein kinase 42 [Capsicum annuum]	-	-	-	-	-	-	-	-	Cysteine-rich	Cysteine-rich receptor-like protein kinase 42 OS=Arabidopsis thaliana GN=CRK42 PE=2 SV=1
Gene:Capana03g000032	2883	2.84298	8.7222e-06	0.000169045				2.1378	3.82727e-06	2.8375e-05	1.65724	0.00165895	0.00467245	XP_016562382.1 PREDICTED: glutamate receptor 2.8-like isoform X1 [Capsicum annuum];PREDICTED: glutamate receptor 2.8-like isoform X1 [Capsicum annuum] &gt	GO:0006810;GO:0004970;GO:0016021;GO:0006811;GO:0016020	transport;ionotropic glutamate receptor activity;integral component of membrane;ion transport;membrane	K05387	GRIP	http://www.genome.jp/dbget-bin/www_bget?ko:K05387	-	-	KOG1052(PET)(Glutamate-gated kainate-type ion channel receptor subunit GluR5 and related subunits)	Glutamate	Glutamate receptor 2.8 OS=Arabidopsis thaliana GN=GLR2.8 PE=2 SV=2
Gene:Capana03g000033	2867	2.51171	9.59605e-26	8.6215e-24	1.10274	0.000944202	0.00323753	3.22718	4.12083e-64	1.91534e-62	2.47545	7.40042e-31	9.09517e-30	PREDICTED: glutamate receptor 2.8-like [Capsicum annuum]	GO:0006810;GO:0004970;GO:0016021;GO:0006811;GO:0016020	transport;ionotropic glutamate receptor activity;integral component of membrane;ion transport;membrane	K05387	GRIP	http://www.genome.jp/dbget-bin/www_bget?ko:K05387	-	-	KOG1052(PET)(Glutamate-gated kainate-type ion channel receptor subunit GluR5 and related subunits)	Glutamate;Glutamate	Glutamate receptor 2.2 OS=Arabidopsis thaliana GN=GLR2.2 PE=2 SV=1;Glutamate receptor 2.8 OS=Arabidopsis thaliana GN=GLR2.8 PE=2 SV=2
Gene:Capana03g000037	3057							2.21982	3.69809e-17	6.26205e-16	2.05867	1.12232e-13	7.49481e-13	PREDICTED: glutamate receptor 2.7-like isoform X1 [Capsicum annuum]	GO:0006810;GO:0004970;GO:0016021;GO:0016020;GO:0006811	transport;ionotropic glutamate receptor activity;integral component of membrane;membrane;ion transport	K05387	GRIP	http://www.genome.jp/dbget-bin/www_bget?ko:K05387	-	-	KOG1052(PET)(Glutamate-gated kainate-type ion channel receptor subunit GluR5 and related subunits)	Glutamate	Glutamate receptor 2.8 OS=Arabidopsis thaliana GN=GLR2.8 PE=2 SV=2
Gene:Capana03g000332	2484				-1.48445	1.89623e-24	3.11878e-23				-1.50383	2.2013e-32	2.83109e-31	PREDICTED: probable receptor-like protein kinase At5g24010 [Capsicum annuum]	GO:0006468;GO:0016021;GO:0016020;GO:0005524;GO:0004672	protein phosphorylation;integral component of membrane;membrane;ATP binding;protein kinase activity	-	-	-	-	-	-	Probable	Probable receptor-like protein kinase At5g24010 OS=Arabidopsis thaliana GN=At5g24010 PE=1 SV=1
Gene:Capana03g000542	735				-3.14162	3.48218e-10	2.56536e-09				-2.19503	6.70514e-07	2.82376e-06	PREDICTED: LOW QUALITY PROTEIN: putative receptor-like protein kinase At1g80870 [Capsicum annuum]	GO:0005886;GO:0006468;GO:0004674;GO:0016020;GO:0005524;GO:0004672;GO:0016021;GO:0000166	plasma membrane;protein phosphorylation;protein serine/threonine kinase activity;membrane;ATP binding;protein kinase activity;integral component of membrane;nucleotide binding	-	-	-	-	-	-	Putative	Putative receptor-like protein kinase At1g80870 OS=Arabidopsis thaliana GN=At1g80870 PE=3 SV=1
Gene:Capana03g000543	1305				-2.81959	2.69933e-27	4.97359e-26				-1.69191	2.06004e-13	1.3567e-12	PREDICTED: LOW QUALITY PROTEIN: putative receptor-like protein kinase At1g80870 [Capsicum annuum]	GO:0016021;GO:0000166;GO:0005524;GO:0016020;GO:0004672;GO:0004674;GO:0006468;GO:0005886	integral component of membrane;nucleotide binding;ATP binding;membrane;protein kinase activity;protein serine/threonine kinase activity;protein phosphorylation;plasma membrane	-	-	-	-	-	-	Putative	Putative receptor-like protein kinase At1g80870 OS=Arabidopsis thaliana GN=At1g80870 PE=3 SV=1
Gene:Capana03g000648	1728				-1.16922	9.57107e-19	1.21462e-17							PREDICTED: probable inactive receptor kinase At1g48480 [Capsicum annuum]	GO:0006468;GO:0000166;GO:0016021;GO:0004672;GO:0005524;GO:0016020	protein phosphorylation;nucleotide binding;integral component of membrane;protein kinase activity;ATP binding;membrane	-	-	-	-	-	-	Probable	Probable inactive receptor kinase At1g48480 OS=Arabidopsis thaliana GN=RKL1 PE=2 SV=1
Gene:Capana03g000701	1254										-1.8165	0.0203179	0.046671	putative receptor-like protein kinase [Capsicum frutescens]	GO:0016021;GO:0016020;GO:0005524;GO:0004672;GO:0006468	integral component of membrane;membrane;ATP binding;protein kinase activity;protein phosphorylation	-	-	-	-	-	-	Probable	Probable LRR receptor-like serine/threonine-protein kinase At4g36180 OS=Arabidopsis thaliana GN=At4g36180 PE=2 SV=1
Gene:Capana03g000705	1525							1.64687	5.62406e-18	9.98994e-17				PREDICTED: cysteine-rich receptor-like protein kinase 6 isoform X1 [Capsicum annuum]	GO:0006468;GO:0004672;GO:0005524	protein phosphorylation;protein kinase activity;ATP binding	K04733	IRAK4	http://www.genome.jp/dbget-bin/www_bget?ko:K04733	-	-	-	Putative	Putative G-type lectin S-receptor-like serine/threonine-protein kinase At1g61610 OS=Arabidopsis thaliana GN=At1g61610 PE=3 SV=1
Gene:Capana03g000716	2154				2.00802	1.38622e-24	2.29463e-23	2.05663	3.85917e-53	1.5615e-51	1.78233	4.85405e-34	6.49379e-33	PREDICTED: probable serine/threonine-protein kinase At1g18390 isoform X2 [Solanum tuberosum];PREDICTED: LEAF RUST 10 DISEASE-RESISTANCE LOCUS RECEPTOR-LIKE PROTEIN KINASE-like 1.2 isoform X1 [Capsicum annuum]	GO:0006468;GO:0030247;GO:0004674;GO:0005524;GO:0016020;GO:0004672;GO:0016021;GO:0000166	protein phosphorylation;polysaccharide binding;protein serine/threonine kinase activity;ATP binding;membrane;protein kinase activity;integral component of membrane;nucleotide binding	-	-	-	-	-	-	LEAF	LEAF RUST 10 DISEASE-RESISTANCE LOCUS RECEPTOR-LIKE PROTEIN KINASE-like 1.2 OS=Arabidopsis thaliana GN=LRK10L-1.2 PE=2 SV=3
Gene:Capana03g000831	3285	1.23801	1.10714e-17	6.92115e-16	2.67406	4.27119e-75	2.49231e-73	3.8316	0	0	3.22707	7.28983e-195	5.68575e-193	PREDICTED: probable LRR receptor-like serine/threonine-protein kinase At1g74360 [Capsicum annuum]	GO:0016301;GO:0006468;GO:0016740;GO:0004674;GO:0004672;GO:0016310;GO:0005524;GO:0016020;GO:0000166;GO:0016021	kinase activity;protein phosphorylation;transferase activity;protein serine/threonine kinase activity;protein kinase activity;phosphorylation;ATP binding;membrane;nucleotide binding;integral component of membrane	-	-	-	-	-	-	Probable	Probable LRR receptor-like serine/threonine-protein kinase At1g74360 OS=Arabidopsis thaliana GN=At1g74360 PE=1 SV=1
Gene:Capana03g000993	1821				-2.0379	0.0098407	0.0271496				-2.89056	0.00524982	0.0136273	PREDICTED: probable inactive receptor kinase At2g26730 isoform X1 [Capsicum annuum]	-	-	K04730	IRAK1	http://www.genome.jp/dbget-bin/www_bget?ko:K04730	-	-	-	Probable	Probable leucine-rich repeat receptor-like protein kinase At5g05160 OS=Arabidopsis thaliana GN=At5g05160 PE=2 SV=1
Gene:Capana03g001061	2504				-2.07779	1.22127e-09	8.56601e-09				-2.19218	2.06348e-17	1.63295e-16	PREDICTED: LRR receptor-like serine/threonine-protein kinase FEI 2 isoform X3 [Capsicum annuum]	GO:0004674;GO:0006468;GO:0016740;GO:0016301;GO:0016021;GO:0000166;GO:0016310;GO:0005524;GO:0016020;GO:0004672	protein serine/threonine kinase activity;protein phosphorylation;transferase activity;kinase activity;integral component of membrane;nucleotide binding;phosphorylation;ATP binding;membrane;protein kinase activity	-	-	-	-	-	-	LRR	LRR receptor-like serine/threonine-protein kinase FEI 1 OS=Arabidopsis thaliana GN=FEI1 PE=1 SV=1
Gene:Capana03g001156	2925				1.78993	0.000307811	0.00115043				1.58197	0.00209008	0.00580156	PREDICTED: LRR receptor-like serine/threonine-protein kinase GSO1 [Capsicum annuum]	GO:0016020;GO:0016021	membrane;integral component of membrane	-	-	-	-	-	-	LRR	LRR receptor-like serine/threonine-protein kinase ERECTA OS=Arabidopsis thaliana GN=ERECTA PE=1 SV=1
Gene:Capana03g001212	2034							1.90965	4.0833e-47	1.49834e-45	1.28185	7.42256e-18	5.96899e-17	PREDICTED: L-type lectin-domain containing receptor kinase S.1 [Capsicum annuum]	GO:0000166;GO:0016021;GO:0004672;GO:0016310;GO:0005524;GO:0016020;GO:0004674;GO:0016301;GO:0030246;GO:0006468	nucleotide binding;integral component of membrane;protein kinase activity;phosphorylation;ATP binding;membrane;protein serine/threonine kinase activity;kinase activity;carbohydrate binding;protein phosphorylation	-	-	-	-	-	-	L-type	L-type lectin-domain containing receptor kinase S.1 OS=Arabidopsis thaliana GN=LECRKS1 PE=2 SV=1
Gene:Capana03g001258	1914				1.63041	2.33094e-20	3.2049e-19				1.54529	4.72829e-37	6.78882e-36	PREDICTED: leucine-rich repeat receptor-like serine/threonine/tyrosine-protein kinase SOBIR1 [Capsicum annuum]	GO:0006468;GO:0016301;GO:0016020;GO:0005524;GO:0016310;GO:0004672;GO:0016021	protein phosphorylation;kinase activity;membrane;ATP binding;phosphorylation;protein kinase activity;integral component of membrane	-	-	-	-	-	-	Leucine-rich	Leucine-rich repeat receptor-like serine/threonine/tyrosine-protein kinase SOBIR1 OS=Arabidopsis thaliana GN=SOBIR1 PE=1 SV=1
Gene:Capana03g001315	1425							1.87494	0.000582493	0.00304114				PREDICTED: cysteine-rich receptor-like protein kinase 15 [Capsicum annuum]	GO:0004672;GO:0016020;GO:0005524;GO:0009506;GO:0006952;GO:0016021;GO:0005886;GO:0006468;GO:0004674	protein kinase activity;membrane;ATP binding;plasmodesma;defense response;integral component of membrane;plasma membrane;protein phosphorylation;protein serine/threonine kinase activity	-	-	-	-	-	-	Cysteine-rich	Cysteine-rich receptor-like protein kinase 25 OS=Arabidopsis thaliana GN=CRK25 PE=3 SV=1
Gene:Capana03g001316	330							4.50143	0.00246206	0.0111393				PREDICTED: putative receptor-like protein kinase At4g00960 [Solanum lycopersicum]	GO:0006952;GO:0009506;GO:0005524;GO:0016020;GO:0004672;GO:0016021;GO:0006468;GO:0005886;GO:0004674	defense response;plasmodesma;ATP binding;membrane;protein kinase activity;integral component of membrane;protein phosphorylation;plasma membrane;protein serine/threonine kinase activity	-	-	-	-	-	-	G-type	G-type lectin S-receptor-like serine/threonine-protein kinase At4g03230 OS=Arabidopsis thaliana GN=At4g03230 PE=3 SV=3
Gene:Capana03g001317	1953	3.52428	0.000199078	0.00280703	5.0509	2.73669e-09	1.8622e-08	6.46469	3.95709e-29	9.99723e-28	6.22562	1.76063e-26	1.91813e-25	PREDICTED: cysteine-rich receptor-like protein kinase 15 [Capsicum annuum]	GO:0004672;GO:0016020;GO:0005524;GO:0009506;GO:0006952;GO:0016021;GO:0005886;GO:0006468;GO:0004674	protein kinase activity;membrane;ATP binding;plasmodesma;defense response;integral component of membrane;plasma membrane;protein phosphorylation;protein serine/threonine kinase activity	-	-	-	-	-	-	Cysteine-rich	Cysteine-rich receptor-like protein kinase 8 OS=Arabidopsis thaliana GN=CRK8 PE=3 SV=2
Gene:Capana03g001319	1173				5.01731	0.00321452	0.00993241	6.5072	1.27075e-06	1.00392e-05	6.31756	6.57294e-06	2.52288e-05	putative cysteine-rich receptor-like protein kinase 20 [Nicotiana attenuata]	GO:0016021;GO:0006952;GO:0009506;GO:0005524;GO:0016020;GO:0004672;GO:0004674;GO:0006468;GO:0005886	integral component of membrane;defense response;plasmodesma;ATP binding;membrane;protein kinase activity;protein serine/threonine kinase activity;protein phosphorylation;plasma membrane	-	-	-	-	-	-	Receptor-like	Receptor-like serine/threonine-protein kinase SD1-6 OS=Arabidopsis thaliana GN=SD16 PE=1 SV=2
Gene:Capana03g001447	1863				-1.84401	0.00024702	0.000939416	-1.03117	0.00413964	0.0177304	-1.41972	0.000188774	0.00061091	PREDICTED: probable leucine-rich repeat receptor-like protein kinase At1g68400 [Capsicum annuum]	GO:0016020;GO:0005524;GO:0004672;GO:0016021;GO:0006468	membrane;ATP binding;protein kinase activity;integral component of membrane;protein phosphorylation	-	-	-	-	-	-	Pollen	Pollen receptor-like kinase 1 OS=Arabidopsis thaliana GN=PRK1 PE=1 SV=1
Gene:Capana03g001859	3914				-1.10242	9.13319e-14	8.72439e-13							XP_016564255.1 PREDICTED: probable LRR receptor-like serine/threonine-protein kinase At3g47570 isoform X2 [Capsicum annuum];XP_016564254.1 PREDICTED: probable LRR receptor-like serine/threonine-protein kinase At3g47570 isoform X2 [Capsicum annuum] &gt;PREDICTED: probable LRR receptor-like serine/threonine-protein kinase At3g47570 isoform X2 [Capsicum annuum] &gt;PREDICTED: probable LRR receptor-l…	GO:0016740;GO:0006468;GO:0016301;GO:0004674;GO:0016020;GO:0005524;GO:0016310;GO:0004672;GO:0016021;GO:0000166	transferase activity;protein phosphorylation;kinase activity;protein serine/threonine kinase activity;membrane;ATP binding;phosphorylation;protein kinase activity;integral component of membrane;nucleotide binding	K04730;K13420	IRAK1;FLS2	http://www.genome.jp/dbget-bin/www_bget?ko:K04730;http://www.genome.jp/dbget-bin/www_bget?ko:K13420	MAPK signaling pathway - plant;Plant-pathogen interaction	ko04016,ko04626	-	Probable;Receptor	Probable LRR receptor-like serine/threonine-protein kinase At3g47570 OS=Arabidopsis thaliana GN=At3g47570 PE=2 SV=1;Receptor kinase-like protein Xa21 OS=Oryza sativa subsp. indica GN=XA21 PE=1 SV=1
Gene:Capana03g001911	3387				1.18032	4.75581e-05	0.000200684				1.11234	6.63402e-05	0.000227241	PREDICTED: receptor-like protein kinase [Capsicum annuum]	GO:0005524;GO:0016310;GO:0016020;GO:0004672;GO:0016021;GO:0000166;GO:0006468;GO:0016740;GO:0016301;GO:0004674	ATP binding;phosphorylation;membrane;protein kinase activity;integral component of membrane;nucleotide binding;protein phosphorylation;transferase activity;kinase activity;protein serine/threonine kinase activity	-	-	-	-	-	-	Leucine-rich	Leucine-rich repeat receptor-like protein kinase PEPR1 OS=Arabidopsis thaliana GN=PEPR1 PE=1 SV=1
Gene:Capana03g001937	573										4.91311	0.00304202	0.00823527	PREDICTED: receptor-like protein 12 [Capsicum annuum]	GO:0016020;GO:0016021	membrane;integral component of membrane	-	-	-	-	-	-	Receptor	Receptor like protein 30 OS=Arabidopsis thaliana GN=RLP30 PE=2 SV=1
Gene:Capana03g002049	558				1.00725	3.7711e-15	3.93539e-14				1.14227	8.09463e-34	1.07893e-32	AHI85730.1 ABA insensitive germination protein 1 [Capsicum annuum];PREDICTED: abscisic acid receptor PYL8 [Capsicum annuum] &gt	GO:0010427;GO:0080163;GO:0005634;GO:0004864;GO:0004872;GO:0009738;GO:0005737	abscisic acid binding;regulation of protein serine/threonine phosphatase activity;nucleus;protein phosphatase inhibitor activity;receptor activity;abscisic acid-activated signaling pathway;cytoplasm	K14496	PYL	http://www.genome.jp/dbget-bin/www_bget?ko:K14496	MAPK signaling pathway - plant;Plant hormone signal transduction	ko04016,ko04075	-	Abscisic	Abscisic acid receptor PYL8 OS=Arabidopsis thaliana GN=PYL8 PE=1 SV=1
Gene:Capana03g002082	2583				4.51763	1.88041e-05	8.43513e-05				4.91329	3.1054e-07	1.34882e-06	PREDICTED: G-type lectin S-receptor-like serine/threonine-protein kinase At5g24080 isoform X1 [Capsicum annuum]	-	-	-	-	-	-	-	-	G-type	G-type lectin S-receptor-like serine/threonine-protein kinase At5g24080 OS=Arabidopsis thaliana GN=At5g24080 PE=2 SV=1
Gene:Capana03g002330	2379	3.92329	0.000214378	0.00300028	3.39143	0.00765953	0.0217019	3.90309	2.30172e-11	2.78433e-10	3.67835	1.05157e-09	5.51051e-09	PREDICTED: G-type lectin S-receptor-like serine/threonine-protein kinase RLK1 [Capsicum annuum]	GO:0000166;GO:0016021;GO:0004672;GO:0016020;GO:0016310;GO:0005524;GO:0048544;GO:0004674;GO:0016301;GO:0016740;GO:0006468	nucleotide binding;integral component of membrane;protein kinase activity;membrane;phosphorylation;ATP binding;recognition of pollen;protein serine/threonine kinase activity;kinase activity;transferase activity;protein phosphorylation	-	-	-	-	-	-	G-type	G-type lectin S-receptor-like serine/threonine-protein kinase LECRK1 OS=Oryza sativa subsp. japonica GN=LECRK1 PE=2 SV=1
Gene:Capana03g002331	2325	2.30001	2.78843e-07	6.85753e-06	2.76534	1.64319e-10	1.23869e-09	3.60756	2.14916e-24	4.71075e-23	4.19207	4.38296e-36	6.17564e-35	PREDICTED: G-type lectin S-receptor-like serine/threonine-protein kinase RLK1 [Capsicum annuum]	GO:0004674;GO:0048544;GO:0006468;GO:0016740;GO:0005886;GO:0016301;GO:0016021;GO:0000166;GO:0005524;GO:0016310;GO:0016020;GO:0004672	protein serine/threonine kinase activity;recognition of pollen;protein phosphorylation;transferase activity;plasma membrane;kinase activity;integral component of membrane;nucleotide binding;ATP binding;phosphorylation;membrane;protein kinase activity	-	-	-	-	-	-	G-type	G-type lectin S-receptor-like serine/threonine-protein kinase LECRK3 OS=Oryza sativa subsp. japonica GN=LECRK3 PE=3 SV=2
Gene:Capana03g002352	3669				-1.63901	1.24562e-10	9.51543e-10				-1.9743	6.15571e-14	4.16988e-13	PREDICTED: leucine-rich repeat receptor protein kinase EMS1 [Capsicum annuum]	GO:0016301;GO:0016740;GO:0006468;GO:0004674;GO:0004672;GO:0016020;GO:0016310;GO:0005524;GO:0000166;GO:0016021	kinase activity;transferase activity;protein phosphorylation;protein serine/threonine kinase activity;protein kinase activity;membrane;phosphorylation;ATP binding;nucleotide binding;integral component of membrane	-	-	-	-	-	-	Leucine-rich	Leucine-rich repeat receptor protein kinase EMS1 OS=Arabidopsis thaliana GN=EMS1 PE=1 SV=1
Gene:Capana03g002442	1722				1.26867	1.79266e-12	1.57456e-11							PREDICTED: LOW QUALITY PROTEIN: receptor-like serine/threonine-protein kinase At4g25390 [Capsicum annuum]	GO:0004674;GO:0006468;GO:0000166;GO:0016021;GO:0004672;GO:0016020;GO:0005524	protein serine/threonine kinase activity;protein phosphorylation;nucleotide binding;integral component of membrane;protein kinase activity;membrane;ATP binding	-	-	-	-	-	-	Receptor-like	Receptor-like serine/threonine-protein kinase At2g45590 OS=Arabidopsis thaliana GN=At2g45590 PE=2 SV=1
Gene:Capana03g002487	3643				-1.81923	4.42604e-20	5.9974e-19				-1.71463	7.95936e-27	8.78217e-26	PREDICTED: LRR receptor-like serine/threonine-protein kinase ERL1 [Capsicum annuum]	-	-	-	-	-	-	-	-	LRR	LRR receptor-like serine/threonine-protein kinase ERL1 OS=Arabidopsis thaliana GN=ERL1 PE=1 SV=1
Gene:Capana03g002664	1827				-1.12633	2.49617e-21	3.61358e-20				-1.85998	3.28127e-118	1.47649e-116	PREDICTED: probable inactive receptor kinase At5g58300 [Capsicum annuum] &gt;XP_016564930.1 PREDICTED: probable inactive receptor kinase At5g58300 [Capsicum annuum];XP_016564929.1 PREDICTED: probable inactive receptor kinase At5g58300 [Capsicum annuum] &gt	GO:0006468;GO:0005524;GO:0016020;GO:0004672;GO:0016021;GO:0000166	protein phosphorylation;ATP binding;membrane;protein kinase activity;integral component of membrane;nucleotide binding	-	-	-	-	-	-	Probable	Probable inactive receptor kinase At5g58300 OS=Arabidopsis thaliana GN=At5g58300 PE=2 SV=1
Gene:Capana03g002699	3066				-2.23859	1.68632e-30	3.47685e-29				-1.56537	4.82288e-24	4.88592e-23	PREDICTED: leucine-rich repeat receptor-like protein kinase TDR [Capsicum annuum]	GO:0016301;GO:0006468;GO:0016740;GO:0004674;GO:0004672;GO:0016310;GO:0005524;GO:0016020;GO:0000166;GO:0016021	kinase activity;protein phosphorylation;transferase activity;protein serine/threonine kinase activity;protein kinase activity;phosphorylation;ATP binding;membrane;nucleotide binding;integral component of membrane	-	-	-	-	-	-	Leucine-rich	Leucine-rich repeat receptor-like protein kinase TDR OS=Arabidopsis thaliana GN=TDR PE=1 SV=1
Gene:Capana03g002861	552							4.11616	0.00852384	0.0333863	4.90584	0.000580773	0.00175837	PREDICTED: G-type lectin S-receptor-like serine/threonine-protein kinase RLK1 [Capsicum annuum]	GO:0016740;GO:0005886;GO:0006468;GO:0016301;GO:0048544;GO:0004674;GO:0016020;GO:0005524;GO:0016310;GO:0004672;GO:0016021;GO:0000166	transferase activity;plasma membrane;protein phosphorylation;kinase activity;recognition of pollen;protein serine/threonine kinase activity;membrane;ATP binding;phosphorylation;protein kinase activity;integral component of membrane;nucleotide binding	-	-	-	-	-	-	G-type	G-type lectin S-receptor-like serine/threonine-protein kinase LECRK4 OS=Oryza sativa subsp. japonica GN=LECRK4 PE=3 SV=1
Gene:Capana03g003076	2202				-1.33185	0.00314871	0.00975417				-1.64154	1.72171e-06	6.99172e-06	XP_016565264.1 PREDICTED: protein STRUBBELIG-RECEPTOR FAMILY 2 [Capsicum annuum] &gt;XP_016565263.1 PREDICTED: protein STRUBBELIG-RECEPTOR FAMILY 2 [Capsicum annuum] &gt;PREDICTED: protein STRUBBELIG-RECEPTOR FAMILY 2 [Capsicum annuum] &gt;XP_016565265.1 PREDICTED: protein STRUBBELIG-RECEPTOR FAMILY 2 [Capsicum annuum]	-	-	-	-	-	-	-	-	Protein	Protein STRUBBELIG-RECEPTOR FAMILY 2 OS=Arabidopsis thaliana GN=SRF2 PE=2 SV=1
Gene:Capana03g003101	2457				-1.27793	4.59071e-08	2.78061e-07							PREDICTED: probable receptor-like protein kinase At5g24010 [Capsicum annuum]	GO:0004674;GO:0005886;GO:0006468;GO:0016021;GO:0016020;GO:0005524;GO:0009506;GO:0004672	protein serine/threonine kinase activity;plasma membrane;protein phosphorylation;integral component of membrane;membrane;ATP binding;plasmodesma;protein kinase activity	-	-	-	-	-	-	Probable	Probable receptor-like protein kinase At5g24010 OS=Arabidopsis thaliana GN=At5g24010 PE=1 SV=1
Gene:Capana03g003119	1944				-2.49256	4.52146e-39	1.20941e-37				-2.0092	9.80729e-44	1.62788e-42	PREDICTED: probable inactive leucine-rich repeat receptor-like protein kinase At1g66830 [Capsicum annuum]	-	-	-	-	-	-	-	-	Receptor	Receptor protein kinase-like protein ZAR1 OS=Arabidopsis thaliana GN=ZAR1 PE=1 SV=1
Gene:Capana03g003420	3660	1.5883	6.88643e-67	1.56844e-64				2.03157	3.97342e-230	6.63836e-228				PREDICTED: probable LRR receptor-like serine/threonine-protein kinase At4g08850 isoform X1 [Capsicum annuum]	GO:0005524;GO:0016020;GO:0004672;GO:0016021;GO:0000166;GO:0006468	ATP binding;membrane;protein kinase activity;integral component of membrane;nucleotide binding;protein phosphorylation	-	-	-	-	-	-	MDIS1-interacting	MDIS1-interacting receptor like kinase 2 OS=Arabidopsis thaliana GN=MIK2 PE=1 SV=3
Gene:Capana03g003473	2243				3.68088	1.55472e-67	7.89489e-66	1.25647	1.80291e-12	2.36649e-11	2.31171	7.76795e-51	1.48591e-49	PREDICTED: probable LRR receptor-like serine/threonine-protein kinase RKF3 [Capsicum annuum]	GO:0004674;GO:0006468;GO:0005886;GO:0016021;GO:0000166;GO:0005524;GO:0016020;GO:0004672	protein serine/threonine kinase activity;protein phosphorylation;plasma membrane;integral component of membrane;nucleotide binding;ATP binding;membrane;protein kinase activity	-	-	-	-	-	-	Probable	Probable LRR receptor-like serine/threonine-protein kinase RKF3 OS=Arabidopsis thaliana GN=RKF3 PE=2 SV=1
Gene:Capana03g003475	2095				3.42706	8.14502e-105	7.01543e-103				1.85397	4.42666e-54	8.99922e-53	PREDICTED: receptor-like cytosolic serine/threonine-protein kinase RBK2 isoform X3 [Capsicum annuum];PREDICTED: receptor-like cytosolic serine/threonine-protein kinase RBK2 isoform X2 [Capsicum annuum];PREDICTED: receptor-like cytosolic serine/threonine-protein kinase RBK2 isoform X1 [Capsicum annuum]	GO:0005524;GO:0004672;GO:0004674;GO:0006468	ATP binding;protein kinase activity;protein serine/threonine kinase activity;protein phosphorylation	-	-	-	-	-	-	Receptor-like	Receptor-like cytosolic serine/threonine-protein kinase RBK2 OS=Arabidopsis thaliana GN=RBK2 PE=1 SV=1
Gene:Capana03g003482	1364				-1.0161	2.59219e-06	1.29548e-05				-2.02569	3.81458e-19	3.21888e-18	PREDICTED: LRR receptor-like serine/threonine-protein kinase GSO2 [Capsicum annuum]	-	-	-	-	-	-	-	-	-	-
Gene:Capana03g003488	1038	1.47848	7.15442e-09	2.21304e-07	3.97219	4.00511e-88	2.86672e-86	1.57621	5.07135e-12	6.45111e-11	3.36396	8.68165e-86	2.8013e-84	gibberellin receptor GID1B-like [Capsicum annuum] &gt;ALY05369.1 putative gibberellin receptor GID1b.2 [Capsicum annuum]	GO:0016787;GO:0008152	hydrolase activity;metabolic process	K14493	GID1	http://www.genome.jp/dbget-bin/www_bget?ko:K14493	Plant hormone signal transduction	ko04075	KOG1515(V)(Arylacetamide deacetylase)	Gibberellin	Gibberellin receptor GID1B OS=Arabidopsis thaliana GN=GID1B PE=1 SV=1
Gene:Capana03g003639	2572	5.93775	3.67166e-11	1.47851e-09	4.06862	0.000147318	0.000579279	6.89931	3.93086e-52	1.56604e-50	3.2596	8.70888e-08	3.96005e-07	PREDICTED: LOW QUALITY PROTEIN: wall-associated receptor kinase 5-like [Capsicum annuum]	GO:0005886;GO:0005509;GO:0006468;GO:0004674;GO:0030247;GO:0007166;GO:0004672;GO:0016020;GO:0005524;GO:0016021	plasma membrane;calcium ion binding;protein phosphorylation;protein serine/threonine kinase activity;polysaccharide binding;cell surface receptor signaling pathway;protein kinase activity;membrane;ATP binding;integral component of membrane	-	-	-	-	-	-	Wall-associated	Wall-associated receptor kinase 5 OS=Arabidopsis thaliana GN=WAK5 PE=2 SV=1
Gene:Capana03g003725	2355	4.48597	3.70718e-12	1.59713e-10	5.4596	1.78827e-16	2.01009e-15	8.84411	1.40978e-13	1.9926e-12	9.51763	1.28836e-15	9.40734e-15	PREDICTED: G-type lectin S-receptor-like serine/threonine-protein kinase RLK1 [Capsicum annuum]	GO:0016301;GO:0006468;GO:0016740;GO:0005886;GO:0004674;GO:0048544;GO:0004672;GO:0016310;GO:0005524;GO:0000166	kinase activity;protein phosphorylation;transferase activity;plasma membrane;protein serine/threonine kinase activity;recognition of pollen;protein kinase activity;phosphorylation;ATP binding;nucleotide binding	-	-	-	-	-	-	G-type	G-type lectin S-receptor-like serine/threonine-protein kinase LECRK1 OS=Oryza sativa subsp. japonica GN=LECRK1 PE=2 SV=1
Gene:Capana03g004108	1998				5.49174	0.00103484	0.00351984				4.70648	0.00654327	0.0166792	PREDICTED: L-type lectin-domain containing receptor kinase IX.1-like [Capsicum annuum]	GO:0005524;GO:0016020;GO:0004672;GO:0016021;GO:0000166;GO:0006468;GO:0030246;GO:0004674	ATP binding;membrane;protein kinase activity;integral component of membrane;nucleotide binding;protein phosphorylation;carbohydrate binding;protein serine/threonine kinase activity	-	-	-	-	-	-	L-type	L-type lectin-domain containing receptor kinase IX.2 OS=Arabidopsis thaliana GN=LECRK92 PE=1 SV=1
Gene:Capana03g004207	3756				-2.24153	6.70667e-18	8.19065e-17				-2.61361	1.40712e-20	1.25266e-19	XP_016566258.1 PREDICTED: leucine-rich repeat receptor protein kinase MSP1-like [Capsicum annuum] &gt;XP_016566259.1 PREDICTED: leucine-rich repeat receptor protein kinase MSP1-like [Capsicum annuum];PREDICTED: leucine-rich repeat receptor protein kinase MSP1-like [Capsicum annuum] &gt	GO:0006468;GO:0016740;GO:0016301;GO:0004674;GO:0005524;GO:0016310;GO:0016020;GO:0004672;GO:0016021;GO:0000166	protein phosphorylation;transferase activity;kinase activity;protein serine/threonine kinase activity;ATP binding;phosphorylation;membrane;protein kinase activity;integral component of membrane;nucleotide binding	-	-	-	-	-	-	Leucine-rich	Leucine-rich repeat receptor protein kinase MSP1 OS=Oryza sativa subsp. japonica GN=MSP1 PE=1 SV=1
Gene:Capana03g004216	2958				-1.15565	4.1124e-31	8.60306e-30				-1.11505	3.08055e-74	8.51566e-73	PREDICTED: probably inactive leucine-rich repeat receptor-like protein kinase At3g28040 [Capsicum annuum]	GO:0005524;GO:0016020;GO:0004672;GO:0016021;GO:0000166;GO:0006468	ATP binding;membrane;protein kinase activity;integral component of membrane;nucleotide binding;protein phosphorylation	-	-	-	-	-	-	Probably	Probably inactive leucine-rich repeat receptor-like protein kinase At3g28040 OS=Arabidopsis thaliana GN=At3g28040 PE=2 SV=1
Gene:Capana03g004531	2280				3.99539	1.44751e-06	7.46845e-06				1.96385	0.000779477	0.00231722	XP_016566510.1 PREDICTED: ethylene receptor 2-like [Capsicum annuum];PREDICTED: ethylene receptor 2-like [Capsicum annuum] &gt	GO:0050896;GO:0005789;GO:0038199;GO:0016020;GO:0000155;GO:0004673;GO:0010105;GO:0000160;GO:0016021;GO:0007165;GO:0051740	response to stimulus;endoplasmic reticulum membrane;ethylene receptor activity;membrane;phosphorelay sensor kinase activity;protein histidine kinase activity;negative regulation of ethylene-activated signaling pathway;phosphorelay signal transduction system;integral component of membrane;signal transduction;ethylene binding	K14509	ETR,ERS	http://www.genome.jp/dbget-bin/www_bget?ko:K14509	MAPK signaling pathway - plant;Plant hormone signal transduction	ko04016,ko04075	-	Ethylene	Ethylene receptor 2 OS=Arabidopsis thaliana GN=ETR2 PE=1 SV=2
Gene:Capana03g004532	2280				7.08673	1.10557e-07	6.43453e-07	2.7543	0.00165688	0.00779606	5.13294	1.53403e-14	1.06787e-13	PREDICTED: ethylene receptor 2-like [Capsicum annuum] &gt;XP_016566513.1 PREDICTED: ethylene receptor 2-like [Capsicum annuum];XP_016566512.1 PREDICTED: ethylene receptor 2-like [Capsicum annuum] &gt	GO:0005789;GO:0038199;GO:0050896;GO:0000160;GO:0016021;GO:0007165;GO:0051740;GO:0016020;GO:0010105;GO:0004673;GO:0000155	endoplasmic reticulum membrane;ethylene receptor activity;response to stimulus;phosphorelay signal transduction system;integral component of membrane;signal transduction;ethylene binding;membrane;negative regulation of ethylene-activated signaling pathway;protein histidine kinase activity;phosphorelay sensor kinase activity	K14509	ETR,ERS	http://www.genome.jp/dbget-bin/www_bget?ko:K14509	MAPK signaling pathway - plant;Plant hormone signal transduction	ko04016,ko04075	KOG0519(T)(Sensory transduction histidine kinase)	Ethylene	Ethylene receptor 2 OS=Arabidopsis thaliana GN=ETR2 PE=1 SV=2
Gene:Capana03g004575	1818				1.46347	4.97618e-21	7.08133e-20				1.54183	7.85154e-231	7.69621e-229	PREDICTED: lysM domain receptor-like kinase 4 [Capsicum annuum]	GO:0006468;GO:0004672;GO:0016020;GO:0005524;GO:0016021	protein phosphorylation;protein kinase activity;membrane;ATP binding;integral component of membrane	-	-	-	-	-	-	Protein;Serine/threonine	Protein LYK5 OS=Arabidopsis thaliana GN=LYK5 PE=2 SV=1;Serine/threonine receptor-like kinase NFP OS=Medicago truncatula GN=NFP PE=1 SV=1
Gene:Capana04g000062	2793				1.12522	1.53138e-15	1.63846e-14							PREDICTED: glutamate receptor 3.3 [Capsicum annuum] &gt;XP_016568227.1 PREDICTED: glutamate receptor 3.3 [Capsicum annuum]	-	-	K05387	GRIP	http://www.genome.jp/dbget-bin/www_bget?ko:K05387	-	-	KOG1052(PET)(Glutamate-gated kainate-type ion channel receptor subunit GluR5 and related subunits)	Glutamate	Glutamate receptor 3.3 OS=Arabidopsis thaliana GN=GLR3.3 PE=2 SV=1
Gene:Capana04g000238	2601				-1.88686	0.00428649	0.0128852							PREDICTED: probable LRR receptor-like serine/threonine-protein kinase At4g36180 [Capsicum annuum]	GO:0016020;GO:0005524;GO:0004672;GO:0016021;GO:0005886;GO:0006468	membrane;ATP binding;protein kinase activity;integral component of membrane;plasma membrane;protein phosphorylation	-	-	-	-	-	-	Probable	Probable inactive leucine-rich repeat receptor kinase XIAO OS=Oryza sativa subsp. japonica GN=XIAO PE=2 SV=1
Gene:Capana04g000455	1629				1.01632	0.000514862	0.0018483							PREDICTED: wall-associated receptor kinase-like 14 [Capsicum annuum]	GO:0016021;GO:0000166;GO:0004674;GO:0005524;GO:0016020;GO:0004672;GO:0007166;GO:0006468;GO:0005886	integral component of membrane;nucleotide binding;protein serine/threonine kinase activity;ATP binding;membrane;protein kinase activity;cell surface receptor signaling pathway;protein phosphorylation;plasma membrane	-	-	-	-	-	-	Wall-associated	Wall-associated receptor kinase-like 14 OS=Arabidopsis thaliana GN=WAKL14 PE=2 SV=2
Gene:Capana04g000544	3050				-1.01305	5.30427e-07	2.87952e-06							PREDICTED: glutamate receptor 2.9-like isoform X1 [Capsicum annuum]	-	-	K05387	GRIP	http://www.genome.jp/dbget-bin/www_bget?ko:K05387	-	-	-	Glutamate	Glutamate receptor 2.8 OS=Arabidopsis thaliana GN=GLR2.8 PE=2 SV=2
Gene:Capana04g000549	2706	3.64689	8.82524e-05	0.00136493				5.57731	9.63287e-10	1.03353e-08	4.82209	6.52267e-07	2.74947e-06	PREDICTED: glutamate receptor 2.7-like [Capsicum annuum]	-	-	K05387	GRIP	http://www.genome.jp/dbget-bin/www_bget?ko:K05387	-	-	-	Glutamate	Glutamate receptor 2.7 OS=Arabidopsis thaliana GN=GLR2.7 PE=2 SV=3
Gene:Capana04g000564	2208	4.84507	7.72626e-13	3.48833e-11				6.88693	9.06515e-11	1.05033e-09	7.38734	2.189e-12	1.36317e-11	PREDICTED: glutamate receptor 2.9-like isoform X1 [Capsicum annuum]	-	-	K05387	GRIP	http://www.genome.jp/dbget-bin/www_bget?ko:K05387	-	-	-	Glutamate	Glutamate receptor 2.6 OS=Arabidopsis thaliana GN=GLR2.6 PE=2 SV=2
Gene:Capana04g000565	717	5.50457	0.000196837	0.00278531				5.60122	0.000142879	0.000831581				PREDICTED: glutamate receptor 2.9-like isoform X1 [Capsicum annuum]	-	-	K05387	GRIP	http://www.genome.jp/dbget-bin/www_bget?ko:K05387	-	-	-	Glutamate	Glutamate receptor 3.1 OS=Arabidopsis thaliana GN=GLR3.1 PE=2 SV=2
Gene:Capana04g000571	1989				-1.54385	1.02776e-06	5.4018e-06				-1.40211	2.38304e-05	8.5836e-05	PREDICTED: probable inactive receptor kinase At5g67200 [Capsicum annuum]	GO:0005524;GO:0016020;GO:0004672;GO:0006468;GO:0016021	ATP binding;membrane;protein kinase activity;protein phosphorylation;integral component of membrane	-	-	-	-	-	-	Probable	Probable inactive receptor kinase At5g67200 OS=Arabidopsis thaliana GN=At5g67200 PE=1 SV=1
Gene:Capana04g000608	2166				3.93429	9.04321e-31	1.87656e-29	2.05026	1.29019e-09	1.37008e-08	2.98145	3.91177e-25	4.10985e-24	PREDICTED: putative receptor protein kinase ZmPK1 [Capsicum annuum]	GO:0005886;GO:0006468;GO:0016020;GO:0016310;GO:0005524;GO:0004672;GO:0016740;GO:0016301;GO:0048544;GO:0004674;GO:0016021;GO:0000166	plasma membrane;protein phosphorylation;membrane;phosphorylation;ATP binding;protein kinase activity;transferase activity;kinase activity;recognition of pollen;protein serine/threonine kinase activity;integral component of membrane;nucleotide binding	-	-	-	-	-	-	Putative	Putative receptor protein kinase ZmPK1 OS=Zea mays GN=PK1 PE=2 SV=2
Gene:Capana04g000727	1020										1.15463	4.95134e-09	2.46466e-08	PREDICTED: G-type lectin S-receptor-like serine/threonine-protein kinase At4g27290 [Capsicum annuum]	GO:0006468;GO:0005886;GO:0004672;GO:0005524;GO:0016310;GO:0006952;GO:0009506;GO:0016020;GO:0004674;GO:0048544;GO:0016301;GO:0016740;GO:0000166;GO:0016021	protein phosphorylation;plasma membrane;protein kinase activity;ATP binding;phosphorylation;defense response;plasmodesma;membrane;protein serine/threonine kinase activity;recognition of pollen;kinase activity;transferase activity;nucleotide binding;integral component of membrane	-	-	-	-	-	-	G-type	G-type lectin S-receptor-like serine/threonine-protein kinase At4g27290 OS=Arabidopsis thaliana GN=At4g27290 PE=3 SV=4
Gene:Capana04g000731	705										4.29274	0.00514425	0.0133791	PREDICTED: G-type lectin S-receptor-like serine/threonine-protein kinase At4g27290 [Capsicum annuum]	-	-	-	-	-	-	-	-	G-type	G-type lectin S-receptor-like serine/threonine-protein kinase At4g27290 OS=Arabidopsis thaliana GN=At4g27290 PE=3 SV=4
Gene:Capana04g000732	1494	3.94356	7.47967e-12	3.16893e-10	4.31834	6.95894e-14	6.71156e-13	6.00448	7.86969e-67	3.81428e-65	6.69814	1.52704e-86	4.96706e-85	PREDICTED: G-type lectin S-receptor-like serine/threonine-protein kinase At4g27290 [Capsicum annuum]	GO:0009506;GO:0006952;GO:0016310;GO:0005524;GO:0016020;GO:0004672;GO:0006468;GO:0005886;GO:0016021;GO:0000166;GO:0004674;GO:0048544;GO:0016740;GO:0016301	plasmodesma;defense response;phosphorylation;ATP binding;membrane;protein kinase activity;protein phosphorylation;plasma membrane;integral component of membrane;nucleotide binding;protein serine/threonine kinase activity;recognition of pollen;transferase activity;kinase activity	-	-	-	-	-	-	G-type;G-type	G-type lectin S-receptor-like serine/threonine-protein kinase At1g11410 OS=Arabidopsis thaliana GN=At1g11410 PE=3 SV=3;G-type lectin S-receptor-like serine/threonine-protein kinase At4g27290 OS=Arabidopsis thaliana GN=At4g27290 PE=3 SV=4
Gene:Capana04g000734	869	6.60924	6.12672e-07	1.43659e-05	7.63941	2.25319e-09	1.54547e-08	7.5838	4.98726e-10	5.47074e-09	7.58836	5.5849e-10	2.98487e-09	PREDICTED: G-type lectin S-receptor-like serine/threonine-protein kinase At4g27290 [Capsicum annuum]	-	-	-	-	-	-	-	-	G-type;G-type	G-type lectin S-receptor-like serine/threonine-protein kinase At4g27290 OS=Arabidopsis thaliana GN=At4g27290 PE=3 SV=4;G-type lectin S-receptor-like serine/threonine-protein kinase SD1-1 OS=Arabidopsis thaliana GN=SD11 PE=1 SV=1
Gene:Capana04g000738	1446							7.00424	7.04887e-08	6.3744e-07	7.74961	6.61818e-10	3.51947e-09	PREDICTED: G-type lectin S-receptor-like serine/threonine-protein kinase At4g27290 [Capsicum annuum]	GO:0004674;GO:0048544;GO:0016301;GO:0016740;GO:0000166;GO:0016021;GO:0006468;GO:0005886;GO:0004672;GO:0016310;GO:0005524;GO:0009506;GO:0006952;GO:0016020	protein serine/threonine kinase activity;recognition of pollen;kinase activity;transferase activity;nucleotide binding;integral component of membrane;protein phosphorylation;plasma membrane;protein kinase activity;phosphorylation;ATP binding;plasmodesma;defense response;membrane	-	-	-	-	-	-	G-type	G-type lectin S-receptor-like serine/threonine-protein kinase At4g27290 OS=Arabidopsis thaliana GN=At4g27290 PE=3 SV=4
Gene:Capana04g000739	2427				1.96884	6.55604e-35	1.56627e-33	2.06184	3.19669e-109	2.38955e-107	1.5058	6.49972e-46	1.1279e-44	PREDICTED: G-type lectin S-receptor-like serine/threonine-protein kinase At4g27290 isoform X1 [Capsicum annuum]	GO:0004672;GO:0005524;GO:0016310;GO:0009506;GO:0006952;GO:0016020;GO:0006468;GO:0005886;GO:0000166;GO:0016021;GO:0004674;GO:0048544;GO:0016301;GO:0016740	protein kinase activity;ATP binding;phosphorylation;plasmodesma;defense response;membrane;protein phosphorylation;plasma membrane;nucleotide binding;integral component of membrane;protein serine/threonine kinase activity;recognition of pollen;kinase activity;transferase activity	-	-	-	-	-	-	G-type	G-type lectin S-receptor-like serine/threonine-protein kinase At4g27290 OS=Arabidopsis thaliana GN=At4g27290 PE=3 SV=4
Gene:Capana04g000740	2406				2.31029	3.57737e-07	1.97631e-06				1.35738	0.0112963	0.0274632	PREDICTED: G-type lectin S-receptor-like serine/threonine-protein kinase At4g27290 isoform X1 [Capsicum annuum]	GO:0006468;GO:0005886;GO:0005524;GO:0016310;GO:0009506;GO:0006952;GO:0016020;GO:0004672;GO:0016740;GO:0016301;GO:0004674;GO:0048544;GO:0016021;GO:0000166	protein phosphorylation;plasma membrane;ATP binding;phosphorylation;plasmodesma;defense response;membrane;protein kinase activity;transferase activity;kinase activity;protein serine/threonine kinase activity;recognition of pollen;integral component of membrane;nucleotide binding	-	-	-	-	-	-	G-type	G-type lectin S-receptor-like serine/threonine-protein kinase At4g27290 OS=Arabidopsis thaliana GN=At4g27290 PE=3 SV=4
Gene:Capana04g000742	2453	2.07439	0.0058208	0.049842	4.30409	2.85927e-14	2.82266e-13	2.74313	9.52347e-08	8.47482e-07	5.25147	2.64584e-44	4.4405e-43	PREDICTED: G-type lectin S-receptor-like serine/threonine-protein kinase At4g27290 isoform X1 [Capsicum annuum]	-	-	-	-	-	-	-	-	G-type	G-type lectin S-receptor-like serine/threonine-protein kinase At4g27290 OS=Arabidopsis thaliana GN=At4g27290 PE=3 SV=4
Gene:Capana04g000743	1830				5.81403	0.000103724	0.000417854	4.7551	0.00140864	0.00673199	8.65234	5.34403e-13	3.44014e-12	PREDICTED: G-type lectin S-receptor-like serine/threonine-protein kinase At4g27290 [Nicotiana tomentosiformis]	-	-	-	-	-	-	-	-	G-type	G-type lectin S-receptor-like serine/threonine-protein kinase At4g27290 OS=Arabidopsis thaliana GN=At4g27290 PE=3 SV=4
Gene:Capana04g000745	1770	4.9893	5.56988e-26	5.08081e-24	5.52293	1.30109e-28	2.5023e-27	6.95175	1.20819e-71	6.20418e-70	6.63644	1.20345e-63	2.85833e-62	PREDICTED: G-type lectin S-receptor-like serine/threonine-protein kinase At4g27290 [Capsicum annuum]	-	-	-	-	-	-	-	-	G-type	G-type lectin S-receptor-like serine/threonine-protein kinase At4g27290 OS=Arabidopsis thaliana GN=At4g27290 PE=3 SV=4
Gene:Capana04g000746	729	3.91228	1.56225e-08	4.63209e-07	4.84513	5.95439e-13	5.39447e-12	7.0911	3.13694e-21	6.26939e-20	6.5761	5.40953e-18	4.36567e-17	PREDICTED: G-type lectin S-receptor-like serine/threonine-protein kinase At4g27290 [Capsicum annuum]	-	-	-	-	-	-	-	-	G-type	G-type lectin S-receptor-like serine/threonine-protein kinase At4g27290 OS=Arabidopsis thaliana GN=At4g27290 PE=3 SV=4
Gene:Capana04g000788	3460				2.08674	2.24194e-51	8.24479e-50							PREDICTED: receptor-like protein kinase HAIKU2 isoform X1 [Capsicum annuum] &gt;XP_016568974.1 PREDICTED: receptor-like protein kinase HAIKU2 isoform X2 [Capsicum annuum]	GO:0004672;GO:0016310;GO:0005524;GO:0016020;GO:0046777;GO:0006468;GO:0005886;GO:0009845;GO:0070825;GO:0000166;GO:0016021;GO:0016301;GO:0016740;GO:0004674;GO:0006979	protein kinase activity;phosphorylation;ATP binding;membrane;protein autophosphorylation;protein phosphorylation;plasma membrane;seed germination;micropyle;nucleotide binding;integral component of membrane;kinase activity;transferase activity;protein serine/threonine kinase activity;response to oxidative stress	-	-	-	-	-	-	Receptor-like	Receptor-like protein kinase HAIKU2 OS=Arabidopsis thaliana GN=IKU2 PE=1 SV=1
Gene:Capana04g001193	1952				-1.67845	2.23108e-17	2.64316e-16				-1.4566	5.14858e-20	4.49515e-19	PREDICTED: somatic embryogenesis receptor kinase 2, partial [Nicotiana tomentosiformis];PREDICTED: somatic embryogenesis receptor kinase 2 [Capsicum annuum]	GO:0004674;GO:0016740;GO:0016301;GO:0016021;GO:0000166;GO:0006468;GO:0019199;GO:0016310;GO:0005524;GO:0016020;GO:0004672	protein serine/threonine kinase activity;transferase activity;kinase activity;integral component of membrane;nucleotide binding;protein phosphorylation;transmembrane receptor protein kinase activity;phosphorylation;ATP binding;membrane;protein kinase activity	K13418	SERK1	http://www.genome.jp/dbget-bin/www_bget?ko:K13418	-	-	-	Somatic	Somatic embryogenesis receptor kinase 1 OS=Arabidopsis thaliana GN=SERK1 PE=1 SV=2
Gene:Capana04g001249	1140							1.82164	4.51983e-28	1.09974e-26				PREDICTED: leucine-rich repeat receptor protein kinase EMS1 [Capsicum annuum]	GO:0004672;GO:0005524;GO:0016020;GO:0006468;GO:0000166;GO:0016021;GO:0004674	protein kinase activity;ATP binding;membrane;protein phosphorylation;nucleotide binding;integral component of membrane;protein serine/threonine kinase activity	-	-	-	-	-	-	Leucine-rich	Leucine-rich repeat receptor protein kinase EMS1 OS=Arabidopsis thaliana GN=EMS1 PE=1 SV=1
Gene:Capana04g001432	1674				-3.04175	2.57674e-44	7.9563e-43				-1.9387	1.33863e-31	1.68458e-30	PREDICTED: LRR receptor-like serine/threonine-protein kinase RCH1 [Capsicum annuum]	GO:0016020;GO:0016310;GO:0005524;GO:0004672;GO:0006468;GO:0016021;GO:0000166;GO:0004674;GO:0016740;GO:0016301	membrane;phosphorylation;ATP binding;protein kinase activity;protein phosphorylation;integral component of membrane;nucleotide binding;protein serine/threonine kinase activity;transferase activity;kinase activity	-	-	-	-	-	-	LRR	LRR receptor-like serine/threonine-protein kinase RCH1 OS=Arabidopsis thaliana GN=RCH1 PE=2 SV=1
Gene:Capana04g001433	1371				-2.63505	3.04438e-32	6.60282e-31				-2.46632	4.88795e-52	9.57732e-51	PREDICTED: receptor-like protein kinase 2 [Capsicum annuum]	GO:0000166;GO:0016021;GO:0016301;GO:0016740;GO:0004674;GO:0004672;GO:0016310;GO:0005524;GO:0016020;GO:0006468	nucleotide binding;integral component of membrane;kinase activity;transferase activity;protein serine/threonine kinase activity;protein kinase activity;phosphorylation;ATP binding;membrane;protein phosphorylation	-	-	-	-	-	-	Receptor-like	Receptor-like protein kinase 2 OS=Arabidopsis thaliana GN=RCH2 PE=1 SV=1
Gene:Capana04g001586	1638				5.68058	6.16095e-07	3.32105e-06	4.05161	3.34453e-09	3.43881e-08	3.34247	1.06432e-05	3.99551e-05	PREDICTED: probable receptor-like protein kinase At1g11050 [Capsicum annuum]	-	-	-	-	-	-	-	-	Probable	Probable receptor-like protein kinase At1g11050 OS=Arabidopsis thaliana GN=At1g11050 PE=2 SV=1
Gene:Capana04g001610	1359	1.22982	1.56983e-11	6.51204e-10	2.04987	3.79858e-22	5.67705e-21	1.81847	2.76733e-45	9.86498e-44	1.33344	1.35139e-18	1.11773e-17	PREDICTED: leucine-rich repeat receptor-like tyrosine-protein kinase PXC3 [Capsicum annuum]	GO:0016021;GO:0005524;GO:0016020;GO:0004672;GO:0006468	integral component of membrane;ATP binding;membrane;protein kinase activity;protein phosphorylation	-	-	-	-	-	-	Leucine-rich	Leucine-rich repeat receptor-like tyrosine-protein kinase PXC3 OS=Arabidopsis thaliana GN=PXC3 PE=2 SV=1
Gene:Capana04g001611	2610	1.29268	5.80762e-23	4.67723e-21	1.69068	2.25062e-17	2.66543e-16	2.21842	6.96851e-178	8.83344e-176	1.6572	3.37503e-70	8.83796e-69	PREDICTED: leucine-rich repeat receptor-like tyrosine-protein kinase PXC3 [Capsicum annuum]	GO:0006468;GO:0016020;GO:0005524;GO:0004672;GO:0016021	protein phosphorylation;membrane;ATP binding;protein kinase activity;integral component of membrane	-	-	-	-	-	-	Leucine-rich	Leucine-rich repeat receptor-like tyrosine-protein kinase PXC3 OS=Arabidopsis thaliana GN=PXC3 PE=2 SV=1
Gene:Capana04g001920	2601				3.78768	0.000696536	0.00244777	4.6709	0.000111522	0.000662371	4.82328	5.26453e-05	0.00018245	PREDICTED: G-type lectin S-receptor-like serine/threonine-protein kinase At5g35370 [Capsicum annuum]	-	-	-	-	-	-	-	-	G-type	G-type lectin S-receptor-like serine/threonine-protein kinase At5g35370 OS=Arabidopsis thaliana GN=At5g35370 PE=2 SV=2
Gene:Capana04g002323	3384				-1.75846	0.00055685	0.00198734				-1.21152	0.00123812	0.00356579	PREDICTED: probable LRR receptor-like serine/threonine-protein kinase At4g36180 [Capsicum annuum]	GO:0004672;GO:0005524;GO:0016020;GO:0006468;GO:0016021	protein kinase activity;ATP binding;membrane;protein phosphorylation;integral component of membrane	-	-	-	-	-	-	Probable	Probable LRR receptor-like serine/threonine-protein kinase At4g36180 OS=Arabidopsis thaliana GN=At4g36180 PE=2 SV=1
Gene:Capana04g002340	1299				4.76769	5.38018e-08	3.23863e-07				3.99836	6.86404e-10	3.64648e-09	PREDICTED: probable receptor-like protein kinase At5g47070 isoform X1 [Capsicum annuum]	-	-	-	-	-	-	-	-	Probable	Probable serine/threonine-protein kinase PIX7 OS=Arabidopsis thaliana GN=PIX7 PE=1 SV=1
Gene:Capana04g002366	468										-3.73431	0.00427195	0.0112713	PREDICTED: probable LRR receptor-like serine/threonine-protein kinase At3g47570 [Capsicum annuum]	-	-	-	-	-	-	-	-	Receptor	Receptor kinase-like protein Xa21 OS=Oryza sativa subsp. indica GN=XA21 PE=1 SV=1
Gene:Capana04g002367	4917	1.68054	3.41727e-55	6.4313e-53	1.68618	6.6695e-18	8.15078e-17	2.86049	1.09155e-259	2.17433e-257	1.87539	2.18147e-88	7.22534e-87	PREDICTED: probable LRR receptor-like serine/threonine-protein kinase At3g47570 [Capsicum annuum]	GO:0006468;GO:0004672;GO:0016020;GO:0005524;GO:0016310;GO:0004674;GO:0016301;GO:0016740;GO:0000166;GO:0016021	protein phosphorylation;protein kinase activity;membrane;ATP binding;phosphorylation;protein serine/threonine kinase activity;kinase activity;transferase activity;nucleotide binding;integral component of membrane	-	-	-	-	-	-	Receptor	Receptor kinase-like protein Xa21 OS=Oryza sativa subsp. indica GN=XA21 PE=1 SV=1
Gene:Capana04g002387	1299				1.65344	0.000175253	0.000680945							XP_016570338.1 PREDICTED: probable receptor-like protein kinase At5g47070 [Capsicum annuum];PREDICTED: probable receptor-like protein kinase At5g47070 [Capsicum annuum] &gt;XP_016570337.1 PREDICTED: probable receptor-like protein kinase At5g47070 [Capsicum annuum] &gt	-	-	-	-	-	-	-	-	Probable	Probable serine/threonine-protein kinase PBL19 OS=Arabidopsis thaliana GN=PBL19 PE=1 SV=1
Gene:Capana04g002419	2649	3.81142	0.0041787	0.0380984	3.7166	0.00887562	0.0247559				2.4087	0.00728903	0.0184138	PREDICTED: probable LRR receptor-like serine/threonine-protein kinase At3g47570 [Capsicum annuum]	-	-	-	-	-	-	-	-	Receptor	Receptor kinase-like protein Xa21 OS=Oryza sativa subsp. indica GN=XA21 PE=1 SV=1
Gene:Capana04g002426	2070	4.42582	2.70332e-60	5.62007e-58	1.30541	0.00677407	0.0194425	4.38921	1.4935e-44	5.24157e-43	3.67621	2.24568e-26	2.43998e-25	PREDICTED: probable LRR receptor-like serine/threonine-protein kinase At3g47570 isoform X1 [Capsicum annuum]	-	-	-	-	-	-	-	-	Receptor	Receptor kinase-like protein Xa21 OS=Oryza sativa subsp. indica GN=XA21 PE=1 SV=1
Gene:Capana04g002442	2400										2.84255	0.0213254	0.0487353	PREDICTED: probable LRR receptor-like serine/threonine-protein kinase At3g47570 [Capsicum annuum]	-	-	-	-	-	-	-	-	Receptor	Receptor kinase-like protein Xa21 OS=Oryza sativa subsp. indica GN=XA21 PE=1 SV=1
Gene:Capana04g002455	348	5.34962	0.000410457	0.00531587				5.78047	6.0481e-05	0.000377203				PREDICTED: LRR receptor-like serine/threonine-protein kinase HSL2 [Capsicum annuum]	-	-	K04730	IRAK1	http://www.genome.jp/dbget-bin/www_bget?ko:K04730	-	-	-	-	-
Gene:Capana04g002462	1116				-1.53848	0.000393748	0.00144242				-1.79041	5.11834e-06	1.99005e-05	PREDICTED: probable LRR receptor-like serine/threonine-protein kinase At3g47570 [Capsicum annuum]	-	-	-	-	-	-	-	-	Probable	Probable LRR receptor-like serine/threonine-protein kinase At3g47570 OS=Arabidopsis thaliana GN=At3g47570 PE=2 SV=1
Gene:Capana04g002463	1451				-1.12832	6.41412e-07	3.45338e-06				-1.58265	2.6943e-11	1.57405e-10	PREDICTED: probable LRR receptor-like serine/threonine-protein kinase At3g47570 [Capsicum annuum]	-	-	K04730	IRAK1	http://www.genome.jp/dbget-bin/www_bget?ko:K04730	-	-	-	Receptor;Probable	Receptor kinase-like protein Xa21 OS=Oryza sativa subsp. indica GN=XA21 PE=1 SV=1;Probable LRR receptor-like serine/threonine-protein kinase At3g47570 OS=Arabidopsis thaliana GN=At3g47570 PE=2 SV=1
Gene:Capana04g002464	5823				-1.83069	4.16535e-17	4.86742e-16							Retrovirus-related Pol polyprotein from transposon TNT 1-94, partial [Cajanus cajan];PREDICTED: probable LRR receptor-like serine/threonine-protein kinase At4g36180 isoform X1 [Capsicum annuum]	-	-	K13420	FLS2	http://www.genome.jp/dbget-bin/www_bget?ko:K13420	MAPK signaling pathway - plant;Plant-pathogen interaction	ko04016,ko04626	-	Retrovirus-related	Retrovirus-related Pol polyprotein from transposon TNT 1-94 OS=Nicotiana tabacum PE=2 SV=1
Gene:Capana04g002467	2601				-1.10771	4.75365e-08	2.87398e-07							PREDICTED: probable LRR receptor-like serine/threonine-protein kinase At3g47570 [Capsicum annuum];PREDICTED: LOW QUALITY PROTEIN: retrovirus-related Pol polyprotein from transposon TNT 1-94 [Solanum pennellii]	-	-	-	-	-	-	-	-	Receptor;Retrovirus-related	Receptor kinase-like protein Xa21 OS=Oryza sativa subsp. indica GN=XA21 PE=1 SV=1;Retrovirus-related Pol polyprotein from transposon TNT 1-94 OS=Nicotiana tabacum PE=2 SV=1
Gene:Capana04g002471	1206	4.93258	0.00274227	0.0267334										PREDICTED: LRR receptor-like serine/threonine-protein kinase EFR isoform X1 [Capsicum annuum]	-	-	-	-	-	-	-	-	Receptor	Receptor kinase-like protein Xa21 OS=Oryza sativa subsp. indica GN=XA21 PE=1 SV=1
Gene:Capana04g002494	564				1.47626	2.18839e-06	1.10348e-05	1.38996	2.50862e-06	1.90347e-05	1.23747	4.21868e-05	0.000148173	PREDICTED: probable L-type lectin-domain containing receptor kinase S.5 [Capsicum annuum]	GO:0004674;GO:0016021;GO:0006468;GO:0030246;GO:0016020;GO:0005524;GO:0004672	protein serine/threonine kinase activity;integral component of membrane;protein phosphorylation;carbohydrate binding;membrane;ATP binding;protein kinase activity	-	-	-	-	-	-	L-type	L-type lectin-domain containing receptor kinase V.9 OS=Arabidopsis thaliana GN=LECRK59 PE=2 SV=1
Gene:Capana04g002495	1029				1.69048	6.10865e-26	1.06401e-24	1.2089	1.86197e-13	2.60532e-12	1.28727	2.80949e-15	2.01692e-14	PREDICTED: probable L-type lectin-domain containing receptor kinase S.5 [Capsicum annuum]	GO:0030246;GO:0006468;GO:0004672;GO:0016020;GO:0005524;GO:0004674;GO:0016021	carbohydrate binding;protein phosphorylation;protein kinase activity;membrane;ATP binding;protein serine/threonine kinase activity;integral component of membrane	-	-	-	-	-	-	Probable	Probable L-type lectin-domain containing receptor kinase S.5 OS=Arabidopsis thaliana GN=LECRKS5 PE=2 SV=1
Gene:Capana04g002560	1905				1.90584	0.000498189	0.00179327	1.41983	0.00870868	0.0340184				PREDICTED: cysteine-rich receptor-like protein kinase 10 isoform X1 [Capsicum annuum]	-	-	-	-	-	-	-	-	Cysteine-rich	Cysteine-rich receptor-like protein kinase 25 OS=Arabidopsis thaliana GN=CRK25 PE=3 SV=1
Gene:Capana04g002561	1548				1.21949	0.00278503	0.00871076				1.14691	0.000973582	0.00284895	PREDICTED: cysteine-rich receptor-like protein kinase 10 [Capsicum annuum]	-	-	-	-	-	-	-	-	Cysteine-rich	Cysteine-rich receptor-like protein kinase 10 OS=Arabidopsis thaliana GN=CRK10 PE=1 SV=3
Gene:Capana04g002562	1722				1.1384	0.01093	0.0298274				1.78345	3.28484e-08	1.54259e-07	PREDICTED: cysteine-rich receptor-like protein kinase 10 isoform X1 [Capsicum annuum]	GO:0004674;GO:0016021;GO:0006468;GO:0016020;GO:0005524;GO:0004672	protein serine/threonine kinase activity;integral component of membrane;protein phosphorylation;membrane;ATP binding;protein kinase activity	-	-	-	-	-	-	Cysteine-rich	Cysteine-rich receptor-like protein kinase 25 OS=Arabidopsis thaliana GN=CRK25 PE=3 SV=1
Gene:Capana04g002585	2292	2.67828	2.05211e-06	4.43381e-05	4.00915	2.04224e-14	2.04297e-13	4.43949	4.279e-23	9.03499e-22	5.43768	4.10731e-39	6.19393e-38	PREDICTED: receptor-like serine/threonine-protein kinase SD1-8 isoform X1 [Capsicum annuum]	GO:0005886;GO:0006468;GO:0004672;GO:0016020;GO:0005524;GO:0016310;GO:0006952;GO:0009506;GO:0016301;GO:0016740;GO:0048544;GO:0031625;GO:0004674;GO:0000166;GO:0016021	plasma membrane;protein phosphorylation;protein kinase activity;membrane;ATP binding;phosphorylation;defense response;plasmodesma;kinase activity;transferase activity;recognition of pollen;ubiquitin protein ligase binding;protein serine/threonine kinase activity;nucleotide binding;integral component of membrane	-	-	-	-	-	-	Receptor-like	Receptor-like serine/threonine-protein kinase SD1-8 OS=Arabidopsis thaliana GN=SD18 PE=1 SV=1
Gene:Capana04g002639	2124				1.63976	0.0102865	0.0282211	2.51099	0.000945885	0.00470722	2.40837	0.00173189	0.00486614	PREDICTED: probable LRR receptor-like serine/threonine-protein kinase At3g47570 [Capsicum annuum]	-	-	-	-	-	-	-	-	Receptor	Receptor kinase-like protein Xa21 OS=Oryza sativa subsp. indica GN=XA21 PE=1 SV=1
Gene:Capana04g002659	786										1.49445	0.00131066	0.00375681	PREDICTED: putative receptor-like protein kinase At3g47110 [Capsicum annuum]	-	-	-	-	-	-	-	-	LRR	LRR receptor-like serine/threonine-protein kinase EFR OS=Arabidopsis thaliana GN=EFR PE=1 SV=1
Gene:Capana04g002660	537										1.41668	0.013435	0.0321836	PREDICTED: probable LRR receptor-like serine/threonine-protein kinase At3g47570 [Capsicum annuum]	-	-	K04730	IRAK1	http://www.genome.jp/dbget-bin/www_bget?ko:K04730	-	-	-	Probable	Probable LRR receptor-like serine/threonine-protein kinase At3g47570 OS=Arabidopsis thaliana GN=At3g47570 PE=2 SV=1
Gene:Capana04g002663	2298	3.45234	1.00159e-17	6.2833e-16	1.73141	0.00298408	0.00928412	2.61582	8.21548e-16	1.30177e-14	2.28072	6.23303e-11	3.55887e-10	PREDICTED: putative receptor-like protein kinase At3g47110, partial [Capsicum annuum]	-	-	-	-	-	-	-	-	-	-
Gene:Capana04g002666	2316				1.53893	0.00154344	0.0050887				2.13454	7.05592e-14	4.76544e-13	PREDICTED: cysteine-rich receptor-like protein kinase 10 [Capsicum annuum]	-	-	-	-	-	-	-	-	Cysteine-rich	Cysteine-rich receptor-like protein kinase 25 OS=Arabidopsis thaliana GN=CRK25 PE=3 SV=1
Gene:Capana04g002683	426										1.91166	0.00126014	0.0036223	PREDICTED: probable LRR receptor-like serine/threonine-protein kinase At3g47570 [Capsicum annuum]	GO:0016740;GO:0016301;GO:0004674;GO:0016021;GO:0000166;GO:0006468;GO:0016020;GO:0016310;GO:0005524;GO:0004672	transferase activity;kinase activity;protein serine/threonine kinase activity;integral component of membrane;nucleotide binding;protein phosphorylation;membrane;phosphorylation;ATP binding;protein kinase activity	-	-	-	-	-	-	-	-
Gene:Capana04g002687	1251	5.08835	0.00120576	0.01344				6.36925	3.50902e-06	2.616e-05				PREDICTED: probable LRR receptor-like serine/threonine-protein kinase At3g47570 [Capsicum annuum]	-	-	-	-	-	-	-	-	Putative	Putative leucine-rich repeat receptor-like serine/threonine-protein kinase At2g24130 OS=Arabidopsis thaliana GN=At2g24130 PE=3 SV=1
Gene:Capana04g002699	2925							1.4664	3.44414e-20	6.64876e-19				XP_016570548.1 PREDICTED: probable LRR receptor-like serine/threonine-protein kinase MRH1 [Capsicum annuum];PREDICTED: probable LRR receptor-like serine/threonine-protein kinase MRH1 [Capsicum annuum] &gt	GO:0016021;GO:0004672;GO:0005524;GO:0016020;GO:0006468	integral component of membrane;protein kinase activity;ATP binding;membrane;protein phosphorylation	-	-	-	-	-	-	Protein	Protein MALE DISCOVERER 2 OS=Arabidopsis thaliana GN=MDIS2 PE=2 SV=1
Gene:Capana04g002710	1116										1.62494	0.0115777	0.0280888	PREDICTED: putative receptor-like protein kinase At3g47110 [Capsicum annuum]	-	-	-	-	-	-	-	-	-	-
Gene:Capana04g002711	2031	5.65364	9.65328e-05	0.001479										PREDICTED: putative receptor-like protein kinase At3g47110, partial [Capsicum annuum]	-	-	-	-	-	-	-	-	Receptor	Receptor kinase-like protein Xa21 OS=Oryza sativa subsp. indica GN=XA21 PE=1 SV=1
Gene:Capana04g002723	1980	2.6635	2.01583e-05	0.000363683				2.42014	1.20634e-05	8.32882e-05	2.42608	7.52398e-06	2.87236e-05	PREDICTED: putative receptor-like protein kinase At3g47110, partial [Capsicum annuum]	-	-	-	-	-	-	-	-	Receptor	Receptor kinase-like protein Xa21 OS=Oryza sativa subsp. indica GN=XA21 PE=1 SV=1
Gene:Capana04g002752	3091				-1.48479	4.32602e-41	1.22541e-39				-2.04292	4.2078e-291	5.33596e-289	PREDICTED: probable LRR receptor-like serine/threonine-protein kinase At1g53420 [Capsicum annuum]	-	-	-	-	-	-	-	-	Probable;Probable	Probable LRR receptor-like serine/threonine-protein kinase At1g07650 OS=Arabidopsis thaliana GN=At1g07650 PE=1 SV=1;Probable LRR receptor-like serine/threonine-protein kinase At1g53440 OS=Arabidopsis thaliana GN=At1g53440 PE=2 SV=2
Gene:Capana04g002753	2290				-1.67169	1.07333e-26	1.92829e-25				-1.70627	6.15871e-73	1.66814e-71	PREDICTED: probable LRR receptor-like serine/threonine-protein kinase At1g53420 isoform X1 [Capsicum annuum];PREDICTED: probable LRR receptor-like serine/threonine-protein kinase At1g53420 isoform X2 [Capsicum annuum]	-	-	-	-	-	-	-	-	Probable;Probable	Probable LRR receptor-like serine/threonine-protein kinase At1g07650 OS=Arabidopsis thaliana GN=At1g07650 PE=1 SV=1;Probable LRR receptor-like serine/threonine-protein kinase At1g53440 OS=Arabidopsis thaliana GN=At1g53440 PE=2 SV=2
Gene:Capana04g002757	2567				-1.82224	5.4003e-58	2.28201e-56				-1.45431	5.30775e-105	2.11308e-103	PREDICTED: probable LRR receptor-like serine/threonine-protein kinase At1g53420 isoform X1 [Capsicum annuum]	-	-	-	-	-	-	-	-	Probable;Probable	Probable LRR receptor-like serine/threonine-protein kinase At1g07650 OS=Arabidopsis thaliana GN=At1g07650 PE=1 SV=1;Probable LRR receptor-like serine/threonine-protein kinase At1g53440 OS=Arabidopsis thaliana GN=At1g53440 PE=2 SV=2
Gene:Capana04g002758	2222				-1.63473	1.10854e-42	3.27405e-41				-2.05421	8.69789e-184	6.37283e-182	PREDICTED: LOW QUALITY PROTEIN: probable LRR receptor-like serine/threonine-protein kinase At1g53420 [Capsicum annuum];PREDICTED: probable LRR receptor-like serine/threonine-protein kinase At1g53420 [Capsicum annuum]	-	-	-	-	-	-	-	-	Probable;Probable	Probable LRR receptor-like serine/threonine-protein kinase At1g53440 OS=Arabidopsis thaliana GN=At1g53440 PE=2 SV=2;Probable LRR receptor-like serine/threonine-protein kinase At1g07650 OS=Arabidopsis thaliana GN=At1g07650 PE=1 SV=1
Gene:Capana04g002760	3500										-1.19409	7.14635e-122	3.31861e-120	PREDICTED: probable LRR receptor-like serine/threonine-protein kinase At1g07650 [Capsicum annuum]	-	-	-	-	-	-	-	-	Probable;Probable	Probable LRR receptor-like serine/threonine-protein kinase At1g07650 OS=Arabidopsis thaliana GN=At1g07650 PE=1 SV=1;Probable LRR receptor-like serine/threonine-protein kinase At1g53440 OS=Arabidopsis thaliana GN=At1g53440 PE=2 SV=2
Gene:Capana04g002782	1842				1.23894	0.0188124	0.0481346							PREDICTED: LRR receptor-like serine/threonine-protein kinase GSO1 [Capsicum annuum]	-	-	-	-	-	-	-	-	Receptor	Receptor kinase-like protein Xa21 OS=Oryza sativa subsp. indica GN=XA21 PE=1 SV=1
Gene:Capana04g002804	2433				1.60515	0.000980752	0.003352							PREDICTED: probable LRR receptor-like serine/threonine-protein kinase At3g47570 [Capsicum annuum]	-	-	-	-	-	-	-	-	Probable	Probable LRR receptor-like serine/threonine-protein kinase At3g47570 OS=Arabidopsis thaliana GN=At3g47570 PE=2 SV=1
Gene:Capana04g002826	390										2.88586	0.000902293	0.00265404	PREDICTED: mitochondrial import receptor subunit TOM9-1-like [Capsicum annuum]	GO:0016020;GO:0045040;GO:0005741;GO:0016021;GO:0030150;GO:0015266;GO:0006886;GO:0031307;GO:0005742	membrane;protein import into mitochondrial outer membrane;mitochondrial outer membrane;integral component of membrane;protein import into mitochondrial matrix;protein channel activity;intracellular protein transport;integral component of mitochondrial outer membrane;mitochondrial outer membrane translocase complex	K17769	TOM22	http://www.genome.jp/dbget-bin/www_bget?ko:K17769	-	-	-	Mitochondrial	Mitochondrial import receptor subunit TOM9-2 OS=Arabidopsis thaliana GN=TOM9-2 PE=1 SV=3
Gene:Capana04g002883	2358				1.01322	1.77882e-14	1.78393e-13							PREDICTED: G-type lectin S-receptor-like serine/threonine-protein kinase At1g34300 [Capsicum annuum]	GO:0006468;GO:0005886;GO:0004672;GO:0005524;GO:0016310;GO:0016020;GO:0004674;GO:0048544;GO:0016301;GO:0016740;GO:0000166;GO:0016021	protein phosphorylation;plasma membrane;protein kinase activity;ATP binding;phosphorylation;membrane;protein serine/threonine kinase activity;recognition of pollen;kinase activity;transferase activity;nucleotide binding;integral component of membrane	-	-	-	-	-	-	G-type	G-type lectin S-receptor-like serine/threonine-protein kinase At1g34300 OS=Arabidopsis thaliana GN=At1g34300 PE=2 SV=1
Gene:Capana05g000115	2691				-2.49862	3.00428e-35	7.23498e-34				-2.56262	9.4352e-56	1.97345e-54	PREDICTED: leucine-rich repeat receptor-like tyrosine-protein kinase PXC3 [Capsicum annuum]	GO:0006468;GO:0005524;GO:0016020;GO:0004672;GO:0016021	protein phosphorylation;ATP binding;membrane;protein kinase activity;integral component of membrane	-	-	-	-	-	-	Leucine-rich	Leucine-rich repeat receptor-like tyrosine-protein kinase PXC3 OS=Arabidopsis thaliana GN=PXC3 PE=2 SV=1
Gene:Capana05g000247	2103										2.99602	0.00435428	0.0114727	PREDICTED: probable LRR receptor-like serine/threonine-protein kinase At3g47570 isoform X1 [Capsicum annuum]	GO:0004672;GO:0005524;GO:0016020;GO:0006468;GO:0016021;GO:0004674	protein kinase activity;ATP binding;membrane;protein phosphorylation;integral component of membrane;protein serine/threonine kinase activity	K04730	IRAK1	http://www.genome.jp/dbget-bin/www_bget?ko:K04730	-	-	-	Receptor	Receptor kinase-like protein Xa21 OS=Oryza sativa subsp. indica GN=XA21 PE=1 SV=1
Gene:Capana05g000250	1392	1.84601	0.0037042	0.0344217				5.36713	7.54098e-05	0.000461653	5.8777	7.95477e-06	3.02764e-05	PREDICTED: LRR receptor-like serine/threonine-protein kinase FLS2 [Solanum tuberosum]	-	-	-	-	-	-	-	-	-	-
Gene:Capana05g000251	1077	1.69157	3.10242e-06	6.51416e-05				2.79651	6.50433e-10	7.07282e-09	3.28889	1.54212e-14	1.07289e-13	PREDICTED: probable LRR receptor-like serine/threonine-protein kinase At3g47570 [Capsicum annuum];PREDICTED: LOW QUALITY PROTEIN: LRR receptor-like serine/threonine-protein kinase EFR [Capsicum annuum]	GO:0016021;GO:0000166;GO:0004674;GO:0016740;GO:0016301;GO:0016020;GO:0005524;GO:0016310;GO:0004672;GO:0006468	integral component of membrane;nucleotide binding;protein serine/threonine kinase activity;transferase activity;kinase activity;membrane;ATP binding;phosphorylation;protein kinase activity;protein phosphorylation	K13420	FLS2	http://www.genome.jp/dbget-bin/www_bget?ko:K13420	MAPK signaling pathway - plant;Plant-pathogen interaction	ko04016,ko04626	-	Receptor	Receptor kinase-like protein Xa21 OS=Oryza sativa subsp. indica GN=XA21 PE=1 SV=1
Gene:Capana05g000255	3153	2.4114	0.00102206	0.0116465	3.12374	5.56747e-06	2.67297e-05	3.58362	3.7308e-17	6.31449e-16	4.82972	7.40196e-38	1.08423e-36	PREDICTED: putative leucine-rich repeat receptor-like serine/threonine-protein kinase At2g24130 [Capsicum annuum]	GO:0006468;GO:0004672;GO:0016310;GO:0005524;GO:0016020;GO:0004674;GO:0016301;GO:0016740;GO:0000166;GO:0016021	protein phosphorylation;protein kinase activity;phosphorylation;ATP binding;membrane;protein serine/threonine kinase activity;kinase activity;transferase activity;nucleotide binding;integral component of membrane	K13420	FLS2	http://www.genome.jp/dbget-bin/www_bget?ko:K13420	MAPK signaling pathway - plant;Plant-pathogen interaction	ko04016,ko04626	-	Receptor	Receptor kinase-like protein Xa21 OS=Oryza sativa subsp. indica GN=XA21 PE=1 SV=1
Gene:Capana05g000259	945										4.37667	0.0191354	0.0442462	PREDICTED: LRR receptor-like serine/threonine-protein kinase EFR [Capsicum annuum]	GO:0000166;GO:0016021;GO:0016301;GO:0016740;GO:0004674;GO:0004672;GO:0016020;GO:0005524;GO:0016310;GO:0006468	nucleotide binding;integral component of membrane;kinase activity;transferase activity;protein serine/threonine kinase activity;protein kinase activity;membrane;ATP binding;phosphorylation;protein phosphorylation	-	-	-	-	-	-	Phytosulfokine	Phytosulfokine receptor 1 OS=Arabidopsis thaliana GN=PSKR1 PE=1 SV=4
Gene:Capana05g000269	798										4.60551	0.0109841	0.0267615	PREDICTED: LRR receptor-like serine/threonine-protein kinase EFR [Capsicum annuum]	GO:0006468;GO:0016310;GO:0005524;GO:0016020;GO:0004672;GO:0016740;GO:0016301;GO:0004674;GO:0016021;GO:0000166	protein phosphorylation;phosphorylation;ATP binding;membrane;protein kinase activity;transferase activity;kinase activity;protein serine/threonine kinase activity;integral component of membrane;nucleotide binding	K13420	FLS2	http://www.genome.jp/dbget-bin/www_bget?ko:K13420	MAPK signaling pathway - plant;Plant-pathogen interaction	ko04016,ko04626	-	LRR	LRR receptor-like serine/threonine-protein kinase EFR OS=Arabidopsis thaliana GN=EFR PE=1 SV=1
Gene:Capana05g000290	4389	1.04966	1.10433e-24	9.46968e-23				1.52429	2.79052e-59	1.22925e-57	1.19606	4.01219e-33	5.25702e-32	PREDICTED: probable LRR receptor-like serine/threonine-protein kinase At3g47570 [Capsicum annuum]	GO:0016740;GO:0016301;GO:0004674;GO:0016021;GO:0000166;GO:0006468;GO:0005524;GO:0016310;GO:0016020;GO:0004672	transferase activity;kinase activity;protein serine/threonine kinase activity;integral component of membrane;nucleotide binding;protein phosphorylation;ATP binding;phosphorylation;membrane;protein kinase activity	K13420	FLS2	http://www.genome.jp/dbget-bin/www_bget?ko:K13420	MAPK signaling pathway - plant;Plant-pathogen interaction	ko04016,ko04626	-	LRR;Receptor	LRR receptor-like serine/threonine-protein kinase EFR OS=Arabidopsis thaliana GN=EFR PE=1 SV=1;Receptor kinase-like protein Xa21 OS=Oryza sativa subsp. indica GN=XA21 PE=1 SV=1
Gene:Capana05g000517	2391	2.40783	1.21498e-19	8.43597e-18	2.43091	1.51442e-17	1.81022e-16	3.63974	2.20481e-58	9.58432e-57	3.07517	2.3923e-31	2.98363e-30	PREDICTED: probable LRR receptor-like serine/threonine-protein kinase At3g47570 isoform X1 [Capsicum annuum]	GO:0016310;GO:0005524;GO:0016020;GO:0004672;GO:0006468;GO:0016021;GO:0000166;GO:0004674;GO:0016740;GO:0016301	phosphorylation;ATP binding;membrane;protein kinase activity;protein phosphorylation;integral component of membrane;nucleotide binding;protein serine/threonine kinase activity;transferase activity;kinase activity	-	-	-	-	-	-	Receptor	Receptor kinase-like protein Xa21 OS=Oryza sativa subsp. indica GN=XA21 PE=1 SV=1
Gene:Capana05g000771	2463	5.31727	5.01784e-16	2.84355e-14				5.41109	1.51397e-36	4.5816e-35	3.34567	8.82883e-10	4.65278e-09	PREDICTED: G-type lectin S-receptor-like serine/threonine-protein kinase At1g11330 [Capsicum annuum]	-	-	-	-	-	-	-	-	G-type	G-type lectin S-receptor-like serine/threonine-protein kinase At1g11330 OS=Arabidopsis thaliana GN=At1g11330 PE=2 SV=3
Gene:Capana05g000810	575	2.50429	0.000609342	0.00745683	3.01693	5.51386e-05	0.000230457	3.52015	1.95041e-11	2.37202e-10	3.15046	9.31515e-09	4.53845e-08	PREDICTED: probable LRR receptor-like serine/threonine-protein kinase At4g36180 isoform X3 [Capsicum annuum];PREDICTED: probable leucine-rich repeat receptor-like protein kinase At2g33170 isoform X1 [Capsicum annuum]	-	-	-	-	-	-	-	-	-	-
Gene:Capana05g000811	3030	1.55328	5.23915e-26	4.79134e-24	2.27012	2.28921e-52	8.67561e-51	1.7331	3.76564e-41	1.24222e-39	2.37294	3.26955e-91	1.11868e-89	PREDICTED: probable LRR receptor-like serine/threonine-protein kinase At4g36180 [Capsicum annuum]	-	-	-	-	-	-	-	-	-	-
Gene:Capana05g000812	3000				2.52801	2.10476e-09	1.44669e-08				2.62314	2.90976e-09	1.47349e-08	PREDICTED: LRR receptor-like serine/threonine-protein kinase GSO1 [Capsicum annuum]	-	-	-	-	-	-	-	-	-	-
Gene:Capana05g001109	1203				1.83519	2.81212e-14	2.7784e-13	1.65331	8.41581e-18	1.47608e-16	1.2927	2.38244e-10	1.30899e-09	PREDICTED: putative receptor-like protein kinase At4g00960 [Capsicum annuum]	GO:0009506;GO:0006952;GO:0005524;GO:0004672;GO:0005886;GO:0006468;GO:0004674	plasmodesma;defense response;ATP binding;protein kinase activity;plasma membrane;protein phosphorylation;protein serine/threonine kinase activity	-	-	-	-	-	-	Cysteine-rich	Cysteine-rich receptor-like protein kinase 10 OS=Arabidopsis thaliana GN=CRK10 PE=1 SV=3
Gene:Capana05g001267	2679										-1.13689	3.05202e-15	2.18497e-14	PREDICTED: proline-rich receptor-like protein kinase PERK9 isoform X2 [Capsicum annuum];PREDICTED: proline-rich receptor-like protein kinase PERK9 isoform X1 [Capsicum annuum] &gt;XP_016572855.1 PREDICTED: proline-rich receptor-like protein kinase PERK9 isoform X1 [Capsicum annuum];XP_016572854.1 PREDICTED: proline-rich receptor-like protein kinase PERK9 isoform X1 [Capsicum annuum] &gt	GO:0006468;GO:0004672;GO:0016020;GO:0005524;GO:0004674;GO:0000166;GO:0016021	protein phosphorylation;protein kinase activity;membrane;ATP binding;protein serine/threonine kinase activity;nucleotide binding;integral component of membrane	-	-	-	-	-	-	Proline-rich;Proline-rich	Proline-rich receptor-like protein kinase PERK8 OS=Arabidopsis thaliana GN=PERK8 PE=1 SV=1;Proline-rich receptor-like protein kinase PERK9 OS=Arabidopsis thaliana GN=PERK9 PE=1 SV=1
Gene:Capana05g001817	1249										-1.21029	2.33705e-21	2.14583e-20	XP_016573256.1 PREDICTED: probable leucine-rich repeat receptor-like protein kinase At1g68400 [Capsicum annuum];PREDICTED: probable leucine-rich repeat receptor-like protein kinase At1g68400 [Capsicum annuum] &gt	GO:0004672;GO:0005524;GO:0016020;GO:0006468;GO:0016021	protein kinase activity;ATP binding;membrane;protein phosphorylation;integral component of membrane	-	-	-	-	-	-	Probable	Probable leucine-rich repeat receptor-like protein kinase At1g68400 OS=Arabidopsis thaliana GN=At1g68400 PE=2 SV=1
Gene:Capana05g001926	2973				-1.62604	3.19437e-13	2.95496e-12				-1.37606	1.07254e-11	6.4102e-11	PREDICTED: leucine-rich repeat receptor-like protein kinase TDR [Capsicum annuum]	GO:0006468;GO:0004672;GO:0005524;GO:0016020;GO:0016021	protein phosphorylation;protein kinase activity;ATP binding;membrane;integral component of membrane	-	-	-	-	-	-	Leucine-rich	Leucine-rich repeat receptor-like protein kinase TDR OS=Arabidopsis thaliana GN=TDR PE=1 SV=1
Gene:Capana05g002036	2406				-1.27214	3.88894e-13	3.56904e-12				-1.49881	2.00364e-26	2.17895e-25	PREDICTED: probably inactive leucine-rich repeat receptor-like protein kinase IMK2 [Capsicum annuum]	GO:0004672;GO:0005524;GO:0016020;GO:0006468;GO:0016021	protein kinase activity;ATP binding;membrane;protein phosphorylation;integral component of membrane	-	-	-	-	-	-	Probable	Probable leucine-rich repeat receptor-like protein kinase IMK3 OS=Arabidopsis thaliana GN=IMK3 PE=1 SV=1
Gene:Capana05g002062	639	2.61976	8.71078e-05	0.00135132	2.03472	0.0098565	0.0271843	2.83811	8.87611e-08	7.92597e-07	2.83408	2.70499e-07	1.18133e-06	PREDICTED: abscisic acid receptor PYL12 [Capsicum annuum]	GO:0010427;GO:0080163;GO:0016020;GO:0009738;GO:0004864;GO:0005634;GO:0004872;GO:0005737;GO:0016021	abscisic acid binding;regulation of protein serine/threonine phosphatase activity;membrane;abscisic acid-activated signaling pathway;protein phosphatase inhibitor activity;nucleus;receptor activity;cytoplasm;integral component of membrane	K14496	PYL	http://www.genome.jp/dbget-bin/www_bget?ko:K14496	MAPK signaling pathway - plant;Plant hormone signal transduction	ko04016,ko04075	-	Abscisic	Abscisic acid receptor PYL6 OS=Arabidopsis thaliana GN=PYL6 PE=1 SV=1
Gene:Capana05g002190	1419				5.02819	2.58991e-07	1.45445e-06				6.37798	2.99039e-06	1.18608e-05	XP_016573519.1 PREDICTED: ultraviolet-B receptor UVR8 [Capsicum annuum] &gt;XP_016573520.1 PREDICTED: ultraviolet-B receptor UVR8 [Capsicum annuum];PREDICTED: ultraviolet-B receptor UVR8 [Capsicum annuum] &gt	-	-	-	-	-	-	-	KOG1426(S)(FOG: RCC1 domain)	Ultraviolet-B	Ultraviolet-B receptor UVR8 OS=Arabidopsis thaliana GN=UVR8 PE=1 SV=1
Gene:Capana05g002196	2037										-1.48565	4.13936e-12	2.53464e-11	PREDICTED: L-type lectin-domain containing receptor kinase S.4 [Capsicum annuum]	GO:0016310;GO:0005524;GO:0016020;GO:0004672;GO:0006468;GO:0005886;GO:0030246;GO:0016021;GO:0000166;GO:0016301;GO:0004674	phosphorylation;ATP binding;membrane;protein kinase activity;protein phosphorylation;plasma membrane;carbohydrate binding;integral component of membrane;nucleotide binding;kinase activity;protein serine/threonine kinase activity	-	-	-	-	-	-	L-type	L-type lectin-domain containing receptor kinase S.4 OS=Arabidopsis thaliana GN=LECRKS4 PE=2 SV=1
Gene:Capana06g000053	1662				1.28234	0.000151647	0.00059455							PREDICTED: probable LRR receptor-like serine/threonine-protein kinase RKF3 [Capsicum annuum]	GO:0006468;GO:0005886;GO:0004672;GO:0005524;GO:0016020;GO:0004674;GO:0000166;GO:0016021	protein phosphorylation;plasma membrane;protein kinase activity;ATP binding;membrane;protein serine/threonine kinase activity;nucleotide binding;integral component of membrane	-	-	-	-	-	-	Probable	Probable LRR receptor-like serine/threonine-protein kinase RKF3 OS=Arabidopsis thaliana GN=RKF3 PE=2 SV=1
Gene:Capana06g000267	2020				-1.22992	1.16052e-23	1.84062e-22							XP_016577594.1 PREDICTED: probable inactive receptor kinase At5g58300 [Capsicum annuum] &gt;PREDICTED: probable inactive receptor kinase At5g58300 [Capsicum annuum] &gt;XP_016577595.1 PREDICTED: probable inactive receptor kinase At5g58300 [Capsicum annuum] &gt;XP_016577596.1 PREDICTED: probable inactive receptor kinase At5g58300 [Capsicum annuum]	GO:0005886;GO:0006468;GO:0016020;GO:0005524;GO:0004672;GO:0016021;GO:0000166	plasma membrane;protein phosphorylation;membrane;ATP binding;protein kinase activity;integral component of membrane;nucleotide binding	-	-	-	-	-	-	Probable	Probable inactive receptor kinase At5g58300 OS=Arabidopsis thaliana GN=At5g58300 PE=2 SV=1
Gene:Capana06g000478	1233				5.69724	8.55582e-115	8.34783e-113				5.24343	8.13075e-108	3.35098e-106	serine/threonine-protein kinase CDL1-like [Capsicum annuum] &gt;ADM34979.1 receptor-like cytoplasmic protein kinase 1 [Capsicum annuum]	GO:0000166;GO:0004674;GO:0016301;GO:0004672;GO:0005524;GO:0016310;GO:0006468	nucleotide binding;protein serine/threonine kinase activity;kinase activity;protein kinase activity;ATP binding;phosphorylation;protein phosphorylation	K18873	PIK1	http://www.genome.jp/dbget-bin/www_bget?ko:K18873	Plant-pathogen interaction	ko04626	-	Probable	Probable serine/threonine-protein kinase PBL5 OS=Arabidopsis thaliana GN=PBL5 PE=2 SV=1
Gene:Capana06g000533	1639				1.0904	3.67792e-05	0.000157789				1.19396	1.90362e-09	9.78601e-09	PREDICTED: lysM domain receptor-like kinase 3 [Capsicum annuum]	-	-	-	-	-	-	-	-	LysM	LysM domain receptor-like kinase 3 OS=Arabidopsis thaliana GN=LYK3 PE=2 SV=1
Gene:Capana06g000920	873							1.43828	5.59876e-62	2.54358e-60				PREDICTED: LOW QUALITY PROTEIN: leucine-rich repeat receptor-like serine/threonine/tyrosine-protein kinase SOBIR1 [Capsicum annuum]	GO:0016301;GO:0016021;GO:0006468;GO:0016310;GO:0005524;GO:0016020;GO:0004672	kinase activity;integral component of membrane;protein phosphorylation;phosphorylation;ATP binding;membrane;protein kinase activity	-	-	-	-	-	-	Leucine-rich	Leucine-rich repeat receptor-like serine/threonine/tyrosine-protein kinase SOBIR1 OS=Arabidopsis thaliana GN=SOBIR1 PE=1 SV=1
Gene:Capana06g000921	975	1.08	3.17177e-18	2.05464e-16				1.55099	8.44217e-59	3.69195e-57				PREDICTED: LOW QUALITY PROTEIN: leucine-rich repeat receptor-like serine/threonine/tyrosine-protein kinase SOBIR1 [Capsicum annuum]	GO:0004672;GO:0016020;GO:0005524;GO:0016310;GO:0006468;GO:0016021;GO:0016301	protein kinase activity;membrane;ATP binding;phosphorylation;protein phosphorylation;integral component of membrane;kinase activity	-	-	-	-	-	-	Leucine-rich	Leucine-rich repeat receptor-like serine/threonine/tyrosine-protein kinase SOBIR1 OS=Arabidopsis thaliana GN=SOBIR1 PE=1 SV=1
Gene:Capana06g001048	1935				-3.36092	7.53724e-14	7.25958e-13	-1.25318	3.50817e-06	2.6159e-05	-2.89738	8.43679e-17	6.49375e-16	PREDICTED: probable inactive receptor kinase At1g48480 [Capsicum annuum]	GO:0000166;GO:0016021;GO:0004672;GO:0005524;GO:0016020;GO:0006468	nucleotide binding;integral component of membrane;protein kinase activity;ATP binding;membrane;protein phosphorylation	-	-	-	-	-	-	Probable	Probable inactive receptor kinase At1g48480 OS=Arabidopsis thaliana GN=RKL1 PE=2 SV=1
Gene:Capana06g001182	1389	6.7132	7.37181e-49	1.20366e-46	4.74183	3.24094e-19	4.2292e-18	7.67443	2.58929e-146	2.66682e-144	6.83078	5.85954e-113	2.53294e-111	PREDICTED: putative receptor-like protein kinase At1g72540 [Capsicum annuum]	GO:0016301;GO:0006468;GO:0005524;GO:0016310;GO:0004672	kinase activity;protein phosphorylation;ATP binding;phosphorylation;protein kinase activity	-	-	-	-	-	-	Serine/threonine-protein	Serine/threonine-protein kinase RIPK OS=Arabidopsis thaliana GN=RIPK PE=1 SV=1
Gene:Capana06g001359	2538				1.05276	6.01771e-28	1.13432e-26							PREDICTED: receptor-like protein kinase HAIKU2 [Capsicum annuum]	GO:0000166;GO:0016021;GO:0016301;GO:0016740;GO:0004674;GO:0004672;GO:0005524;GO:0016310;GO:0016020;GO:0006468	nucleotide binding;integral component of membrane;kinase activity;transferase activity;protein serine/threonine kinase activity;protein kinase activity;ATP binding;phosphorylation;membrane;protein phosphorylation	-	-	-	-	-	-	MDIS1-interacting	MDIS1-interacting receptor like kinase 1 OS=Arabidopsis thaliana GN=MIK1 PE=1 SV=1
Gene:Capana06g002143	717										-5.9196	2.53559e-05	9.10865e-05	PREDICTED: probably inactive leucine-rich repeat receptor-like protein kinase IMK2 [Capsicum annuum]	GO:0016021;GO:0005524;GO:0016020;GO:0004672;GO:0006468	integral component of membrane;ATP binding;membrane;protein kinase activity;protein phosphorylation	-	-	-	-	-	-	Probable	Probable leucine-rich repeat receptor-like protein kinase IMK3 OS=Arabidopsis thaliana GN=IMK3 PE=1 SV=1
Gene:Capana06g002144	1662				-2.18797	3.29795e-06	1.62786e-05	-1.07362	2.32905e-06	1.77539e-05	-3.03897	7.45989e-21	6.70189e-20	PREDICTED: probably inactive leucine-rich repeat receptor-like protein kinase IMK2 [Capsicum annuum]	GO:0016021;GO:0006468;GO:0005524;GO:0016020;GO:0004672	integral component of membrane;protein phosphorylation;ATP binding;membrane;protein kinase activity	-	-	-	-	-	-	Probable	Probable leucine-rich repeat receptor-like protein kinase IMK3 OS=Arabidopsis thaliana GN=IMK3 PE=1 SV=1
Gene:Capana06g002186	3112				1.71029	4.66742e-35	1.11953e-33							PREDICTED: ethylene receptor 2-like isoform X2 [Capsicum annuum]	GO:0005789;GO:0050896;GO:0016021;GO:0000160;GO:0007165;GO:0010105;GO:0038199;GO:0051740;GO:0016020;GO:0000155;GO:0004673	endoplasmic reticulum membrane;response to stimulus;integral component of membrane;phosphorelay signal transduction system;signal transduction;negative regulation of ethylene-activated signaling pathway;ethylene receptor activity;ethylene binding;membrane;phosphorelay sensor kinase activity;protein histidine kinase activity	K14509	ETR,ERS	http://www.genome.jp/dbget-bin/www_bget?ko:K14509	MAPK signaling pathway - plant;Plant hormone signal transduction	ko04016,ko04075	KOG0519(T)(Sensory transduction histidine kinase)	Ethylene	Ethylene receptor 2 OS=Arabidopsis thaliana GN=ETR2 PE=1 SV=2
Gene:Capana06g002255	2077							1.22889	5.6221e-76	3.03309e-74				PREDICTED: inactive receptor-like serine/threonine-protein kinase At2g40270 isoform X1 [Capsicum annuum];PREDICTED: inactive receptor-like serine/threonine-protein kinase At2g40270 isoform X2 [Capsicum annuum]	GO:0016021;GO:0006468;GO:0016020;GO:0005524;GO:0004672	integral component of membrane;protein phosphorylation;membrane;ATP binding;protein kinase activity	-	-	-	-	-	-	Probable	Probable inactive receptor-like protein kinase At3g56050 OS=Arabidopsis thaliana GN=At3g56050 PE=2 SV=1
Gene:Capana06g002326	2916				-1.16822	1.87682e-13	1.75875e-12							PREDICTED: probable LRR receptor-like serine/threonine-protein kinase IRK [Capsicum annuum]	GO:0000166;GO:0016021;GO:0006468;GO:0004672;GO:0005524;GO:0016020	nucleotide binding;integral component of membrane;protein phosphorylation;protein kinase activity;ATP binding;membrane	-	-	-	-	-	-	Probable	Probable LRR receptor-like serine/threonine-protein kinase IRK OS=Arabidopsis thaliana GN=IRK PE=1 SV=1
Gene:Capana06g002474	2292	4.42215	2.92412e-10	1.07242e-08	2.48596	0.0180333	0.0463951	4.32527	4.45001e-08	4.1072e-07	3.62051	5.62867e-05	0.000194475	PREDICTED: G-type lectin S-receptor-like serine/threonine-protein kinase At5g24080 isoform X1 [Capsicum annuum]	-	-	-	-	-	-	-	-	G-type	G-type lectin S-receptor-like serine/threonine-protein kinase At5g24080 OS=Arabidopsis thaliana GN=At5g24080 PE=2 SV=1
Gene:Capana06g002654	834							4.78328	0.00418634	0.0178892	4.35994	0.0204149	0.0468672	PREDICTED: LRR receptor-like serine/threonine-protein kinase EFR [Nicotiana tomentosiformis]	GO:0016310;GO:0016301	phosphorylation;kinase activity	-	-	-	-	-	-	-	-
Gene:Capana06g002720	3150										1.11528	2.5408e-20	2.24482e-19	PREDICTED: probable receptor-like protein kinase At5g47070 [Capsicum annuum]	GO:0000166;GO:0005524;GO:0004672;GO:0006468	nucleotide binding;ATP binding;protein kinase activity;protein phosphorylation	-	-	-	-	-	-	Probable;Probable	Probable serine/threonine-protein kinase PIX7 OS=Arabidopsis thaliana GN=PIX7 PE=1 SV=1;Probable serine/threonine-protein kinase PBL19 OS=Arabidopsis thaliana GN=PBL19 PE=1 SV=1
Gene:Capana06g002784	1119	4.88829	2.60736e-35	3.32979e-33				6.44119	1.0829e-44	3.80792e-43	4.29475	1.73064e-14	1.20197e-13	PREDICTED: wall-associated receptor kinase 2-like [Capsicum annuum]	GO:0005524;GO:0004672;GO:0005509;GO:0004674;GO:0030247;GO:0000166;GO:0005886;GO:0006468;GO:0007166;GO:0016020;GO:0016021	ATP binding;protein kinase activity;calcium ion binding;protein serine/threonine kinase activity;polysaccharide binding;nucleotide binding;plasma membrane;protein phosphorylation;cell surface receptor signaling pathway;membrane;integral component of membrane	-	-	-	-	-	-	Wall-associated	Wall-associated receptor kinase 2 OS=Arabidopsis thaliana GN=WAK2 PE=1 SV=1
Gene:Capana06g002901	948				1.16	4.43499e-21	6.33623e-20				1.33035	3.85064e-37	5.54627e-36	PREDICTED: mitochondrial import receptor subunit TOM40-1-like [Capsicum annuum]	GO:0005741;GO:0055085;GO:0005742;GO:0030150;GO:0015266	mitochondrial outer membrane;transmembrane transport;mitochondrial outer membrane translocase complex;protein import into mitochondrial matrix;protein channel activity	K11518	TOM40	http://www.genome.jp/dbget-bin/www_bget?ko:K11518	-	-	KOG3296(U)(Translocase of outer mitochondrial membrane complex, subunit TOM40)	Mitochondrial	Mitochondrial import receptor subunit TOM40-1 OS=Arabidopsis thaliana GN=TOM40-1 PE=1 SV=3
Gene:Capana06g003043	1038				2.24459	3.73476e-50	1.32868e-48				1.691	5.70786e-49	1.05511e-47	ALY05368.1 putative gibberellin receptor GID1b.1 [Capsicum annuum];gibberellin receptor GID1B-like [Capsicum annuum] &gt	GO:0008152;GO:0016787	metabolic process;hydrolase activity	K14493	GID1	http://www.genome.jp/dbget-bin/www_bget?ko:K14493	Plant hormone signal transduction	ko04075	KOG1515(V)(Arylacetamide deacetylase)	Gibberellin	Gibberellin receptor GID1B OS=Arabidopsis thaliana GN=GID1B PE=1 SV=1
Gene:Capana06g003045	1341	1.21318	3.20099e-12	1.38909e-10	1.48343	6.31847e-16	6.9123e-15							PREDICTED: probable receptor-like protein kinase At5g20050 [Capsicum annuum]	GO:0016020;GO:0006468;GO:0005886;GO:0016021;GO:0016301;GO:0004672;GO:0005524;GO:0016310;GO:0000166;GO:0004674	membrane;protein phosphorylation;plasma membrane;integral component of membrane;kinase activity;protein kinase activity;ATP binding;phosphorylation;nucleotide binding;protein serine/threonine kinase activity	-	-	-	-	-	-	Probable	Probable receptor-like protein kinase At5g20050 OS=Arabidopsis thaliana GN=At5g20050 PE=2 SV=1
Gene:Capana07g000012	1026				1.62608	0.010226	0.0280916							PREDICTED: LRR receptor-like serine/threonine-protein kinase GSO1 [Capsicum annuum]	-	-	-	-	-	-	-	-	-	-
Gene:Capana07g000071	501							-1.72598	0.00607719	0.0248045				PREDICTED: anthrax toxin receptor-like [Capsicum annuum]	GO:0003723;GO:0033897	RNA binding;ribonuclease T2 activity	K01166	E3.1.27.1	http://www.genome.jp/dbget-bin/www_bget?ko:K01166	-	-	-	-	-
Gene:Capana07g000089	1746	2.1384	0.000345575	0.00458178				1.8887	5.47142e-07	4.50922e-06	1.72533	1.07558e-05	4.03527e-05	PREDICTED: probably inactive leucine-rich repeat receptor-like protein kinase At5g48380 isoform X1 [Capsicum annuum]	-	-	-	-	-	-	-	-	Probably	Probably inactive leucine-rich repeat receptor-like protein kinase At5g48380 OS=Arabidopsis thaliana GN=At5g48380 PE=1 SV=1
Gene:Capana07g000091	867							3.8884	0.00339412	0.0148665				PREDICTED: probably inactive leucine-rich repeat receptor-like protein kinase At5g48380 [Capsicum annuum]	-	-	-	-	-	-	-	-	Probably	Probably inactive leucine-rich repeat receptor-like protein kinase At5g48380 OS=Arabidopsis thaliana GN=At5g48380 PE=1 SV=1
Gene:Capana07g000169	3813	4.4511	1.10308e-99	4.15199e-97				4.34859	2.16215e-118	1.78151e-116	3.69472	1.78041e-73	4.86602e-72	PREDICTED: putative receptor-like protein kinase At3g47110 [Capsicum annuum]	-	-	-	-	-	-	-	-	Receptor	Receptor kinase-like protein Xa21 OS=Oryza sativa subsp. indica GN=XA21 PE=1 SV=1
Gene:Capana07g000178	1170				1.05774	8.85195e-13	7.90811e-12							XP_016579776.1 PREDICTED: signal recognition particle receptor subunit alpha homolog [Capsicum annuum];PREDICTED: signal recognition particle receptor subunit alpha homolog [Capsicum annuum] &gt	GO:0003924;GO:0006614;GO:0006886;GO:0005047;GO:0005785;GO:0006810;GO:0005525	GTPase activity;SRP-dependent cotranslational protein targeting to membrane;intracellular protein transport;signal recognition particle binding;signal recognition particle receptor complex;transport;GTP binding	K13431	SRPR	http://www.genome.jp/dbget-bin/www_bget?ko:K13431	Protein export	ko03060	KOG0781(U)(Signal recognition particle receptor, alpha subunit)	Signal	Signal recognition particle receptor subunit alpha homolog OS=Drosophila melanogaster GN=Gtp-bp PE=1 SV=2
Gene:Capana07g000179	525				1.37422	0.00011886	0.000474267							PREDICTED: signal recognition particle receptor subunit alpha homolog [Capsicum annuum] &gt;XP_016579776.1 PREDICTED: signal recognition particle receptor subunit alpha homolog [Capsicum annuum]	-	-	K13431	SRPR	http://www.genome.jp/dbget-bin/www_bget?ko:K13431	Protein export	ko03060	KOG0780(U)(Signal recognition particle, subunit Srp54)	Signal	Signal recognition particle receptor subunit alpha homolog OS=Drosophila melanogaster GN=Gtp-bp PE=1 SV=2
Gene:Capana07g000185	3081				2.29489	0.00153667	0.00506962	3.28982	0.000244709	0.00136613	6.27938	8.68595e-20	7.52561e-19	PREDICTED: probable LRR receptor-like serine/threonine-protein kinase At4g36180 [Capsicum annuum]	GO:0016021;GO:0016020	integral component of membrane;membrane	K13466	EIX1_2	http://www.genome.jp/dbget-bin/www_bget?ko:K13466	Plant-pathogen interaction	ko04626	-	-	-
Gene:Capana07g000205	2718				-1.62224	9.37421e-20	1.24815e-18				-1.21591	1.98517e-28	2.2966e-27	PREDICTED: probable LRR receptor-like serine/threonine-protein kinase At2g24230 [Capsicum annuum]	GO:0004672;GO:0005524;GO:0006468;GO:0016020;GO:0016021	protein kinase activity;ATP binding;protein phosphorylation;membrane;integral component of membrane	-	-	-	-	-	-	Probable	Probable LRR receptor-like serine/threonine-protein kinase At2g24230 OS=Arabidopsis thaliana GN=At2g24230 PE=2 SV=1
Gene:Capana07g000257	2267	3.41307	2.84632e-27	2.74336e-25	3.02433	1.2963e-17	1.55881e-16	5.05582	3.02781e-123	2.56473e-121	3.30791	1.7542e-36	2.49789e-35	PREDICTED: LRR receptor-like serine/threonine-protein kinase FEI 1 [Capsicum annuum]	GO:0006032;GO:0016301;GO:0005975;GO:0016021;GO:0006468;GO:0016020;GO:0004568;GO:0005524;GO:0016310;GO:0004672;GO:0004553	chitin catabolic process;kinase activity;carbohydrate metabolic process;integral component of membrane;protein phosphorylation;membrane;chitinase activity;ATP binding;phosphorylation;protein kinase activity;hydrolase activity, hydrolyzing O-glycosyl compounds	K01183	E3.2.1.14	http://www.genome.jp/dbget-bin/www_bget?ko:K01183	Amino sugar and nucleotide sugar metabolism	ko00520	-	G-type;Receptor-like	G-type lectin S-receptor-like serine/threonine-protein kinase At1g67520 OS=Arabidopsis thaliana GN=At1g67520 PE=2 SV=3;Receptor-like serine/threonine-protein kinase SD1-8 OS=Arabidopsis thaliana GN=SD18 PE=1 SV=1
Gene:Capana07g000258	1086				1.73062	0.00215444	0.00690829	2.25364	0.0002174	0.00122671	2.70092	2.25936e-06	9.07447e-06	PREDICTED: putative cysteine-rich receptor-like protein kinase 35 [Capsicum annuum]	GO:0016021;GO:0005975;GO:0016301;GO:0006032;GO:0016020;GO:0006468;GO:0004568;GO:0004553;GO:0004672;GO:0016310;GO:0005524	integral component of membrane;carbohydrate metabolic process;kinase activity;chitin catabolic process;membrane;protein phosphorylation;chitinase activity;hydrolase activity, hydrolyzing O-glycosyl compounds;protein kinase activity;phosphorylation;ATP binding	K01183	E3.2.1.14	http://www.genome.jp/dbget-bin/www_bget?ko:K01183	Amino sugar and nucleotide sugar metabolism	ko00520	KOG2806(G)(Chitinase)	Chitotriosidase-1	Chitotriosidase-1 OS=Homo sapiens GN=CHIT1 PE=1 SV=1
Gene:Capana07g000259	1056				2.17433	0.000136922	0.000541296	2.1492	0.000715046	0.0036589	2.54565	1.82245e-05	6.66766e-05	PREDICTED: putative cysteine-rich receptor-like protein kinase 35 [Capsicum annuum]	GO:0016021;GO:0005975;GO:0016301;GO:0006032;GO:0016020;GO:0006468;GO:0004568;GO:0004553;GO:0004672;GO:0005524;GO:0016310	integral component of membrane;carbohydrate metabolic process;kinase activity;chitin catabolic process;membrane;protein phosphorylation;chitinase activity;hydrolase activity, hydrolyzing O-glycosyl compounds;protein kinase activity;ATP binding;phosphorylation	K01183	E3.2.1.14	http://www.genome.jp/dbget-bin/www_bget?ko:K01183	Amino sugar and nucleotide sugar metabolism	ko00520	-	G-type	G-type lectin S-receptor-like serine/threonine-protein kinase At1g67520 OS=Arabidopsis thaliana GN=At1g67520 PE=2 SV=3
Gene:Capana07g000260	3211	6.06181	6.40209e-52	1.14463e-49	2.79041	1.15051e-06	6.01275e-06	6.67357	2.21144e-90	1.39919e-88	6.45762	3.48851e-83	1.0823e-81	PREDICTED: G-type lectin S-receptor-like serine/threonine-protein kinase At1g67520 [Capsicum annuum];PREDICTED: acidic mammalian chitinase-like [Capsicum annuum]	GO:0004553;GO:0004672;GO:0005524;GO:0009506;GO:0006952;GO:0004568;GO:0004674;GO:0006468;GO:0005886;GO:0005975;GO:0006032	hydrolase activity, hydrolyzing O-glycosyl compounds;protein kinase activity;ATP binding;plasmodesma;defense response;chitinase activity;protein serine/threonine kinase activity;protein phosphorylation;plasma membrane;carbohydrate metabolic process;chitin catabolic process	K04733;K01183	IRAK4;E3.2.1.14	http://www.genome.jp/dbget-bin/www_bget?ko:K04733;http://www.genome.jp/dbget-bin/www_bget?ko:K01183	Amino sugar and nucleotide sugar metabolism	ko00520	KOG2806(G)(Chitinase)	Acidic;G-type	Acidic mammalian chitinase OS=Bos taurus GN=CHIA PE=1 SV=1;G-type lectin S-receptor-like serine/threonine-protein kinase CES101 OS=Arabidopsis thaliana GN=CES101 PE=2 SV=2
Gene:Capana07g000281	3000										1.13143	2.73562e-11	1.59767e-10	PREDICTED: G-type lectin S-receptor-like serine/threonine-protein kinase At4g03230 [Capsicum annuum]	-	-	-	-	-	-	-	-	Receptor-like;G-type;G-type	Receptor-like serine/threonine-protein kinase SD1-8 OS=Arabidopsis thaliana GN=SD18 PE=1 SV=1;G-type lectin S-receptor-like serine/threonine-protein kinase At2g19130 OS=Arabidopsis thaliana GN=At2g19130 PE=2 SV=1;G-type lectin S-receptor-like serine/threonine-protein kinase At4g03230 OS=Arabidopsis thaliana GN=At4g03230 PE=3 SV=3
Gene:Capana07g000786	2646				-1.48234	1.31823e-17	1.58359e-16							XP_016556663.1 PREDICTED: bifunctional riboflavin kinase/FMN phosphatase-like [Capsicum annuum];XP_016556662.1 PREDICTED: bifunctional riboflavin kinase/FMN phosphatase-like [Capsicum annuum] &gt;PREDICTED: bifunctional riboflavin kinase/FMN phosphatase-like [Capsicum annuum] &gt;PREDICTED: uncharacterized protein LOC107008284 [Solanum pennellii];PREDICTED: probable leucine-rich repeat receptor-l…	GO:0008531;GO:0009231;GO:0016787;GO:0008152	riboflavin kinase activity;riboflavin biosynthetic process;hydrolase activity;metabolic process	K17623	HDHD1	http://www.genome.jp/dbget-bin/www_bget?ko:K17623	-	-	-	-	-
Gene:Capana07g000850	1389							-4.66383	0.00531489	0.0220591				PREDICTED: probable LRR receptor-like serine/threonine-protein kinase At3g47570 [Capsicum annuum]	-	-	-	-	-	-	-	-	Receptor	Receptor kinase-like protein Xa21 OS=Oryza sativa subsp. indica GN=XA21 PE=1 SV=1
Gene:Capana07g001020	1266				-1.33851	0.000639831	0.00226283				-1.02322	0.000215695	0.000692223	PREDICTED: LRR receptor-like serine/threonine-protein kinase GSO2 [Capsicum annuum]	-	-	-	-	-	-	-	-	-	-
Gene:Capana07g001034	1605				2.43014	0.0097852	0.0270076	2.65254	8.66271e-05	0.000523954				PREDICTED: probably inactive leucine-rich repeat receptor-like protein kinase At5g48380 [Capsicum annuum]	-	-	-	-	-	-	-	-	Probably	Probably inactive leucine-rich repeat receptor-like protein kinase At5g48380 OS=Arabidopsis thaliana GN=At5g48380 PE=1 SV=1
Gene:Capana07g001312	2181				1.60413	2.54527e-49	8.87099e-48	1.93932	3.33858e-164	3.91705e-162	1.33964	2.83477e-57	6.05486e-56	PREDICTED: chitin elicitor receptor kinase 1-like isoform X2 [Capsicum annuum];PREDICTED: chitin elicitor receptor kinase 1-like isoform X1 [Capsicum annuum]	GO:0004674;GO:0016310;GO:0005524;GO:0004672;GO:0016301;GO:0016021;GO:0006468;GO:0016020	protein serine/threonine kinase activity;phosphorylation;ATP binding;protein kinase activity;kinase activity;integral component of membrane;protein phosphorylation;membrane	K13429	CERK1	http://www.genome.jp/dbget-bin/www_bget?ko:K13429	Plant-pathogen interaction	ko04626	-	LysM	LysM domain receptor-like kinase 3 OS=Medicago truncatula GN=LYK3 PE=1 SV=1
Gene:Capana07g001439	546										-2.22231	0.00013032	0.000430106	XP_016579423.1 PREDICTED: glutamate receptor 3.7-like [Capsicum annuum];PREDICTED: glutamate receptor 3.7-like [Capsicum annuum] &gt	GO:0009506;GO:0006810;GO:0016020;GO:0006811;GO:0004970;GO:0016021	plasmodesma;transport;membrane;ion transport;ionotropic glutamate receptor activity;integral component of membrane	K05387	GRIP	http://www.genome.jp/dbget-bin/www_bget?ko:K05387	-	-	-	Glutamate	Glutamate receptor 3.7 OS=Arabidopsis thaliana GN=GLR3.7 PE=2 SV=2
Gene:Capana07g001479	546										-2.22231	0.00013032	0.000430106	PREDICTED: glutamate receptor 3.7-like [Capsicum annuum] &gt;XP_016579423.1 PREDICTED: glutamate receptor 3.7-like [Capsicum annuum]	GO:0016021;GO:0004970;GO:0016020;GO:0006811;GO:0006810;GO:0009506	integral component of membrane;ionotropic glutamate receptor activity;membrane;ion transport;transport;plasmodesma	K05387	GRIP	http://www.genome.jp/dbget-bin/www_bget?ko:K05387	-	-	-	Glutamate	Glutamate receptor 3.7 OS=Arabidopsis thaliana GN=GLR3.7 PE=2 SV=2
Gene:Capana07g001598	2265										1.02681	3.24504e-28	3.72323e-27	XP_016580724.1 PREDICTED: G-type lectin S-receptor-like serine/threonine-protein kinase At2g19130 [Capsicum annuum];PREDICTED: G-type lectin S-receptor-like serine/threonine-protein kinase At2g19130 [Capsicum annuum] &gt	GO:0016301;GO:0048544;GO:0016021;GO:0006468;GO:0005886;GO:0016020;GO:0016740;GO:0004674;GO:0000166;GO:0004672;GO:0016310;GO:0005524	kinase activity;recognition of pollen;integral component of membrane;protein phosphorylation;plasma membrane;membrane;transferase activity;protein serine/threonine kinase activity;nucleotide binding;protein kinase activity;phosphorylation;ATP binding	-	-	-	-	-	-	G-type	G-type lectin S-receptor-like serine/threonine-protein kinase At2g19130 OS=Arabidopsis thaliana GN=At2g19130 PE=2 SV=1
Gene:Capana07g001768	2952				-1.21585	1.05719e-11	8.79233e-11				-1.07048	7.3883e-18	5.94276e-17	PREDICTED: receptor-like protein kinase HSL1 [Capsicum annuum]	GO:0000166;GO:0016740;GO:0004674;GO:0004672;GO:0016310;GO:0005524;GO:0010468;GO:0010102;GO:0016021;GO:0016301;GO:0016020;GO:0010227;GO:0046777;GO:0006468;GO:0045490	nucleotide binding;transferase activity;protein serine/threonine kinase activity;protein kinase activity;phosphorylation;ATP binding;regulation of gene expression;lateral root morphogenesis;integral component of membrane;kinase activity;membrane;floral organ abscission;protein autophosphorylation;protein phosphorylation;pectin catabolic process	-	-	-	-	-	-	Receptor-like	Receptor-like protein kinase HSL1 OS=Arabidopsis thaliana GN=HSL1 PE=2 SV=1
Gene:Capana07g001910	390				-1.24189	0.00844183	0.0236615							PREDICTED: G-type lectin S-receptor-like serine/threonine-protein kinase SD2-5 [Capsicum annuum]	GO:0004672;GO:0005524;GO:0016310;GO:0000166;GO:0004674;GO:0016740;GO:0016020;GO:0006468;GO:0016021;GO:0048544;GO:0016301	protein kinase activity;ATP binding;phosphorylation;nucleotide binding;protein serine/threonine kinase activity;transferase activity;membrane;protein phosphorylation;integral component of membrane;recognition of pollen;kinase activity	-	-	-	-	-	-	-	-
Gene:Capana07g001911	375										1.83011	0.00120822	0.00348549	PREDICTED: G-type lectin S-receptor-like serine/threonine-protein kinase SD2-5 [Capsicum annuum]	GO:0005524;GO:0016310;GO:0004672;GO:0000166;GO:0016740;GO:0004674;GO:0016020;GO:0006468;GO:0016021;GO:0016301	ATP binding;phosphorylation;protein kinase activity;nucleotide binding;transferase activity;protein serine/threonine kinase activity;membrane;protein phosphorylation;integral component of membrane;kinase activity	-	-	-	-	-	-	G-type	G-type lectin S-receptor-like serine/threonine-protein kinase At2g19130 OS=Arabidopsis thaliana GN=At2g19130 PE=2 SV=1
Gene:Capana07g001917	3078				-1.33207	4.83477e-30	9.80654e-29							PREDICTED: probable LRR receptor-like serine/threonine-protein kinase At1g07650 [Capsicum annuum]	GO:0016021;GO:0016020;GO:0006468;GO:0005886;GO:0004674;GO:0005524;GO:0004672	integral component of membrane;membrane;protein phosphorylation;plasma membrane;protein serine/threonine kinase activity;ATP binding;protein kinase activity	-	-	-	-	-	-	Probable	Probable LRR receptor-like serine/threonine-protein kinase At1g07650 OS=Arabidopsis thaliana GN=At1g07650 PE=1 SV=1
Gene:Capana07g001930	2334				-1.6398	0.0115518	0.0313389				-2.24794	6.02531e-05	0.000207369	PREDICTED: receptor-like protein kinase ANXUR1 [Capsicum annuum]	GO:0004672;GO:0005524;GO:0004674;GO:0016020;GO:0006468;GO:0016021	protein kinase activity;ATP binding;protein serine/threonine kinase activity;membrane;protein phosphorylation;integral component of membrane	-	-	-	-	-	-	Receptor-like	Receptor-like protein kinase ANXUR1 OS=Arabidopsis thaliana GN=ANX1 PE=2 SV=1
Gene:Capana07g001966	2799	2.25827	2.35552e-29	2.44141e-27	1.59916	4.07409e-10	2.98068e-09	1.90812	1.79388e-32	4.94943e-31	2.19089	1.35254e-45	2.33479e-44	PREDICTED: G-type lectin S-receptor-like serine/threonine-protein kinase SD2-5 [Capsicum annuum]	GO:0000166;GO:0016740;GO:0004674;GO:0004672;GO:0005524;GO:0016310;GO:0016021;GO:0016301;GO:0016020;GO:0006468	nucleotide binding;transferase activity;protein serine/threonine kinase activity;protein kinase activity;ATP binding;phosphorylation;integral component of membrane;kinase activity;membrane;protein phosphorylation	-	-	-	-	-	-	G-type;Epidermis-specific	G-type lectin S-receptor-like serine/threonine-protein kinase SD2-5 OS=Arabidopsis thaliana GN=SD25 PE=1 SV=1;Epidermis-specific secreted glycoprotein EP1 OS=Daucus carota GN=EP1 PE=1 SV=1
Gene:Capana07g001969	2458				-1.38207	9.27042e-17	1.0599e-15							PREDICTED: probable receptor-like protein kinase At2g42960 isoform X2 [Capsicum annuum];PREDICTED: probable receptor-like protein kinase At2g42960 isoform X1 [Capsicum annuum]	GO:0006468;GO:0016020;GO:0016021;GO:0005524;GO:0004672;GO:0004674;GO:0000166	protein phosphorylation;membrane;integral component of membrane;ATP binding;protein kinase activity;protein serine/threonine kinase activity;nucleotide binding	-	-	-	-	-	-	Probable	Probable receptor-like protein kinase At2g42960 OS=Arabidopsis thaliana GN=At2g42960 PE=3 SV=1
Gene:Capana07g002002	3368				1.04033	1.59403e-13	1.49961e-12				1.03927	8.25132e-16	6.07263e-15	PREDICTED: LOW QUALITY PROTEIN: leucine-rich repeat receptor-like serine/threonine-protein kinase At1g17230 [Capsicum annuum]	GO:0016020;GO:0006468;GO:0016021;GO:0005524;GO:0004672	membrane;protein phosphorylation;integral component of membrane;ATP binding;protein kinase activity	-	-	-	-	-	-	Leucine-rich	Leucine-rich repeat receptor-like serine/threonine-protein kinase At1g17230 OS=Arabidopsis thaliana GN=At1g17230 PE=2 SV=2
Gene:Capana07g002172	3148				2.06335	4.03587e-33	9.04753e-32	1.32602	4.37969e-17	7.37832e-16	2.36945	7.85845e-70	2.05043e-68	PREDICTED: phytosulfokine receptor 2 [Capsicum annuum]	GO:0016301;GO:0016021;GO:0006468;GO:0016020;GO:0004674;GO:0016740;GO:0000166;GO:0004672;GO:0016310;GO:0005524	kinase activity;integral component of membrane;protein phosphorylation;membrane;protein serine/threonine kinase activity;transferase activity;nucleotide binding;protein kinase activity;phosphorylation;ATP binding	-	-	-	-	-	-	Phytosulfokine	Phytosulfokine receptor 2 OS=Arabidopsis thaliana GN=PSKR2 PE=2 SV=1
Gene:Capana07g002257	2571				-4.14093	0.00920015	0.025568							PREDICTED: G-type lectin S-receptor-like serine/threonine-protein kinase At4g27290 [Capsicum annuum]	-	-	-	-	-	-	-	-	G-type	G-type lectin S-receptor-like serine/threonine-protein kinase At4g27290 OS=Arabidopsis thaliana GN=At4g27290 PE=3 SV=4
Gene:Capana07g002259	2739				5.56931	5.28953e-12	4.48831e-11	5.30597	1.37085e-08	1.33348e-07	6.46887	2.27735e-13	1.49628e-12	PREDICTED: G-type lectin S-receptor-like serine/threonine-protein kinase At4g27290 [Capsicum annuum]	-	-	-	-	-	-	-	-	G-type	G-type lectin S-receptor-like serine/threonine-protein kinase At4g27290 OS=Arabidopsis thaliana GN=At4g27290 PE=3 SV=4
Gene:Capana07g002260	2487	1.71573	8.55257e-05	0.00132967	4.88666	1.14402e-59	5.05375e-58	2.54096	8.86345e-16	1.39954e-14	4.23362	8.26215e-66	2.03568e-64	PREDICTED: G-type lectin S-receptor-like serine/threonine-protein kinase At4g27290 [Capsicum annuum]	GO:0016021;GO:0016301;GO:0048544;GO:0016020;GO:0005886;GO:0006468;GO:0000166;GO:0016740;GO:0004674;GO:0005524;GO:0016310;GO:0006952;GO:0009506;GO:0004672	integral component of membrane;kinase activity;recognition of pollen;membrane;plasma membrane;protein phosphorylation;nucleotide binding;transferase activity;protein serine/threonine kinase activity;ATP binding;phosphorylation;defense response;plasmodesma;protein kinase activity	-	-	-	-	-	-	G-type	G-type lectin S-receptor-like serine/threonine-protein kinase At4g27290 OS=Arabidopsis thaliana GN=At4g27290 PE=3 SV=4
Gene:Capana07g002262	4050				1.60865	4.23467e-15	4.40511e-14	1.33334	6.71858e-13	9.09882e-12	1.21341	4.58631e-10	2.4668e-09	PREDICTED: uncharacterized protein LOC102581809 [Solanum tuberosum];PREDICTED: G-type lectin S-receptor-like serine/threonine-protein kinase At4g27290 [Capsicum annuum]	-	-	-	-	-	-	-	-	G-type	G-type lectin S-receptor-like serine/threonine-protein kinase At4g27290 OS=Arabidopsis thaliana GN=At4g27290 PE=3 SV=4
Gene:Capana07g002269	2496				1.17148	5.46659e-19	7.04163e-18							PREDICTED: G-type lectin S-receptor-like serine/threonine-protein kinase At4g27290 [Capsicum annuum]	GO:0004672;GO:0006952;GO:0009506;GO:0005524;GO:0016310;GO:0000166;GO:0016740;GO:0004674;GO:0016020;GO:0006468;GO:0005886;GO:0016021;GO:0016301;GO:0048544	protein kinase activity;defense response;plasmodesma;ATP binding;phosphorylation;nucleotide binding;transferase activity;protein serine/threonine kinase activity;membrane;protein phosphorylation;plasma membrane;integral component of membrane;kinase activity;recognition of pollen	-	-	-	-	-	-	G-type	G-type lectin S-receptor-like serine/threonine-protein kinase At4g27290 OS=Arabidopsis thaliana GN=At4g27290 PE=3 SV=4
Gene:Capana07g002282	1778							1.29479	6.34255e-27	1.498e-25				PREDICTED: calcium/calmodulin-regulated receptor-like kinase 1 [Capsicum annuum] &gt;XP_016581332.1 PREDICTED: calcium/calmodulin-regulated receptor-like kinase 1 [Capsicum annuum] &gt;XP_016581333.1 PREDICTED: calcium/calmodulin-regulated receptor-like kinase 1 [Capsicum annuum]	GO:0005524;GO:0004672;GO:0004674;GO:0005516;GO:0006468;GO:0005886;GO:0016020;GO:0016021	ATP binding;protein kinase activity;protein serine/threonine kinase activity;calmodulin binding;protein phosphorylation;plasma membrane;membrane;integral component of membrane	-	-	-	-	-	-	Calcium/calmodulin-regulated	Calcium/calmodulin-regulated receptor-like kinase 1 OS=Arabidopsis thaliana GN=CRLK1 PE=1 SV=1
Gene:Capana07g002383	1914				-1.87847	3.55845e-05	0.000153028				-1.98682	1.08094e-08	5.24885e-08	PREDICTED: probable L-type lectin-domain containing receptor kinase S.7 [Capsicum annuum]	GO:0016301;GO:0016021;GO:0030246;GO:0006468;GO:0016020;GO:0004674;GO:0000166;GO:0004672;GO:0005524;GO:0016310	kinase activity;integral component of membrane;carbohydrate binding;protein phosphorylation;membrane;protein serine/threonine kinase activity;nucleotide binding;protein kinase activity;ATP binding;phosphorylation	-	-	-	-	-	-	Probable	Probable L-type lectin-domain containing receptor kinase S.7 OS=Arabidopsis thaliana GN=LECRKS7 PE=2 SV=1
Gene:Capana07g002396	2484				-1.80842	3.28984e-13	3.03547e-12	-1.24513	6.78047e-18	1.19678e-16	-3.12578	2.51373e-52	4.95748e-51	PREDICTED: probably inactive leucine-rich repeat receptor-like protein kinase IMK2 [Capsicum annuum]	GO:0009506;GO:0005524;GO:0004672;GO:0009505;GO:0006468;GO:0005886;GO:0016020;GO:0005618;GO:0016021	plasmodesma;ATP binding;protein kinase activity;plant-type cell wall;protein phosphorylation;plasma membrane;membrane;cell wall;integral component of membrane	-	-	-	-	-	-	Probable	Probable leucine-rich repeat receptor-like protein kinase IMK3 OS=Arabidopsis thaliana GN=IMK3 PE=1 SV=1
Gene:Capana08g000014	2094	2.65124	7.39868e-18	4.69914e-16	2.93068	1.61982e-20	2.24734e-19	2.1726	2.47286e-13	3.43228e-12	3.59845	5.38733e-53	1.07474e-51	PREDICTED: probable leucine-rich repeat receptor-like protein kinase At1g35710 [Capsicum annuum]	GO:0016020;GO:0016021	membrane;integral component of membrane	-	-	-	-	-	-	-	-
Gene:Capana08g000071	3045				1.16472	1.47275e-17	1.76217e-16	2.00247	1.50873e-102	1.06831e-100	2.39836	4.41368e-162	2.80834e-160	PREDICTED: phytosulfokine receptor 1 [Capsicum annuum]	GO:0016021;GO:0016301;GO:0016020;GO:0006468;GO:0000166;GO:0004674;GO:0016740;GO:0005524;GO:0016310;GO:0004672	integral component of membrane;kinase activity;membrane;protein phosphorylation;nucleotide binding;protein serine/threonine kinase activity;transferase activity;ATP binding;phosphorylation;protein kinase activity	-	-	-	-	-	-	Phytosulfokine	Phytosulfokine receptor 1 OS=Daucus carota GN=PSKR PE=1 SV=1
Gene:Capana08g000433	3649				-2.93493	4.15884e-217	1.12579e-214				-2.85747	0	0	PREDICTED: LRR receptor-like serine/threonine-protein kinase ERECTA [Capsicum annuum]	GO:0010103;GO:0016301;GO:0009965;GO:0009944;GO:2000027;GO:0016021;GO:0032440;GO:0005739;GO:0001944;GO:0016491;GO:0055114;GO:0006468;GO:0016020;GO:0004674;GO:0001558;GO:0050832;GO:0016740;GO:0000166;GO:0051302;GO:0042742;GO:0004672;GO:0005524;GO:0016310	stomatal complex morphogenesis;kinase activity;leaf morphogenesis;polarity specification of adaxial/abaxial axis;regulation of organ morphogenesis;integral component of membrane;2-alkenal reductase [NAD(P)] activity;mitochondrion;vasculature development;oxidoreductase activity;oxidation-reduction process;protein phosphorylation;membrane;protein serine/threonine kinase activity;regulation of cell …	-	-	-	-	-	-	LRR	LRR receptor-like serine/threonine-protein kinase ERECTA OS=Arabidopsis thaliana GN=ERECTA PE=1 SV=1
Gene:Capana08g000468	3036				-2.35885	1.86694e-70	9.97261e-69				-2.1206	2.56664e-93	9.0288e-92	XP_016537758.1 PREDICTED: probably inactive leucine-rich repeat receptor-like protein kinase At2g25790 isoform X2 [Capsicum annuum];PREDICTED: probably inactive leucine-rich repeat receptor-like protein kinase At2g25790 isoform X3 [Capsicum annuum];PREDICTED: probably inactive leucine-rich repeat receptor-like protein kinase At2g25790 isoform X2 [Capsicum annuum] &gt;PREDICTED: probably inactive …	GO:0016021;GO:0006468;GO:0016020;GO:0005524;GO:0004672	integral component of membrane;protein phosphorylation;membrane;ATP binding;protein kinase activity	-	-	-	-	-	-	Probably	Probably inactive leucine-rich repeat receptor-like protein kinase At2g25790 OS=Arabidopsis thaliana GN=At2g25790 PE=2 SV=1
Gene:Capana08g001195	2337				-2.94231	3.69492e-81	2.36705e-79				-3.02041	8.2743e-78	2.41426e-76	PREDICTED: probable inactive leucine-rich repeat receptor-like protein kinase At3g03770 [Capsicum annuum]	GO:0005524;GO:0004672;GO:0016021;GO:0006468;GO:0016020	ATP binding;protein kinase activity;integral component of membrane;protein phosphorylation;membrane	-	-	-	-	-	-	Probable	Probable inactive leucine-rich repeat receptor-like protein kinase At3g03770 OS=Arabidopsis thaliana GN=At3g03770 PE=2 SV=1
Gene:Capana08g001369	4541	1.92003	9.82317e-09	2.99963e-07	3.03119	4.41506e-16	4.87444e-15	4.14632	1.08019e-78	6.03409e-77	3.76525	2.48316e-59	5.50148e-58	PREDICTED: receptor-like protein 12 [Capsicum annuum]	GO:0016020;GO:0016021	membrane;integral component of membrane	-	-	-	-	-	-	Receptor	Receptor like protein 30 OS=Arabidopsis thaliana GN=RLP30 PE=2 SV=1
Gene:Capana08g001370	1809				1.7355	0.0026285	0.00826136	2.46604	5.04888e-06	3.67776e-05	2.39877	1.32226e-05	4.91048e-05	PREDICTED: LRR receptor-like serine/threonine-protein kinase GSO1 [Capsicum annuum]	-	-	-	-	-	-	-	-	Receptor	Receptor like protein 30 OS=Arabidopsis thaliana GN=RLP30 PE=2 SV=1
Gene:Capana08g001463	2994										-1.4121	9.20842e-05	0.000310036	PREDICTED: LRR receptor-like serine/threonine-protein kinase FLS2 [Capsicum annuum]	GO:0016021;GO:0016020	integral component of membrane;membrane	-	-	-	-	-	-	-	-
Gene:Capana08g001480	3021										-1.42549	1.4027e-09	7.27902e-09	PREDICTED: LRR receptor-like serine/threonine-protein kinase GSO2 [Capsicum annuum]	GO:0016021;GO:0016020	integral component of membrane;membrane	-	-	-	-	-	-	Receptor	Receptor like protein 30 OS=Arabidopsis thaliana GN=RLP30 PE=2 SV=1
Gene:Capana08g001721	3648				-1.80964	1.67606e-45	5.34958e-44							PREDICTED: probable leucine-rich repeat receptor-like protein kinase At5g49770 [Capsicum annuum]	-	-	-	-	-	-	-	-	Probable	Probable leucine-rich repeat receptor-like protein kinase At5g49770 OS=Arabidopsis thaliana GN=At5g49770 PE=2 SV=1
Gene:Capana08g002002	1854				1.67415	1.14696e-68	5.95872e-67	1.2402	3.79776e-72	1.95852e-70	1.48083	1.42613e-105	5.74063e-104	PREDICTED: BRASSINOSTEROID INSENSITIVE 1-associated receptor kinase 1 isoform X1 [Capsicum annuum]	GO:0016021;GO:0016301;GO:0019199;GO:0016020;GO:0006468;GO:0000166;GO:0004674;GO:0016740;GO:0016310;GO:0005524;GO:0004672	integral component of membrane;kinase activity;transmembrane receptor protein kinase activity;membrane;protein phosphorylation;nucleotide binding;protein serine/threonine kinase activity;transferase activity;phosphorylation;ATP binding;protein kinase activity	K13416	BAK1	http://www.genome.jp/dbget-bin/www_bget?ko:K13416	MAPK signaling pathway - plant;Plant hormone signal transduction;Plant-pathogen interaction	ko04016,ko04075,ko04626	-	BRASSINOSTEROID	BRASSINOSTEROID INSENSITIVE 1-associated receptor kinase 1 OS=Arabidopsis thaliana GN=BAK1 PE=1 SV=2
Gene:Capana08g002140	2958	1.31541	2.96248e-06	6.24233e-05	4.64294	2.63577e-120	2.79104e-118	3.43857	1.62604e-84	9.66398e-83	3.73645	4.87036e-102	1.88515e-100	PREDICTED: receptor-like protein kinase HAIKU2 [Capsicum annuum]	-	-	-	-	-	-	-	-	Receptor-like	Receptor-like protein kinase HAIKU2 OS=Arabidopsis thaliana GN=IKU2 PE=1 SV=1
Gene:Capana08g002252	657				1.24707	2.20512e-07	1.24731e-06							PREDICTED: somatic embryogenesis receptor kinase 2-like [Capsicum annuum]	GO:0019199	transmembrane receptor protein kinase activity	-	-	-	-	-	-	Somatic	Somatic embryogenesis receptor kinase 2 OS=Arabidopsis thaliana GN=SERK2 PE=1 SV=1
Gene:Capana08g002313	1149				1.92144	1.67857e-14	1.68762e-13				1.82671	9.64553e-25	1.0015e-23	PREDICTED: leucine-rich repeat receptor-like protein kinase PEPR2 [Capsicum annuum]	-	-	-	-	-	-	-	-	Protein	Protein STRUBBELIG-RECEPTOR FAMILY 7 OS=Arabidopsis thaliana GN=SRF7 PE=1 SV=1
Gene:Capana08g002359	1947				-1.19441	0.000344529	0.00127509							PREDICTED: probable receptor-like protein kinase At1g49730 isoform X1 [Capsicum annuum]	GO:0005524;GO:0004672;GO:0004674;GO:0000166;GO:0006468;GO:0016020;GO:0016021	ATP binding;protein kinase activity;protein serine/threonine kinase activity;nucleotide binding;protein phosphorylation;membrane;integral component of membrane	-	-	-	-	-	-	Probable	Probable receptor-like protein kinase At1g49730 OS=Arabidopsis thaliana GN=At1g49730 PE=2 SV=1
Gene:Capana08g002386	1530				4.58875	0.0158409	0.0414177							PREDICTED: putative leucine-rich repeat receptor-like serine/threonine-protein kinase At2g14440 [Capsicum annuum]	-	-	-	-	-	-	-	-	Putative	Putative leucine-rich repeat receptor-like serine/threonine-protein kinase At2g14440 OS=Arabidopsis thaliana GN=At2g14440 PE=3 SV=1
Gene:Capana08g002695	306				-1.57242	0.00383748	0.0116523							PREDICTED: receptor-like kinase TMK4 [Capsicum annuum]	GO:0005524;GO:0004672;GO:0004674;GO:0006468;GO:0016020;GO:0016021	ATP binding;protein kinase activity;protein serine/threonine kinase activity;protein phosphorylation;membrane;integral component of membrane	-	-	-	-	-	-	Receptor-like	Receptor-like kinase TMK4 OS=Arabidopsis thaliana GN=TMK4 PE=1 SV=1
Gene:Capana08g002789	1692				-1.12844	0.0186455	0.0477482							PREDICTED: receptor-like cytosolic serine/threonine-protein kinase RBK1 [Capsicum annuum]	GO:0005524;GO:0004672;GO:0006468	ATP binding;protein kinase activity;protein phosphorylation	K04730	IRAK1	http://www.genome.jp/dbget-bin/www_bget?ko:K04730	-	-	-	Proline-rich	Proline-rich receptor-like protein kinase PERK8 OS=Arabidopsis thaliana GN=PERK8 PE=1 SV=1
Gene:Capana09g000025	2427	3.9608	0.0024767	0.0246622				3.53108	0.00152021	0.00721006				PREDICTED: receptor-like protein 12 [Capsicum annuum]	-	-	-	-	-	-	-	-	Receptor	Receptor like protein 30 OS=Arabidopsis thaliana GN=RLP30 PE=2 SV=1
Gene:Capana09g000123	2246				1.05714	1.83878e-36	4.58461e-35							PREDICTED: signal recognition particle receptor subunit alpha-like [Capsicum annuum] &gt;XP_016540294.1 PREDICTED: signal recognition particle receptor subunit alpha-like [Capsicum annuum];XP_016540293.1 PREDICTED: signal recognition particle receptor subunit alpha-like [Capsicum annuum] &gt	GO:0006810;GO:0005785;GO:0005047;GO:0005525;GO:0003924;GO:0006614;GO:0006886	transport;signal recognition particle receptor complex;signal recognition particle binding;GTP binding;GTPase activity;SRP-dependent cotranslational protein targeting to membrane;intracellular protein transport	K13431	SRPR	http://www.genome.jp/dbget-bin/www_bget?ko:K13431	Protein export	ko03060	KOG0781(U)(Signal recognition particle receptor, alpha subunit);KOG0780(U)(Signal recognition particle, subunit Srp54)	Signal	Signal recognition particle receptor subunit alpha homolog OS=Drosophila melanogaster GN=Gtp-bp PE=1 SV=2
Gene:Capana09g000232	3042	1.86353	6.74578e-65	1.46191e-62	2.93384	8.42882e-122	8.97819e-120	2.54012	6.21122e-224	1.01433e-221	2.38349	5.4889e-185	4.08771e-183	PREDICTED: receptor-like protein kinase 5 [Capsicum annuum]	GO:0016740;GO:0004674;GO:0000166;GO:0005524;GO:0016310;GO:0004672;GO:0016301;GO:0016021;GO:0006468;GO:0016020	transferase activity;protein serine/threonine kinase activity;nucleotide binding;ATP binding;phosphorylation;protein kinase activity;kinase activity;integral component of membrane;protein phosphorylation;membrane	-	-	-	-	-	-	MDIS1-interacting	MDIS1-interacting receptor like kinase 1 OS=Arabidopsis thaliana GN=MIK1 PE=1 SV=1
Gene:Capana09g000242	2406	3.59335	0.000998279	0.0114046				4.73013	1.59472e-11	1.95453e-10	5.95892	8.35192e-21	7.49585e-20	PREDICTED: G-type lectin S-receptor-like serine/threonine-protein kinase RLK1 [Capsicum annuum]	GO:0016740;GO:0004674;GO:0000166;GO:0004672;GO:0016310;GO:0005524;GO:0016301;GO:0016021;GO:0006468;GO:0016020	transferase activity;protein serine/threonine kinase activity;nucleotide binding;protein kinase activity;phosphorylation;ATP binding;kinase activity;integral component of membrane;protein phosphorylation;membrane	-	-	-	-	-	-	G-type	G-type lectin S-receptor-like serine/threonine-protein kinase LECRK2 OS=Oryza sativa subsp. indica GN=LECRK2 PE=2 SV=1
Gene:Capana09g000252	2111	1.76668	8.72354e-17	5.21633e-15	1.71111	4.76484e-13	4.34961e-12	1.43501	8.69212e-14	1.24016e-12				PREDICTED: G-type lectin S-receptor-like serine/threonine-protein kinase RLK1 [Capsicum annuum]	GO:0016740;GO:0004674;GO:0000166;GO:0004672;GO:0005524;GO:0016310;GO:0016301;GO:0016021;GO:0006468;GO:0016020	transferase activity;protein serine/threonine kinase activity;nucleotide binding;protein kinase activity;ATP binding;phosphorylation;kinase activity;integral component of membrane;protein phosphorylation;membrane	-	-	-	-	-	-	G-type;G-type	G-type lectin S-receptor-like serine/threonine-protein kinase LECRK2 OS=Oryza sativa subsp. japonica GN=LECRK2 PE=3 SV=1;G-type lectin S-receptor-like serine/threonine-protein kinase LECRK2 OS=Oryza sativa subsp. indica GN=LECRK2 PE=2 SV=1
Gene:Capana09g000271	1640										-1.48007	8.78435e-12	5.28081e-11	PREDICTED: glutamate receptor 3.6-like isoform X1 [Capsicum annuum]	GO:0009611;GO:0009864;GO:0004970;GO:0016021;GO:0006810;GO:0016020;GO:0006811	response to wounding;induced systemic resistance, jasmonic acid mediated signaling pathway;ionotropic glutamate receptor activity;integral component of membrane;transport;membrane;ion transport	K05387	GRIP	http://www.genome.jp/dbget-bin/www_bget?ko:K05387	-	-	-	Glutamate	Glutamate receptor 3.3 OS=Arabidopsis thaliana GN=GLR3.3 PE=2 SV=1
Gene:Capana09g000349	2127	4.75937	5.89772e-05	0.000952963				8.08998	1.73983e-21	3.51201e-20	7.4337	4.6443e-18	3.75981e-17	PREDICTED: G-type lectin S-receptor-like serine/threonine-protein kinase CES101 [Capsicum annuum]	GO:0004674;GO:0009506;GO:0006952;GO:0005524;GO:0004672;GO:0016021;GO:0016020;GO:0005886;GO:0006468	protein serine/threonine kinase activity;plasmodesma;defense response;ATP binding;protein kinase activity;integral component of membrane;membrane;plasma membrane;protein phosphorylation	-	-	-	-	-	-	G-type	G-type lectin S-receptor-like serine/threonine-protein kinase CES101 OS=Arabidopsis thaliana GN=CES101 PE=2 SV=2
Gene:Capana09g000350	1026							6.59107	3.24244e-18	5.81649e-17	6.40316	5.25996e-17	4.08585e-16	PREDICTED: G-type lectin S-receptor-like serine/threonine-protein kinase CES101 [Capsicum annuum]	GO:0016021;GO:0006468;GO:0005886;GO:0016020;GO:0004674;GO:0004672;GO:0009506;GO:0006952;GO:0005524	integral component of membrane;protein phosphorylation;plasma membrane;membrane;protein serine/threonine kinase activity;protein kinase activity;plasmodesma;defense response;ATP binding	-	-	-	-	-	-	G-type	G-type lectin S-receptor-like serine/threonine-protein kinase CES101 OS=Arabidopsis thaliana GN=CES101 PE=2 SV=2
Gene:Capana09g000593	576							3.07879	0.0129174	0.0479382	4.05697	0.000155281	0.000508188	PREDICTED: receptor-like protein 12 [Solanum pennellii]	GO:0016021;GO:0016020	integral component of membrane;membrane	-	-	-	-	-	-	Receptor-like	Receptor-like protein 12 OS=Arabidopsis thaliana GN=RLP12 PE=2 SV=2
Gene:Capana09g000594	819										4.48152	0.0132108	0.031701	PREDICTED: receptor like protein 30-like [Solanum lycopersicum]	-	-	-	-	-	-	-	-	Receptor	Receptor like protein 30 OS=Arabidopsis thaliana GN=RLP30 PE=2 SV=1
Gene:Capana09g000758	3489				1.56918	2.16001e-35	5.24035e-34	1.68811	3.05354e-83	1.78266e-81	1.55121	7.76783e-62	1.799e-60	PREDICTED: probable LRR receptor-like serine/threonine-protein kinase At1g53430 isoform X1 [Capsicum annuum]	GO:0004674;GO:0004672;GO:0005524;GO:0016021;GO:0016020;GO:0006468;GO:0005886	protein serine/threonine kinase activity;protein kinase activity;ATP binding;integral component of membrane;membrane;protein phosphorylation;plasma membrane	-	-	-	-	-	-	Probable;Probable	Probable LRR receptor-like serine/threonine-protein kinase At1g53440 OS=Arabidopsis thaliana GN=At1g53440 PE=2 SV=2;Probable LRR receptor-like serine/threonine-protein kinase At1g53430 OS=Arabidopsis thaliana GN=At1g53430 PE=1 SV=1
Gene:Capana09g000823	3213				1.2431	7.31937e-20	9.81085e-19							XP_016541720.1 PREDICTED: probable LRR receptor-like serine/threonine-protein kinase At1g06840 isoform X1 [Capsicum annuum];PREDICTED: probable LRR receptor-like serine/threonine-protein kinase At1g06840 isoform X1 [Capsicum annuum] &gt	-	-	-	-	-	-	-	-	Probable	Probable LRR receptor-like serine/threonine-protein kinase At1g06840 OS=Arabidopsis thaliana GN=At1g06840 PE=2 SV=2
Gene:Capana09g001001	2898				-1.0102	3.35753e-16	3.7263e-15				-1.3526	6.98707e-33	9.09247e-32	PREDICTED: probable LRR receptor-like serine/threonine-protein kinase IRK [Capsicum annuum]	GO:0005524;GO:0004672;GO:0000166;GO:0016020;GO:0006468;GO:0005886;GO:0016021	ATP binding;protein kinase activity;nucleotide binding;membrane;protein phosphorylation;plasma membrane;integral component of membrane	-	-	-	-	-	-	Probable	Probable LRR receptor-like serine/threonine-protein kinase IRK OS=Arabidopsis thaliana GN=IRK PE=1 SV=1
Gene:Capana09g001097	3078										-2.14781	0.0205385	0.047139	PREDICTED: leucine-rich repeat receptor-like protein kinase PXL2 [Capsicum annuum]	GO:0016021;GO:0016301;GO:0016020;GO:0001944;GO:0006468;GO:0000166;GO:0004674;GO:0016740;GO:0004672;GO:0005524;GO:0016310	integral component of membrane;kinase activity;membrane;vasculature development;protein phosphorylation;nucleotide binding;protein serine/threonine kinase activity;transferase activity;protein kinase activity;ATP binding;phosphorylation	-	-	-	-	-	-	MDIS1-interacting	MDIS1-interacting receptor like kinase 1 OS=Arabidopsis thaliana GN=MIK1 PE=1 SV=1
Gene:Capana09g001153	3019							1.56778	1.65377e-53	6.71397e-52				PREDICTED: receptor-like protein 12 [Capsicum annuum]	GO:0016021;GO:0016020	integral component of membrane;membrane	-	-	-	-	-	-	Receptor	Receptor like protein 30 OS=Arabidopsis thaliana GN=RLP30 PE=2 SV=1
Gene:Capana09g001303	2016	5.05948	0.000271397	0.00370405				3.50397	2.10345e-15	3.2729e-14	2.65804	1.51071e-07	6.73348e-07	PREDICTED: lectin-domain containing receptor kinase VI.3 [Capsicum annuum]	GO:0016020;GO:0030246;GO:0006468;GO:0016021;GO:0016301;GO:0004672;GO:0016310;GO:0005524;GO:0000166;GO:0004674	membrane;carbohydrate binding;protein phosphorylation;integral component of membrane;kinase activity;protein kinase activity;phosphorylation;ATP binding;nucleotide binding;protein serine/threonine kinase activity	-	-	-	-	-	-	L-type	L-type lectin-domain containing receptor kinase IV.2 OS=Arabidopsis thaliana GN=LECRK42 PE=2 SV=1
Gene:Capana09g001463	2718										-1.14472	1.6511e-13	1.09314e-12	PREDICTED: probable LRR receptor-like serine/threonine-protein kinase At5g48740 [Capsicum annuum]	GO:0016021;GO:0006468;GO:0016020;GO:0004674;GO:0000166;GO:0004672;GO:0005524	integral component of membrane;protein phosphorylation;membrane;protein serine/threonine kinase activity;nucleotide binding;protein kinase activity;ATP binding	-	-	-	-	-	-	Probable	Probable LRR receptor-like serine/threonine-protein kinase At5g48740 OS=Arabidopsis thaliana GN=At5g48740 PE=2 SV=1
Gene:Capana09g001489	3410							1.14525	3.22975e-77	1.77143e-75				PREDICTED: probable LRR receptor-like serine/threonine-protein kinase At1g06840 [Capsicum annuum]	-	-	-	-	-	-	-	-	Probable	Probable LRR receptor-like serine/threonine-protein kinase At1g06840 OS=Arabidopsis thaliana GN=At1g06840 PE=2 SV=2
Gene:Capana09g001623	1995	3.68693	6.65136e-52	1.18328e-49	5.99234	2.24645e-167	3.81505e-165	5.5324	1.00563e-206	1.51909e-204	5.95848	2.57935e-248	2.75141e-246	PREDICTED: L-type lectin-domain containing receptor kinase IV.1-like [Capsicum annuum]	GO:0000166;GO:0004674;GO:0005524;GO:0004672;GO:0016021;GO:0016020;GO:0006468;GO:0030246	nucleotide binding;protein serine/threonine kinase activity;ATP binding;protein kinase activity;integral component of membrane;membrane;protein phosphorylation;carbohydrate binding	-	-	-	-	-	-	L-type	L-type lectin-domain containing receptor kinase IV.1 OS=Arabidopsis thaliana GN=LECRK41 PE=2 SV=1
Gene:Capana09g001637	1836				1.06705	0.016335	0.0425548				1.71357	8.22001e-05	0.00027823	PREDICTED: L-type lectin-domain containing receptor kinase IV.1-like isoform X1 [Capsicum annuum]	GO:0016020;GO:0030246;GO:0006468;GO:0016021;GO:0016301;GO:0004672;GO:0016310;GO:0005524;GO:0000166;GO:0004674	membrane;carbohydrate binding;protein phosphorylation;integral component of membrane;kinase activity;protein kinase activity;phosphorylation;ATP binding;nucleotide binding;protein serine/threonine kinase activity	-	-	-	-	-	-	L-type	L-type lectin-domain containing receptor kinase IV.1 OS=Arabidopsis thaliana GN=LECRK41 PE=2 SV=1
Gene:Capana09g001638	2007	6.51179	8.62378e-26	7.7871e-24	4.75827	1.10781e-11	9.20267e-11	7.03651	8.39357e-18	1.4729e-16	6.55586	5.26336e-16	3.91412e-15	PREDICTED: L-type lectin-domain containing receptor kinase IV.1-like [Capsicum annuum]	GO:0016021;GO:0016301;GO:0016020;GO:0030246;GO:0006468;GO:0000166;GO:0004674;GO:0004672;GO:0016310;GO:0005524	integral component of membrane;kinase activity;membrane;carbohydrate binding;protein phosphorylation;nucleotide binding;protein serine/threonine kinase activity;protein kinase activity;phosphorylation;ATP binding	-	-	-	-	-	-	L-type	L-type lectin-domain containing receptor kinase IV.1 OS=Arabidopsis thaliana GN=LECRK41 PE=2 SV=1
Gene:Capana09g001679	2012				3.04585	2.70201e-11	2.17922e-10	2.49055	3.47778e-07	2.93764e-06	3.75883	2.68433e-19	2.28587e-18	PREDICTED: ultraviolet-B receptor UVR8-like isoform X2 [Capsicum annuum];PREDICTED: ultraviolet-B receptor UVR8-like isoform X1 [Capsicum annuum]	-	-	-	-	-	-	-	KOG1426(S)(FOG: RCC1 domain)	Ultraviolet-B	Ultraviolet-B receptor UVR8 OS=Arabidopsis thaliana GN=UVR8 PE=1 SV=1
Gene:Capana09g001782	2004				-1.49406	5.04033e-05	0.000211871							PREDICTED: L-type lectin-domain containing receptor kinase IV.1-like [Capsicum annuum]	GO:0030246;GO:0006468;GO:0016020;GO:0016301;GO:0016021;GO:0004672;GO:0005524;GO:0016310;GO:0004674;GO:0000166	carbohydrate binding;protein phosphorylation;membrane;kinase activity;integral component of membrane;protein kinase activity;ATP binding;phosphorylation;protein serine/threonine kinase activity;nucleotide binding	-	-	-	-	-	-	L-type	L-type lectin-domain containing receptor kinase IV.1 OS=Arabidopsis thaliana GN=LECRK41 PE=2 SV=1
Gene:Capana09g002110	1737				-1.31442	1.42657e-06	7.36672e-06				-1.64357	2.45569e-14	1.69482e-13	PREDICTED: L-type lectin-domain containing receptor kinase VIII.1-like [Capsicum annuum]	-	-	-	-	-	-	-	-	L-type	L-type lectin-domain containing receptor kinase VIII.1 OS=Arabidopsis thaliana GN=LECRK81 PE=2 SV=1
Gene:Capana09g002175	1242	2.66654	3.77059e-05	0.000635985				3.561	4.04717e-16	6.5067e-15				PREDICTED: probable LRR receptor-like serine/threonine-protein kinase At3g47570 [Capsicum annuum]	GO:0006468;GO:0016020;GO:0016301;GO:0016021;GO:0004672;GO:0005524;GO:0016310;GO:0004674;GO:0016740;GO:0000166	protein phosphorylation;membrane;kinase activity;integral component of membrane;protein kinase activity;ATP binding;phosphorylation;protein serine/threonine kinase activity;transferase activity;nucleotide binding	K13428	EFR	http://www.genome.jp/dbget-bin/www_bget?ko:K13428	Plant-pathogen interaction	ko04626	-	-	-
Gene:Capana09g002176	2076	3.51892	1.48669e-07	3.81904e-06				4.0643	3.02486e-18	5.43425e-17				PREDICTED: probable LRR receptor-like serine/threonine-protein kinase At3g47570 [Capsicum annuum]	-	-	-	-	-	-	-	-	Putative	Putative receptor-like protein kinase At3g47110 OS=Arabidopsis thaliana GN=At3g47110 PE=3 SV=1
Gene:Capana09g002213	1269				1.3864	4.11756e-13	3.76924e-12	2.31864	1.09838e-86	6.6813e-85	1.55066	4.99234e-30	6.02136e-29	PREDICTED: probable receptor-like protein kinase At5g47070 isoform X1 [Capsicum annuum] &gt;XP_016542767.1 PREDICTED: probable receptor-like protein kinase At5g47070 isoform X1 [Capsicum annuum]	GO:0006468;GO:0004672;GO:0005524	protein phosphorylation;protein kinase activity;ATP binding	K04733	IRAK4	http://www.genome.jp/dbget-bin/www_bget?ko:K04733	-	-	-	Probable	Probable serine/threonine-protein kinase PIX7 OS=Arabidopsis thaliana GN=PIX7 PE=1 SV=1
Gene:Capana09g002329	2001				-2.06889	4.88995e-12	4.16496e-11				-1.75026	1.32557e-15	9.67319e-15	PREDICTED: leucine-rich repeat receptor-like protein kinase PXC1 [Capsicum annuum]	-	-	-	-	-	-	-	-	Leucine-rich	Leucine-rich repeat receptor-like protein kinase PXC1 OS=Arabidopsis thaliana GN=PXC1 PE=1 SV=1
Gene:Capana09g002355	1611	1.79469	0.000146829	0.00214474				2.71341	9.15968e-08	8.17114e-07	1.58972	0.0116502	0.0282478	PREDICTED: probable leucine-rich repeat receptor-like protein kinase At2g33170 [Capsicum annuum]	-	-	-	-	-	-	-	-	Receptor	Receptor kinase-like protein Xa21 OS=Oryza sativa subsp. indica GN=XA21 PE=1 SV=1
Gene:Capana10g000044	2826	1.68607	8.55758e-08	2.26668e-06	1.36446	0.000410372	0.00149738	2.27251	1.26078e-16	2.08715e-15	3.75996	2.28143e-66	5.67899e-65	PREDICTED: G-type lectin S-receptor-like serine/threonine-protein kinase At4g27290 [Capsicum annuum]	GO:0016020;GO:0005886;GO:0006468;GO:0016021;GO:0048544;GO:0016301;GO:0009506;GO:0006952;GO:0016310;GO:0005524;GO:0004672;GO:0000166;GO:0004674;GO:0016740	membrane;plasma membrane;protein phosphorylation;integral component of membrane;recognition of pollen;kinase activity;plasmodesma;defense response;phosphorylation;ATP binding;protein kinase activity;nucleotide binding;protein serine/threonine kinase activity;transferase activity	-	-	-	-	-	-	G-type	G-type lectin S-receptor-like serine/threonine-protein kinase At4g27290 OS=Arabidopsis thaliana GN=At4g27290 PE=3 SV=4
Gene:Capana10g000061	2271										-1.18394	6.61244e-25	6.90726e-24	PREDICTED: receptor-like protein kinase THESEUS 1 [Capsicum annuum]	GO:0005524;GO:0009506;GO:0004672;GO:0004674;GO:0005886;GO:0006468;GO:0046777;GO:0016020;GO:0016021	ATP binding;plasmodesma;protein kinase activity;protein serine/threonine kinase activity;plasma membrane;protein phosphorylation;protein autophosphorylation;membrane;integral component of membrane	-	-	-	-	-	-	Receptor-like	Receptor-like protein kinase THESEUS 1 OS=Arabidopsis thaliana GN=THE1 PE=1 SV=1
Gene:Capana10g000142	2019				1.02493	3.58728e-13	3.30061e-12							PREDICTED: L-type lectin-domain containing receptor kinase IV.1-like isoform X1 [Capsicum annuum]	GO:0004674;GO:0000166;GO:0004672;GO:0005524;GO:0016310;GO:0016301;GO:0016021;GO:0030246;GO:0006468;GO:0016020	protein serine/threonine kinase activity;nucleotide binding;protein kinase activity;ATP binding;phosphorylation;kinase activity;integral component of membrane;carbohydrate binding;protein phosphorylation;membrane	-	-	-	-	-	-	L-type	L-type lectin-domain containing receptor kinase IV.1 OS=Arabidopsis thaliana GN=LECRK41 PE=2 SV=1
Gene:Capana10g000208	2387				1.11306	6.01817e-34	1.39339e-32							PREDICTED: peroxisome biogenesis protein 5 [Capsicum annuum];AAC69177.1 peroxisomal targeting signal 1 receptor [Nicotiana tabacum];peroxisome biogenesis protein 5-like [Nicotiana tabacum] &gt	GO:0016560;GO:0006625;GO:0005052;GO:0005778;GO:0009733;GO:0005829	protein import into peroxisome matrix, docking;protein targeting to peroxisome;peroxisome matrix targeting signal-1 binding;peroxisomal membrane;response to auxin;cytosol	K13342	PEX5,PXR1	http://www.genome.jp/dbget-bin/www_bget?ko:K13342	Peroxisome	ko04146	KOG1125(R)(TPR repeat-containing protein)	Peroxisome	Peroxisome biogenesis protein 5 OS=Arabidopsis thaliana GN=PEX5 PE=1 SV=1
Gene:Capana10g000565	1179										4.37667	0.0191354	0.0442462	OIS99307.1 g-type lectin s-receptor-like serinethreonine-protein kinase b120 [Nicotiana attenuata];PREDICTED: G-type lectin S-receptor-like serine/threonine-protein kinase B120 [Nicotiana attenuata] &gt	GO:0016740;GO:0004674;GO:0000166;GO:0005524;GO:0016310;GO:0004672;GO:0016301;GO:0048544;GO:0016021;GO:0006468;GO:0016020	transferase activity;protein serine/threonine kinase activity;nucleotide binding;ATP binding;phosphorylation;protein kinase activity;kinase activity;recognition of pollen;integral component of membrane;protein phosphorylation;membrane	-	-	-	-	-	-	G-type	G-type lectin S-receptor-like serine/threonine-protein kinase B120 OS=Arabidopsis thaliana GN=B120 PE=2 SV=1
Gene:Capana10g001192	2859				-1.04036	2.24455e-09	1.54013e-08							PREDICTED: probable LRR receptor-like serine/threonine-protein kinase At1g06840 isoform X1 [Capsicum annuum]	-	-	-	-	-	-	-	-	Probable	Probable LRR receptor-like serine/threonine-protein kinase At1g06840 OS=Arabidopsis thaliana GN=At1g06840 PE=2 SV=2
Gene:Capana10g001243	2118				1.15654	5.0636e-52	1.89309e-50							PREDICTED: vacuolar-sorting receptor 1-like isoform X1 [Capsicum annuum];PREDICTED: vacuolar-sorting receptor 1-like isoform X2 [Capsicum annuum]	GO:0005509;GO:0016021;GO:0016020	calcium ion binding;integral component of membrane;membrane	-	-	-	-	-	-	Vacuolar-sorting;Vacuolar-sorting	Vacuolar-sorting receptor 1 OS=Arabidopsis thaliana GN=VSR1 PE=1 SV=2;Vacuolar-sorting receptor 2 OS=Arabidopsis thaliana GN=VSR2 PE=2 SV=1
Gene:Capana10g001552	3747				-1.1028	6.89586e-07	3.69452e-06							PREDICTED: probable leucine-rich repeat receptor-like protein kinase At5g49770 [Capsicum annuum]	GO:0016310;GO:0005524;GO:0004672;GO:0016740;GO:0004674;GO:0000166;GO:0006468;GO:0016020;GO:0016301;GO:0016021	phosphorylation;ATP binding;protein kinase activity;transferase activity;protein serine/threonine kinase activity;nucleotide binding;protein phosphorylation;membrane;kinase activity;integral component of membrane	-	-	-	-	-	-	Probable	Probable leucine-rich repeat receptor-like protein kinase At5g49770 OS=Arabidopsis thaliana GN=At5g49770 PE=2 SV=1
Gene:Capana10g001693	1997				-1.33209	6.01678e-07	3.24917e-06				-1.41229	6.04435e-09	2.98945e-08	PREDICTED: L-type lectin-domain containing receptor kinase S.4-like [Capsicum annuum]	GO:0016020;GO:0030246;GO:0006468;GO:0016021;GO:0004672;GO:0005524;GO:0000166;GO:0004674	membrane;carbohydrate binding;protein phosphorylation;integral component of membrane;protein kinase activity;ATP binding;nucleotide binding;protein serine/threonine kinase activity	-	-	-	-	-	-	L-type	L-type lectin-domain containing receptor kinase S.4 OS=Arabidopsis thaliana GN=LECRKS4 PE=2 SV=1
Gene:Capana10g001833	2091				-1.33734	3.05909e-11	2.4573e-10				-1.83269	2.39533e-27	2.67881e-26	PREDICTED: L-type lectin-domain containing receptor kinase VIII.1 [Capsicum annuum]	GO:0004674;GO:0000166;GO:0004672;GO:0016310;GO:0005524;GO:0016301;GO:0016021;GO:0030246;GO:0006468;GO:0016020	protein serine/threonine kinase activity;nucleotide binding;protein kinase activity;phosphorylation;ATP binding;kinase activity;integral component of membrane;carbohydrate binding;protein phosphorylation;membrane	-	-	-	-	-	-	L-type	L-type lectin-domain containing receptor kinase VIII.1 OS=Arabidopsis thaliana GN=LECRK81 PE=2 SV=1
Gene:Capana10g002122	666				1.01371	1.42711e-12	1.25809e-11							PREDICTED: BRASSINOSTEROID INSENSITIVE 1-associated receptor kinase 1-like [Capsicum annuum]	GO:0019199	transmembrane receptor protein kinase activity	-	-	-	-	-	-	Leucine-rich	Leucine-rich repeat protein 1 OS=Arabidopsis thaliana GN=LRR1 PE=1 SV=1
Gene:Capana10g002193	2067				1.85507	5.55315e-05	0.000231991				2.09526	1.32062e-05	4.90489e-05	PREDICTED: probable L-type lectin-domain containing receptor kinase S.5 [Capsicum annuum]	GO:0016020;GO:0030246;GO:0006468;GO:0016021;GO:0016301;GO:0004672;GO:0016310;GO:0005524	membrane;carbohydrate binding;protein phosphorylation;integral component of membrane;kinase activity;protein kinase activity;phosphorylation;ATP binding	-	-	-	-	-	-	Probable	Probable L-type lectin-domain containing receptor kinase S.5 OS=Arabidopsis thaliana GN=LECRKS5 PE=2 SV=1
Gene:Capana10g002194	1557							4.68602	0.00662773	0.0267783				PREDICTED: probable L-type lectin-domain containing receptor kinase S.5 [Capsicum annuum]	GO:0016310;GO:0005524;GO:0004672;GO:0016301;GO:0016021;GO:0006468;GO:0030246;GO:0016020	phosphorylation;ATP binding;protein kinase activity;kinase activity;integral component of membrane;protein phosphorylation;carbohydrate binding;membrane	-	-	-	-	-	-	Probable	Probable L-type lectin-domain containing receptor kinase S.5 OS=Arabidopsis thaliana GN=LECRKS5 PE=2 SV=1
Gene:Capana10g002195	2040	5.65706	9.65374e-05	0.001479				6.09319	2.7882e-15	4.30325e-14	4.92462	4.25402e-09	2.12631e-08	PREDICTED: probable L-type lectin-domain containing receptor kinase S.5 [Capsicum annuum]	GO:0016020;GO:0006468;GO:0030246;GO:0016021;GO:0016301;GO:0005524;GO:0016310;GO:0004672	membrane;protein phosphorylation;carbohydrate binding;integral component of membrane;kinase activity;ATP binding;phosphorylation;protein kinase activity	-	-	-	-	-	-	Probable	Probable L-type lectin-domain containing receptor kinase S.5 OS=Arabidopsis thaliana GN=LECRKS5 PE=2 SV=1
Gene:Capana10g002347	2472				-2.57587	1.91554e-49	6.72832e-48				-1.92332	3.58295e-41	5.66957e-40	PREDICTED: leucine-rich repeat receptor-like tyrosine-protein kinase PXC3 [Capsicum annuum]	GO:0016021;GO:0016020;GO:0006468;GO:0004672;GO:0005524	integral component of membrane;membrane;protein phosphorylation;protein kinase activity;ATP binding	-	-	-	-	-	-	Leucine-rich	Leucine-rich repeat receptor-like tyrosine-protein kinase PXC3 OS=Arabidopsis thaliana GN=PXC3 PE=2 SV=1
Gene:Capana11g000300	2451	5.26932	3.59469e-25	3.1351e-23	5.56342	1.2295e-26	2.20117e-25	8.69538	6.74202e-79	3.78367e-77	9.08141	3.3242e-86	1.07741e-84	PREDICTED: G-type lectin S-receptor-like serine/threonine-protein kinase At4g27290 [Capsicum annuum]	GO:0016021;GO:0048544;GO:0016301;GO:0016020;GO:0006468;GO:0005886;GO:0000166;GO:0004674;GO:0016740;GO:0004672;GO:0009506;GO:0006952;GO:0016310;GO:0005524	integral component of membrane;recognition of pollen;kinase activity;membrane;protein phosphorylation;plasma membrane;nucleotide binding;protein serine/threonine kinase activity;transferase activity;protein kinase activity;plasmodesma;defense response;phosphorylation;ATP binding	-	-	-	-	-	-	G-type	G-type lectin S-receptor-like serine/threonine-protein kinase At4g27290 OS=Arabidopsis thaliana GN=At4g27290 PE=3 SV=4
Gene:Capana11g000404	1631										-1.21456	8.38207e-07	3.49949e-06	PREDICTED: probable receptor-like protein kinase At1g49730 [Capsicum annuum]	GO:0004672;GO:0005524;GO:0004713;GO:0006468;GO:0005886	protein kinase activity;ATP binding;protein tyrosine kinase activity;protein phosphorylation;plasma membrane	-	-	-	-	-	-	Probable	Probable receptor-like protein kinase At1g49730 OS=Arabidopsis thaliana GN=At1g49730 PE=2 SV=1
Gene:Capana11g000524	1848										5.8325	5.74502e-05	0.000198306	PREDICTED: receptor-like protein 12 [Capsicum annuum]	GO:0016020;GO:0016021	membrane;integral component of membrane	-	-	-	-	-	-	Receptor-like	Receptor-like protein 12 OS=Arabidopsis thaliana GN=RLP12 PE=2 SV=2
Gene:Capana11g001496	1791				-1.17037	5.48978e-10	3.97284e-09				-1.23844	4.09599e-14	2.79656e-13	PREDICTED: probable inactive receptor kinase At1g27190 [Capsicum annuum]	GO:0016020;GO:0006468;GO:0016021;GO:0004672;GO:0005524	membrane;protein phosphorylation;integral component of membrane;protein kinase activity;ATP binding	-	-	-	-	-	-	Probable	Probable inactive receptor kinase At1g27190 OS=Arabidopsis thaliana GN=At1g27190 PE=1 SV=1
Gene:Capana11g001512	1638				1.69787	1.30285e-08	8.3078e-08							PREDICTED: probable LRR receptor-like serine/threonine-protein kinase At1g34110 [Capsicum annuum]	-	-	-	-	-	-	-	-	-	-
Gene:Capana11g001539	1584				-1.55024	6.94518e-08	4.13165e-07				-1.22287	2.05966e-09	1.05598e-08	PREDICTED: LEAF RUST 10 DISEASE-RESISTANCE LOCUS RECEPTOR-LIKE PROTEIN KINASE-like 1.5 [Capsicum annuum]	GO:0016021;GO:0006468;GO:0016020;GO:0000166;GO:0005524;GO:0004672	integral component of membrane;protein phosphorylation;membrane;nucleotide binding;ATP binding;protein kinase activity	-	-	-	-	-	-	LEAF	LEAF RUST 10 DISEASE-RESISTANCE LOCUS RECEPTOR-LIKE PROTEIN KINASE-like 1.5 OS=Arabidopsis thaliana GN=LRK10L-1.5 PE=3 SV=1
Gene:Capana11g002188	3237	1.75972	8.76056e-31	9.52158e-29	1.68577	1.06718e-18	1.35049e-17	2.93604	5.8347e-165	6.95826e-163	2.12042	1.62106e-62	3.79307e-61	PREDICTED: proline-rich receptor-like protein kinase PERK9 [Capsicum annuum] &gt;XP_016547683.1 PREDICTED: proline-rich receptor-like protein kinase PERK9 [Capsicum annuum];XP_016547681.1 PREDICTED: proline-rich receptor-like protein kinase PERK9 [Capsicum annuum] &gt;XP_016547682.1 PREDICTED: proline-rich receptor-like protein kinase PERK9 [Capsicum annuum] &gt	GO:0006468;GO:0016020;GO:0016021;GO:0005524;GO:0004672;GO:0004674;GO:0000166	protein phosphorylation;membrane;integral component of membrane;ATP binding;protein kinase activity;protein serine/threonine kinase activity;nucleotide binding	-	-	-	-	-	-	Proline-rich	Proline-rich receptor-like protein kinase PERK9 OS=Arabidopsis thaliana GN=PERK9 PE=1 SV=1
Gene:Capana11g002327	2461				-1.36149	9.11868e-09	5.90786e-08				-1.27651	5.55407e-10	2.9697e-09	PREDICTED: probable leucine-rich repeat receptor-like protein kinase At1g68400 [Capsicum annuum]	GO:0016021;GO:0006468;GO:0016020;GO:0000166;GO:0005524;GO:0004672	integral component of membrane;protein phosphorylation;membrane;nucleotide binding;ATP binding;protein kinase activity	-	-	-	-	-	-	Probable	Probable leucine-rich repeat receptor-like protein kinase At1g68400 OS=Arabidopsis thaliana GN=At1g68400 PE=2 SV=1
Gene:Capana11g002328	423				5.72963	0.000144175	0.000567976				5.86755	4.61259e-05	0.000161181	PREDICTED: LEAF RUST 10 DISEASE-RESISTANCE LOCUS RECEPTOR-LIKE PROTEIN KINASE-like 2.1 [Capsicum annuum]	GO:0016021;GO:0016301;GO:0016020;GO:0006468;GO:0016310;GO:0005524;GO:0004672	integral component of membrane;kinase activity;membrane;protein phosphorylation;phosphorylation;ATP binding;protein kinase activity	K04730	IRAK1	http://www.genome.jp/dbget-bin/www_bget?ko:K04730	-	-	-	Rust	Rust resistance kinase Lr10 OS=Triticum aestivum GN=LRK10 PE=2 SV=1
Gene:Capana11g002329	822				6.5828	3.45644e-07	1.91361e-06	7.34871	7.56589e-09	7.55006e-08	7.40889	6.43366e-09	3.17377e-08	PREDICTED: LEAF RUST 10 DISEASE-RESISTANCE LOCUS RECEPTOR-LIKE PROTEIN KINASE-like 2.1 [Capsicum annuum]	-	-	-	-	-	-	-	-	-	-
Gene:Capana12g000013	6129	1.48155	1.95034e-06	4.23952e-05	2.91754	6.68669e-19	8.5612e-18	3.49731	2.24781e-49	8.54216e-48	4.04725	9.72206e-71	2.55878e-69	PREDICTED: receptor-like protein 12 [Capsicum annuum] &gt;XP_016550469.1 PREDICTED: receptor-like protein 12 [Capsicum annuum];XP_016550472.1 PREDICTED: receptor-like protein 12 [Capsicum annuum]	-	-	-	-	-	-	-	-	Receptor	Receptor like protein 30 OS=Arabidopsis thaliana GN=RLP30 PE=2 SV=1
Gene:Capana12g000014	2991	3.32269	5.06945e-17	3.07765e-15	4.92191	3.91083e-44	1.19729e-42	5.73506	3.13602e-105	2.2603e-103	4.89691	1.83805e-68	4.71779e-67	PREDICTED: receptor-like protein 12 [Capsicum annuum]	-	-	-	-	-	-	-	-	Receptor	Receptor like protein 30 OS=Arabidopsis thaliana GN=RLP30 PE=2 SV=1
Gene:Capana12g000068	816							5.24249	0.000728895	0.00372083				PREDICTED: probable LRR receptor-like serine/threonine-protein kinase At4g08850 [Capsicum annuum]	-	-	-	-	-	-	-	-	-	-
Gene:Capana12g000124	1068										3.21488	0.0014651	0.00415908	PREDICTED: receptor-like protein 12 [Capsicum annuum]	-	-	-	-	-	-	-	-	-	-
Gene:Capana12g000125	918										3.88991	4.87272e-07	2.0791e-06	PREDICTED: receptor-like protein 12 [Solanum tuberosum]	-	-	-	-	-	-	-	-	-	-
Gene:Capana12g000248	1827	5.5819	5.34848e-07	1.26604e-05				5.65061	6.5196e-10	7.08731e-09	5.33842	1.19505e-08	5.78591e-08	PREDICTED: receptor-like protein 12 [Capsicum annuum]	GO:0016020;GO:0016021	membrane;integral component of membrane	-	-	-	-	-	-	Adenylate	Adenylate cyclase OS=Schizosaccharomyces pombe (strain 972 / ATCC 24843) GN=cyr1 PE=1 SV=1
Gene:Capana12g000348	3213				-1.79931	0.000648655	0.00229158							PREDICTED: probable leucine-rich repeat receptor-like protein kinase At5g63930 [Capsicum annuum] &gt;XP_016552192.1 PREDICTED: probable leucine-rich repeat receptor-like protein kinase At5g63930 [Capsicum annuum]	GO:0005524;GO:0004672;GO:0016021;GO:0016020;GO:0006468	ATP binding;protein kinase activity;integral component of membrane;membrane;protein phosphorylation	-	-	-	-	-	-	Probable	Probable leucine-rich repeat receptor-like protein kinase At5g63930 OS=Arabidopsis thaliana GN=At5g63930 PE=2 SV=1
Gene:Capana12g000388	1803				6.51103	3.59851e-07	1.98707e-06	5.98284	2.1975e-05	0.000145934	9.48697	3.00493e-15	2.15296e-14	PREDICTED: probably inactive leucine-rich repeat receptor-like protein kinase At5g48380 [Capsicum annuum]	GO:0005524;GO:0004672;GO:0016021;GO:0006468;GO:0016020	ATP binding;protein kinase activity;integral component of membrane;protein phosphorylation;membrane	K04730	IRAK1	http://www.genome.jp/dbget-bin/www_bget?ko:K04730	-	-	-	Probable	Probable inactive receptor kinase At1g27190 OS=Arabidopsis thaliana GN=At1g27190 PE=1 SV=1
Gene:Capana12g000389	1743							1.89732	1.80794e-14	2.68408e-13				PREDICTED: probably inactive leucine-rich repeat receptor-like protein kinase At5g48380 [Capsicum annuum]	GO:0006468;GO:0016020;GO:0016021;GO:0004672;GO:0005524	protein phosphorylation;membrane;integral component of membrane;protein kinase activity;ATP binding	K04730	IRAK1	http://www.genome.jp/dbget-bin/www_bget?ko:K04730	-	-	-	Probably	Probably inactive leucine-rich repeat receptor-like protein kinase At5g48380 OS=Arabidopsis thaliana GN=At5g48380 PE=1 SV=1
Gene:Capana12g000852	1397	1.20687	1.93213e-27	1.86727e-25				2.44101	5.46794e-159	6.15635e-157	1.4417	7.34961e-43	1.2007e-41	PREDICTED: wall-associated receptor kinase-like 20 isoform X2 [Capsicum annuum];PREDICTED: wall-associated receptor kinase-like 20 isoform X1 [Capsicum annuum]	GO:0016021;GO:0016020;GO:0007166;GO:0006468;GO:0005886;GO:0000166;GO:0004674;GO:0030247;GO:0004672;GO:0005524	integral component of membrane;membrane;cell surface receptor signaling pathway;protein phosphorylation;plasma membrane;nucleotide binding;protein serine/threonine kinase activity;polysaccharide binding;protein kinase activity;ATP binding	-	-	-	-	-	-	Wall-associated	Wall-associated receptor kinase-like 20 OS=Arabidopsis thaliana GN=WAKL20 PE=2 SV=1
Gene:Capana12g000877	360				2.0395	0.000758266	0.00264713	2.55807	6.00979e-09	6.05051e-08				PREDICTED: putative receptor-like protein kinase At4g00960 isoform X1 [Capsicum annuum]	-	-	-	-	-	-	-	-	Cysteine-rich	Cysteine-rich receptor-like protein kinase 25 OS=Arabidopsis thaliana GN=CRK25 PE=3 SV=1
Gene:Capana12g000878	1089				2.61853	2.53643e-27	4.68303e-26	3.02215	2.05005e-75	1.09945e-73	1.40155	7.03738e-11	4.00175e-10	PREDICTED: putative receptor-like protein kinase At4g00960 isoform X1 [Capsicum annuum]	GO:0016021;GO:0016020;GO:0006468;GO:0004674;GO:0005524;GO:0004672	integral component of membrane;membrane;protein phosphorylation;protein serine/threonine kinase activity;ATP binding;protein kinase activity	-	-	-	-	-	-	Cysteine-rich	Cysteine-rich receptor-like protein kinase 10 OS=Arabidopsis thaliana GN=CRK10 PE=1 SV=3
Gene:Capana12g000976	1236							2.33785	0.000824271	0.00416084	2.12136	0.00362325	0.00968871	PREDICTED: putative receptor-like protein kinase At1g72540 [Capsicum annuum]	GO:0005524;GO:0004672;GO:0006468	ATP binding;protein kinase activity;protein phosphorylation	-	-	-	-	-	-	Serine/threonine-protein	Serine/threonine-protein kinase RIPK OS=Arabidopsis thaliana GN=RIPK PE=1 SV=1
Gene:Capana12g001020	1392				-1.16883	4.43973e-09	2.97052e-08				-1.55508	1.77547e-19	1.52229e-18	PREDICTED: probable receptor-like serine/threonine-protein kinase At4g34500 [Capsicum annuum]	GO:0016021;GO:0006468;GO:0016020;GO:0004674;GO:0000166;GO:0004672;GO:0005524	integral component of membrane;protein phosphorylation;membrane;protein serine/threonine kinase activity;nucleotide binding;protein kinase activity;ATP binding	-	-	-	-	-	-	Probable	Probable receptor-like serine/threonine-protein kinase At4g34500 OS=Arabidopsis thaliana GN=At4g34500 PE=2 SV=1
Gene:Capana12g001989	2340							1.23339	1.00285e-25	2.28664e-24				PREDICTED: G-type lectin S-receptor-like serine/threonine-protein kinase RLK1 [Capsicum annuum]	GO:0006468;GO:0005886;GO:0016020;GO:0016301;GO:0048544;GO:0016021;GO:0004672;GO:0016310;GO:0005524;GO:0016740;GO:0004674;GO:0000166	protein phosphorylation;plasma membrane;membrane;kinase activity;recognition of pollen;integral component of membrane;protein kinase activity;phosphorylation;ATP binding;transferase activity;protein serine/threonine kinase activity;nucleotide binding	-	-	-	-	-	-	G-type	G-type lectin S-receptor-like serine/threonine-protein kinase LECRK3 OS=Oryza sativa subsp. indica GN=LECRK3 PE=3 SV=2
Gene:Capana12g002052	1836	1.66986	5.72787e-14	2.82506e-12				2.41776	8.98765e-38	2.78256e-36	1.20113	6.30226e-07	2.66027e-06	PREDICTED: LEAF RUST 10 DISEASE-RESISTANCE LOCUS RECEPTOR-LIKE PROTEIN KINASE-like 2.4 isoform X4 [Capsicum annuum]	GO:0004674;GO:0000166;GO:0005524;GO:0004672;GO:0016021;GO:0006468;GO:0016020	protein serine/threonine kinase activity;nucleotide binding;ATP binding;protein kinase activity;integral component of membrane;protein phosphorylation;membrane	-	-	-	-	-	-	LEAF	LEAF RUST 10 DISEASE-RESISTANCE LOCUS RECEPTOR-LIKE PROTEIN KINASE-like 2.5 OS=Arabidopsis thaliana GN=LRK10L-2.5 PE=3 SV=1
Gene:Capana12g002105	2724							-1.03982	1.1646e-28	2.88792e-27				PREDICTED: receptor protein kinase TMK1 [Capsicum annuum]	GO:0007178;GO:0004672;GO:0016310;GO:0005524;GO:0004674;GO:0016740;GO:0007165;GO:0000166;GO:0005886;GO:0006468;GO:0016020;GO:0016301;GO:0016021;GO:0004675	transmembrane receptor protein serine/threonine kinase signaling pathway;protein kinase activity;phosphorylation;ATP binding;protein serine/threonine kinase activity;transferase activity;signal transduction;nucleotide binding;plasma membrane;protein phosphorylation;membrane;kinase activity;integral component of membrane;transmembrane receptor protein serine/threonine kinase activity	-	-	-	-	-	-	Receptor	Receptor protein kinase TMK1 OS=Arabidopsis thaliana GN=TMK1 PE=1 SV=1
Gene:Capana12g002157	2358	4.75339	5.43616e-05	0.000886798	6.39293	5.78122e-09	3.82683e-08	3.52021	5.05407e-05	0.000318219	5.78878	2.25903e-16	1.70618e-15	PREDICTED: receptor-like protein 12 [Capsicum annuum]	-	-	-	-	-	-	-	-	Receptor	Receptor like protein 30 OS=Arabidopsis thaliana GN=RLP30 PE=2 SV=1
Gene:Capana12g002195	1443	6.29178	7.82564e-07	1.80535e-05				5.81037	1.25358e-13	1.77598e-12				PREDICTED: wall-associated receptor kinase 2-like [Capsicum annuum]	GO:0016021;GO:0007166;GO:0006468;GO:0005886;GO:0016020;GO:0004674;GO:0030247;GO:0005509;GO:0000166;GO:0004672;GO:0005524	integral component of membrane;cell surface receptor signaling pathway;protein phosphorylation;plasma membrane;membrane;protein serine/threonine kinase activity;polysaccharide binding;calcium ion binding;nucleotide binding;protein kinase activity;ATP binding	-	-	-	-	-	-	Wall-associated	Wall-associated receptor kinase 2 OS=Arabidopsis thaliana GN=WAK2 PE=1 SV=1
Gene:Capana12g002664	3297	2.84486	2.95466e-15	1.60323e-13	3.9483	4.15504e-25	7.00347e-24	3.54808	2.09691e-43	7.20583e-42	3.6631	1.01515e-46	1.79248e-45	PREDICTED: receptor-like protein kinase FERONIA [Capsicum annuum]	GO:0005524;GO:0004672;GO:0006468	ATP binding;protein kinase activity;protein phosphorylation	-	-	-	-	-	-	Receptor-like	Receptor-like protein kinase FERONIA OS=Arabidopsis thaliana GN=FER PE=1 SV=1
Gene:Capana12g002725	2024				1.74135	2.92339e-23	4.56027e-22				1.03796	1.16487e-14	8.13704e-14	PREDICTED: receptor-like cytosolic serine/threonine-protein kinase RBK1 [Capsicum annuum]	GO:0006468;GO:0004672;GO:0005524	protein phosphorylation;protein kinase activity;ATP binding	-	-	-	-	-	-	Receptor-like	Receptor-like cytosolic serine/threonine-protein kinase RBK1 OS=Arabidopsis thaliana GN=RBK1 PE=1 SV=1
novel.10090	827										-1.42074	2.32802e-07	1.02244e-06	XP_016537699.1 PREDICTED: receptor protein kinase-like protein At4g34220 isoform X1 [Capsicum annuum] &gt;PREDICTED: receptor protein kinase-like protein At4g34220 isoform X1 [Capsicum annuum] &gt;XP_016537700.1 PREDICTED: receptor protein kinase-like protein At4g34220 isoform X1 [Capsicum annuum]	-	-	K20368	CNIH,ERV14	http://www.genome.jp/dbget-bin/www_bget?ko:K20368	-	-	-	Probable	Probable protein cornichon homolog 2 OS=Arabidopsis thaliana GN=At1g12340 PE=2 SV=2
novel.10771	2895				-1.62336	6.50544e-08	3.88095e-07							PREDICTED: probable leucine-rich repeat receptor-like protein kinase At1g35710 [Capsicum annuum]	GO:0016020;GO:0016021	membrane;integral component of membrane	-	-	-	-	-	-	Receptor-like	Receptor-like protein 12 OS=Arabidopsis thaliana GN=RLP12 PE=2 SV=2
novel.10890	554										-1.05203	0.00630751	0.0161315	PREDICTED: LRR receptor-like serine/threonine-protein kinase FLS2 isoform X2 [Capsicum annuum]	-	-	-	-	-	-	-	-	-	-
novel.11218	2037				7.66875	4.93575e-10	3.58849e-09							PREDICTED: putative receptor-like protein kinase At4g00960 [Nicotiana tabacum]	-	-	-	-	-	-	-	-	Cysteine-rich	Cysteine-rich receptor-like protein kinase 29 OS=Arabidopsis thaliana GN=CRK29 PE=2 SV=1
novel.1202	423				4.91963	0.000731511	0.00256068				2.86416	9.55966e-05	0.000321057	PREDICTED: putative leucine-rich repeat receptor-like serine/threonine-protein kinase At2g24130 [Capsicum annuum]	-	-	-	-	-	-	-	-	Receptor	Receptor kinase-like protein Xa21 OS=Oryza sativa subsp. indica GN=XA21 PE=1 SV=1
novel.13421	930										-2.51154	0.000597207	0.00180406	PREDICTED: probable inactive receptor kinase At2g26730 isoform X1 [Capsicum annuum]	-	-	K04730	IRAK1	http://www.genome.jp/dbget-bin/www_bget?ko:K04730	-	-	-	-	-
novel.13857	1550				-2.11874	1.70673e-05	7.70856e-05				-1.79132	1.98105e-05	7.21591e-05	PREDICTED: wall-associated receptor kinase 3-like [Solanum lycopersicum]	GO:0016021;GO:0016020;GO:0005886;GO:0006468;GO:0007166;GO:0000166;GO:0005509;GO:0004674;GO:0030247;GO:0005524;GO:0004672	integral component of membrane;membrane;plasma membrane;protein phosphorylation;cell surface receptor signaling pathway;nucleotide binding;calcium ion binding;protein serine/threonine kinase activity;polysaccharide binding;ATP binding;protein kinase activity	-	-	-	-	-	-	Wall-associated	Wall-associated receptor kinase 4 OS=Arabidopsis thaliana GN=WAK4 PE=2 SV=1
novel.1452	597	3.72702	6.54633e-05	0.00104829				5.19571	3.54612e-08	3.30784e-07				PREDICTED: probable LRR receptor-like serine/threonine-protein kinase At3g47570 [Capsicum annuum]	GO:0000166;GO:0016740;GO:0004674;GO:0005524;GO:0016310;GO:0004672;GO:0016021;GO:0016301;GO:0016020;GO:0006468	nucleotide binding;transferase activity;protein serine/threonine kinase activity;ATP binding;phosphorylation;protein kinase activity;integral component of membrane;kinase activity;membrane;protein phosphorylation	K13420	FLS2	http://www.genome.jp/dbget-bin/www_bget?ko:K13420	MAPK signaling pathway - plant;Plant-pathogen interaction	ko04016,ko04626	-	LRR	LRR receptor-like serine/threonine-protein kinase EFR OS=Arabidopsis thaliana GN=EFR PE=1 SV=1
novel.14783	2467				1.91445	2.35971e-40	6.56542e-39				1.1453	4.79709e-06	1.87016e-05	PREDICTED: probable receptor-like protein kinase At2g42960 isoform X1 [Capsicum annuum];PREDICTED: probable receptor-like protein kinase At2g42960 [Fragaria vesca subsp. vesca]	GO:0006468;GO:0016020;GO:0016021;GO:0004672;GO:0005524;GO:0004674;GO:0000166	protein phosphorylation;membrane;integral component of membrane;protein kinase activity;ATP binding;protein serine/threonine kinase activity;nucleotide binding	-	-	-	-	-	-	Probable	Probable receptor-like protein kinase At2g42960 OS=Arabidopsis thaliana GN=At2g42960 PE=3 SV=1
novel.1503	615				-1.6227	0.00051283	0.00184137				-1.49825	4.77704e-05	0.000166606	PREDICTED: leucine-rich repeat receptor-like serine/threonine-protein kinase BAM3 [Nicotiana tomentosiformis]	GO:0010075;GO:0004672;GO:0005524;GO:0016021;GO:0006468;GO:0048437;GO:0016020	regulation of meristem growth;protein kinase activity;ATP binding;integral component of membrane;protein phosphorylation;floral organ development;membrane	-	-	-	-	-	-	-	-
novel.15879	923	1.90066	0.000124055	0.00185218	3.60357	2.36499e-16	2.64267e-15	3.90504	1.48042e-31	3.98745e-30	3.1432	3.59242e-16	2.69082e-15	PREDICTED: G-type lectin S-receptor-like serine/threonine-protein kinase At4g27290 [Capsicum annuum]	-	-	-	-	-	-	-	-	G-type	G-type lectin S-receptor-like serine/threonine-protein kinase At4g03230 OS=Arabidopsis thaliana GN=At4g03230 PE=3 SV=3
novel.15973	3318	1.11406	0.00138546	0.015141				1.30667	0.00129325	0.00622895	2.22945	1.60478e-10	8.92122e-10	PREDICTED: LRR receptor-like serine/threonine-protein kinase ERECTA [Capsicum annuum]	GO:0016020;GO:0016021	membrane;integral component of membrane	-	-	-	-	-	-	MDIS1-interacting	MDIS1-interacting receptor like kinase 2 OS=Arabidopsis thaliana GN=MIK2 PE=1 SV=3
novel.15974	3318	1.11406	0.00138546	0.015141				1.30667	0.00129325	0.00622895	2.22945	1.60478e-10	8.92122e-10	PREDICTED: LRR receptor-like serine/threonine-protein kinase ERECTA [Capsicum annuum]	GO:0016020;GO:0016021	membrane;integral component of membrane	-	-	-	-	-	-	MDIS1-interacting	MDIS1-interacting receptor like kinase 2 OS=Arabidopsis thaliana GN=MIK2 PE=1 SV=3
novel.1602	657							-1.91811	0.00567429	0.0233708	-1.94556	0.00319782	0.00862486	PREDICTED: L-type lectin-domain containing receptor kinase VIII.1-like [Capsicum annuum]	-	-	-	-	-	-	-	-	L-type	L-type lectin-domain containing receptor kinase VIII.1 OS=Arabidopsis thaliana GN=LECRK81 PE=2 SV=1
novel.1641	675				-2.54287	1.7963e-08	1.13281e-07				-1.41715	5.44952e-06	2.11135e-05	PREDICTED: leucine-rich repeat receptor-like protein kinase PXC1 [Capsicum annuum]	GO:0005886;GO:0006468;GO:0016020;GO:0016021;GO:0005524;GO:0004672	plasma membrane;protein phosphorylation;membrane;integral component of membrane;ATP binding;protein kinase activity	-	-	-	-	-	-	Leucine-rich	Leucine-rich repeat receptor-like protein kinase PXC1 OS=Arabidopsis thaliana GN=PXC1 PE=1 SV=1
novel.16915	986	2.80877	0.000573984	0.00708965										PREDICTED: probable leucine-rich repeat receptor-like protein kinase At1g35710 [Capsicum annuum]	-	-	-	-	-	-	-	-	MDIS1-interacting	MDIS1-interacting receptor like kinase 2 OS=Arabidopsis thaliana GN=MIK2 PE=1 SV=3
novel.16916	1727				1.46696	1.24531e-06	6.47716e-06							PREDICTED: probable leucine-rich repeat receptor-like protein kinase At1g35710 [Capsicum annuum]	GO:0000166;GO:0004713;GO:0005524;GO:0004672;GO:0016021;GO:0016020;GO:0006468	nucleotide binding;protein tyrosine kinase activity;ATP binding;protein kinase activity;integral component of membrane;membrane;protein phosphorylation	-	-	-	-	-	-	MDIS1-interacting	MDIS1-interacting receptor like kinase 2 OS=Arabidopsis thaliana GN=MIK2 PE=1 SV=3
novel.16951	560							2.08942	0.000995107	0.0049285				PREDICTED: probable leucine-rich repeat receptor-like protein kinase At1g35710 [Capsicum annuum]	-	-	-	-	-	-	-	-	MDIS1-interacting	MDIS1-interacting receptor like kinase 2 OS=Arabidopsis thaliana GN=MIK2 PE=1 SV=3
novel.16953	2363							-1.02301	1.15629e-06	9.18091e-06				PREDICTED: probable LRR receptor-like serine/threonine-protein kinase At4g08850 [Capsicum annuum];PREDICTED: probable leucine-rich repeat receptor-like protein kinase At1g35710 [Capsicum annuum]	GO:0004713;GO:0000166;GO:0005524;GO:0004672;GO:0016021;GO:0006468;GO:0016020	protein tyrosine kinase activity;nucleotide binding;ATP binding;protein kinase activity;integral component of membrane;protein phosphorylation;membrane	-	-	-	-	-	-	MDIS1-interacting	MDIS1-interacting receptor like kinase 2 OS=Arabidopsis thaliana GN=MIK2 PE=1 SV=3
novel.16960	3668				-1.60571	1.18211e-50	4.26448e-49				-1.23729	6.95928e-121	3.21118e-119	PREDICTED: probable LRR receptor-like serine/threonine-protein kinase At4g08850 [Capsicum annuum]	GO:0000166;GO:0004672;GO:0005524;GO:0016021;GO:0006468;GO:0016020	nucleotide binding;protein kinase activity;ATP binding;integral component of membrane;protein phosphorylation;membrane	-	-	-	-	-	-	MDIS1-interacting	MDIS1-interacting receptor like kinase 2 OS=Arabidopsis thaliana GN=MIK2 PE=1 SV=3
novel.1697	1129	3.76267	2.3008e-13	1.08969e-11				5.4924	1.58841e-19	2.98374e-18	3.64164	1.18669e-06	4.89134e-06	PREDICTED: wall-associated receptor kinase 2-like [Capsicum annuum]	GO:0030247;GO:0004674;GO:0005509;GO:0000166;GO:0004672;GO:0005524;GO:0016021;GO:0007166;GO:0006468;GO:0005886;GO:0016020	polysaccharide binding;protein serine/threonine kinase activity;calcium ion binding;nucleotide binding;protein kinase activity;ATP binding;integral component of membrane;cell surface receptor signaling pathway;protein phosphorylation;plasma membrane;membrane	-	-	-	-	-	-	Wall-associated	Wall-associated receptor kinase-like 1 OS=Arabidopsis thaliana GN=WAKL1 PE=2 SV=1
novel.17413	940										-1.07746	0.00110597	0.00320763	PREDICTED: probable LRR receptor-like serine/threonine-protein kinase At1g34110 [Juglans regia]	GO:0016020;GO:0006468;GO:0016021;GO:0016301;GO:0004672;GO:0005524;GO:0016310;GO:0000166;GO:0016740;GO:0004674	membrane;protein phosphorylation;integral component of membrane;kinase activity;protein kinase activity;ATP binding;phosphorylation;nucleotide binding;transferase activity;protein serine/threonine kinase activity	-	-	-	-	-	KOG0419(O)(Ubiquitin-protein ligase);KOG0417(O)(Ubiquitin-protein ligase)	Probable	Probable LRR receptor-like serine/threonine-protein kinase At1g34110 OS=Arabidopsis thaliana GN=At1g34110 PE=2 SV=2
novel.1762	586	3.70963	0.00465119	0.0415793				6.43334	2.08385e-06	1.60025e-05				PREDICTED: probable LRR receptor-like serine/threonine-protein kinase At3g47570 [Capsicum annuum]	GO:0005524;GO:0004672;GO:0006468;GO:0016020;GO:0016021	ATP binding;protein kinase activity;protein phosphorylation;membrane;integral component of membrane	K13420	FLS2	http://www.genome.jp/dbget-bin/www_bget?ko:K13420	MAPK signaling pathway - plant;Plant-pathogen interaction	ko04016,ko04626	-	Receptor	Receptor kinase-like protein Xa21 OS=Oryza sativa subsp. indica GN=XA21 PE=1 SV=1
novel.17863	1665	1.95153	1.9471e-06	4.23506e-05				2.66471	7.66322e-12	9.61656e-11	2.07062	2.8087e-06	1.11818e-05	PREDICTED: LRR receptor-like serine/threonine-protein kinase GSO2 [Capsicum annuum]	-	-	-	-	-	-	-	-	Putative	Putative receptor-like protein kinase At3g47110 OS=Arabidopsis thaliana GN=At3g47110 PE=3 SV=1
novel.17896	465	2.29876	0.00168654	0.0177621				3.19919	0.000117258	0.000693372	2.88945	0.00131926	0.00377877	PREDICTED: LOW QUALITY PROTEIN: LRR receptor-like serine/threonine-protein kinase EFR [Capsicum annuum]	-	-	-	-	-	-	-	-	-	-
novel.1797	1050										4.73027	0.00606279	0.0155484	PREDICTED: G-type lectin S-receptor-like serine/threonine-protein kinase At5g35370 [Capsicum annuum]	GO:0004672;GO:0005524;GO:0016310;GO:0000166;GO:0004674;GO:0016740;GO:0016020;GO:0006468;GO:0016021;GO:0016301	protein kinase activity;ATP binding;phosphorylation;nucleotide binding;protein serine/threonine kinase activity;transferase activity;membrane;protein phosphorylation;integral component of membrane;kinase activity	-	-	-	-	-	-	G-type	G-type lectin S-receptor-like serine/threonine-protein kinase At5g35370 OS=Arabidopsis thaliana GN=At5g35370 PE=2 SV=2
novel.17984	449										1.99211	0.00234731	0.00646312	PREDICTED: probable LRR receptor-like serine/threonine-protein kinase At3g47570 [Capsicum annuum]	GO:0000166;GO:0016740;GO:0004674;GO:0016310;GO:0005524;GO:0004672;GO:0016021;GO:0016301;GO:0016020;GO:0006468	nucleotide binding;transferase activity;protein serine/threonine kinase activity;phosphorylation;ATP binding;protein kinase activity;integral component of membrane;kinase activity;membrane;protein phosphorylation	K13420	FLS2	http://www.genome.jp/dbget-bin/www_bget?ko:K13420	MAPK signaling pathway - plant;Plant-pathogen interaction	ko04016,ko04626	-	LRR	LRR receptor-like serine/threonine-protein kinase EFR OS=Arabidopsis thaliana GN=EFR PE=1 SV=1
novel.18008	3732				-1.28069	1.92266e-12	1.68463e-11				-1.76754	9.70376e-27	1.06712e-25	PREDICTED: probable LRR receptor-like serine/threonine-protein kinase At3g47570 [Capsicum annuum]	-	-	-	-	-	-	-	-	Receptor	Receptor kinase-like protein Xa21 OS=Oryza sativa subsp. indica GN=XA21 PE=1 SV=1
novel.18014	2670	1.99462	1.04256e-05	0.000199357				4.06309	1.2421e-22	2.58502e-21	3.39622	1.48725e-13	9.87542e-13	PREDICTED: putative receptor-like protein kinase At3g47110 [Capsicum annuum]	-	-	-	-	-	-	-	-	Receptor	Receptor kinase-like protein Xa21 OS=Oryza sativa subsp. indica GN=XA21 PE=1 SV=1
novel.18020	885				-1.19512	7.35508e-10	5.27395e-09				-1.62901	1.72581e-23	1.70875e-22	PREDICTED: probable LRR receptor-like serine/threonine-protein kinase At1g53420 isoform X1 [Solanum pennellii]	-	-	-	-	-	-	-	-	-	-
novel.18551	2172							-1.31716	8.79477e-05	0.000531232	-2.72491	4.80545e-10	2.58084e-09	PREDICTED: probable LRR receptor-like serine/threonine-protein kinase At3g47570 [Capsicum annuum]	-	-	-	-	-	-	-	-	-	-
novel.18686	2356				-1.11923	1.20935e-12	1.06979e-11				-1.23973	3.51565e-21	3.20124e-20	PREDICTED: probable LRR receptor-like serine/threonine-protein kinase At3g47570 [Solanum tuberosum];PREDICTED: probable LRR receptor-like serine/threonine-protein kinase At3g47570 [Capsicum annuum];PREDICTED: LRR receptor-like serine/threonine-protein kinase EFR isoform X1 [Solanum pennellii]	GO:0000166;GO:0016740;GO:0004674;GO:0004672;GO:0016310;GO:0005524;GO:0016021;GO:0016301;GO:0016020;GO:0006468	nucleotide binding;transferase activity;protein serine/threonine kinase activity;protein kinase activity;phosphorylation;ATP binding;integral component of membrane;kinase activity;membrane;protein phosphorylation	K13420	FLS2	http://www.genome.jp/dbget-bin/www_bget?ko:K13420	MAPK signaling pathway - plant;Plant-pathogen interaction	ko04016,ko04626	-	Receptor	Receptor kinase-like protein Xa21 OS=Oryza sativa subsp. indica GN=XA21 PE=1 SV=1
novel.18700	1594										-2.38322	7.4308e-05	0.000252957	PREDICTED: LRR receptor-like serine/threonine-protein kinase EFR [Capsicum annuum]	-	-	K13420	FLS2	http://www.genome.jp/dbget-bin/www_bget?ko:K13420	MAPK signaling pathway - plant;Plant-pathogen interaction	ko04016,ko04626	-	-	-
novel.18750	2988	2.7737	0.00532328	0.046359				3.56471	4.83807e-24	1.05029e-22	2.81846	1.39438e-12	8.77519e-12	PREDICTED: receptor-like protein 12 [Capsicum annuum]	-	-	-	-	-	-	-	-	-	-
novel.18751	2129	3.01469	1.29373e-06	2.89133e-05	2.74226	0.000271271	0.00102375	7.54752	1.16758e-09	1.24352e-08	7.08765	1.34587e-08	6.4918e-08	PREDICTED: receptor-like protein 12 [Capsicum annuum]	-	-	-	-	-	-	-	-	-	-
novel.18970	579										3.71267	9.35676e-05	0.000314767	PREDICTED: probable LRR receptor-like serine/threonine-protein kinase At3g47570 [Solanum lycopersicum]	GO:0004674;GO:0016740;GO:0000166;GO:0004672;GO:0016310;GO:0005524;GO:0016301;GO:0016021;GO:0006468;GO:0016020	protein serine/threonine kinase activity;transferase activity;nucleotide binding;protein kinase activity;phosphorylation;ATP binding;kinase activity;integral component of membrane;protein phosphorylation;membrane	K13420	FLS2	http://www.genome.jp/dbget-bin/www_bget?ko:K13420	MAPK signaling pathway - plant;Plant-pathogen interaction	ko04016,ko04626	-	-	-
novel.1965	900				1.35323	0.00844605	0.0236696							PREDICTED: G-type lectin S-receptor-like serine/threonine-protein kinase At5g35370 [Capsicum annuum]	GO:0016020;GO:0006468;GO:0016021;GO:0016301;GO:0004672;GO:0005524;GO:0016310;GO:0000166;GO:0004674;GO:0016740	membrane;protein phosphorylation;integral component of membrane;kinase activity;protein kinase activity;ATP binding;phosphorylation;nucleotide binding;protein serine/threonine kinase activity;transferase activity	-	-	-	-	-	-	G-type	G-type lectin S-receptor-like serine/threonine-protein kinase At5g35370 OS=Arabidopsis thaliana GN=At5g35370 PE=2 SV=2
novel.1967	902							1.0971	5.8801e-06	4.23931e-05				PREDICTED: probable LRR receptor-like serine/threonine-protein kinase At2g16250 isoform X1 [Capsicum annuum]	GO:0004672;GO:0005524;GO:0016021;GO:0016020;GO:0006468	protein kinase activity;ATP binding;integral component of membrane;membrane;protein phosphorylation	-	-	-	-	-	-	Probable	Probable LRR receptor-like serine/threonine-protein kinase At2g16250 OS=Arabidopsis thaliana GN=At2g16250 PE=2 SV=1
novel.1982	641							4.75452	0.00119421	0.00580516				PREDICTED: putative leucine-rich repeat receptor-like protein kinase At2g19210 [Solanum tuberosum]	GO:0016021;GO:0016020	integral component of membrane;membrane	-	-	-	-	-	-	-	-
novel.2097	990							3.87195	0.00498428	0.02083				PREDICTED: G-type lectin S-receptor-like serine/threonine-protein kinase At4g27290 [Capsicum annuum]	GO:0006468;GO:0005886;GO:0016020;GO:0016301;GO:0048544;GO:0016021;GO:0006952;GO:0009506;GO:0016310;GO:0005524;GO:0004672;GO:0016740;GO:0004674;GO:0000166	protein phosphorylation;plasma membrane;membrane;kinase activity;recognition of pollen;integral component of membrane;defense response;plasmodesma;phosphorylation;ATP binding;protein kinase activity;transferase activity;protein serine/threonine kinase activity;nucleotide binding	-	-	-	-	-	-	G-type	G-type lectin S-receptor-like serine/threonine-protein kinase At2g19130 OS=Arabidopsis thaliana GN=At2g19130 PE=2 SV=1
novel.2114	900							-1.31078	0.00122349	0.00593308				PREDICTED: cysteine-rich receptor-like protein kinase 2 isoform X1 [Capsicum annuum]	-	-	-	-	-	-	-	-	Cysteine-rich	Cysteine-rich receptor-like protein kinase 2 OS=Arabidopsis thaliana GN=CRK2 PE=2 SV=1
novel.22137	1071				1.17381	0.000120849	0.000481775							PREDICTED: LOW QUALITY PROTEIN: receptor-like protein 12 [Capsicum annuum]	GO:0016020;GO:0016021	membrane;integral component of membrane	-	-	-	-	-	-	-	-
novel.22141	1150				1.30621	1.66818e-17	1.98873e-16							PREDICTED: LRR receptor-like serine/threonine-protein kinase ERECTA [Capsicum annuum]	GO:0016021;GO:0016020	integral component of membrane;membrane	-	-	-	-	-	-	-	-
novel.22142	1494				1.47005	3.04288e-16	3.38126e-15				1.60525	2.39581e-90	8.11308e-89	PREDICTED: LRR receptor-like serine/threonine-protein kinase ERECTA [Capsicum annuum]	GO:0016020;GO:0016021	membrane;integral component of membrane	-	-	-	-	-	-	-	-
novel.2223	515							2.90455	0.00131821	0.0063349	3.15738	0.000293631	0.000926922	PREDICTED: receptor-like protein 12 [Capsicum annuum]	-	-	-	-	-	-	-	-	-	-
novel.22482	726	5.86793	3.74742e-05	0.000632862				4.58396	0.000146861	0.000853116	3.93343	0.0023874	0.00656901	PREDICTED: G-type lectin S-receptor-like serine/threonine-protein kinase At1g67520 [Capsicum annuum]	GO:0006032;GO:0005975;GO:0005886;GO:0006468;GO:0004674;GO:0004568;GO:0006952;GO:0009506;GO:0005524;GO:0004672;GO:0004553	chitin catabolic process;carbohydrate metabolic process;plasma membrane;protein phosphorylation;protein serine/threonine kinase activity;chitinase activity;defense response;plasmodesma;ATP binding;protein kinase activity;hydrolase activity, hydrolyzing O-glycosyl compounds	K04733	IRAK4	http://www.genome.jp/dbget-bin/www_bget?ko:K04733	-	-	-	G-type	G-type lectin S-receptor-like serine/threonine-protein kinase At1g11330 OS=Arabidopsis thaliana GN=At1g11330 PE=2 SV=3
novel.2270	953							3.17239	0.00817406	0.0321901				PREDICTED: G-type lectin S-receptor-like serine/threonine-protein kinase CES101 [Capsicum annuum]	GO:0004674;GO:0004672;GO:0005524;GO:0006952;GO:0009506;GO:0016021;GO:0016020;GO:0006468;GO:0005886	protein serine/threonine kinase activity;protein kinase activity;ATP binding;defense response;plasmodesma;integral component of membrane;membrane;protein phosphorylation;plasma membrane	-	-	-	-	-	-	G-type	G-type lectin S-receptor-like serine/threonine-protein kinase CES101 OS=Arabidopsis thaliana GN=CES101 PE=2 SV=2
novel.22883	779										1.02537	2.35319e-13	1.54416e-12	PREDICTED: mitochondrial import receptor subunit TOM7-1 [Capsicum annuum]	GO:0030150;GO:0005742	protein import into mitochondrial matrix;mitochondrial outer membrane translocase complex	K17771	TOM7	http://www.genome.jp/dbget-bin/www_bget?ko:K17771	-	-	-	Mitochondrial	Mitochondrial import receptor subunit TOM7-1 OS=Solanum tuberosum GN=TOM7-1 PE=3 SV=3
novel.23178	406										1.38316	0.000166267	0.000541989	PREDICTED: probable LRR receptor-like serine/threonine-protein kinase At3g47570 [Capsicum annuum]	-	-	-	-	-	-	-	-	-	-
novel.2397	1254	3.64638	6.01272e-14	2.95333e-12	3.39455	7.40119e-11	5.76514e-10	5.76102	1.25484e-59	5.55471e-58	4.02379	4.19759e-23	4.09463e-22	PREDICTED: G-type lectin S-receptor-like serine/threonine-protein kinase At1g67520, partial [Capsicum annuum]	GO:0004568;GO:0004672;GO:0016310;GO:0005524;GO:0004553;GO:0016301;GO:0006032;GO:0005975;GO:0016021;GO:0006468;GO:0016020	chitinase activity;protein kinase activity;phosphorylation;ATP binding;hydrolase activity, hydrolyzing O-glycosyl compounds;kinase activity;chitin catabolic process;carbohydrate metabolic process;integral component of membrane;protein phosphorylation;membrane	-	-	-	-	-	-	G-type	G-type lectin S-receptor-like serine/threonine-protein kinase At1g67520 OS=Arabidopsis thaliana GN=At1g67520 PE=2 SV=3
novel.24167	2822	1.80474	4.19477e-06	8.58103e-05	1.6588	0.00014167	0.000558536	1.7277	6.80324e-12	8.57596e-11	1.31897	1.32713e-06	5.44232e-06	PREDICTED: receptor-like protein 12 [Capsicum annuum]	GO:0016021;GO:0016020	integral component of membrane;membrane	-	-	-	-	-	-	Receptor-like	Receptor-like protein 12 OS=Arabidopsis thaliana GN=RLP12 PE=2 SV=2
novel.24173	726							3.27729	0.00129595	0.00624113				PREDICTED: receptor-like protein 12 [Capsicum annuum]	GO:0016021;GO:0016020	integral component of membrane;membrane	-	-	-	-	-	-	-	-
novel.24174	611	2.91502	0.00185799	0.0193133				1.5621	0.00399423	0.0171511				PREDICTED: receptor-like protein 12 [Capsicum annuum]	GO:0016021;GO:0016020	integral component of membrane;membrane	-	-	-	-	-	-	Receptor-like	Receptor-like protein 12 OS=Arabidopsis thaliana GN=RLP12 PE=2 SV=2
novel.24175	2796							-1.048	0.00152677	0.00723644				PREDICTED: LRR receptor-like serine/threonine-protein kinase GSO1 isoform X1 [Capsicum annuum]	GO:0016020;GO:0016021	membrane;integral component of membrane	-	-	-	-	-	-	Receptor	Receptor like protein 30 OS=Arabidopsis thaliana GN=RLP30 PE=2 SV=1
novel.24176	2796							-1.048	0.00152677	0.00723644				PREDICTED: LRR receptor-like serine/threonine-protein kinase GSO1 isoform X1 [Capsicum annuum]	GO:0016021;GO:0016020	integral component of membrane;membrane	-	-	-	-	-	-	Receptor	Receptor like protein 30 OS=Arabidopsis thaliana GN=RLP30 PE=2 SV=1
novel.24177	2674				-1.65141	5.81061e-40	1.58845e-38	-1.0968	9.65249e-24	2.07557e-22				PREDICTED: receptor-like protein 12 [Capsicum annuum]	GO:0016020;GO:0016021	membrane;integral component of membrane	-	-	-	-	-	-	Receptor-like	Receptor-like protein 12 OS=Arabidopsis thaliana GN=RLP12 PE=2 SV=2
novel.24178	1979				-1.98761	0.000495017	0.0017831				-1.9177	2.02885e-06	8.18128e-06	PREDICTED: receptor-like protein 12 [Capsicum annuum]	GO:0016020;GO:0016021	membrane;integral component of membrane	-	-	-	-	-	-	-	-
novel.24181	2433	1.93635	3.25305e-13	1.51265e-11	2.99149	1.90736e-29	3.80237e-28	1.38384	1.59915e-11	1.95929e-10				PREDICTED: LRR receptor-like serine/threonine-protein kinase GSO1 isoform X2 [Capsicum annuum]	-	-	-	-	-	-	-	-	Receptor-like	Receptor-like protein 12 OS=Arabidopsis thaliana GN=RLP12 PE=2 SV=2
novel.24201	3807	2.68989	5.67813e-76	1.54991e-73	1.92305	2.17793e-26	3.85886e-25	3.20023	6.49643e-128	5.78677e-126	2.87856	5.56433e-92	1.92564e-90	PREDICTED: cysteine-rich receptor-like protein kinase 2 [Capsicum annuum]	GO:0006468;GO:0005886;GO:0016020;GO:0016021;GO:0009506;GO:0006952;GO:0005524;GO:0004672;GO:0004674;GO:0000166	protein phosphorylation;plasma membrane;membrane;integral component of membrane;plasmodesma;defense response;ATP binding;protein kinase activity;protein serine/threonine kinase activity;nucleotide binding	-	-	-	-	-	-	Cysteine-rich	Cysteine-rich receptor-like protein kinase 2 OS=Arabidopsis thaliana GN=CRK2 PE=2 SV=1
novel.24202	2971				1.04396	9.13631e-18	1.10827e-16	2.21913	9.39663e-218	1.49415e-215	1.35437	2.58206e-64	6.18534e-63	XP_016537389.1 PREDICTED: cysteine-rich receptor-like protein kinase 2 [Capsicum annuum] &gt;XP_016537390.1 PREDICTED: cysteine-rich receptor-like protein kinase 2 [Capsicum annuum] &gt;XP_016537391.1 PREDICTED: cysteine-rich receptor-like protein kinase 2 [Capsicum annuum];PREDICTED: cysteine-rich receptor-like protein kinase 2 [Capsicum annuum] &gt;PREDICTED: cysteine-rich receptor-like protein…	-	-	-	-	-	-	-	-	Cysteine-rich	Cysteine-rich receptor-like protein kinase 2 OS=Arabidopsis thaliana GN=CRK2 PE=2 SV=1
novel.24253	4037	1.00879	2.80686e-16	1.61363e-14							-1.67535	7.25184e-37	1.0367e-35	PREDICTED: receptor-like protein 12 [Capsicum annuum]	GO:0016021;GO:0016020	integral component of membrane;membrane	-	-	-	-	-	-	Receptor-like	Receptor-like protein 12 OS=Arabidopsis thaliana GN=RLP12 PE=2 SV=2
novel.24565	447										1.13431	0.000975283	0.00285301	PREDICTED: probable LRR receptor-like serine/threonine-protein kinase At3g47570 [Capsicum annuum]	-	-	-	-	-	-	-	-	-	-
novel.25461	1540				-1.42584	0.00792809	0.0223888				-1.19146	0.0194981	0.0449989	PREDICTED: LOW QUALITY PROTEIN: LRR receptor-like serine/threonine-protein kinase GSO2 [Capsicum annuum]	GO:0016020;GO:0016021	membrane;integral component of membrane	-	-	-	-	-	-	-	-
novel.25580	2633				1.67278	8.97938e-34	2.0644e-32	2.03696	8.2537e-110	6.22099e-108	1.65584	4.89198e-58	1.05861e-56	PREDICTED: probable receptor-like protein kinase At1g11050 [Capsicum annuum]	GO:0016021;GO:0016020;GO:0005886;GO:0006468;GO:0000166;GO:0004674;GO:0005524;GO:0004672	integral component of membrane;membrane;plasma membrane;protein phosphorylation;nucleotide binding;protein serine/threonine kinase activity;ATP binding;protein kinase activity	-	-	-	-	-	-	Probable	Probable receptor-like protein kinase At1g11050 OS=Arabidopsis thaliana GN=At1g11050 PE=2 SV=1
novel.25581	3207				2.37042	6.48098e-19	8.30373e-18	1.92546	2.51532e-30	6.56991e-29	1.60352	1.39654e-18	1.15401e-17	PREDICTED: probable receptor-like protein kinase At1g11050 [Capsicum annuum]	GO:0005524;GO:0004672;GO:0000166;GO:0004674;GO:0016020;GO:0006468;GO:0005886;GO:0016021	ATP binding;protein kinase activity;nucleotide binding;protein serine/threonine kinase activity;membrane;protein phosphorylation;plasma membrane;integral component of membrane	-	-	-	-	-	-	Probable	Probable receptor-like protein kinase At1g11050 OS=Arabidopsis thaliana GN=At1g11050 PE=2 SV=1
novel.2608	760										-1.35229	7.25698e-05	0.000247342	PREDICTED: leucine-rich repeat receptor-like serine/threonine-protein kinase BAM3 [Solanum tuberosum]	GO:0010075;GO:0005524;GO:0004672;GO:0016021;GO:0006468;GO:0048437;GO:0016020	regulation of meristem growth;ATP binding;protein kinase activity;integral component of membrane;protein phosphorylation;floral organ development;membrane	-	-	-	-	-	-	Leucine-rich	Leucine-rich repeat receptor-like serine/threonine-protein kinase BAM3 OS=Arabidopsis thaliana GN=BAM3 PE=2 SV=3
novel.26854	876				2.49132	8.46368e-08	4.99537e-07				1.84789	1.36668e-07	6.11784e-07	PREDICTED: receptor-like protein 12 [Solanum pennellii]	GO:0016020;GO:0016021	membrane;integral component of membrane	-	-	-	-	-	-	Receptor	Receptor like protein 30 OS=Arabidopsis thaliana GN=RLP30 PE=2 SV=1
novel.2773	716				-1.8547	6.92847e-06	3.28391e-05				-1.48179	8.20999e-05	0.000277917	PREDICTED: LOW QUALITY PROTEIN: probable inactive leucine-rich repeat receptor-like protein kinase At3g03770 [Capsicum annuum]	GO:0016020;GO:0006468;GO:0016021;GO:0004672;GO:0005524	membrane;protein phosphorylation;integral component of membrane;protein kinase activity;ATP binding	-	-	-	-	-	-	Probable	Probable inactive leucine-rich repeat receptor-like protein kinase At3g03770 OS=Arabidopsis thaliana GN=At3g03770 PE=2 SV=1
novel.2774	716				-1.84637	8.47359e-06	3.97284e-05				-1.46354	0.000108185	0.000361028	PREDICTED: LOW QUALITY PROTEIN: probable inactive leucine-rich repeat receptor-like protein kinase At3g03770 [Capsicum annuum]	-	-	-	-	-	-	-	-	Probable	Probable inactive leucine-rich repeat receptor-like protein kinase At3g03770 OS=Arabidopsis thaliana GN=At3g03770 PE=2 SV=1
novel.27810	2701	1.46452	5.44414e-07	1.28327e-05	4.18646	1.20683e-86	8.30776e-85	1.38843	8.45152e-13	1.13314e-11	2.54138	4.34255e-56	9.1196e-55	PREDICTED: LOW QUALITY PROTEIN: receptor-like protein 12 [Capsicum annuum]	GO:0016021;GO:0016020	integral component of membrane;membrane	-	-	-	-	-	-	Receptor-like	Receptor-like protein 12 OS=Arabidopsis thaliana GN=RLP12 PE=2 SV=2
novel.27811	2701	1.46452	5.44414e-07	1.28327e-05	4.18646	1.20683e-86	8.30776e-85	1.38843	8.45152e-13	1.13314e-11	2.54138	4.34255e-56	9.1196e-55	PREDICTED: LOW QUALITY PROTEIN: receptor-like protein 12 [Capsicum annuum]	GO:0016021;GO:0016020	integral component of membrane;membrane	-	-	-	-	-	-	Receptor-like	Receptor-like protein 12 OS=Arabidopsis thaliana GN=RLP12 PE=2 SV=2
novel.2786	406	3.93341	0.00245785	0.0245086	3.86554	0.00414262	0.0124819	5.3447	4.25289e-16	6.82533e-15	4.68112	1.5591e-11	9.22739e-11	PREDICTED: LEAF RUST 10 DISEASE-RESISTANCE LOCUS RECEPTOR-LIKE PROTEIN KINASE-like 2.1 [Capsicum annuum]	-	-	-	-	-	-	-	-	-	-
novel.2899	1058										-1.2817	0.00024599	0.000783281	PREDICTED: LOW QUALITY PROTEIN: receptor-like protein 51 [Capsicum annuum]	GO:0016021;GO:0016020	integral component of membrane;membrane	-	-	-	-	-	-	Receptor-like	Receptor-like protein 51 OS=Arabidopsis thaliana GN=RLP51 PE=1 SV=1
novel.29391	1207				-1.29625	0.00115608	0.00389758				-1.65558	7.25465e-06	2.77398e-05	PREDICTED: wall-associated receptor kinase-like 1 [Solanum lycopersicum]	GO:0016021;GO:0016020	integral component of membrane;membrane	-	-	-	-	-	-	Lysophospholipid	Lysophospholipid acyltransferase 1 OS=Arabidopsis thaliana GN=LPLAT1 PE=1 SV=1
novel.2943	1891				1.46686	1.6895e-09	1.17133e-08	2.46149	1.33272e-51	5.26896e-50	1.99925	1.74437e-27	1.95685e-26	PREDICTED: receptor-like protein 12 [Capsicum annuum]	GO:0016020;GO:0016021	membrane;integral component of membrane	-	-	-	-	-	-	-	-
novel.3014	2139	4.27087	3.85741e-05	0.000649098	4.33669	9.34729e-05	0.000378805	5.55936	2.16098e-20	4.19401e-19	5.18514	1.1274e-16	8.63907e-16	PREDICTED: LEAF RUST 10 DISEASE-RESISTANCE LOCUS RECEPTOR-LIKE PROTEIN KINASE-like 2.1 isoform X1 [Capsicum annuum]	-	-	K04730	IRAK1	http://www.genome.jp/dbget-bin/www_bget?ko:K04730	-	-	-	Rust	Rust resistance kinase Lr10 OS=Triticum aestivum GN=LRK10 PE=2 SV=1
novel.31807	993	4.98639	0.00033836	0.0044979	6.414	7.01463e-07	3.75424e-06	4.19386	6.74365e-05	0.000416782	5.69258	4.74995e-10	2.55179e-09	PREDICTED: LRR receptor-like serine/threonine-protein kinase ERECTA [Capsicum annuum]	-	-	-	-	-	-	-	-	-	-
novel.31808	1718	4.31522	8.13178e-07	1.87115e-05	4.57257	2.81476e-07	1.57507e-06	3.76018	3.0019e-09	3.09707e-08	5.06937	4.3214e-20	3.7848e-19	PREDICTED: LOW QUALITY PROTEIN: probable leucine-rich repeat receptor-like protein kinase At1g35710 [Capsicum annuum]	-	-	-	-	-	-	-	-	MDIS1-interacting	MDIS1-interacting receptor like kinase 2 OS=Arabidopsis thaliana GN=MIK2 PE=1 SV=3
novel.31851	2965	1.18311	0.00318621	0.0303577							1.94337	4.54344e-10	2.44519e-09	PREDICTED: receptor-like protein 12 [Capsicum annuum]	GO:0016021;GO:0016020	integral component of membrane;membrane	-	-	-	-	-	-	Receptor-like	Receptor-like protein 12 OS=Arabidopsis thaliana GN=RLP12 PE=2 SV=2
novel.31852	1146	4.71012	1.13294e-06	2.55112e-05							2.02635	0.000571255	0.00173128	PREDICTED: receptor-like protein 12 [Solanum lycopersicum]	GO:0016020;GO:0016021	membrane;integral component of membrane	-	-	-	-	-	-	-	-
novel.32038	448				4.55696	0.00296401	0.00922565							PREDICTED: LOW QUALITY PROTEIN: receptor-like protein 12 [Capsicum annuum]	-	-	-	-	-	-	-	-	-	-
novel.32145	3454	4.33146	0.00256675	0.0253611				9.1539	6.63925e-14	9.53264e-13	10.042	7.29691e-17	5.63913e-16	PREDICTED: LOW QUALITY PROTEIN: receptor-like protein 12 [Capsicum annuum]	GO:0016020;GO:0016021	membrane;integral component of membrane	-	-	-	-	-	-	-	-
novel.32146	3082							3.5948	1.51729e-06	1.18603e-05	4.47831	7.16165e-11	4.0705e-10	PREDICTED: LOW QUALITY PROTEIN: receptor-like protein 12 [Capsicum annuum]	GO:0016020;GO:0016021	membrane;integral component of membrane	-	-	-	-	-	-	-	-
novel.32147	2417	2.51056	3.78581e-21	2.84397e-19				2.97566	1.11779e-35	3.31081e-34	3.19945	6.31298e-41	9.93747e-40	PREDICTED: receptor-like protein 12 [Capsicum annuum]	-	-	-	-	-	-	-	-	-	-
novel.32287	3513							1.85495	4.53234e-55	1.88219e-53	1.23972	3.56623e-18	2.90456e-17	PREDICTED: LOW QUALITY PROTEIN: receptor-like protein 12 [Capsicum annuum]	GO:0016020;GO:0016021	membrane;integral component of membrane	-	-	-	-	-	-	Receptor	Receptor like protein 30 OS=Arabidopsis thaliana GN=RLP30 PE=2 SV=1
novel.32290	1549										1.08873	1.3625e-08	6.56594e-08	PREDICTED: LOW QUALITY PROTEIN: receptor-like protein 12 [Capsicum annuum]	GO:0016021;GO:0016020	integral component of membrane;membrane	-	-	-	-	-	-	-	-
novel.33121	1314				-1.46233	7.73495e-14	7.44205e-13				-1.17481	8.05399e-13	5.1309e-12	PREDICTED: probable leucine-rich repeat receptor-like protein kinase At1g68400 isoform X1 [Capsicum annuum];PREDICTED: probable inactive receptor kinase At4g23740 isoform X2 [Capsicum annuum]	GO:0005524;GO:0004672;GO:0000166;GO:0016020;GO:0006468;GO:0005886;GO:0016021	ATP binding;protein kinase activity;nucleotide binding;membrane;protein phosphorylation;plasma membrane;integral component of membrane	-	-	-	-	-	-	Probable	Probable inactive receptor kinase At4g23740 OS=Arabidopsis thaliana GN=At4g23740 PE=2 SV=1
novel.33318	1157							4.23296	0.000731425	0.00373112				PREDICTED: probable LRR receptor-like serine/threonine-protein kinase At3g47570 [Capsicum annuum]	GO:0004674;GO:0016740;GO:0000166;GO:0004672;GO:0005524;GO:0016310;GO:0016301;GO:0016021;GO:0006468;GO:0016020	protein serine/threonine kinase activity;transferase activity;nucleotide binding;protein kinase activity;ATP binding;phosphorylation;kinase activity;integral component of membrane;protein phosphorylation;membrane	-	-	-	-	-	-	LRR	LRR receptor-like serine/threonine-protein kinase EFR OS=Arabidopsis thaliana GN=EFR PE=1 SV=1
novel.3558	1341				-1.55374	0.00140113	0.0046583				-1.63753	9.03547e-06	3.41815e-05	PREDICTED: LOW QUALITY PROTEIN: probable LRR receptor-like serine/threonine-protein kinase At1g53420 [Capsicum annuum]	-	-	-	-	-	-	-	-	-	-
novel.3798	916	2.65417	0.000135965	0.00200051	2.19229	0.00710837	0.0202968	2.05307	0.00368276	0.015963	1.97608	0.00753166	0.0189706	PREDICTED: probable LRR receptor-like serine/threonine-protein kinase At3g47570 [Capsicum annuum]	-	-	K04730	IRAK1	http://www.genome.jp/dbget-bin/www_bget?ko:K04730	-	-	-	Probable	Probable LRR receptor-like serine/threonine-protein kinase At3g47570 OS=Arabidopsis thaliana GN=At3g47570 PE=2 SV=1
novel.3914	434							3.55395	0.00877887	0.0342556				PREDICTED: receptor like protein kinase S.2 [Capsicum annuum]	GO:0005886;GO:0006468;GO:0005524;GO:0004672;GO:0000166;GO:0004674	plasma membrane;protein phosphorylation;ATP binding;protein kinase activity;nucleotide binding;protein serine/threonine kinase activity	-	-	-	-	-	-	Receptor	Receptor like protein kinase S.2 OS=Arabidopsis thaliana GN=LECRKS2 PE=2 SV=2
novel.4081	1721	2.35321	6.66923e-07	1.55462e-05	2.70198	1.37426e-08	8.74312e-08	2.39609	9.70349e-09	9.59079e-08	3.5328	1.51158e-23	1.49869e-22	PREDICTED: probable leucine-rich repeat receptor-like protein kinase At1g35710 [Capsicum annuum]	GO:0016020;GO:0016021	membrane;integral component of membrane	-	-	-	-	-	-	Receptor-like	Receptor-like protein 12 OS=Arabidopsis thaliana GN=RLP12 PE=2 SV=2
novel.4099	2108	2.75696	1.67004e-05	0.000305929	2.28936	0.00175448	0.005732	4.08778	1.12351e-11	1.39254e-10	4.67519	3.42831e-16	2.57003e-15	PREDICTED: LRR receptor-like serine/threonine-protein kinase GSO1 [Capsicum annuum]	-	-	-	-	-	-	-	-	LRR	LRR receptor-like serine/threonine-protein kinase EFR OS=Arabidopsis thaliana GN=EFR PE=1 SV=1
novel.4122	3493	2.61865	2.93614e-28	2.94091e-26	1.82685	1.83101e-06	9.32682e-06	2.06676	2.18458e-17	3.74113e-16	2.08463	1.99605e-17	1.58097e-16	PREDICTED: LRR receptor-like serine/threonine-protein kinase FLS2 [Capsicum annuum]	GO:0004672;GO:0016310;GO:0005524;GO:0000166;GO:0004674;GO:0016740;GO:0016020;GO:0006468;GO:0016021;GO:0016301	protein kinase activity;phosphorylation;ATP binding;nucleotide binding;protein serine/threonine kinase activity;transferase activity;membrane;protein phosphorylation;integral component of membrane;kinase activity	-	-	-	-	-	-	LRR	LRR receptor-like serine/threonine-protein kinase EFR OS=Arabidopsis thaliana GN=EFR PE=1 SV=1
novel.4197	1731	1.03642	0.00226804	0.0228581				2.73532	1.72193e-12	2.26431e-11	1.70849	0.000347346	0.00108515	PREDICTED: probable LRR receptor-like serine/threonine-protein kinase At3g47570 [Capsicum annuum]	-	-	K13420	FLS2	http://www.genome.jp/dbget-bin/www_bget?ko:K13420	MAPK signaling pathway - plant;Plant-pathogen interaction	ko04016,ko04626	-	Putative	Putative receptor-like protein kinase At3g47110 OS=Arabidopsis thaliana GN=At3g47110 PE=3 SV=1
novel.4534	420										4.80702	0.00473824	0.0123934	PREDICTED: G-type lectin S-receptor-like serine/threonine-protein kinase SD2-5 [Solanum tuberosum]	-	-	K04733	IRAK4	http://www.genome.jp/dbget-bin/www_bget?ko:K04733	-	-	-	-	-
novel.4552	1098										1.4756	1.22861e-15	8.98191e-15	PREDICTED: probable LRR receptor-like serine/threonine-protein kinase At3g47570 [Capsicum annuum]	-	-	-	-	-	-	-	-	-	-
novel.6861	2713				-1.01256	1.76432e-15	1.8821e-14				-1.01197	1.65605e-28	1.9189e-27	PREDICTED: leucine-rich repeat receptor-like serine/threonine-protein kinase At1g17230 [Capsicum annuum]	GO:0016021;GO:0016020;GO:0006468;GO:0005886;GO:0004674;GO:0004672;GO:0005524	integral component of membrane;membrane;protein phosphorylation;plasma membrane;protein serine/threonine kinase activity;protein kinase activity;ATP binding	-	-	-	-	-	-	Cysteine-rich	Cysteine-rich receptor-like protein kinase 18 OS=Arabidopsis thaliana GN=CRK18 PE=2 SV=2
novel.701	692				-1.69965	0.00121442	0.00407974				-1.7637	0.000554142	0.00168294	PREDICTED: leucine-rich repeat receptor-like serine/threonine-protein kinase BAM3, partial [Capsicum annuum]	GO:0048437;GO:0016020;GO:0006468;GO:0016021;GO:0005524;GO:0004672;GO:0010075	floral organ development;membrane;protein phosphorylation;integral component of membrane;ATP binding;protein kinase activity;regulation of meristem growth	-	-	-	-	-	-	Leucine-rich	Leucine-rich repeat receptor-like serine/threonine-protein kinase BAM3 OS=Arabidopsis thaliana GN=BAM3 PE=2 SV=3
novel.707	340	3.2928	0.00369565	0.0343601	3.85458	0.0073336	0.0208714	3.60333	5.77916e-11	6.7959e-10	3.34557	6.79625e-09	3.34582e-08	PREDICTED: G-type lectin S-receptor-like serine/threonine-protein kinase At4g27290 [Capsicum annuum]	-	-	-	-	-	-	-	-	G-type	G-type lectin S-receptor-like serine/threonine-protein kinase At2g19130 OS=Arabidopsis thaliana GN=At2g19130 PE=2 SV=1
novel.722	355				-2.11729	0.0173301	0.0448391							PREDICTED: probable receptor-like protein kinase At5g56460 isoform X1 [Capsicum annuum]	-	-	-	-	-	-	-	-	-	-
novel.751	364				1.38333	0.0103276	0.0283252	2.31205	1.98583e-08	1.89859e-07	1.9188	4.10513e-05	0.00014438	PREDICTED: receptor-like protein 12 [Solanum pennellii]	GO:0016020;GO:0016021	membrane;integral component of membrane	-	-	-	-	-	-	-	-
novel.752	616										-1.07084	0.0130919	0.0314262	PREDICTED: receptor-like protein 51 isoform X1 [Nicotiana tomentosiformis]	GO:0016021;GO:0016020	integral component of membrane;membrane	-	-	-	-	-	-	-	-
novel.9077	1564				2.55205	0.000841579	0.00291256				3.31701	1.44823e-10	8.08066e-10	PREDICTED: receptor-like protein 12 isoform X1 [Capsicum annuum]	-	-	-	-	-	-	-	-	Receptor	Receptor like protein 30 OS=Arabidopsis thaliana GN=RLP30 PE=2 SV=1
novel.9079	2494	4.03321	0.00159114	0.0169738				3.98547	1.80952e-11	2.20809e-10				PREDICTED: receptor-like protein 12 [Capsicum annuum]	-	-	-	-	-	-	-	-	Receptor-like	Receptor-like protein 12 OS=Arabidopsis thaliana GN=RLP12 PE=2 SV=2
novel.9080	2328	1.97832	0.000242992	0.00336389	3.54081	1.93859e-15	2.06128e-14	3.77735	1.45521e-21	2.94733e-20	2.63754	2.58141e-08	1.22239e-07	PREDICTED: LOW QUALITY PROTEIN: receptor-like protein 12 [Capsicum annuum]	-	-	-	-	-	-	-	-	Receptor-like	Receptor-like protein 12 OS=Arabidopsis thaliana GN=RLP12 PE=2 SV=2
novel.943	424				-1.61218	0.0140476	0.0372481				-1.57143	0.0205409	0.0471416	PREDICTED: leucine-rich repeat receptor-like serine/threonine-protein kinase BAM3 [Solanum lycopersicum]	GO:0010075;GO:0004672;GO:0005524;GO:0016021;GO:0016020;GO:0048437;GO:0006468	regulation of meristem growth;protein kinase activity;ATP binding;integral component of membrane;membrane;floral organ development;protein phosphorylation	-	-	-	-	-	-	Leucine-rich	Leucine-rich repeat receptor-like serine/threonine-protein kinase BAM3 OS=Arabidopsis thaliana GN=BAM3 PE=2 SV=3
MAPK
gene_id	length	ECW_6h.vs.ECW_0h_logFC	ECW_6h.vs.ECW_0h_Pvalue	ECW_6h.vs.ECW_0h_FDR	ECW_24h.vs.ECW_0h_logFC	ECW_24h.vs.ECW_0h_Pvalue	ECW_24h.vs.ECW_0h_FDR	VI037601_6h.vs.VI037601_0h_logFC	VI037601_6h.vs.VI037601_0h_Pvalue	VI037601_6h.vs.VI037601_0h_FDR	VI037601_24h.vs.VI037601_0h_logFC	VI037601_24h.vs.VI037601_0h_Pvalue	VI037601_24h.vs.VI037601_0hh_FDR	NR_def	GO_ID	GO_term	KO_ID	KO_gene	Hyperlink	KEGG Pathway	Pathway ID	Kog_Annotation	Swiss-Prot_Id	Swiss-Prot_Annotation
Gene:Capana00g001253	435							1.57107	1.7212e-06	1.33534e-05	1.47263	1.45691e-05	5.38187e-05	PREDICTED: mitogen-activated protein kinase kinase kinase YODA-like [Capsicum annuum]	GO:0004702;GO:0000166;GO:0004672;GO:0005524;GO:0006468;GO:0005737	signal transducer, downstream of receptor, with serine/threonine kinase activity;nucleotide binding;protein kinase activity;ATP binding;protein phosphorylation;cytoplasm	-	-	-	-	-	-	-	-
Gene:Capana00g002532	1035				1.82501	0.0135465	0.0360683							PREDICTED: mitogen-activated protein kinase kinase kinase A-like [Capsicum annuum]	GO:0004672;GO:0005524;GO:0000166;GO:0006468;GO:0004674	protein kinase activity;ATP binding;nucleotide binding;protein phosphorylation;protein serine/threonine kinase activity	-	-	-	-	-	KOG4645(T)(MAPKKK (MAP kinase kinase kinase) SSK2 and related serine/threonine protein kinases)	Mitogen-activated	Mitogen-activated protein kinase kinase kinase A OS=Dictyostelium discoideum GN=mkkA PE=1 SV=2
Gene:Capana00g002533	1011				3.74227	0.000895944	0.00308706							PREDICTED: mitogen-activated protein kinase kinase kinase A-like [Capsicum annuum]	GO:0006468;GO:0004674;GO:0004672;GO:0005524;GO:0000166	protein phosphorylation;protein serine/threonine kinase activity;protein kinase activity;ATP binding;nucleotide binding	-	-	-	-	-	KOG4645(T)(MAPKKK (MAP kinase kinase kinase) SSK2 and related serine/threonine protein kinases)	Mitogen-activated	Mitogen-activated protein kinase kinase kinase A OS=Dictyostelium discoideum GN=mkkA PE=1 SV=2
Gene:Capana00g002534	1029				2.41765	0.0144184	0.0381276							PREDICTED: mitogen-activated protein kinase kinase kinase ANP1-like [Capsicum annuum]	GO:0006468;GO:0004674;GO:0005524;GO:0004672;GO:0000166	protein phosphorylation;protein serine/threonine kinase activity;ATP binding;protein kinase activity;nucleotide binding	-	-	-	-	-	KOG4645(T)(MAPKKK (MAP kinase kinase kinase) SSK2 and related serine/threonine protein kinases)	Mitogen-activated	Mitogen-activated protein kinase kinase kinase ANP1 OS=Arabidopsis thaliana GN=ANP1 PE=1 SV=2
Gene:Capana00g004661	2306				1.02509	4.47529e-18	5.50474e-17							PREDICTED: mitogen-activated protein kinase 9 isoform X2 [Capsicum annuum];PREDICTED: mitogen-activated protein kinase 9 isoform X1 [Capsicum annuum]	GO:0004707;GO:0004674;GO:0016740;GO:0006468;GO:0016301;GO:0000166;GO:0005524;GO:0016310;GO:0004672	MAP kinase activity;protein serine/threonine kinase activity;transferase activity;protein phosphorylation;kinase activity;nucleotide binding;ATP binding;phosphorylation;protein kinase activity	K20538	MPK8	http://www.genome.jp/dbget-bin/www_bget?ko:K20538	MAPK signaling pathway - plant	ko04016	KOG0660(T)(Mitogen-activated protein kinase)	Mitogen-activated;Mitogen-activated	Mitogen-activated protein kinase 9 OS=Arabidopsis thaliana GN=MPK9 PE=2 SV=2;Mitogen-activated protein kinase 8 OS=Arabidopsis thaliana GN=MPK8 PE=1 SV=2
Gene:Capana01g000185	1140	2.65922	4.21773e-90	1.43636e-87	1.29236	3.16731e-12	2.7346e-11	3.20941	6.24655e-156	6.96807e-154	3.09231	1.18709e-148	6.88856e-147	PREDICTED: mitogen-activated protein kinase homolog MMK2-like [Capsicum annuum]	GO:0004672;GO:0005524;GO:0016310;GO:0000166;GO:0016301;GO:0006468;GO:0016740;GO:0004674;GO:0004707	protein kinase activity;ATP binding;phosphorylation;nucleotide binding;kinase activity;protein phosphorylation;transferase activity;protein serine/threonine kinase activity;MAP kinase activity	K04464	MAPK7	http://www.genome.jp/dbget-bin/www_bget?ko:K04464	-	-	KOG0660(T)(Mitogen-activated protein kinase)	Mitogen-activated	Mitogen-activated protein kinase homolog MMK2 OS=Medicago sativa GN=MMK2 PE=2 SV=1
Gene:Capana01g002978	604										-1.0318	0.000492946	0.00150883	CAC79661.1 mitogen activated protein kinase phosphatase [Capsicum annuum];PREDICTED: dual specificity protein phosphatase 1 isoform X2 [Capsicum annuum] &gt	GO:0004725;GO:0016301;GO:0016311;GO:0016791;GO:0016787;GO:0008138;GO:0006470;GO:0016310	protein tyrosine phosphatase activity;kinase activity;dephosphorylation;phosphatase activity;hydrolase activity;protein tyrosine/serine/threonine phosphatase activity;protein dephosphorylation;phosphorylation	-	-	-	-	-	KOG1716(V)(Dual specificity phosphatase);KOG1717(V)(Dual specificity phosphatase)	Dual	Dual specificity protein phosphatase 1 OS=Arabidopsis thaliana GN=DSPTP1 PE=1 SV=1
Gene:Capana02g002737	1167				2.56538	6.56875e-56	2.66924e-54							PREDICTED: mitogen-activated protein kinase 7 [Capsicum annuum] &gt;XP_016560683.1 PREDICTED: mitogen-activated protein kinase 7 [Capsicum annuum] &gt;XP_016560682.1 PREDICTED: mitogen-activated protein kinase 7 [Capsicum annuum] &gt;XP_016560684.1 PREDICTED: mitogen-activated protein kinase 7 [Capsicum annuum]	GO:0016310;GO:0005524;GO:0004672;GO:0000166;GO:0006468;GO:0016740;GO:0016301;GO:0004707;GO:0004674	phosphorylation;ATP binding;protein kinase activity;nucleotide binding;protein phosphorylation;transferase activity;kinase activity;MAP kinase activity;protein serine/threonine kinase activity	K20537	MPK7_14	http://www.genome.jp/dbget-bin/www_bget?ko:K20537	MAPK signaling pathway - plant	ko04016	KOG0660(T)(Mitogen-activated protein kinase)	Mitogen-activated;Mitogen-activated	Mitogen-activated protein kinase homolog NTF3 OS=Nicotiana tabacum GN=NTF3 PE=1 SV=1;Mitogen-activated protein kinase 7 OS=Arabidopsis thaliana GN=MPK7 PE=1 SV=2
Gene:Capana02g003085	1089				3.24952	1.73191e-19	2.28487e-18	1.90186	5.11929e-10	5.61218e-09				PREDICTED: mitogen-activated protein kinase kinase kinase NPK1-like [Capsicum annuum]	GO:0000166;GO:0005737;GO:0004672;GO:0005524;GO:0004702;GO:0004674;GO:0006468	nucleotide binding;cytoplasm;protein kinase activity;ATP binding;signal transducer, downstream of receptor, with serine/threonine kinase activity;protein serine/threonine kinase activity;protein phosphorylation	-	-	-	-	-	KOG0198(T)(MEKK and related serine/threonine protein kinases)	Mitogen-activated	Mitogen-activated protein kinase kinase kinase NPK1 OS=Nicotiana tabacum GN=NPK1 PE=1 SV=1
Gene:Capana02g003086	1092				6.57871	1.87942e-13	1.76072e-12	2.90442	8.39377e-07	6.77142e-06				PREDICTED: mitogen-activated protein kinase kinase kinase NPK1-like [Capsicum annuum]	GO:0005524;GO:0004672;GO:0005737;GO:0000166;GO:0006468;GO:0004702;GO:0004674	ATP binding;protein kinase activity;cytoplasm;nucleotide binding;protein phosphorylation;signal transducer, downstream of receptor, with serine/threonine kinase activity;protein serine/threonine kinase activity	-	-	-	-	-	-	Mitogen-activated	Mitogen-activated protein kinase kinase kinase NPK1 OS=Nicotiana tabacum GN=NPK1 PE=1 SV=1
Gene:Capana02g003087	1083				9.73672	6.19992e-16	6.7888e-15	5.20758	4.48066e-37	1.37314e-35	3.61244	7.73904e-14	5.21903e-13	PREDICTED: mitogen-activated protein kinase kinase kinase 3-like [Capsicum annuum]	GO:0005737;GO:0000166;GO:0005524;GO:0004672;GO:0004702;GO:0004674;GO:0006468	cytoplasm;nucleotide binding;ATP binding;protein kinase activity;signal transducer, downstream of receptor, with serine/threonine kinase activity;protein serine/threonine kinase activity;protein phosphorylation	-	-	-	-	-	-	Mitogen-activated	Mitogen-activated protein kinase kinase kinase 3 OS=Arabidopsis thaliana GN=ANP3 PE=1 SV=1
Gene:Capana03g000051	1140				1.04987	1.14386e-11	9.48907e-11	1.11025	7.51023e-30	1.93378e-28				PREDICTED: mitogen-activated protein kinase kinase 5-like [Capsicum annuum]	GO:0005737;GO:0005515;GO:0000166;GO:0016310;GO:0005524;GO:0004672;GO:0004702;GO:0004674;GO:0006468;GO:0016301	cytoplasm;protein binding;nucleotide binding;phosphorylation;ATP binding;protein kinase activity;signal transducer, downstream of receptor, with serine/threonine kinase activity;protein serine/threonine kinase activity;protein phosphorylation;kinase activity	K13413	MKK4_5	http://www.genome.jp/dbget-bin/www_bget?ko:K13413	MAPK signaling pathway - plant;Plant hormone signal transduction;Plant-pathogen interaction	ko04016,ko04075,ko04626	KOG0581(T)(Mitogen-activated protein kinase kinase (MAP2K))	Mitogen-activated	Mitogen-activated protein kinase kinase 5 OS=Arabidopsis thaliana GN=MKK5 PE=1 SV=2
Gene:Capana03g000553	949							2.39369	1.68435e-109	1.26427e-107				PREDICTED: mitogen-activated protein kinase kinase kinase NPK1-like [Capsicum annuum]	GO:0000166;GO:0005737;GO:0004672;GO:0005524;GO:0004702;GO:0004674;GO:0006468	nucleotide binding;cytoplasm;protein kinase activity;ATP binding;signal transducer, downstream of receptor, with serine/threonine kinase activity;protein serine/threonine kinase activity;protein phosphorylation	-	-	-	-	-	KOG0198(T)(MEKK and related serine/threonine protein kinases)	Mitogen-activated;Mitogen-activated	Mitogen-activated protein kinase kinase kinase YODA OS=Arabidopsis thaliana GN=YDA PE=1 SV=1;Mitogen-activated protein kinase kinase kinase NPK1 OS=Nicotiana tabacum GN=NPK1 PE=1 SV=1
Gene:Capana03g001606	984				1.50302	1.32757e-32	2.92334e-31							ADD62693.1 mitogen-activated protein kinase kinase [Capsicum annuum];mitogen-activated protein kinase kinase 9 [Capsicum annuum] &gt	GO:0006468;GO:0016301;GO:0004674;GO:0004702;GO:0016310;GO:0005524;GO:0004672;GO:0005737;GO:0000166	protein phosphorylation;kinase activity;protein serine/threonine kinase activity;signal transducer, downstream of receptor, with serine/threonine kinase activity;phosphorylation;ATP binding;protein kinase activity;cytoplasm;nucleotide binding	K20604	MKK9	http://www.genome.jp/dbget-bin/www_bget?ko:K20604	MAPK signaling pathway - plant	ko04016	KOG0581(T)(Mitogen-activated protein kinase kinase (MAP2K))	Mitogen-activated	Mitogen-activated protein kinase kinase 9 OS=Arabidopsis thaliana GN=MKK9 PE=1 SV=1
Gene:Capana04g000306	1258				-1.11649	1.29962e-31	2.75886e-30							PREDICTED: mitogen-activated protein kinase homolog NTF3 [Capsicum annuum] &gt;XP_016568515.1 PREDICTED: mitogen-activated protein kinase homolog NTF3 [Capsicum annuum]	GO:0006468;GO:0016310;GO:0005524;GO:0004672;GO:0004707;GO:0004674;GO:0016740;GO:0016301;GO:0000166	protein phosphorylation;phosphorylation;ATP binding;protein kinase activity;MAP kinase activity;protein serine/threonine kinase activity;transferase activity;kinase activity;nucleotide binding	K20535	MPK1_2	http://www.genome.jp/dbget-bin/www_bget?ko:K20535	MAPK signaling pathway - plant	ko04016	KOG0660(T)(Mitogen-activated protein kinase)	Mitogen-activated	Mitogen-activated protein kinase homolog NTF3 OS=Nicotiana tabacum GN=NTF3 PE=1 SV=1
Gene:Capana04g000499	2118										1.0126	3.3181e-26	3.58905e-25	PREDICTED: mitogen-activated protein kinase kinase kinase YODA-like [Capsicum annuum]	GO:0004702;GO:0006468;GO:0005524;GO:0004672;GO:0005737;GO:0000166	signal transducer, downstream of receptor, with serine/threonine kinase activity;protein phosphorylation;ATP binding;protein kinase activity;cytoplasm;nucleotide binding	-	-	-	-	-	KOG0198(T)(MEKK and related serine/threonine protein kinases)	Mitogen-activated	Mitogen-activated protein kinase kinase kinase 5 OS=Arabidopsis thaliana GN=MAPKKK5 PE=1 SV=1
Gene:Capana04g001474	2348				1.65482	0.00074311	0.00259724	-1.95319	0.000180777	0.00103619	3.03802	1.55266e-41	2.46874e-40	XP_016575375.1 PREDICTED: mitogen-activated protein kinase kinase kinase YODA-like isoform X1 [Capsicum annuum];PREDICTED: mitogen-activated protein kinase kinase kinase YODA-like isoform X1 [Capsicum annuum] &gt	GO:0006468;GO:0004672;GO:0005524	protein phosphorylation;protein kinase activity;ATP binding	K11228	STE11	http://www.genome.jp/dbget-bin/www_bget?ko:K11228	-	-	KOG0198(T)(MEKK and related serine/threonine protein kinases)	Mitogen-activated	Mitogen-activated protein kinase kinase kinase 3 OS=Arabidopsis thaliana GN=MAPKKK3 PE=1 SV=1
Gene:Capana06g002035	1846				1.28072	0.000198321	0.000765208				1.43688	6.26635e-10	3.34217e-09	XP_016575376.1 PREDICTED: mitogen-activated protein kinase kinase kinase YODA-like isoform X2 [Capsicum annuum];PREDICTED: mitogen-activated protein kinase kinase kinase YODA-like isoform X1 [Capsicum annuum] &gt;XP_016575375.1 PREDICTED: mitogen-activated protein kinase kinase kinase YODA-like isoform X1 [Capsicum annuum];PREDICTED: mitogen-activated protein kinase kinase kinase YODA-like isofor…	GO:0005524;GO:0004672;GO:0006468	ATP binding;protein kinase activity;protein phosphorylation	K11228	STE11	http://www.genome.jp/dbget-bin/www_bget?ko:K11228	-	-	KOG0198(T)(MEKK and related serine/threonine protein kinases)	Mitogen-activated	Mitogen-activated protein kinase kinase kinase 3 OS=Arabidopsis thaliana GN=MAPKKK3 PE=1 SV=1
Gene:Capana06g002562	1292	1.19732	6.35003e-29	6.50614e-27	2.96202	8.0448e-146	1.09297e-143	3.21917	0	0	2.06206	6.82045e-178	4.84078e-176	AAF81419.1 MAP kinase 1 [Capsicum annuum];PREDICTED: mitogen-activated protein kinase 3-like [Capsicum annuum] &gt	GO:0005524;GO:0016310;GO:0004672;GO:0006468;GO:0000166;GO:0016740;GO:0016301;GO:0004707;GO:0004674	ATP binding;phosphorylation;protein kinase activity;protein phosphorylation;nucleotide binding;transferase activity;kinase activity;MAP kinase activity;protein serine/threonine kinase activity	K20536	MPK3	http://www.genome.jp/dbget-bin/www_bget?ko:K20536	MAPK signaling pathway - plant	ko04016	KOG0660(T)(Mitogen-activated protein kinase)	Mitogen-activated	Mitogen-activated protein kinase 3 OS=Arabidopsis thaliana GN=MPK3 PE=1 SV=2
Gene:Capana07g000485	699										-1.05583	0.00314925	0.00850334	PREDICTED: tRNA(His) guanylyltransferase 1-like isoform X5 [Nicotiana sylvestris];PREDICTED: mitogen-activated protein kinase kinase kinase YODA-like isoform X1 [Capsicum annuum];ESR59124.1 hypothetical protein CICLE_v10015115mg [Citrus clementina];hypothetical protein CICLE_v10015115mg [Citrus clementina] &gt	GO:0005730;GO:0005634;GO:0000166;GO:0004672;GO:0005524;GO:0006468	nucleolus;nucleus;nucleotide binding;protein kinase activity;ATP binding;protein phosphorylation	K10761;K14855	THG1;RSA4,NLE1	http://www.genome.jp/dbget-bin/www_bget?ko:K10761;http://www.genome.jp/dbget-bin/www_bget?ko:K14855	-	-	KOG0271(S)(Notchless-like WD40 repeat-containing protein);KOG2721(S)(Uncharacterized conserved protein)	Notchless;tRNA(His)	Notchless protein homolog 1 OS=Xenopus laevis GN=nle1 PE=2 SV=1;tRNA(His) guanylyltransferase 2 OS=Arabidopsis thaliana GN=THG2 PE=1 SV=1
Gene:Capana07g002054	1870				1.06192	7.44607e-13	6.697e-12							PREDICTED: mitogen-activated protein kinase 19-like [Capsicum annuum]	GO:0006468;GO:0016301;GO:0016310;GO:0005524;GO:0004672;GO:0016740;GO:0004707;GO:0004674;GO:0000166	protein phosphorylation;kinase activity;phosphorylation;ATP binding;protein kinase activity;transferase activity;MAP kinase activity;protein serine/threonine kinase activity;nucleotide binding	-	-	-	-	-	KOG0660(T)(Mitogen-activated protein kinase)	Mitogen-activated	Mitogen-activated protein kinase 19 OS=Arabidopsis thaliana GN=MPK19 PE=2 SV=2
Gene:Capana07g002306	1413							2.7786	4.88703e-34	1.39727e-32	1.5292	1.59148e-07	7.08045e-07	PREDICTED: mitogen-activated protein kinase kinase kinase 2-like [Capsicum annuum]	GO:0000166;GO:0004674;GO:0004672;GO:0005524;GO:0006468	nucleotide binding;protein serine/threonine kinase activity;protein kinase activity;ATP binding;protein phosphorylation	-	-	-	-	-	KOG0198(T)(MEKK and related serine/threonine protein kinases)	Mitogen-activated	Mitogen-activated protein kinase kinase kinase 2 OS=Arabidopsis thaliana GN=ANP2 PE=2 SV=1
Gene:Capana08g000964	1231				1.70204	1.32406e-39	3.59503e-38	2.08084	7.52645e-141	7.43498e-139	1.53101	7.91792e-65	1.91317e-63	PREDICTED: mitogen-activated protein kinase homolog MMK2 [Capsicum annuum]	GO:0006468;GO:0016301;GO:0005524;GO:0016310;GO:0004672;GO:0004707;GO:0004674;GO:0016740;GO:0000166	protein phosphorylation;kinase activity;ATP binding;phosphorylation;protein kinase activity;MAP kinase activity;protein serine/threonine kinase activity;transferase activity;nucleotide binding	-	-	-	-	-	KOG0660(T)(Mitogen-activated protein kinase)	Mitogen-activated	Mitogen-activated protein kinase homolog MMK2 OS=Medicago sativa GN=MMK2 PE=2 SV=1
Gene:Capana08g001958	1869				1.19207	7.17102e-17	8.25906e-16	1.32406	7.49894e-33	2.08967e-31	1.28215	7.51473e-26	8.05391e-25	PREDICTED: mitogen-activated protein kinase kinase kinase 1-like [Capsicum annuum]	GO:0004672;GO:0005524;GO:0004674;GO:0000166;GO:0004702;GO:0006468;GO:0005737	protein kinase activity;ATP binding;protein serine/threonine kinase activity;nucleotide binding;signal transducer, downstream of receptor, with serine/threonine kinase activity;protein phosphorylation;cytoplasm	K13414	MEKK1	http://www.genome.jp/dbget-bin/www_bget?ko:K13414	MAPK signaling pathway - plant;Plant-pathogen interaction	ko04016,ko04626	KOG0198(T)(MEKK and related serine/threonine protein kinases)	Mitogen-activated	Mitogen-activated protein kinase kinase kinase 1 OS=Arabidopsis thaliana GN=MEKK1 PE=1 SV=2
Gene:Capana09g000174	1412				1.44597	4.10168e-38	1.067e-36	1.3608	2.73961e-84	1.62291e-82	1.50244	9.08474e-105	3.60882e-103	PREDICTED: mitogen-activated protein kinase kinase 2 [Capsicum annuum]	GO:0016301;GO:0005737;GO:0006468;GO:0004702;GO:0004674;GO:0000166;GO:0004672;GO:0016310;GO:0005524	kinase activity;cytoplasm;protein phosphorylation;signal transducer, downstream of receptor, with serine/threonine kinase activity;protein serine/threonine kinase activity;nucleotide binding;protein kinase activity;phosphorylation;ATP binding	K20603	MKK2	http://www.genome.jp/dbget-bin/www_bget?ko:K20603	MAPK signaling pathway - plant	ko04016	KOG0581(T)(Mitogen-activated protein kinase kinase (MAP2K))	Mitogen-activated	Mitogen-activated protein kinase kinase 2 OS=Arabidopsis thaliana GN=MKK2 PE=1 SV=2
Gene:Capana09g001578	2472										-1.22271	0.00955219	0.0235737	PREDICTED: mitogen-activated protein kinase-binding protein 1 [Capsicum annuum]	-	-	-	-	-	-	-	-	WD	WD repeat-containing protein 62 OS=Mus musculus GN=Wdr62 PE=1 SV=2
Gene:Capana11g002375	1551				4.73795	4.53819e-37	1.14981e-35				3.27734	4.53561e-11	2.61397e-10	PREDICTED: mitogen-activated protein kinase 9 [Capsicum annuum]	-	-	K20538	MPK8	http://www.genome.jp/dbget-bin/www_bget?ko:K20538	MAPK signaling pathway - plant	ko04016	KOG0660(T)(Mitogen-activated protein kinase)	Mitogen-activated	Mitogen-activated protein kinase 9 OS=Arabidopsis thaliana GN=MPK9 PE=2 SV=2
novel.1062	349							2.00411	0.00367225	0.0159232				PREDICTED: mitogen-activated protein kinase kinase kinase YODA-like [Capsicum annuum]	GO:0004702;GO:0006468;GO:0005737;GO:0004672;GO:0005524;GO:0000166	signal transducer, downstream of receptor, with serine/threonine kinase activity;protein phosphorylation;cytoplasm;protein kinase activity;ATP binding;nucleotide binding	-	-	-	-	-	KOG4645(T)(MAPKKK (MAP kinase kinase kinase) SSK2 and related serine/threonine protein kinases)	Mitogen-activated	Mitogen-activated protein kinase kinase kinase 5 OS=Arabidopsis thaliana GN=MAPKKK5 PE=1 SV=1
novel.1185	308							1.58471	0.00295606	0.013119	1.80626	0.000676136	0.00202729	PREDICTED: mitogen-activated protein kinase kinase kinase YODA-like [Capsicum annuum]	GO:0000166;GO:0004672;GO:0005524;GO:0005737;GO:0004702;GO:0006468	nucleotide binding;protein kinase activity;ATP binding;cytoplasm;signal transducer, downstream of receptor, with serine/threonine kinase activity;protein phosphorylation	-	-	-	-	-	KOG0198(T)(MEKK and related serine/threonine protein kinases)	Mitogen-activated	Mitogen-activated protein kinase kinase kinase 5 OS=Arabidopsis thaliana GN=MAPKKK5 PE=1 SV=1
novel.1580	940							1.35294	0.00216062	0.00992916	1.33301	0.00279517	0.00761303	PREDICTED: mitogen-activated protein kinase kinase kinase YODA-like [Capsicum annuum]	GO:0000166;GO:0004672;GO:0005524;GO:0005737;GO:0004702;GO:0006468	nucleotide binding;protein kinase activity;ATP binding;cytoplasm;signal transducer, downstream of receptor, with serine/threonine kinase activity;protein phosphorylation	-	-	-	-	-	-	-	-
calcium signaling genes
gene_id	length	ECW_6h.vs.ECW_0h_logFC	ECW_6h.vs.ECW_0h_Pvalue	ECW_6h.vs.ECW_0h_FDR	ECW_24h.vs.ECW_0h_logFC	ECW_24h.vs.ECW_0h_Pvalue	ECW_24h.vs.ECW_0h_FDR	VI037601_6h.vs.VI037601_0h_logFC	VI037601_6h.vs.VI037601_0h_Pvalue	VI037601_6h.vs.VI037601_0h_FDR	VI037601_24h.vs.VI037601_0h_logFC	VI037601_24h.vs.VI037601_0h_Pvalue	VI037601_24h.vs.VI037601_0hh_FDR	NR_def	GO_ID	GO_term	KO_ID	KO_gene	Hyperlink	KEGG Pathway	Pathway ID	Kog_Annotation	Swiss-Prot_Id	Swiss-Prot_Annotation
Gene:Capana07g002282	1778							1.29479	6.34255e-27	1.498e-25				PREDICTED: calcium/calmodulin-regulated receptor-like kinase 1 [Capsicum annuum] &gt;XP_016581332.1 PREDICTED: calcium/calmodulin-regulated receptor-like kinase 1 [Capsicum annuum] &gt;XP_016581333.1 PREDICTED: calcium/calmodulin-regulated receptor-like kinase 1 [Capsicum annuum]	GO:0005524;GO:0004672;GO:0004674;GO:0005516;GO:0006468;GO:0005886;GO:0016020;GO:0016021	ATP binding;protein kinase activity;protein serine/threonine kinase activity;calmodulin binding;protein phosphorylation;plasma membrane;membrane;integral component of membrane	-	-	-	-	-	-	Calcium/calmodulin-regulated	Calcium/calmodulin-regulated receptor-like kinase 1 OS=Arabidopsis thaliana GN=CRLK1 PE=1 SV=1
Gene:Capana00g000231	462				1.99627	1.24884e-08	7.9833e-08				1.47637	4.17488e-07	1.79358e-06	PREDICTED: calcium-binding and coiled-coil domain-containing protein 2-like [Capsicum annuum]	-	-	-	-	-	-	-	-	-	-
Gene:Capana00g000794	651							-1.06437	0.00171782	0.00805998				PREDICTED: calcium-transporting ATPase 2, plasma membrane-type-like [Capsicum annuum]	GO:0005524;GO:0000166;GO:0006816;GO:0005516;GO:0016787;GO:0005887;GO:0006810;GO:0016020;GO:0070588;GO:0046872;GO:0005388;GO:0016021;GO:0043231;GO:0006811	ATP binding;nucleotide binding;calcium ion transport;calmodulin binding;hydrolase activity;integral component of plasma membrane;transport;membrane;calcium ion transmembrane transport;metal ion binding;calcium-transporting ATPase activity;integral component of membrane;intracellular membrane-bounded organelle;ion transport	K01537	E3.6.3.8	http://www.genome.jp/dbget-bin/www_bget?ko:K01537	-	-	KOG0204(P)(Calcium transporting ATPase)	Calcium-transporting	Calcium-transporting ATPase 2, plasma membrane-type OS=Arabidopsis thaliana GN=ACA2 PE=1 SV=1
Gene:Capana00g002767	1407										3.42273	0.0182985	0.0424982	XP_016538267.1 PREDICTED: calcium-transporting ATPase, endoplasmic reticulum-type [Capsicum annuum] &gt;PREDICTED: calcium-transporting ATPase, endoplasmic reticulum-type [Capsicum annuum] &gt;XP_016538268.1 PREDICTED: calcium-transporting ATPase, endoplasmic reticulum-type [Capsicum annuum] &gt;XP_016538269.1 PREDICTED: calcium-transporting ATPase, endoplasmic reticulum-type [Capsicum annuum];XP…	GO:0005789;GO:0006810;GO:0030176;GO:0005887;GO:0016787;GO:0016021;GO:0019829;GO:0000166;GO:0005388;GO:0005524;GO:0006816;GO:0016020;GO:0046872;GO:0005783;GO:0006811	endoplasmic reticulum membrane;transport;integral component of endoplasmic reticulum membrane;integral component of plasma membrane;hydrolase activity;integral component of membrane;cation-transporting ATPase activity;nucleotide binding;calcium-transporting ATPase activity;ATP binding;calcium ion transport;membrane;metal ion binding;endoplasmic reticulum;ion transport	K01537	E3.6.3.8	http://www.genome.jp/dbget-bin/www_bget?ko:K01537	-	-	KOG0204(P)(Calcium transporting ATPase)	Calcium-transporting	Calcium-transporting ATPase, endoplasmic reticulum-type OS=Solanum lycopersicum GN=LCA1 PE=2 SV=1
Gene:Capana00g002875	1309				1.07549	1.00626e-09	7.12454e-09							PREDICTED: calcium uniporter protein 2, mitochondrial-like [Capsicum annuum]	-	-	-	-	-	-	-	KOG2966(R)(Uncharacterized conserved protein)	Calcium	Calcium uniporter protein 2, mitochondrial OS=Arabidopsis thaliana GN=At2g23790 PE=2 SV=1
Gene:Capana00g003134	471				4.01317	3.57073e-30	7.27132e-29	4.13664	1.79085e-41	5.96192e-40	3.91627	7.81922e-34	1.0426e-32	PREDICTED: probable calcium-binding protein CML44 [Capsicum annuum]	GO:0005509	calcium ion binding	K13448	CML	http://www.genome.jp/dbget-bin/www_bget?ko:K13448	Plant-pathogen interaction	ko04626	-	Probable	Probable calcium-binding protein CML44 OS=Arabidopsis thaliana GN=CML44 PE=2 SV=2
Gene:Capana00g003138	489				1.95931	0.0153143	0.0401983	2.60048	4.832e-06	3.53256e-05				PREDICTED: probable calcium-binding protein CML44 isoform X1 [Capsicum annuum]	GO:0005509	calcium ion binding	K13448	CML	http://www.genome.jp/dbget-bin/www_bget?ko:K13448	Plant-pathogen interaction	ko04626	KOG0027(T)(Calmodulin and related proteins (EF-Hand superfamily))	Probable	Probable calcium-binding protein CML44 OS=Arabidopsis thaliana GN=CML44 PE=2 SV=2
Gene:Capana00g003724	966				1.01097	6.12712e-16	6.71112e-15							PREDICTED: cation/calcium exchanger 1-like [Capsicum annuum]	GO:0016021;GO:0055085;GO:0016020	integral component of membrane;transmembrane transport;membrane	K13754	SLC24A6,NCKX6	http://www.genome.jp/dbget-bin/www_bget?ko:K13754	-	-	KOG2399(P)(K+-dependent Na+:Ca2+ antiporter)	Cation/calcium	Cation/calcium exchanger 1 OS=Arabidopsis thaliana GN=CCX1 PE=2 SV=1
Gene:Capana01g000646	597							6.18192	1.45916e-06	1.14428e-05	4.41809	0.00401725	0.0106528	PREDICTED: probable calcium-binding protein CML45 [Capsicum annuum]	GO:0016021;GO:0016020;GO:0005509	integral component of membrane;membrane;calcium ion binding	K02183	CALM	http://www.genome.jp/dbget-bin/www_bget?ko:K02183	MAPK signaling pathway - plant;Phosphatidylinositol signaling system;Plant-pathogen interaction	ko04016,ko04070,ko04626	-	Probable	Probable calcium-binding protein CML45 OS=Arabidopsis thaliana GN=CML45 PE=1 SV=1
Gene:Capana01g001124	492	1.49008	0.000718966	0.00860402				2.44574	5.74221e-09	5.79238e-08				PREDICTED: probable calcium-binding protein CML18 [Capsicum annuum] &gt;XP_016554292.1 PREDICTED: probable calcium-binding protein CML18 [Capsicum annuum]	GO:0005509	calcium ion binding	K13448	CML	http://www.genome.jp/dbget-bin/www_bget?ko:K13448	Plant-pathogen interaction	ko04626	KOG0027(T)(Calmodulin and related proteins (EF-Hand superfamily))	Probable	Probable calcium-binding protein CML18 OS=Arabidopsis thaliana GN=CML18 PE=1 SV=1
Gene:Capana01g001410	618				-1.12313	8.43794e-05	0.000343927				-1.32348	4.12437e-07	1.77252e-06	PREDICTED: probable calcium-binding protein CML23 [Capsicum annuum]	GO:0005509	calcium ion binding	-	-	-	-	-	KOG0027(T)(Calmodulin and related proteins (EF-Hand superfamily))	Probable	Probable calcium-binding protein CML25 OS=Arabidopsis thaliana GN=CML25 PE=2 SV=1
Gene:Capana01g003597	1821	6.74959	2.1985e-10	8.12967e-09	3.60519	0.0124017	0.0333457	6.5437	4.20878e-34	1.20716e-32	6.35878	8.72653e-32	1.1043e-30	PREDICTED: calcium-dependent protein kinase 26-like [Capsicum annuum]	GO:0005509;GO:0006468;GO:0005886;GO:0046777;GO:0005634;GO:0004674;GO:0009738;GO:0035556;GO:0005516;GO:0005524;GO:0004672;GO:0004683;GO:0009931;GO:0005737;GO:0000166;GO:0018105	calcium ion binding;protein phosphorylation;plasma membrane;protein autophosphorylation;nucleus;protein serine/threonine kinase activity;abscisic acid-activated signaling pathway;intracellular signal transduction;calmodulin binding;ATP binding;protein kinase activity;calmodulin-dependent protein kinase activity;calcium-dependent protein serine/threonine kinase activity;cytoplasm;nucleotide bindin…	K13412	CPK	http://www.genome.jp/dbget-bin/www_bget?ko:K13412	Plant-pathogen interaction	ko04626	-	Calcium-dependent	Calcium-dependent protein kinase 1 OS=Arabidopsis thaliana GN=CPK1 PE=1 SV=1
Gene:Capana02g000226	759										-2.53206	5.23951e-06	2.03433e-05	PREDICTED: calcium permeable stress-gated cation channel 1-like [Capsicum annuum]	GO:0016020;GO:0016021	membrane;integral component of membrane	-	-	-	-	-	KOG1134(R)(Uncharacterized conserved protein)	Protein	Protein OSCA1 OS=Arabidopsis thaliana GN=OSCA1 PE=1 SV=1
Gene:Capana02g000666	2955				1.50759	3.19907e-27	5.87334e-26	2.62472	0	0				PREDICTED: calcium-transporting ATPase 2, plasma membrane-type-like [Capsicum annuum]	GO:0006810;GO:0070588;GO:0000166;GO:0005388;GO:0005887;GO:0016787;GO:0016021;GO:0006811;GO:0043231;GO:0046872;GO:0005516;GO:0006816;GO:0005524;GO:0016020	transport;calcium ion transmembrane transport;nucleotide binding;calcium-transporting ATPase activity;integral component of plasma membrane;hydrolase activity;integral component of membrane;ion transport;intracellular membrane-bounded organelle;metal ion binding;calmodulin binding;calcium ion transport;ATP binding;membrane	K01537	E3.6.3.8	http://www.genome.jp/dbget-bin/www_bget?ko:K01537	-	-	KOG0204(P)(Calcium transporting ATPase)	Calcium-transporting	Calcium-transporting ATPase 2, plasma membrane-type OS=Arabidopsis thaliana GN=ACA2 PE=1 SV=1
Gene:Capana02g001102	954										-1.51291	7.30759e-09	3.58878e-08	PREDICTED: kinesin-like calmodulin-binding protein [Capsicum annuum] &gt;XP_016559168.1 PREDICTED: kinesin-like calmodulin-binding protein [Capsicum annuum]	GO:0055114;GO:0016491;GO:0005871;GO:0003824;GO:0016887;GO:0005524;GO:0008017;GO:0003777;GO:0007018;GO:0000166;GO:0005856	oxidation-reduction process;oxidoreductase activity;kinesin complex;catalytic activity;ATPase activity;ATP binding;microtubule binding;microtubule motor activity;microtubule-based movement;nucleotide binding;cytoskeleton	-	-	-	-	-	KOG0239(Z)(Kinesin (KAR3 subfamily))	Kinesin-like	Kinesin-like protein KIN-14E OS=Arabidopsis thaliana GN=KIN14E PE=1 SV=1
Gene:Capana02g002034	1740				1.58509	2.03867e-28	3.89174e-27	1.238	4.69752e-33	1.31814e-31				PREDICTED: calmodulin-binding protein 60 B-like isoform X1 [Nicotiana attenuata] &gt;OIT05658.1 calmodulin-binding protein 60 b [Nicotiana attenuata]	GO:0006950;GO:0005516	response to stress;calmodulin binding	-	-	-	-	-	-	Calmodulin-binding	Calmodulin-binding protein 60 B OS=Arabidopsis thaliana GN=CBP60B PE=2 SV=1
Gene:Capana02g002105	309							7.32435	9.92679e-09	9.79548e-08	6.10693	1.32332e-05	4.91391e-05	PREDICTED: calcium-binding protein PBP1-like [Capsicum annuum]	GO:0005509	calcium ion binding	K10840	CETN2	http://www.genome.jp/dbget-bin/www_bget?ko:K10840	Nucleotide excision repair	ko03420	KOG0028(ZD)(Ca2+-binding protein (centrin/caltractin), EF-Hand superfamily protein)	Calcium-binding	Calcium-binding protein PBP1 OS=Arabidopsis thaliana GN=PBP1 PE=1 SV=1
Gene:Capana02g002124	552	-1.35598	0.000439543	0.00562333	-1.67782	7.49562e-05	0.000307713				-1.38424	3.69229e-05	0.00013048	PREDICTED: calcium-binding protein KIC-like [Capsicum annuum]	GO:0005509	calcium ion binding	-	-	-	-	-	KOG0028(ZD)(Ca2+-binding protein (centrin/caltractin), EF-Hand superfamily protein)	Calcium-binding	Calcium-binding protein KIC OS=Arabidopsis thaliana GN=KIC PE=1 SV=2
Gene:Capana02g002249	2304				-1.09526	3.19576e-20	4.35822e-19							PREDICTED: calcium permeable stress-gated cation channel 1-like [Capsicum annuum]	-	-	K15601	KDM3	http://www.genome.jp/dbget-bin/www_bget?ko:K15601	-	-	KOG1134(R)(Uncharacterized conserved protein)	Calcium	Calcium permeable stress-gated cation channel 1 OS=Arabidopsis thaliana GN=CSC1 PE=2 SV=1
Gene:Capana02g002584	1671	1.60197	0.000212304	0.00297358	2.75102	3.84144e-12	3.29372e-11	2.56351	1.00305e-12	1.33939e-11	1.59094	0.000164783	0.000537393	PREDICTED: calcium-dependent protein kinase 28-like [Capsicum annuum]	GO:0046777;GO:0005886;GO:0006468;GO:0005509;GO:0004674;GO:0005634;GO:0004672;GO:0004683;GO:0005516;GO:0035556;GO:0009738;GO:0005524;GO:0018105;GO:0000166;GO:0005737;GO:0009931	protein autophosphorylation;plasma membrane;protein phosphorylation;calcium ion binding;protein serine/threonine kinase activity;nucleus;protein kinase activity;calmodulin-dependent protein kinase activity;calmodulin binding;intracellular signal transduction;abscisic acid-activated signaling pathway;ATP binding;peptidyl-serine phosphorylation;nucleotide binding;cytoplasm;calcium-dependent protein…	K13412	CPK	http://www.genome.jp/dbget-bin/www_bget?ko:K13412	Plant-pathogen interaction	ko04626	-	Calcium-dependent	Calcium-dependent protein kinase 28 OS=Arabidopsis thaliana GN=CPK28 PE=1 SV=1
Gene:Capana02g002978	3054										-1.26162	3.2679e-09	1.64864e-08	PREDICTED: calcium-transporting ATPase 2, plasma membrane-type-like [Capsicum annuum]	GO:0006810;GO:0070588;GO:0016787;GO:0005887;GO:0016021;GO:0000166;GO:0005388;GO:0005524;GO:0005516;GO:0006816;GO:0016020;GO:0046872;GO:0043231;GO:0006811	transport;calcium ion transmembrane transport;hydrolase activity;integral component of plasma membrane;integral component of membrane;nucleotide binding;calcium-transporting ATPase activity;ATP binding;calmodulin binding;calcium ion transport;membrane;metal ion binding;intracellular membrane-bounded organelle;ion transport	K01537	E3.6.3.8	http://www.genome.jp/dbget-bin/www_bget?ko:K01537	-	-	KOG0202(P)(Ca2+ transporting ATPase)	Calcium-transporting	Calcium-transporting ATPase 2, plasma membrane-type OS=Arabidopsis thaliana GN=ACA2 PE=1 SV=1
Gene:Capana02g003359	561	1.71725	2.27029e-07	5.6651e-06	2.6688	3.95685e-15	4.12326e-14	2.1062	1.05106e-50	4.10616e-49				PREDICTED: probable calcium-binding protein CML30 [Capsicum annuum]	GO:0016020;GO:0016021;GO:0005509	membrane;integral component of membrane;calcium ion binding	K02183	CALM	http://www.genome.jp/dbget-bin/www_bget?ko:K02183	MAPK signaling pathway - plant;Phosphatidylinositol signaling system;Plant-pathogen interaction	ko04016,ko04070,ko04626	KOG0027(T)(Calmodulin and related proteins (EF-Hand superfamily))	Probable	Probable calcium-binding protein CML45 OS=Arabidopsis thaliana GN=CML45 PE=1 SV=1
Gene:Capana02g003630	426				4.75035	0.00828309	0.0232817	6.73119	2.45013e-23	5.20369e-22	3.65615	1.96118e-05	7.14784e-05	PREDICTED: putative calcium-binding protein CML19 [Capsicum annuum]	GO:0005509	calcium ion binding	K13448	CML	http://www.genome.jp/dbget-bin/www_bget?ko:K13448	Plant-pathogen interaction	ko04626	KOG0027(T)(Calmodulin and related proteins (EF-Hand superfamily))	Putative	Putative calcium-binding protein CML19 OS=Oryza sativa subsp. japonica GN=CML19 PE=3 SV=1
Gene:Capana03g000795	717	4.81033	3.05073e-16	1.75101e-14	3.41429	1.57536e-06	8.09098e-06	6.83603	4.1501e-113	3.24263e-111	4.46206	1.00172e-36	1.42921e-35	PREDICTED: probable calcium-binding protein CML30 [Capsicum annuum]	GO:0005509	calcium ion binding	K02183	CALM	http://www.genome.jp/dbget-bin/www_bget?ko:K02183	MAPK signaling pathway - plant;Phosphatidylinositol signaling system;Plant-pathogen interaction	ko04016,ko04070,ko04626	-	-	-
Gene:Capana03g000955	486							1.36467	2.31725e-11	2.80219e-10				PREDICTED: probable calcium-binding protein CML15 [Capsicum annuum]	GO:0005509	calcium ion binding	K13448	CML	http://www.genome.jp/dbget-bin/www_bget?ko:K13448	Plant-pathogen interaction	ko04626	KOG0027(T)(Calmodulin and related proteins (EF-Hand superfamily))	Probable	Probable calcium-binding protein CML14 OS=Oryza sativa subsp. japonica GN=CML14 PE=2 SV=1
Gene:Capana03g001005	1905				3.37256	5.76092e-132	6.75604e-130	1.82695	1.6377e-51	6.46064e-50	2.35386	3.25532e-107	1.32805e-105	PREDICTED: calmodulin-binding protein 60 A-like [Capsicum annuum]	GO:0006950;GO:0005516	response to stress;calmodulin binding	K09377	CSRP	http://www.genome.jp/dbget-bin/www_bget?ko:K09377	-	-	KOG1700(TZ)(Regulatory protein MLP and related LIM proteins)	Calmodulin-binding;LIM	Calmodulin-binding protein 60 A OS=Arabidopsis thaliana GN=CBP60A PE=2 SV=1;LIM domain-containing protein WLIM1 OS=Arabidopsis thaliana GN=WLIM1 PE=1 SV=1
Gene:Capana03g001011	1902										4.73027	0.00606279	0.0155484	PREDICTED: calmodulin-binding protein 60 A-like [Capsicum annuum]	GO:0005516;GO:0006950	calmodulin binding;response to stress	-	-	-	-	-	-	Calmodulin-binding	Calmodulin-binding protein 60 A OS=Arabidopsis thaliana GN=CBP60A PE=2 SV=1
Gene:Capana03g001012	1637				3.59767	1.82197e-45	5.805e-44	3.25815	4.63844e-49	1.75351e-47	3.12789	1.51802e-42	2.46554e-41	PREDICTED: calmodulin-binding protein 60 B-like isoform X1 [Capsicum annuum]	GO:0005516;GO:0006950	calmodulin binding;response to stress	-	-	-	-	-	-	Calmodulin-binding;Calmodulin-binding	Calmodulin-binding protein 60 B OS=Arabidopsis thaliana GN=CBP60B PE=2 SV=1;Calmodulin-binding protein 60 A OS=Arabidopsis thaliana GN=CBP60A PE=2 SV=1
Gene:Capana03g001013	1584				4.88394	7.58064e-16	8.26547e-15	6.0799	6.99208e-22	1.42812e-20	5.37383	1.67839e-15	1.2189e-14	PREDICTED: calmodulin-binding protein 60 A-like isoform X1 [Capsicum annuum]	GO:0005516;GO:0006950	calmodulin binding;response to stress	-	-	-	-	-	-	Calmodulin-binding;Calmodulin-binding	Calmodulin-binding protein 60 A OS=Arabidopsis thaliana GN=CBP60A PE=2 SV=1;Calmodulin-binding protein 60 B OS=Arabidopsis thaliana GN=CBP60B PE=2 SV=1
Gene:Capana03g001067	1280							1.03284	1.30731e-39	4.198e-38	1.01734	6.71544e-33	8.74527e-32	PREDICTED: calcium-dependent protein kinase 10-like [Solanum tuberosum];PREDICTED: calcium-dependent protein kinase 10-like [Capsicum annuum]	GO:0016301;GO:0046777;GO:0005509;GO:0006468;GO:0005886;GO:0004674;GO:0005634;GO:0004683;GO:0004672;GO:0016310;GO:0005524;GO:0009738;GO:0005516;GO:0035556;GO:0000166;GO:0018105;GO:0009931;GO:0005737	kinase activity;protein autophosphorylation;calcium ion binding;protein phosphorylation;plasma membrane;protein serine/threonine kinase activity;nucleus;calmodulin-dependent protein kinase activity;protein kinase activity;phosphorylation;ATP binding;abscisic acid-activated signaling pathway;calmodulin binding;intracellular signal transduction;nucleotide binding;peptidyl-serine phosphorylation;cal…	K13412	CPK	http://www.genome.jp/dbget-bin/www_bget?ko:K13412	Plant-pathogen interaction	ko04626	KOG0027(T)(Calmodulin and related proteins (EF-Hand superfamily))	Calcium-dependent;Calcium-dependent	Calcium-dependent protein kinase 30 OS=Arabidopsis thaliana GN=CPK30 PE=1 SV=1;Calcium-dependent protein kinase 10 OS=Arabidopsis thaliana GN=CPK10 PE=1 SV=1
Gene:Capana03g002928	717				-4.97523	0.00112029	0.00378542							XP_016565155.1 PREDICTED: calcium-dependent protein kinase 2-like isoform X1 [Capsicum annuum];PREDICTED: calcium-dependent protein kinase 2-like isoform X1 [Capsicum annuum] &gt	GO:0000166;GO:0004672;GO:0016310;GO:0005524;GO:0004674;GO:0016301;GO:0005509;GO:0006468	nucleotide binding;protein kinase activity;phosphorylation;ATP binding;protein serine/threonine kinase activity;kinase activity;calcium ion binding;protein phosphorylation	K13412	CPK	http://www.genome.jp/dbget-bin/www_bget?ko:K13412	Plant-pathogen interaction	ko04626	-	Calcium-dependent	Calcium-dependent protein kinase 19 OS=Oryza sativa subsp. japonica GN=CPK19 PE=2 SV=2
Gene:Capana03g003405	1458				-1.93772	9.47492e-07	5.00184e-06				-2.1748	2.48584e-23	2.44591e-22	PREDICTED: cation/calcium exchanger 1 [Capsicum annuum]	GO:0055085;GO:0016020;GO:0016021	transmembrane transport;membrane;integral component of membrane	K13754	SLC24A6,NCKX6	http://www.genome.jp/dbget-bin/www_bget?ko:K13754	-	-	KOG1307(PT)(K+-dependent Ca2+/Na+ exchanger NCKX1 and related proteins)	Cation/calcium	Cation/calcium exchanger 1 OS=Arabidopsis thaliana GN=CCX1 PE=2 SV=1
Gene:Capana03g004622	3096							7.52263	1.57831e-13	2.22214e-12	4.8542	5.29453e-06	2.05503e-05	PREDICTED: putative calcium-transporting ATPase 13, plasma membrane-type [Capsicum annuum]	-	-	K01537	E3.6.3.8	http://www.genome.jp/dbget-bin/www_bget?ko:K01537	-	-	KOG0204(P)(Calcium transporting ATPase)	Putative	Putative calcium-transporting ATPase 13, plasma membrane-type OS=Arabidopsis thaliana GN=ACA13 PE=3 SV=1
Gene:Capana03g004623	786				4.08337	0.0185736	0.0475914	5.99924	7.66376e-18	1.34875e-16	3.67864	2.94332e-05	0.000105129	PREDICTED: putative calcium-transporting ATPase 13, plasma membrane-type [Capsicum annuum]	-	-	K01537	E3.6.3.8	http://www.genome.jp/dbget-bin/www_bget?ko:K01537	-	-	KOG0204(P)(Calcium transporting ATPase)	Putative	Putative calcium-transporting ATPase 13, plasma membrane-type OS=Arabidopsis thaliana GN=ACA13 PE=3 SV=1
Gene:Capana03g004624	3289	3.81572	4.48308e-06	9.11347e-05	5.35798	3.27821e-12	2.8256e-11	7.69678	3.7156e-112	2.88448e-110	5.51906	1.44891e-17	1.15467e-16	PREDICTED: putative calcium-transporting ATPase 13, plasma membrane-type [Capsicum annuum]	-	-	K01537	E3.6.3.8	http://www.genome.jp/dbget-bin/www_bget?ko:K01537	-	-	KOG0204(P)(Calcium transporting ATPase);KOG0202(P)(Ca2+ transporting ATPase)	Putative	Putative calcium-transporting ATPase 13, plasma membrane-type OS=Arabidopsis thaliana GN=ACA13 PE=3 SV=1
Gene:Capana03g004625	1595	2.65144	0.00561713	0.0484461	5.13258	5.43667e-12	4.61207e-11	7.38288	3.84454e-98	2.61011e-96	5.52637	1.41969e-48	2.59916e-47	PREDICTED: putative calcium-transporting ATPase 13, plasma membrane-type [Capsicum annuum]	-	-	K01537	E3.6.3.8	http://www.genome.jp/dbget-bin/www_bget?ko:K01537	-	-	KOG0204(P)(Calcium transporting ATPase)	Putative	Putative calcium-transporting ATPase 13, plasma membrane-type OS=Arabidopsis thaliana GN=ACA13 PE=3 SV=1
Gene:Capana03g004627	3084										-1.41854	2.38528e-07	1.04615e-06	PREDICTED: putative calcium-transporting ATPase 13, plasma membrane-type [Capsicum annuum]	GO:0070588;GO:0006810;GO:0006816;GO:0005524;GO:0016020;GO:0006811;GO:0046872;GO:0016787;GO:0016021;GO:0000166;GO:0005388	calcium ion transmembrane transport;transport;calcium ion transport;ATP binding;membrane;ion transport;metal ion binding;hydrolase activity;integral component of membrane;nucleotide binding;calcium-transporting ATPase activity	K01537	E3.6.3.8	http://www.genome.jp/dbget-bin/www_bget?ko:K01537	-	-	KOG0204(P)(Calcium transporting ATPase)	Putative	Putative calcium-transporting ATPase 13, plasma membrane-type OS=Arabidopsis thaliana GN=ACA13 PE=3 SV=1
Gene:Capana04g000148	1602	1.75074	6.19634e-27	5.86161e-25				1.66789	1.12612e-31	3.04447e-30				PREDICTED: calcium-dependent protein kinase 29 [Solanum pennellii]	GO:0004672;GO:0004683;GO:0009738;GO:0005516;GO:0035556;GO:0005524;GO:0018105;GO:0000166;GO:0005737;GO:0009931;GO:0046777;GO:0005886;GO:0005509;GO:0006468;GO:0004674;GO:0005634	protein kinase activity;calmodulin-dependent protein kinase activity;abscisic acid-activated signaling pathway;calmodulin binding;intracellular signal transduction;ATP binding;peptidyl-serine phosphorylation;nucleotide binding;cytoplasm;calcium-dependent protein serine/threonine kinase activity;protein autophosphorylation;plasma membrane;calcium ion binding;protein phosphorylation;protein serine/…	K13412	CPK	http://www.genome.jp/dbget-bin/www_bget?ko:K13412	Plant-pathogen interaction	ko04626	-	Calcium-dependent	Calcium-dependent protein kinase 29 OS=Arabidopsis thaliana GN=CPK29 PE=2 SV=2
Gene:Capana04g000669	1680				-1.37089	5.50447e-09	3.6517e-08							PREDICTED: calcium-transporting ATPase 1, chloroplastic-like [Capsicum annuum]	GO:0009706;GO:0070588;GO:0005887;GO:0016021;GO:0000166;GO:0005516;GO:0006816;GO:0046872;GO:0005783;GO:0006810;GO:0005886;GO:0016787;GO:0005388;GO:0005524;GO:0016020;GO:0006811;GO:0043231	chloroplast inner membrane;calcium ion transmembrane transport;integral component of plasma membrane;integral component of membrane;nucleotide binding;calmodulin binding;calcium ion transport;metal ion binding;endoplasmic reticulum;transport;plasma membrane;hydrolase activity;calcium-transporting ATPase activity;ATP binding;membrane;ion transport;intracellular membrane-bounded organelle	K01537	E3.6.3.8	http://www.genome.jp/dbget-bin/www_bget?ko:K01537	-	-	KOG0204(P)(Calcium transporting ATPase)	Calcium-transporting	Calcium-transporting ATPase 10, plasma membrane-type OS=Oryza sativa subsp. japonica GN=ACA10 PE=2 SV=1
Gene:Capana04g002162	807				-1.47342	0.00640481	0.0184903				-1.16865	0.0131405	0.0315408	XP_015165899.1 PREDICTED: putative calcium-transporting ATPase 11, plasma membrane-type [Solanum tuberosum];PREDICTED: putative calcium-transporting ATPase 11, plasma membrane-type [Solanum tuberosum] &gt	GO:0046872;GO:0006816;GO:0000166;GO:0016021;GO:0005887;GO:0070588;GO:0006811;GO:0043231;GO:0016020;GO:0005524;GO:0005388;GO:0016787;GO:0006810	metal ion binding;calcium ion transport;nucleotide binding;integral component of membrane;integral component of plasma membrane;calcium ion transmembrane transport;ion transport;intracellular membrane-bounded organelle;membrane;ATP binding;calcium-transporting ATPase activity;hydrolase activity;transport	K01537	E3.6.3.8	http://www.genome.jp/dbget-bin/www_bget?ko:K01537	-	-	KOG0204(P)(Calcium transporting ATPase)	Probable	Probable calcium-transporting ATPase 8, plasma membrane-type OS=Oryza sativa subsp. japonica GN=ACA8 PE=3 SV=1
Gene:Capana05g000028	522							1.41403	3.55002e-65	1.67363e-63				PREDICTED: probable calcium-binding protein CML36 [Capsicum annuum]	GO:0005509	calcium ion binding	K13448	CML	http://www.genome.jp/dbget-bin/www_bget?ko:K13448	Plant-pathogen interaction	ko04626	KOG0027(T)(Calmodulin and related proteins (EF-Hand superfamily))	Probable	Probable calcium-binding protein CML35 OS=Arabidopsis thaliana GN=CML35 PE=2 SV=2
Gene:Capana05g000078	3108							1.13227	5.67697e-83	3.30889e-81				PREDICTED: putative calcium-transporting ATPase 11, plasma membrane-type isoform X1 [Capsicum annuum]	GO:0006810;GO:0016020;GO:0005524;GO:0006811;GO:0043231;GO:0016787;GO:0005388;GO:0070588;GO:0005516;GO:0006816;GO:0046872;GO:0016021;GO:0005887;GO:0000166	transport;membrane;ATP binding;ion transport;intracellular membrane-bounded organelle;hydrolase activity;calcium-transporting ATPase activity;calcium ion transmembrane transport;calmodulin binding;calcium ion transport;metal ion binding;integral component of membrane;integral component of plasma membrane;nucleotide binding	K01537	E3.6.3.8	http://www.genome.jp/dbget-bin/www_bget?ko:K01537	-	-	KOG0204(P)(Calcium transporting ATPase)	Calcium-transporting	Calcium-transporting ATPase 4, plasma membrane-type OS=Arabidopsis thaliana GN=ACA4 PE=1 SV=1
Gene:Capana05g000847	921							4.75729	0.00599164	0.024506				PREDICTED: putative calcium-transporting ATPase 13, plasma membrane-type [Capsicum annuum]	-	-	K01537	E3.6.3.8	http://www.genome.jp/dbget-bin/www_bget?ko:K01537	-	-	KOG0204(P)(Calcium transporting ATPase)	Putative	Putative calcium-transporting ATPase 13, plasma membrane-type OS=Arabidopsis thaliana GN=ACA13 PE=3 SV=1
Gene:Capana05g000852	1719							6.89122	1.32687e-07	1.1656e-06	5.28466	0.000736721	0.00219786	PREDICTED: putative calcium-transporting ATPase 13, plasma membrane-type [Capsicum annuum]	-	-	K01537	E3.6.3.8	http://www.genome.jp/dbget-bin/www_bget?ko:K01537	-	-	KOG0204(P)(Calcium transporting ATPase)	Putative	Putative calcium-transporting ATPase 13, plasma membrane-type OS=Arabidopsis thaliana GN=ACA13 PE=3 SV=1
Gene:Capana05g001484	2466							4.73187	1.23494e-06	9.77754e-06	3.73858	0.00057672	0.00174726	PREDICTED: calcium-transporting ATPase 1, plasma membrane-type-like [Capsicum annuum]	GO:0046872;GO:0006816;GO:0000166;GO:0016021;GO:0005887;GO:0070588;GO:0006811;GO:0043231;GO:0016020;GO:0005524;GO:0005388;GO:0016787;GO:0006810	metal ion binding;calcium ion transport;nucleotide binding;integral component of membrane;integral component of plasma membrane;calcium ion transmembrane transport;ion transport;intracellular membrane-bounded organelle;membrane;ATP binding;calcium-transporting ATPase activity;hydrolase activity;transport	K01537	E3.6.3.8	http://www.genome.jp/dbget-bin/www_bget?ko:K01537	-	-	KOG0204(P)(Calcium transporting ATPase)	Calcium-transporting	Calcium-transporting ATPase 9, plasma membrane-type OS=Arabidopsis thaliana GN=ACA9 PE=2 SV=2
Gene:Capana05g001632	453										1.29141	0.0151409	0.0358463	PREDICTED: calmodulin-like protein 3 [Capsicum annuum]	GO:0005509	calcium ion binding	K13448	CML	http://www.genome.jp/dbget-bin/www_bget?ko:K13448	Plant-pathogen interaction	ko04626	-	Calmodulin-like	Calmodulin-like protein 3 OS=Arabidopsis thaliana GN=CML3 PE=2 SV=1
Gene:Capana05g002411	2094				1.70353	1.05408e-58	4.54493e-57	1.7752	6.43588e-170	7.90937e-168	1.61297	1.20757e-136	6.3289e-135	MLO-like protein 12 [Capsicum annuum] &gt;AFH68055.1 seven transmembrane calmodulin binding protein [Capsicum annuum]	GO:0006952;GO:0016020;GO:0009607;GO:0005886;GO:0005516;GO:0016021	defense response;membrane;response to biotic stimulus;plasma membrane;calmodulin binding;integral component of membrane	K08472	MLO	http://www.genome.jp/dbget-bin/www_bget?ko:K08472	-	-	-	MLO-like	MLO-like protein 6 OS=Arabidopsis thaliana GN=MLO6 PE=2 SV=2
Gene:Capana06g001090	2201				1.15279	3.06805e-11	2.46395e-10							PREDICTED: calcium-binding mitochondrial carrier protein SCaMC-2-B-like [Capsicum annuum]	GO:0016021;GO:0005509;GO:0006412;GO:0055085;GO:0016020;GO:0003735;GO:0006810	integral component of membrane;calcium ion binding;translation;transmembrane transport;membrane;structural constituent of ribosome;transport	K14684	SLC25A23S	http://www.genome.jp/dbget-bin/www_bget?ko:K14684	-	-	KOG0036(F)(Predicted mitochondrial carrier protein)	Calcium-binding;Calcium-binding	Calcium-binding mitochondrial carrier protein SCaMC-1 OS=Xenopus tropicalis GN=slc25a24 PE=2 SV=1;Calcium-binding mitochondrial carrier protein SCaMC-1 OS=Mus musculus GN=Slc25a24 PE=1 SV=1
Gene:Capana06g001383	1932				-1.04085	3.59223e-16	3.97942e-15							PREDICTED: calcium-dependent protein kinase 11 [Capsicum annuum]	GO:0005509;GO:0004674;GO:0005634;GO:0005516;GO:0000166;GO:0018105;GO:0005737;GO:0046777;GO:0006468;GO:0005886;GO:0004683;GO:0004672;GO:0005524;GO:0035556;GO:0009738;GO:0009931	calcium ion binding;protein serine/threonine kinase activity;nucleus;calmodulin binding;nucleotide binding;peptidyl-serine phosphorylation;cytoplasm;protein autophosphorylation;protein phosphorylation;plasma membrane;calmodulin-dependent protein kinase activity;protein kinase activity;ATP binding;intracellular signal transduction;abscisic acid-activated signaling pathway;calcium-dependent protein…	K13412	CPK	http://www.genome.jp/dbget-bin/www_bget?ko:K13412	Plant-pathogen interaction	ko04626	-	Calcium-dependent	Calcium-dependent protein kinase 4 OS=Arabidopsis thaliana GN=CPK4 PE=1 SV=1
Gene:Capana06g001435	2571				-2.10784	0.0038118	0.0115821							PREDICTED: calmodulin-binding transcription activator 3-like isoform X2 [Capsicum annuum]	-	-	-	-	-	-	-	KOG0520(S)(Uncharacterized conserved protein, contains IPT/TIG domain)	Calmodulin-binding	Calmodulin-binding transcription activator 2 OS=Arabidopsis thaliana GN=CMTA2 PE=1 SV=1
Gene:Capana06g002030	453										4.69728	0.00126931	0.00364637	PREDICTED: calmodulin-like protein 8 [Capsicum annuum]	GO:0005509	calcium ion binding	K13448	CML	http://www.genome.jp/dbget-bin/www_bget?ko:K13448	Plant-pathogen interaction	ko04626	KOG0028(ZD)(Ca2+-binding protein (centrin/caltractin), EF-Hand superfamily protein)	Calmodulin-3	Calmodulin-3 OS=Oryza sativa subsp. japonica GN=CAM3 PE=2 SV=1
Gene:Capana06g002496	1590				-1.50759	9.07887e-17	1.03932e-15				-1.61761	2.76492e-25	2.91591e-24	PREDICTED: calcium-dependent protein kinase 13 [Capsicum annuum]	GO:0004674;GO:0005634;GO:0005509;GO:0000166;GO:0018105;GO:0005737;GO:0005516;GO:0046777;GO:0006468;GO:0005886;GO:0009931;GO:0004683;GO:0004672;GO:0005524;GO:0009738;GO:0035556	protein serine/threonine kinase activity;nucleus;calcium ion binding;nucleotide binding;peptidyl-serine phosphorylation;cytoplasm;calmodulin binding;protein autophosphorylation;protein phosphorylation;plasma membrane;calcium-dependent protein serine/threonine kinase activity;calmodulin-dependent protein kinase activity;protein kinase activity;ATP binding;abscisic acid-activated signaling pathway;…	K13412	CPK	http://www.genome.jp/dbget-bin/www_bget?ko:K13412	Plant-pathogen interaction	ko04626	-	Calcium-dependent	Calcium-dependent protein kinase 13 OS=Arabidopsis thaliana GN=CPK13 PE=1 SV=2
Gene:Capana07g000057	2355				1.31222	5.07329e-53	1.95351e-51							PREDICTED: calmodulin-binding protein 60 B-like [Capsicum annuum]	GO:0006950;GO:0005516	response to stress;calmodulin binding	-	-	-	-	-	-	Calmodulin-binding	Calmodulin-binding protein 60 B OS=Arabidopsis thaliana GN=CBP60B PE=2 SV=1
Gene:Capana07g001575	360				1.66143	0.000500389	0.00180011	2.08869	2.11533e-13	2.94505e-12				PREDICTED: calcium-binding protein PBP1-like [Capsicum annuum]	GO:0005509	calcium ion binding	-	-	-	-	-	KOG0028(ZD)(Ca2+-binding protein (centrin/caltractin), EF-Hand superfamily protein)	Calcium-binding	Calcium-binding protein PBP1 OS=Arabidopsis thaliana GN=PBP1 PE=1 SV=1
Gene:Capana07g002250	366				-2.0678	0.00643132	0.0185579				-1.68677	0.000658441	0.00197718	PREDICTED: calcium-binding protein PBP1-like [Nicotiana attenuata] &gt;PREDICTED: calcium-binding protein PBP1-like [Nicotiana tomentosiformis];OIT35932.1 calcium-binding protein pbp1 [Nicotiana attenuata]	GO:0005509	calcium ion binding	-	-	-	-	-	KOG0028(ZD)(Ca2+-binding protein (centrin/caltractin), EF-Hand superfamily protein)	Calcium-binding	Calcium-binding protein PBP1 OS=Arabidopsis thaliana GN=PBP1 PE=1 SV=1
Gene:Capana08g001589	1656	3.52258	3.05505e-60	6.3146e-58	1.79427	2.83191e-09	1.9259e-08	4.23005	4.47028e-111	3.41191e-109	2.81727	5.52417e-35	7.57469e-34	PREDICTED: calmodulin-binding protein 60 D [Capsicum annuum]	GO:0009816;GO:0002229;GO:0042742;GO:0043565;GO:0009617;GO:0005634;GO:0005516;GO:0009697;GO:0006950;GO:0006355;GO:0003700;GO:0009789;GO:0080142;GO:0071219	defense response to bacterium, incompatible interaction;defense response to oomycetes;defense response to bacterium;sequence-specific DNA binding;response to bacterium;nucleus;calmodulin binding;salicylic acid biosynthetic process;response to stress;regulation of transcription, DNA-templated;transcription factor activity, sequence-specific DNA binding;positive regulation of abscisic acid-activate…	-	-	-	-	-	-	Calmodulin-binding	Calmodulin-binding protein 60 D OS=Arabidopsis thaliana GN=CBP60D PE=2 SV=1
Gene:Capana08g002031	3150							1.54936	2.44594e-164	2.88845e-162				PREDICTED: calmodulin-binding transcription activator 2 isoform X1 [Capsicum annuum]	-	-	-	-	-	-	-	KOG0520(S)(Uncharacterized conserved protein, contains IPT/TIG domain)	Calmodulin-binding	Calmodulin-binding transcription activator 2 OS=Arabidopsis thaliana GN=CMTA2 PE=1 SV=1
Gene:Capana08g002080	444	3.46383	2.73138e-06	5.77238e-05	3.72524	3.24186e-07	1.80202e-06	4.6062	5.66637e-16	9.02586e-15	5.33326	4.15603e-23	4.05517e-22	PREDICTED: calmodulin-5/6/7/8-like [Capsicum annuum]	GO:0005509	calcium ion binding	K02183	CALM	http://www.genome.jp/dbget-bin/www_bget?ko:K02183	MAPK signaling pathway - plant;Phosphatidylinositol signaling system;Plant-pathogen interaction	ko04016,ko04070,ko04626	KOG0027(T)(Calmodulin and related proteins (EF-Hand superfamily))	Calmodulin	Calmodulin OS=Plasmodium falciparum (isolate 3D7) GN=PF14_0323 PE=3 SV=2
Gene:Capana08g002381	558				1.22147	1.86752e-06	9.49936e-06				1.65682	2.04699e-24	2.10014e-23	PREDICTED: calmodulin-like protein 1 [Capsicum annuum]	GO:0005509;GO:0005739	calcium ion binding;mitochondrion	K13448	CML	http://www.genome.jp/dbget-bin/www_bget?ko:K13448	Plant-pathogen interaction	ko04626	-	Calmodulin-like	Calmodulin-like protein 1 OS=Arabidopsis thaliana GN=CML1 PE=2 SV=1
Gene:Capana09g000036	534				-1.20973	0.00480199	0.0142751				-1.02083	0.000398993	0.00123575	PREDICTED: calmodulin-like protein 3 [Capsicum annuum]	GO:0005509	calcium ion binding	-	-	-	-	-	KOG0027(T)(Calmodulin and related proteins (EF-Hand superfamily))	Calmodulin-like	Calmodulin-like protein 3 OS=Arabidopsis thaliana GN=CML3 PE=2 SV=1
Gene:Capana09g001938	492				2.3953	4.11515e-37	1.0441e-35	1.98017	1.15948e-57	4.99239e-56	1.89846	8.26785e-40	1.26844e-38	PREDICTED: calmodulin [Capsicum annuum]	GO:0005509;GO:0005829	calcium ion binding;cytosol	K02183	CALM	http://www.genome.jp/dbget-bin/www_bget?ko:K02183	MAPK signaling pathway - plant;Phosphatidylinositol signaling system;Plant-pathogen interaction	ko04016,ko04070,ko04626	KOG0027(T)(Calmodulin and related proteins (EF-Hand superfamily))	Calcium-binding	Calcium-binding protein E63-1 OS=Drosophila melanogaster GN=Eip63F-1 PE=2 SV=2
Gene:Capana10g000043	443				1.00245	8.14866e-07	4.32772e-06	1.31315	4.8977e-35	1.43774e-33				PREDICTED: calcium-binding protein PBP1-like [Solanum lycopersicum];PREDICTED: calcium-binding protein PBP1-like [Capsicum annuum]	GO:0005509	calcium ion binding	K10840	CETN2	http://www.genome.jp/dbget-bin/www_bget?ko:K10840	Nucleotide excision repair	ko03420	KOG0028(ZD)(Ca2+-binding protein (centrin/caltractin), EF-Hand superfamily protein)	Calcium-binding	Calcium-binding protein PBP1 OS=Arabidopsis thaliana GN=PBP1 PE=1 SV=1
Gene:Capana10g001171	603	1.83795	1.06639e-20	7.79794e-19	1.44266	4.21642e-08	2.56512e-07	2.36692	8.01347e-85	4.78617e-83				PREDICTED: calcium-binding protein CAST-like [Capsicum annuum]	GO:0005509	calcium ion binding	K13448	CML	http://www.genome.jp/dbget-bin/www_bget?ko:K13448	Plant-pathogen interaction	ko04626	KOG0027(T)(Calmodulin and related proteins (EF-Hand superfamily))	Calcium-binding	Calcium-binding protein CAST OS=Solanum tuberosum PE=2 SV=1
Gene:Capana10g002137	639										-1.37583	2.91329e-07	1.26872e-06	PREDICTED: calmodulin-binding protein 25-like [Capsicum annuum]	-	-	-	-	-	-	-	-	Calmodulin-binding	Calmodulin-binding protein 25 OS=Arabidopsis thaliana GN=CAMBP25 PE=1 SV=1
Gene:Capana10g002248	1101	6.12178	0	0	2.1642	3.16728e-24	5.14815e-23	6.52145	0	0	4.36744	0	0	PREDICTED: probable calcium-binding protein CML49 [Capsicum annuum]	GO:0005737;GO:0004198;GO:0006508;GO:0005509	cytoplasm;calcium-dependent cysteine-type endopeptidase activity;proteolysis;calcium ion binding	K13448	CML	http://www.genome.jp/dbget-bin/www_bget?ko:K13448	Plant-pathogen interaction	ko04626	KOG0037(T)(Ca2+-binding protein, EF-Hand protein superfamily)	Probable	Probable calcium-binding protein CML49 OS=Arabidopsis thaliana GN=CML49 PE=2 SV=1
Gene:Capana10g002343	2823										-1.03968	4.6004e-26	4.95684e-25	PREDICTED: putative calcium-transporting ATPase 11, plasma membrane-type isoform X1 [Capsicum annuum]	GO:0006810;GO:0006811;GO:0016020;GO:0016021;GO:0006816;GO:0005388;GO:0016787;GO:0043231;GO:0005524;GO:0070588;GO:0000166;GO:0005887;GO:0046872	transport;ion transport;membrane;integral component of membrane;calcium ion transport;calcium-transporting ATPase activity;hydrolase activity;intracellular membrane-bounded organelle;ATP binding;calcium ion transmembrane transport;nucleotide binding;integral component of plasma membrane;metal ion binding	K01537	E3.6.3.8	http://www.genome.jp/dbget-bin/www_bget?ko:K01537	-	-	KOG0204(P)(Calcium transporting ATPase)	Putative	Putative calcium-transporting ATPase 11, plasma membrane-type OS=Arabidopsis thaliana GN=ACA11 PE=1 SV=1
Gene:Capana10g002358	1575				1.18569	2.90153e-14	2.86203e-13	1.94991	4.23295e-270	9.08056e-268	1.07953	2.2217e-55	4.60965e-54	calcium-dependent protein kinase 32-like [Capsicum annuum] &gt;AAX07129.1 calcium-dependent protein kinase 4 [Capsicum annuum]	GO:0016301;GO:0005737;GO:0046777;GO:0005886;GO:0006468;GO:0004683;GO:0035556;GO:0009738;GO:0009931;GO:0005509;GO:0004674;GO:0005634;GO:0005516;GO:0018105;GO:0000166;GO:0004672;GO:0005524;GO:0016310	kinase activity;cytoplasm;protein autophosphorylation;plasma membrane;protein phosphorylation;calmodulin-dependent protein kinase activity;intracellular signal transduction;abscisic acid-activated signaling pathway;calcium-dependent protein serine/threonine kinase activity;calcium ion binding;protein serine/threonine kinase activity;nucleus;calmodulin binding;peptidyl-serine phosphorylation;nucle…	K13412	CPK	http://www.genome.jp/dbget-bin/www_bget?ko:K13412	Plant-pathogen interaction	ko04626	-	Calcium-dependent	Calcium-dependent protein kinase 32 OS=Arabidopsis thaliana GN=CPK32 PE=1 SV=1
Gene:Capana10g002491	636				-1.31841	4.94334e-08	2.98566e-07				-1.65514	2.03946e-19	1.74369e-18	PREDICTED: calmodulin-binding protein 25-like [Capsicum annuum]	-	-	-	-	-	-	-	-	Calmodulin-binding	Calmodulin-binding protein 25 OS=Arabidopsis thaliana GN=CAMBP25 PE=1 SV=1
Gene:Capana11g000407	513							2.61761	8.08511e-48	3.00018e-46				PREDICTED: putative calcium-binding protein CML19 [Capsicum annuum]	-	-	K13448	CML	http://www.genome.jp/dbget-bin/www_bget?ko:K13448	Plant-pathogen interaction	ko04626	KOG0027(T)(Calmodulin and related proteins (EF-Hand superfamily));KOG0028(ZD)(Ca2+-binding protein (centrin/caltractin), EF-Hand superfamily protein)	Calcium-binding	Calcium-binding protein CML37 OS=Arabidopsis thaliana GN=CML37 PE=2 SV=1
Gene:Capana11g000436	744							-1.26582	4.37822e-07	3.65304e-06	-4.0856	2.29153e-22	2.1802e-21	PREDICTED: putative calcium-binding protein CML19 [Capsicum annuum]	-	-	K13448	CML	http://www.genome.jp/dbget-bin/www_bget?ko:K13448	Plant-pathogen interaction	ko04626	KOG0027(T)(Calmodulin and related proteins (EF-Hand superfamily))	Calcium-binding	Calcium-binding protein CML38 OS=Arabidopsis thaliana GN=CML38 PE=2 SV=1
Gene:Capana12g001696	3772							1.51549	3.32958e-110	2.52533e-108	1.19092	6.28911e-62	1.4584e-60	PREDICTED: calmodulin-binding transcription activator 3-like isoform X1 [Capsicum annuum];PREDICTED: calmodulin-binding transcription activator 3-like isoform X2 [Capsicum annuum]	-	-	-	-	-	-	-	KOG0520(S)(Uncharacterized conserved protein, contains IPT/TIG domain)	Calmodulin-binding	Calmodulin-binding transcription activator 3 OS=Arabidopsis thaliana GN=CMTA3 PE=1 SV=1
Gene:Capana12g001699	2295				2.10959	5.04985e-15	5.23193e-14							PREDICTED: calmodulin-binding transcription activator 3-like isoform X1 [Capsicum annuum]	-	-	-	-	-	-	-	KOG0520(S)(Uncharacterized conserved protein, contains IPT/TIG domain)	Calmodulin-binding	Calmodulin-binding transcription activator 3 OS=Arabidopsis thaliana GN=CMTA3 PE=1 SV=1
Gene:Capana12g002139	1740										1.00396	5.33134e-42	8.57078e-41	PREDICTED: calcium-dependent protein kinase 1-like [Capsicum annuum]	GO:0000166;GO:0018105;GO:0005516;GO:0004674;GO:0005634;GO:0005509;GO:0004672;GO:0005524;GO:0016310;GO:0005737;GO:0016301;GO:0009931;GO:0004683;GO:0035556;GO:0009738;GO:0046777;GO:0006468;GO:0005886	nucleotide binding;peptidyl-serine phosphorylation;calmodulin binding;protein serine/threonine kinase activity;nucleus;calcium ion binding;protein kinase activity;ATP binding;phosphorylation;cytoplasm;kinase activity;calcium-dependent protein serine/threonine kinase activity;calmodulin-dependent protein kinase activity;intracellular signal transduction;abscisic acid-activated signaling pathway;pr…	K13412	CPK	http://www.genome.jp/dbget-bin/www_bget?ko:K13412	Plant-pathogen interaction	ko04626	-	Calcium-dependent	Calcium-dependent protein kinase 1 OS=Arabidopsis thaliana GN=CPK1 PE=1 SV=1
novel.10250	1601	1.45103	0.00550931	0.0477003	3.15626	1.18248e-16	1.343e-15	3.40195	3.41987e-36	1.02721e-34	2.6028	1.03083e-16	7.91075e-16	PREDICTED: calcium uniporter protein 2, mitochondrial-like [Capsicum annuum]	GO:0016021;GO:0016020;GO:0015292	integral component of membrane;membrane;uniporter activity	-	-	-	-	-	KOG2966(R)(Uncharacterized conserved protein)	Calcium	Calcium uniporter protein 2, mitochondrial OS=Arabidopsis thaliana GN=At2g23790 PE=2 SV=1
novel.1456	1533				1.58943	1.10205e-12	9.77271e-12							XP_016440532.1 PREDICTED: probable calcium-binding protein CML35 [Nicotiana tabacum];PREDICTED: probable calcium-binding protein CML35 [Nicotiana tomentosiformis] &gt	-	-	K13448	CML	http://www.genome.jp/dbget-bin/www_bget?ko:K13448	Plant-pathogen interaction	ko04626	KOG0027(T)(Calmodulin and related proteins (EF-Hand superfamily))	Probable	Probable calcium-binding protein CML36 OS=Arabidopsis thaliana GN=CML36 PE=2 SV=1
novel.1491	613	-6.08727	2.70951e-05	0.000472849										PREDICTED: calmodulin-binding transcription activator 4 [Capsicum annuum]	-	-	-	-	-	-	-	-	Calmodulin-binding	Calmodulin-binding transcription activator 4 OS=Arabidopsis thaliana GN=CMTA4 PE=1 SV=1
novel.1544	505										-1.34696	2.25064e-13	1.47954e-12	PREDICTED: calmodulin-binding protein 25-like [Capsicum annuum]	-	-	-	-	-	-	-	-	-	-
novel.20506	954	1.85079	4.22624e-10	1.51729e-08				4.15011	1.06236e-159	1.20359e-157	2.09621	2.70206e-21	2.47096e-20	PREDICTED: putative calcium-binding protein CML19 [Capsicum annuum]	-	-	K13448	CML	http://www.genome.jp/dbget-bin/www_bget?ko:K13448	Plant-pathogen interaction	ko04626	KOG0027(T)(Calmodulin and related proteins (EF-Hand superfamily))	Putative	Putative calcium-binding protein CML19 OS=Oryza sativa subsp. japonica GN=CML19 PE=3 SV=1
novel.20573	986										-1.67919	0.000189459	0.000612962	PREDICTED: calmodulin-like protein 3 [Capsicum annuum]	GO:0005509	calcium ion binding	K13448	CML	http://www.genome.jp/dbget-bin/www_bget?ko:K13448	Plant-pathogen interaction	ko04626	KOG0027(T)(Calmodulin and related proteins (EF-Hand superfamily))	Calmodulin-like	Calmodulin-like protein 2 OS=Arabidopsis thaliana GN=CML2 PE=2 SV=1
novel.29175	848				-1.34818	3.17098e-08	1.95521e-07				-1.07947	6.89897e-07	2.90168e-06	PREDICTED: calcium-transporting ATPase 9, plasma membrane-type isoform X1 [Solanum lycopersicum]	GO:0007338;GO:0005524;GO:0043231;GO:0016787;GO:0005388;GO:0070588;GO:0005516;GO:0046872;GO:0005887;GO:0000166;GO:0009555;GO:0005886;GO:0006810;GO:0016020;GO:0006811;GO:0006816;GO:0016021	single fertilization;ATP binding;intracellular membrane-bounded organelle;hydrolase activity;calcium-transporting ATPase activity;calcium ion transmembrane transport;calmodulin binding;metal ion binding;integral component of plasma membrane;nucleotide binding;pollen development;plasma membrane;transport;membrane;ion transport;calcium ion transport;integral component of membrane	K01537	E3.6.3.8	http://www.genome.jp/dbget-bin/www_bget?ko:K01537	-	-	KOG0204(P)(Calcium transporting ATPase)	Calcium-transporting	Calcium-transporting ATPase 9, plasma membrane-type OS=Arabidopsis thaliana GN=ACA9 PE=2 SV=2
novel.30384	785										-4.73067	8.10621e-05	0.000274609	PREDICTED: putative calcium-binding protein CML19 [Capsicum annuum]	GO:0005509	calcium ion binding	K13448	CML	http://www.genome.jp/dbget-bin/www_bget?ko:K13448	Plant-pathogen interaction	ko04626	-	Calcium-binding	Calcium-binding protein CML38 OS=Arabidopsis thaliana GN=CML38 PE=2 SV=1
novel.7398	928				4.23558	4.88669e-06	2.36377e-05							PREDICTED: calcium-dependent protein kinase 10-like [Nicotiana attenuata] &gt;OIT04898.1 calcium-dependent protein kinase 10 [Nicotiana attenuata]	GO:0005737;GO:0016301;GO:0004683;GO:0035556;GO:0009738;GO:0009931;GO:0046777;GO:0006468;GO:0005886;GO:0005516;GO:0000166;GO:0018105;GO:0005509;GO:0004674;GO:0005634;GO:0004672;GO:0005524;GO:0016310	cytoplasm;kinase activity;calmodulin-dependent protein kinase activity;intracellular signal transduction;abscisic acid-activated signaling pathway;calcium-dependent protein serine/threonine kinase activity;protein autophosphorylation;protein phosphorylation;plasma membrane;calmodulin binding;nucleotide binding;peptidyl-serine phosphorylation;calcium ion binding;protein serine/threonine kinase act…	K13412	CPK	http://www.genome.jp/dbget-bin/www_bget?ko:K13412	Plant-pathogen interaction	ko04626	KOG0027(T)(Calmodulin and related proteins (EF-Hand superfamily))	Calcium-dependent	Calcium-dependent protein kinase 10 OS=Arabidopsis thaliana GN=CPK10 PE=1 SV=1
novel.8803	1723				-5.82075	4.52777e-36	1.11653e-34				-4.7476	2.09034e-45	3.5947e-44	XP_018846435.1 PREDICTED: calcium-dependent protein kinase 28-like isoform X1 [Juglans regia] &gt;PREDICTED: calcium-dependent protein kinase 28-like isoform X1 [Juglans regia] &gt;XP_018846440.1 PREDICTED: calcium-dependent protein kinase 28-like isoform X1 [Juglans regia] &gt;XP_018858172.1 PREDICTED: calcium-dependent protein kinase 28-like isoform X1 [Juglans regia]	GO:0005524;GO:0016310;GO:0004672;GO:0005509;GO:0005634;GO:0004674;GO:0005516;GO:0000166;GO:0018105;GO:0006468;GO:0005886;GO:0046777;GO:0035556;GO:0009738;GO:0004683;GO:0009931;GO:0016301;GO:0005737	ATP binding;phosphorylation;protein kinase activity;calcium ion binding;nucleus;protein serine/threonine kinase activity;calmodulin binding;nucleotide binding;peptidyl-serine phosphorylation;protein phosphorylation;plasma membrane;protein autophosphorylation;intracellular signal transduction;abscisic acid-activated signaling pathway;calmodulin-dependent protein kinase activity;calcium-dependent p…	K13412	CPK	http://www.genome.jp/dbget-bin/www_bget?ko:K13412	Plant-pathogen interaction	ko04626	-	Calcium-dependent	Calcium-dependent protein kinase 16 OS=Arabidopsis thaliana GN=CPK16 PE=1 SV=1
R Proteins
gene_id	length	ECW_6h.vs.ECW_0h_logFC	ECW_6h.vs.ECW_0h_Pvalue	ECW_6h.vs.ECW_0h_FDR	ECW_24h.vs.ECW_0h_logFC	ECW_24h.vs.ECW_0h_Pvalue	ECW_24h.vs.ECW_0h_FDR	VI037601_6h.vs.VI037601_0h_logFC	VI037601_6h.vs.VI037601_0h_Pvalue	VI037601_6h.vs.VI037601_0h_FDR	VI037601_24h.vs.VI037601_0h_logFC	VI037601_24h.vs.VI037601_0h_Pvalue	VI037601_24h.vs.VI037601_0hh_FDR	NR_def	GO_ID	GO_term	KO_ID	KO_gene	Hyperlink	KEGG Pathway	Pathway ID	Kog_Annotation	Swiss-Prot_Id	Swiss-Prot_Annotation
Gene:Capana00g002619	1744	3.03635	1.41551e-32	1.6223e-30	3.45235	5.03403e-40	1.38246e-38	5.08604	1.35697e-141	1.35525e-139	4.59554	1.16151e-102	4.53451e-101	PREDICTED: LEAF RUST 10 DISEASE-RESISTANCE LOCUS RECEPTOR-LIKE PROTEIN KINASE-like 2.1 isoform X1 [Capsicum annuum];PREDICTED: LEAF RUST 10 DISEASE-RESISTANCE LOCUS RECEPTOR-LIKE PROTEIN KINASE-like 2.1 isoform X4 [Capsicum annuum];PREDICTED: rust resistance kinase Lr10-like [Nicotiana tabacum]	-	-	K04730	IRAK1	http://www.genome.jp/dbget-bin/www_bget?ko:K04730	-	-	-	LEAF;Probable	LEAF RUST 10 DISEASE-RESISTANCE LOCUS RECEPTOR-LIKE PROTEIN KINASE-like 2.1 OS=Arabidopsis thaliana GN=LRK10L-2.1 PE=3 SV=1;Probable receptor-like protein kinase At5g39020 OS=Arabidopsis thaliana GN=At5g39020 PE=2 SV=1
Gene:Capana00g002621	1838	3.29171	8.03694e-10	2.80924e-08	6.11845	4.88553e-47	1.61965e-45	5.43692	4.71921e-52	1.87805e-50	4.69434	1.19976e-34	1.63275e-33	PREDICTED: LEAF RUST 10 DISEASE-RESISTANCE LOCUS RECEPTOR-LIKE PROTEIN KINASE-like 2.1 isoform X2 [Solanum lycopersicum];PREDICTED: LEAF RUST 10 DISEASE-RESISTANCE LOCUS RECEPTOR-LIKE PROTEIN KINASE-like 1.2 [Capsicum annuum]	GO:0016021;GO:0004672;GO:0016020;GO:0016310;GO:0005524;GO:0016301;GO:0006468	integral component of membrane;protein kinase activity;membrane;phosphorylation;ATP binding;kinase activity;protein phosphorylation	-	-	-	-	-	-	LEAF;LEAF	LEAF RUST 10 DISEASE-RESISTANCE LOCUS RECEPTOR-LIKE PROTEIN KINASE-like 2.1 OS=Arabidopsis thaliana GN=LRK10L-2.1 PE=3 SV=1;LEAF RUST 10 DISEASE-RESISTANCE LOCUS RECEPTOR-LIKE PROTEIN KINASE-like 1.2 OS=Arabidopsis thaliana GN=LRK10L-1.2 PE=2 SV=3
Gene:Capana00g002622	1255	2.65789	1.64445e-08	4.85167e-07	6.0788	3.62311e-61	1.63873e-59	4.87016	1.70119e-71	8.71113e-70	4.52975	9.02236e-58	1.94428e-56	ABP96804.1 receptor-like protein kinase [Capsicum annuum];PREDICTED: LEAF RUST 10 DISEASE-RESISTANCE LOCUS RECEPTOR-LIKE PROTEIN KINASE-like 2.1 isoform X2 [Solanum lycopersicum];rust resistance kinase Lr10-like precursor [Capsicum annuum] &gt	GO:0016301;GO:0006468;GO:0004674;GO:0004672;GO:0016310;GO:0005524;GO:0016020;GO:0016021	kinase activity;protein phosphorylation;protein serine/threonine kinase activity;protein kinase activity;phosphorylation;ATP binding;membrane;integral component of membrane	K04730	IRAK1	http://www.genome.jp/dbget-bin/www_bget?ko:K04730	-	-	-	Rust;LEAF;Probable	Rust resistance kinase Lr10 OS=Triticum aestivum GN=LRK10 PE=2 SV=1;LEAF RUST 10 DISEASE-RESISTANCE LOCUS RECEPTOR-LIKE PROTEIN KINASE-like 2.1 OS=Arabidopsis thaliana GN=LRK10L-2.1 PE=3 SV=1;Probable receptor-like protein kinase At5g39020 OS=Arabidopsis thaliana GN=At5g39020 PE=2 SV=1
Gene:Capana00g002623	1318	3.44264	2.09475e-10	7.7782e-09	7.32674	1.04898e-64	5.05575e-63	5.43387	2.84265e-76	1.54278e-74	4.96135	8.84364e-60	1.97501e-58	PREDICTED: rust resistance kinase Lr10-like [Capsicum annuum];ABP96804.1 receptor-like protein kinase [Capsicum annuum];rust resistance kinase Lr10-like precursor [Capsicum annuum] &gt	GO:0016021;GO:0000166;GO:0016020;GO:0005524;GO:0016310;GO:0004672;GO:0007166;GO:0004674;GO:0005886;GO:0006468;GO:0016301	integral component of membrane;nucleotide binding;membrane;ATP binding;phosphorylation;protein kinase activity;cell surface receptor signaling pathway;protein serine/threonine kinase activity;plasma membrane;protein phosphorylation;kinase activity	-	-	-	-	-	-	Protein	Protein SUPPRESSOR OF NPR1-1 CONSTITUTIVE 4 OS=Arabidopsis thaliana GN=LRK10L-2.6 PE=1 SV=1
Gene:Capana00g002626	1926				1.71973	1.92776e-23	3.0308e-22	2.21318	1.28164e-72	6.6473e-71	1.56182	1.44343e-26	1.57776e-25	PREDICTED: LEAF RUST 10 DISEASE-RESISTANCE LOCUS RECEPTOR-LIKE PROTEIN KINASE-like 1.1 [Capsicum annuum]	GO:0004674;GO:0006468;GO:0016021;GO:0000166;GO:0005524;GO:0016020;GO:0004672	protein serine/threonine kinase activity;protein phosphorylation;integral component of membrane;nucleotide binding;ATP binding;membrane;protein kinase activity	-	-	-	-	-	-	LEAF	LEAF RUST 10 DISEASE-RESISTANCE LOCUS RECEPTOR-LIKE PROTEIN KINASE-like 1.1 OS=Arabidopsis thaliana GN=LRK10L-1.1 PE=2 SV=1
Gene:Capana00g002627	1930	1.73027	4.59488e-14	2.28835e-12	2.09552	1.86672e-18	2.33359e-17	2.33601	5.93414e-28	1.43904e-26	2.18311	1.33821e-21	1.24002e-20	PREDICTED: LEAF RUST 10 DISEASE-RESISTANCE LOCUS RECEPTOR-LIKE PROTEIN KINASE-like 1.1 isoform X1 [Capsicum annuum];PREDICTED: LEAF RUST 10 DISEASE-RESISTANCE LOCUS RECEPTOR-LIKE PROTEIN KINASE-like 1.1 isoform X3 [Capsicum annuum];PREDICTED: LEAF RUST 10 DISEASE-RESISTANCE LOCUS RECEPTOR-LIKE PROTEIN KINASE-like 1.1 isoform X2 [Capsicum annuum]	GO:0006468;GO:0005886;GO:0007166;GO:0004674;GO:0005524;GO:0016020;GO:0004672;GO:0016021;GO:0000166	protein phosphorylation;plasma membrane;cell surface receptor signaling pathway;protein serine/threonine kinase activity;ATP binding;membrane;protein kinase activity;integral component of membrane;nucleotide binding	-	-	-	-	-	-	LEAF	LEAF RUST 10 DISEASE-RESISTANCE LOCUS RECEPTOR-LIKE PROTEIN KINASE-like 1.1 OS=Arabidopsis thaliana GN=LRK10L-1.1 PE=2 SV=1
Gene:Capana00g002629	2147	1.82471	8.91434e-08	2.35769e-06	1.12627	0.0066849	0.0192126	3.24754	6.93501e-28	1.67838e-26	1.44179	0.000490276	0.00150117	PREDICTED: LEAF RUST 10 DISEASE-RESISTANCE LOCUS RECEPTOR-LIKE PROTEIN KINASE-like 1.1 [Capsicum annuum]	GO:0006468;GO:0005886;GO:0007166;GO:0004674;GO:0005524;GO:0016020;GO:0004672;GO:0016021;GO:0000166	protein phosphorylation;plasma membrane;cell surface receptor signaling pathway;protein serine/threonine kinase activity;ATP binding;membrane;protein kinase activity;integral component of membrane;nucleotide binding	-	-	-	-	-	-	LEAF	LEAF RUST 10 DISEASE-RESISTANCE LOCUS RECEPTOR-LIKE PROTEIN KINASE-like 1.1 OS=Arabidopsis thaliana GN=LRK10L-1.1 PE=2 SV=1
Gene:Capana00g002630	1251							3.57994	0.00982264	0.0377755	4.56617	0.000216234	0.000693894	PREDICTED: LEAF RUST 10 DISEASE-RESISTANCE LOCUS RECEPTOR-LIKE PROTEIN KINASE-like 1.1 isoform X1 [Capsicum annuum]	GO:0005524;GO:0016020;GO:0004672;GO:0016021;GO:0000166;GO:0006468;GO:0004674	ATP binding;membrane;protein kinase activity;integral component of membrane;nucleotide binding;protein phosphorylation;protein serine/threonine kinase activity	-	-	-	-	-	-	LEAF	LEAF RUST 10 DISEASE-RESISTANCE LOCUS RECEPTOR-LIKE PROTEIN KINASE-like 1.1 OS=Arabidopsis thaliana GN=LRK10L-1.1 PE=2 SV=1
Gene:Capana00g002633	2433	1.08515	0.000119517	0.00179191										PREDICTED: LEAF RUST 10 DISEASE-RESISTANCE LOCUS RECEPTOR-LIKE PROTEIN KINASE-like 1.1 isoform X1 [Capsicum annuum] &gt;XP_016557200.1 PREDICTED: LEAF RUST 10 DISEASE-RESISTANCE LOCUS RECEPTOR-LIKE PROTEIN KINASE-like 1.1 isoform X2 [Capsicum annuum]	GO:0005524;GO:0016020;GO:0004672;GO:0016021;GO:0000166;GO:0006468;GO:0004674	ATP binding;membrane;protein kinase activity;integral component of membrane;nucleotide binding;protein phosphorylation;protein serine/threonine kinase activity	-	-	-	-	-	-	LEAF	LEAF RUST 10 DISEASE-RESISTANCE LOCUS RECEPTOR-LIKE PROTEIN KINASE-like 1.1 OS=Arabidopsis thaliana GN=LRK10L-1.1 PE=2 SV=1
Gene:Capana00g002634	4596										1.02147	2.41479e-25	2.55111e-24	PREDICTED: LEAF RUST 10 DISEASE-RESISTANCE LOCUS RECEPTOR-LIKE PROTEIN KINASE-like 1.1 [Capsicum annuum];PREDICTED: LEAF RUST 10 DISEASE-RESISTANCE LOCUS RECEPTOR-LIKE PROTEIN KINASE-like 1.2 [Capsicum annuum]	GO:0000166;GO:0016021;GO:0004672;GO:0016020;GO:0005524;GO:0004674;GO:0030247;GO:0007166;GO:0005886;GO:0006468	nucleotide binding;integral component of membrane;protein kinase activity;membrane;ATP binding;protein serine/threonine kinase activity;polysaccharide binding;cell surface receptor signaling pathway;plasma membrane;protein phosphorylation	-	-	-	-	-	-	LEAF;LEAF	LEAF RUST 10 DISEASE-RESISTANCE LOCUS RECEPTOR-LIKE PROTEIN KINASE-like 1.2 OS=Arabidopsis thaliana GN=LRK10L-1.2 PE=2 SV=3;LEAF RUST 10 DISEASE-RESISTANCE LOCUS RECEPTOR-LIKE PROTEIN KINASE-like 1.1 OS=Arabidopsis thaliana GN=LRK10L-1.1 PE=2 SV=1
Gene:Capana00g002650	693	4.9463	1.76676e-09	5.93757e-08	4.87615	2.78285e-08	1.72475e-07	4.78034	7.75288e-29	1.9371e-27	3.62852	1.59062e-13	1.05502e-12	PREDICTED: LEAF RUST 10 DISEASE-RESISTANCE LOCUS RECEPTOR-LIKE PROTEIN KINASE-like 2.1 [Capsicum annuum]	GO:0006468;GO:0016301;GO:0005524;GO:0016310;GO:0016020;GO:0004672;GO:0016021	protein phosphorylation;kinase activity;ATP binding;phosphorylation;membrane;protein kinase activity;integral component of membrane	K04730	IRAK1	http://www.genome.jp/dbget-bin/www_bget?ko:K04730	-	-	-	Rust	Rust resistance kinase Lr10 OS=Triticum aestivum GN=LRK10 PE=2 SV=1
Gene:Capana00g003858	948	1.02381	8.37246e-16	4.67785e-14				3.28673	0	0				LEAF RUST 10 DISEASE-RESISTANCE LOCUS RECEPTOR-LIKE PROTEIN KINASE-like 2.1 [Capsicum annuum]	GO:0030247;GO:0016021;GO:0016020	polysaccharide binding;integral component of membrane;membrane	-	-	-	-	-	-	-	-
Gene:Capana01g002982	1062	3.41996	0.00236078	0.0236462				3.17359	4.38015e-05	0.0002783	2.21998	0.0207077	0.0474792	PREDICTED: LEAF RUST 10 DISEASE-RESISTANCE LOCUS RECEPTOR-LIKE PROTEIN KINASE-like 2.4 isoform X1 [Capsicum annuum]	GO:0000166;GO:0016021;GO:0004672;GO:0005524;GO:0016020;GO:0004674;GO:0006468	nucleotide binding;integral component of membrane;protein kinase activity;ATP binding;membrane;protein serine/threonine kinase activity;protein phosphorylation	-	-	-	-	-	-	Protein	Protein SUPPRESSOR OF NPR1-1 CONSTITUTIVE 4 OS=Arabidopsis thaliana GN=LRK10L-2.6 PE=1 SV=1
Gene:Capana02g002802	1950	3.2912	5.20565e-24	4.37985e-22	3.38345	1.76392e-22	2.67847e-21	5.22285	2.35166e-123	2.00134e-121	3.72933	1.9693e-47	3.52879e-46	PREDICTED: LEAF RUST 10 DISEASE-RESISTANCE LOCUS RECEPTOR-LIKE PROTEIN KINASE-like 2.4 isoform X1 [Capsicum annuum]	GO:0016020;GO:0005524;GO:0004672;GO:0016021;GO:0000166;GO:0006468;GO:0030247;GO:0004674	membrane;ATP binding;protein kinase activity;integral component of membrane;nucleotide binding;protein phosphorylation;polysaccharide binding;protein serine/threonine kinase activity	-	-	-	-	-	-	LEAF	LEAF RUST 10 DISEASE-RESISTANCE LOCUS RECEPTOR-LIKE PROTEIN KINASE-like 2.5 OS=Arabidopsis thaliana GN=LRK10L-2.5 PE=3 SV=1
Gene:Capana02g002803	1851				3.60734	6.28833e-13	5.68698e-12	4.44054	4.97145e-57	2.11544e-55	3.47685	2.32249e-27	2.59895e-26	PREDICTED: LEAF RUST 10 DISEASE-RESISTANCE LOCUS RECEPTOR-LIKE PROTEIN KINASE-like 2.1 [Capsicum annuum]	GO:0006468;GO:0004674;GO:0030247;GO:0004672;GO:0005524;GO:0016020;GO:0000166;GO:0016021	protein phosphorylation;protein serine/threonine kinase activity;polysaccharide binding;protein kinase activity;ATP binding;membrane;nucleotide binding;integral component of membrane	-	-	-	-	-	-	LEAF	LEAF RUST 10 DISEASE-RESISTANCE LOCUS RECEPTOR-LIKE PROTEIN KINASE-like 2.1 OS=Arabidopsis thaliana GN=LRK10L-2.1 PE=3 SV=1
Gene:Capana02g002810	2788	1.85182	9.72691e-34	1.15938e-31	2.37073	1.928e-45	6.13739e-44	3.57018	1.37794e-226	2.29155e-224	2.8102	7.92405e-112	3.38105e-110	PREDICTED: LEAF RUST 10 DISEASE-RESISTANCE LOCUS RECEPTOR-LIKE PROTEIN KINASE-like 1.4 isoform X3 [Capsicum annuum];PREDICTED: LEAF RUST 10 DISEASE-RESISTANCE LOCUS RECEPTOR-LIKE PROTEIN KINASE-like 1.4 isoform X1 [Solanum lycopersicum]	GO:0030247;GO:0004674;GO:0006468;GO:0000166;GO:0016021;GO:0004672;GO:0016020;GO:0005524	polysaccharide binding;protein serine/threonine kinase activity;protein phosphorylation;nucleotide binding;integral component of membrane;protein kinase activity;membrane;ATP binding	-	-	-	-	-	-	LEAF;LEAF	LEAF RUST 10 DISEASE-RESISTANCE LOCUS RECEPTOR-LIKE PROTEIN KINASE-like 1.4 OS=Arabidopsis thaliana GN=LRK10L-1.4 PE=2 SV=2;LEAF RUST 10 DISEASE-RESISTANCE LOCUS RECEPTOR-LIKE PROTEIN KINASE-like 1.3 OS=Arabidopsis thaliana GN=LRK10L-1.3 PE=2 SV=1
Gene:Capana02g002813	891										3.31124	0.00109023	0.00316476	PREDICTED: LEAF RUST 10 DISEASE-RESISTANCE LOCUS RECEPTOR-LIKE PROTEIN KINASE-like 1.4 isoform X1 [Capsicum annuum]	-	-	-	-	-	-	-	-	LEAF	LEAF RUST 10 DISEASE-RESISTANCE LOCUS RECEPTOR-LIKE PROTEIN KINASE-like 1.4 OS=Arabidopsis thaliana GN=LRK10L-1.4 PE=2 SV=2
Gene:Capana03g000716	2154				2.00802	1.38622e-24	2.29463e-23	2.05663	3.85917e-53	1.5615e-51	1.78233	4.85405e-34	6.49379e-33	PREDICTED: probable serine/threonine-protein kinase At1g18390 isoform X2 [Solanum tuberosum];PREDICTED: LEAF RUST 10 DISEASE-RESISTANCE LOCUS RECEPTOR-LIKE PROTEIN KINASE-like 1.2 isoform X1 [Capsicum annuum]	GO:0006468;GO:0030247;GO:0004674;GO:0005524;GO:0016020;GO:0004672;GO:0016021;GO:0000166	protein phosphorylation;polysaccharide binding;protein serine/threonine kinase activity;ATP binding;membrane;protein kinase activity;integral component of membrane;nucleotide binding	-	-	-	-	-	-	LEAF	LEAF RUST 10 DISEASE-RESISTANCE LOCUS RECEPTOR-LIKE PROTEIN KINASE-like 1.2 OS=Arabidopsis thaliana GN=LRK10L-1.2 PE=2 SV=3
Gene:Capana11g001539	1584				-1.55024	6.94518e-08	4.13165e-07				-1.22287	2.05966e-09	1.05598e-08	PREDICTED: LEAF RUST 10 DISEASE-RESISTANCE LOCUS RECEPTOR-LIKE PROTEIN KINASE-like 1.5 [Capsicum annuum]	GO:0016021;GO:0006468;GO:0016020;GO:0000166;GO:0005524;GO:0004672	integral component of membrane;protein phosphorylation;membrane;nucleotide binding;ATP binding;protein kinase activity	-	-	-	-	-	-	LEAF	LEAF RUST 10 DISEASE-RESISTANCE LOCUS RECEPTOR-LIKE PROTEIN KINASE-like 1.5 OS=Arabidopsis thaliana GN=LRK10L-1.5 PE=3 SV=1
Gene:Capana11g002328	423				5.72963	0.000144175	0.000567976				5.86755	4.61259e-05	0.000161181	PREDICTED: LEAF RUST 10 DISEASE-RESISTANCE LOCUS RECEPTOR-LIKE PROTEIN KINASE-like 2.1 [Capsicum annuum]	GO:0016021;GO:0016301;GO:0016020;GO:0006468;GO:0016310;GO:0005524;GO:0004672	integral component of membrane;kinase activity;membrane;protein phosphorylation;phosphorylation;ATP binding;protein kinase activity	K04730	IRAK1	http://www.genome.jp/dbget-bin/www_bget?ko:K04730	-	-	-	Rust	Rust resistance kinase Lr10 OS=Triticum aestivum GN=LRK10 PE=2 SV=1
Gene:Capana11g002329	822				6.5828	3.45644e-07	1.91361e-06	7.34871	7.56589e-09	7.55006e-08	7.40889	6.43366e-09	3.17377e-08	PREDICTED: LEAF RUST 10 DISEASE-RESISTANCE LOCUS RECEPTOR-LIKE PROTEIN KINASE-like 2.1 [Capsicum annuum]	-	-	-	-	-	-	-	-	-	-
Gene:Capana12g002052	1836	1.66986	5.72787e-14	2.82506e-12				2.41776	8.98765e-38	2.78256e-36	1.20113	6.30226e-07	2.66027e-06	PREDICTED: LEAF RUST 10 DISEASE-RESISTANCE LOCUS RECEPTOR-LIKE PROTEIN KINASE-like 2.4 isoform X4 [Capsicum annuum]	GO:0004674;GO:0000166;GO:0005524;GO:0004672;GO:0016021;GO:0006468;GO:0016020	protein serine/threonine kinase activity;nucleotide binding;ATP binding;protein kinase activity;integral component of membrane;protein phosphorylation;membrane	-	-	-	-	-	-	LEAF	LEAF RUST 10 DISEASE-RESISTANCE LOCUS RECEPTOR-LIKE PROTEIN KINASE-like 2.5 OS=Arabidopsis thaliana GN=LRK10L-2.5 PE=3 SV=1
novel.2786	406	3.93341	0.00245785	0.0245086	3.86554	0.00414262	0.0124819	5.3447	4.25289e-16	6.82533e-15	4.68112	1.5591e-11	9.22739e-11	PREDICTED: LEAF RUST 10 DISEASE-RESISTANCE LOCUS RECEPTOR-LIKE PROTEIN KINASE-like 2.1 [Capsicum annuum]	-	-	-	-	-	-	-	-	-	-
novel.3014	2139	4.27087	3.85741e-05	0.000649098	4.33669	9.34729e-05	0.000378805	5.55936	2.16098e-20	4.19401e-19	5.18514	1.1274e-16	8.63907e-16	PREDICTED: LEAF RUST 10 DISEASE-RESISTANCE LOCUS RECEPTOR-LIKE PROTEIN KINASE-like 2.1 isoform X1 [Capsicum annuum]	-	-	K04730	IRAK1	http://www.genome.jp/dbget-bin/www_bget?ko:K04730	-	-	-	Rust	Rust resistance kinase Lr10 OS=Triticum aestivum GN=LRK10 PE=2 SV=1
Gene:Capana00g000433	2448	4.57771	0.0001345	0.00198329				5.00774	1.40836e-07	1.23449e-06	4.0177	0.000126233	0.00041757	PREDICTED: probable disease resistance RPP8-like protein 2 [Capsicum annuum]	-	-	K13457	RPM1,RPS3	http://www.genome.jp/dbget-bin/www_bget?ko:K13457	Plant-pathogen interaction	ko04626	-	Probable	Probable disease resistance protein At1g58390 OS=Arabidopsis thaliana GN=At1g58390 PE=2 SV=4
Gene:Capana00g000508	2528	4.48946	1.26408e-35	1.63771e-33	2.75123	3.32201e-08	2.04448e-07	4.77761	6.23523e-66	2.97046e-64	3.22371	2.13963e-20	1.89408e-19	PREDICTED: probable disease resistance RPP8-like protein 2 [Capsicum annuum]	-	-	-	-	-	-	-	-	Probable	Probable disease resistance RPP8-like protein 2 OS=Arabidopsis thaliana GN=RPP8L2 PE=3 SV=1
Gene:Capana00g001814	501				4.03047	0.0146194	0.0386051							PREDICTED: pleiotropic drug resistance protein 1-like [Capsicum annuum]	GO:0008236;GO:0004252;GO:0005618;GO:0008233;GO:0006508;GO:0016787	serine-type peptidase activity;serine-type endopeptidase activity;cell wall;peptidase activity;proteolysis;hydrolase activity	-	-	-	-	-	-	Subtilisin-like	Subtilisin-like protease SBT3.6 OS=Arabidopsis thaliana GN=SBT3.6 PE=2 SV=1
Gene:Capana00g002357	1125				-2.22863	0.0132856	0.0354586							PREDICTED: LOW QUALITY PROTEIN: putative late blight resistance protein homolog R1A-3 [Capsicum annuum]	-	-	-	-	-	-	-	-	Late	Late blight resistance protein R1-A OS=Solanum demissum GN=R1A PE=3 SV=1
Gene:Capana00g002373	1473				-1.10466	0.000369594	0.00135989							PREDICTED: putative late blight resistance protein homolog R1B-17 [Capsicum annuum]	-	-	-	-	-	-	-	-	Putative	Putative late blight resistance protein homolog R1A-4 OS=Solanum demissum GN=R1A-4 PE=5 SV=2
Gene:Capana00g002413	639							1.20478	0.000606868	0.00315387				PREDICTED: putative disease resistance protein At1g50180, partial [Capsicum annuum]	GO:0043531;GO:0006952	ADP binding;defense response	-	-	-	-	-	-	Putative	Putative disease resistance protein At1g50180 OS=Arabidopsis thaliana GN=At1g50180 PE=3 SV=2
Gene:Capana00g002756	3603				1.71108	0.00206053	0.00663614	2.57218	1.73715e-14	2.58109e-13	2.64946	9.58455e-16	7.03384e-15	PREDICTED: TMV resistance protein N-like [Capsicum annuum]	-	-	-	-	-	-	-	-	TMV	TMV resistance protein N OS=Nicotiana glutinosa GN=N PE=1 SV=1
Gene:Capana00g002764	3128	1.31693	5.96422e-08	1.62676e-06	1.073	0.000266362	0.00100659	2.00504	2.66031e-25	5.98307e-24	1.99465	1.68394e-24	1.73504e-23	PREDICTED: probable disease resistance protein At1g58602 [Capsicum annuum]	GO:0043531;GO:0006952	ADP binding;defense response	-	-	-	-	-	-	Probable;Probable	Probable disease resistance RPP8-like protein 2 OS=Arabidopsis thaliana GN=RPP8L2 PE=3 SV=1;Probable disease resistance protein At1g59620 OS=Arabidopsis thaliana GN=At1g59620 PE=2 SV=3
Gene:Capana00g003789	909							-1.07689	0.00249287	0.0112577				PREDICTED: putative late blight resistance protein homolog R1A-3 [Capsicum annuum]	-	-	-	-	-	-	-	-	Putative	Putative late blight resistance protein homolog R1C-3 OS=Solanum demissum GN=R1C-3 PE=3 SV=1
Gene:Capana00g003840	837				1.58443	8.60057e-14	8.24185e-13	1.14515	5.58676e-09	5.64185e-08	1.3646	5.10695e-13	3.29044e-12	PREDICTED: rust resistance kinase Lr10-like, partial [Capsicum annuum]	-	-	-	-	-	-	-	-	Rust	Rust resistance kinase Lr10 OS=Triticum aestivum GN=LRK10 PE=2 SV=1
Gene:Capana00g003841	843				1.10159	4.25214e-05	0.000180658	1.47734	1.87142e-11	2.28209e-10	1.71326	8.40941e-17	6.47543e-16	PREDICTED: rust resistance kinase Lr10-like, partial [Capsicum annuum]	-	-	-	-	-	-	-	-	-	-
Gene:Capana00g003845	1578							1.42081	0.00617898	0.0251615	2.06639	1.94213e-05	7.08094e-05	XP_009592348.2 PREDICTED: rust resistance kinase Lr10-like isoform X2 [Nicotiana tomentosiformis];PREDICTED: rust resistance kinase Lr10-like isoform X1 [Nicotiana tomentosiformis] &gt	-	-	-	-	-	-	-	-	Rust	Rust resistance kinase Lr10 OS=Triticum aestivum GN=LRK10 PE=2 SV=1
Gene:Capana00g003846	2198				1.38651	1.3906e-19	1.84201e-18	2.20504	9.65573e-109	7.20286e-107	1.86117	1.95106e-68	4.99726e-67	PREDICTED: rust resistance kinase Lr10-like [Capsicum annuum]	-	-	-	-	-	-	-	-	Rust	Rust resistance kinase Lr10 OS=Triticum aestivum GN=LRK10 PE=2 SV=1
Gene:Capana00g004148	3636				-1.70542	9.08329e-07	4.80214e-06				-1.10501	0.00045338	0.0013955	PREDICTED: putative multidrug resistance protein [Capsicum annuum]	GO:0000166;GO:0016021;GO:0055085;GO:0016020;GO:0005524;GO:0016887;GO:0006810;GO:0042626	nucleotide binding;integral component of membrane;transmembrane transport;membrane;ATP binding;ATPase activity;transport;ATPase activity, coupled to transmembrane movement of substances	K05658	ABCB1	http://www.genome.jp/dbget-bin/www_bget?ko:K05658	ABC transporters	ko02010	-	Putative	Putative multidrug resistance protein OS=Oryza sativa subsp. japonica GN=Os02g0190300 PE=3 SV=1
Gene:Capana00g004264	1452										-2.38628	0.0198223	0.0456772	PREDICTED: tetracycline resistance protein, class B-like [Capsicum annuum]	-	-	-	-	-	-	-	-	-	-
Gene:Capana00g004373	1254				5.31386	0.00245371	0.0077601							PREDICTED: LOW QUALITY PROTEIN: putative late blight resistance protein homolog R1B-23 [Capsicum annuum]	GO:0043531;GO:0006952	ADP binding;defense response	-	-	-	-	-	-	Putative	Putative late blight resistance protein homolog R1C-3 OS=Solanum demissum GN=R1C-3 PE=3 SV=1
Gene:Capana00g004528	2665							1.29349	2.93987e-51	1.15599e-49				PREDICTED: TMV resistance protein N-like isoform X1 [Capsicum annuum]	GO:0043531;GO:0007165;GO:0006952	ADP binding;signal transduction;defense response	-	-	-	-	-	-	Probable;TMV	Probable WRKY transcription factor 19 OS=Arabidopsis thaliana GN=WRKY19 PE=3 SV=1;TMV resistance protein N OS=Nicotiana glutinosa GN=N PE=1 SV=1
Gene:Capana00g004851	1764	1.26754	1.16941e-05	0.000221482				1.88776	4.75258e-23	1.00058e-21				XP_016556310.1 PREDICTED: TMV resistance protein N-like isoform X1 [Capsicum annuum] &gt;XP_016556311.1 PREDICTED: TMV resistance protein N-like isoform X1 [Capsicum annuum] &gt;XP_016556312.1 PREDICTED: TMV resistance protein N-like isoform X1 [Capsicum annuum] &gt;PREDICTED: TMV resistance protein N-like isoform X1 [Capsicum annuum] &gt;XP_016556313.1 PREDICTED: TMV resistance protein N-like is…	-	-	-	-	-	-	-	-	TMV	TMV resistance protein N OS=Nicotiana glutinosa GN=N PE=1 SV=1
Gene:Capana00g004853	3400							1.46181	3.23049e-30	8.41365e-29				XP_016556318.1 PREDICTED: TMV resistance protein N-like isoform X1 [Capsicum annuum] &gt;XP_016556317.1 PREDICTED: TMV resistance protein N-like isoform X1 [Capsicum annuum] &gt;XP_016556319.1 PREDICTED: TMV resistance protein N-like isoform X1 [Capsicum annuum];PREDICTED: TMV resistance protein N-like isoform X1 [Capsicum annuum] &gt	-	-	-	-	-	-	-	-	TMV	TMV resistance protein N OS=Nicotiana glutinosa GN=N PE=1 SV=1
Gene:Capana00g004856	327							6.12301	1.12001e-05	7.76976e-05				PREDICTED: TMV resistance protein N-like [Capsicum annuum]	-	-	-	-	-	-	-	-	-	-
Gene:Capana00g004859	2013							5.76968	1.96476e-07	1.69839e-06	3.81938	0.00419638	0.0110848	PREDICTED: TMV resistance protein N-like [Capsicum annuum]	-	-	-	-	-	-	-	-	TMV	TMV resistance protein N OS=Nicotiana glutinosa GN=N PE=1 SV=1
Gene:Capana01g000865	2516				-1.10036	2.82185e-23	4.40568e-22				-1.22481	1.76127e-52	3.48108e-51	ADB43255.1 blight resistance protein [Capsicum annuum];PREDICTED: uncharacterized protein LOC107869639 [Capsicum annuum];putative disease resistance protein RGA3 [Capsicum annuum] &gt	GO:0043531;GO:0009507;GO:0006952;GO:0010207	ADP binding;chloroplast;defense response;photosystem II assembly	K19613	SHOC2,SUR8	http://www.genome.jp/dbget-bin/www_bget?ko:K19613	-	-	-	Putative	Putative disease resistance protein RGA3 OS=Solanum bulbocastanum GN=RGA3 PE=2 SV=2
Gene:Capana01g000870	2593				-1.09833	0.000346582	0.00128177							AFU51534.1 blight resistance protein RGA4 [Capsicum annuum];putative disease resistance protein RGA4 [Capsicum annuum] &gt	GO:0043531;GO:0006952	ADP binding;defense response	K19613	SHOC2,SUR8	http://www.genome.jp/dbget-bin/www_bget?ko:K19613	-	-	-	Putative	Putative disease resistance protein RGA4 OS=Solanum bulbocastanum GN=RGA4 PE=2 SV=1
Gene:Capana01g000913	2973				-2.53434	1.13518e-26	2.03637e-25				-2.80492	1.0265e-34	1.39906e-33	PREDICTED: putative disease resistance protein RGA3 [Capsicum annuum]	GO:0006952;GO:0043531	defense response;ADP binding	K19613	SHOC2,SUR8	http://www.genome.jp/dbget-bin/www_bget?ko:K19613	-	-	-	Putative	Putative disease resistance protein RGA3 OS=Solanum bulbocastanum GN=RGA3 PE=2 SV=2
Gene:Capana01g003486	2457				1.20932	9.66977e-31	2.0012e-29	1.40211	5.24698e-105	3.76681e-103	1.48346	1.77268e-128	8.73529e-127	PREDICTED: putative late blight resistance protein homolog R1A-10 [Capsicum annuum]	GO:0043531;GO:0006952	ADP binding;defense response	-	-	-	-	-	-	Putative	Putative late blight resistance protein homolog R1A-10 OS=Solanum demissum GN=R1A-10 PE=3 SV=1
Gene:Capana01g004188	483				-2.94056	0.00437882	0.0131354							PREDICTED: disease resistance protein At4g27190-like [Capsicum annuum]	GO:0006952;GO:0043531	defense response;ADP binding	K13459	RPS2	http://www.genome.jp/dbget-bin/www_bget?ko:K13459	Plant-pathogen interaction	ko04626	-	Disease	Disease resistance protein At4g27190 OS=Arabidopsis thaliana GN=At4g27190 PE=2 SV=1
Gene:Capana01g004287	2805				-2.75341	2.31077e-52	8.74812e-51				-1.58141	7.31812e-26	7.84551e-25	PREDICTED: disease resistance protein RPM1-like [Capsicum annuum]	GO:0006952;GO:0043531	defense response;ADP binding	K13457	RPM1,RPS3	http://www.genome.jp/dbget-bin/www_bget?ko:K13457	Plant-pathogen interaction	ko04626	-	Disease	Disease resistance protein RPM1 OS=Arabidopsis thaliana GN=RPM1 PE=1 SV=1
Gene:Capana02g000072	1275				-1.51887	8.14215e-10	5.81515e-09							PREDICTED: multidrug resistance protein 2-like [Solanum tuberosum]	GO:0016021;GO:0055085;GO:0016020	integral component of membrane;transmembrane transport;membrane	-	-	-	-	-	-	-	-
Gene:Capana02g001506	576										-1.42885	0.00629538	0.0161016	PREDICTED: putative disease resistance RPP13-like protein 3 [Capsicum annuum]	-	-	K13457	RPM1,RPS3	http://www.genome.jp/dbget-bin/www_bget?ko:K13457	Plant-pathogen interaction	ko04626	-	Putative	Putative disease resistance protein At1g59780 OS=Arabidopsis thaliana GN=At1g59780 PE=3 SV=1
Gene:Capana02g001535	1353										-1.74373	0.0125605	0.0302566	PREDICTED: putative late blight resistance protein homolog R1B-17 [Capsicum annuum]	-	-	K13457	RPM1,RPS3	http://www.genome.jp/dbget-bin/www_bget?ko:K13457	Plant-pathogen interaction	ko04626	-	Putative	Putative late blight resistance protein homolog R1B-17 OS=Solanum demissum GN=R1B-17 PE=3 SV=1
Gene:Capana02g001536	2823										-1.04394	0.0152602	0.0360957	PREDICTED: putative disease resistance protein At1g50180 [Capsicum annuum]	GO:0043531;GO:0006952	ADP binding;defense response	K13457	RPM1,RPS3	http://www.genome.jp/dbget-bin/www_bget?ko:K13457	Plant-pathogen interaction	ko04626	-	Putative	Putative disease resistance protein At1g50180 OS=Arabidopsis thaliana GN=At1g50180 PE=3 SV=2
Gene:Capana02g002304	1515							3.36866	1.89066e-06	1.46056e-05	2.26957	0.00789096	0.0197836	PREDICTED: rust resistance kinase Lr10-like [Capsicum annuum]	-	-	-	-	-	-	-	-	Rust	Rust resistance kinase Lr10 OS=Triticum aestivum GN=LRK10 PE=2 SV=1
Gene:Capana02g002306	990				1.27533	0.000168869	0.000657683							PREDICTED: rust resistance kinase Lr10-like [Capsicum annuum]	-	-	K04730	IRAK1	http://www.genome.jp/dbget-bin/www_bget?ko:K04730	-	-	-	Rust	Rust resistance kinase Lr10 OS=Triticum aestivum GN=LRK10 PE=2 SV=1
Gene:Capana02g002450	579	1.73346	0.000532926	0.00663292	2.22125	5.64863e-06	2.70904e-05	2.87565	4.34594e-10	4.7992e-09	2.8863	7.68415e-10	4.06964e-09	Plant disease resistance response protein [Cynara cardunculus var. scolymus];PREDICTED: dirigent protein 19-like [Prunus mume]	GO:0009699;GO:0042349	phenylpropanoid biosynthetic process;guiding stereospecific synthesis activity	-	-	-	-	-	-	-	-
Gene:Capana02g002735	2547	2.40498	6.14903e-20	4.32829e-18	1.04868	0.00325788	0.0100491	3.55182	8.34764e-126	7.31003e-124	1.80915	7.14306e-19	5.9844e-18	PREDICTED: disease resistance RPP13-like protein 4 [Capsicum annuum]	GO:0006952;GO:0043531	defense response;ADP binding	-	-	-	-	-	-	Disease	Disease resistance RPP13-like protein 4 OS=Arabidopsis thaliana GN=RPP13L4 PE=1 SV=2
Gene:Capana02g003136	1857				1.07223	3.63533e-06	1.78728e-05	1.92121	1.40602e-31	3.7927e-30				PREDICTED: probable disease resistance protein At5g66900 [Capsicum annuum]	GO:0006952;GO:0043531	defense response;ADP binding	-	-	-	-	-	-	Probable	Probable disease resistance protein At5g66900 OS=Arabidopsis thaliana GN=At5g66900 PE=3 SV=1
Gene:Capana03g001812	1014	1.42123	2.85124e-05	0.000495889	2.66053	5.92734e-17	6.85959e-16	2.17961	9.00421e-18	1.57624e-16	2.61605	5.47377e-28	6.24482e-27	PREDICTED: protein DOWNY MILDEW RESISTANCE 6 [Capsicum annuum]	GO:0016491;GO:0055114;GO:0046872;GO:0051213	oxidoreductase activity;oxidation-reduction process;metal ion binding;dioxygenase activity	-	-	-	-	-	-	Protein	Protein DOWNY MILDEW RESISTANCE 6 OS=Arabidopsis thaliana GN=DMR6 PE=1 SV=1
Gene:Capana03g001868	2583				-1.31793	1.77794e-11	1.4515e-10							PREDICTED: disease resistance protein RPP13-like [Capsicum annuum] &gt;XP_016564259.1 PREDICTED: disease resistance protein RPP13-like [Capsicum annuum]	-	-	-	-	-	-	-	-	Disease	Disease resistance protein RPP13 OS=Arabidopsis thaliana GN=RPP13 PE=2 SV=2
Gene:Capana03g001870	3099				-1.14602	1.00494e-09	7.11659e-09				-1.22499	5.98212e-17	4.63985e-16	PREDICTED: disease resistance protein RPP13-like [Capsicum annuum]	GO:0006952;GO:0043531	defense response;ADP binding	-	-	-	-	-	-	Disease;Probable	Disease resistance protein RPP13 OS=Arabidopsis thaliana GN=RPP13 PE=2 SV=2;Probable disease resistance protein RDL5 OS=Arabidopsis thaliana GN=RDL5 PE=3 SV=1
Gene:Capana03g001876	1716	1.69514	4.04092e-12	1.73672e-10	1.30264	3.81959e-05	0.00016336	3.45911	2.11924e-42	7.16707e-41	3.5984	9.60818e-47	1.69819e-45	PREDICTED: disease resistance protein RPP13-like [Capsicum annuum]	-	-	-	-	-	-	-	-	Disease	Disease resistance protein RPP13 OS=Arabidopsis thaliana GN=RPP13 PE=2 SV=2
Gene:Capana03g001881	765				-4.28816	0.00562293	0.0164547							PREDICTED: disease resistance protein RPP13-like [Capsicum annuum]	-	-	-	-	-	-	-	-	Putative	Putative disease resistance RPP13-like protein 3 OS=Arabidopsis thaliana GN=RPP13L3 PE=3 SV=1
Gene:Capana03g001933	1323				-1.48503	0.00106193	0.0036021							PREDICTED: putative late blight resistance protein homolog R1B-8 [Capsicum annuum]	GO:0006952;GO:0043531	defense response;ADP binding	-	-	-	-	-	-	Putative	Putative late blight resistance protein homolog R1B-8 OS=Solanum demissum GN=R1B-8 PE=5 SV=1
Gene:Capana03g003923	1464							1.1941	7.87509e-14	1.12536e-12				PREDICTED: oxidation resistance protein 1 [Capsicum annuum]	-	-	-	-	-	-	-	KOG2372(L)(Oxidation resistance protein)	Oxidation	Oxidation resistance protein 1 OS=Homo sapiens GN=OXR1 PE=1 SV=2
Gene:Capana03g004013	4686	2.77614	1.80081e-139	9.46963e-137	6.24798	1.05048e-254	3.89902e-252	5.80872	0	0	5.36537	0	0	PREDICTED: pleiotropic drug resistance protein 1 [Capsicum annuum]	GO:0005524;GO:0016020;GO:0016021;GO:0000166;GO:0005886;GO:0006810;GO:0042626;GO:0016887	ATP binding;membrane;integral component of membrane;nucleotide binding;plasma membrane;transport;ATPase activity, coupled to transmembrane movement of substances;ATPase activity	-	-	-	-	-	KOG0065(Q)(Pleiotropic drug resistance proteins (PDR1-15), ABC superfamily)	Pleiotropic	Pleiotropic drug resistance protein 1 OS=Nicotiana plumbaginifolia GN=PDR1 PE=1 SV=1
Gene:Capana03g004014	4326	1.77805	1.11081e-276	1.52771e-273	1.77123	7.70949e-36	1.88691e-34	3.35675	0	0	2.25628	0	0	PREDICTED: pleiotropic drug resistance protein 1 [Capsicum annuum]	GO:0016020;GO:0005524;GO:0016021;GO:0000166;GO:0005886;GO:0006810;GO:0042626;GO:0016887	membrane;ATP binding;integral component of membrane;nucleotide binding;plasma membrane;transport;ATPase activity, coupled to transmembrane movement of substances;ATPase activity	-	-	-	-	-	KOG0065(Q)(Pleiotropic drug resistance proteins (PDR1-15), ABC superfamily)	Pleiotropic	Pleiotropic drug resistance protein 1 OS=Nicotiana tabacum GN=PDR1 PE=2 SV=1
Gene:Capana03g004096	3591	5.36147	2.2169e-06	4.76107e-05				7.21649	3.88895e-22	7.98358e-21	6.15262	1.50497e-15	1.09537e-14	PREDICTED: TMV resistance protein N-like [Capsicum annuum]	-	-	-	-	-	-	-	-	TMV;Disease	TMV resistance protein N OS=Nicotiana glutinosa GN=N PE=1 SV=1;Disease resistance protein TAO1 OS=Arabidopsis thaliana GN=TAO1 PE=4 SV=1
Gene:Capana03g004224	2526				2.47529	1.31782e-16	1.49294e-15	2.59731	1.54626e-17	2.67198e-16	2.93633	3.09335e-22	2.92618e-21	PREDICTED: putative late blight resistance protein homolog R1B-16 [Capsicum annuum]	-	-	-	-	-	-	-	-	Putative	Putative late blight resistance protein homolog R1B-16 OS=Solanum demissum GN=R1B-16 PE=3 SV=1
Gene:Capana03g004239	2754				-1.00498	1.05104e-09	7.42703e-09							XP_016566299.1 PREDICTED: putative late blight resistance protein homolog R1B-23 [Capsicum annuum] &gt;PREDICTED: putative late blight resistance protein homolog R1B-23 [Capsicum annuum] &gt;XP_016566300.1 PREDICTED: putative late blight resistance protein homolog R1B-23 [Capsicum annuum]	-	-	-	-	-	-	-	-	Putative	Putative late blight resistance protein homolog R1C-3 OS=Solanum demissum GN=R1C-3 PE=3 SV=1
Gene:Capana03g004255	5420				-1.29172	1.48427e-16	1.67728e-15							XP_016566307.1 PREDICTED: putative late blight resistance protein homolog R1A-3 [Capsicum annuum];PREDICTED: LOW QUALITY PROTEIN: putative late blight resistance protein homolog R1A-3 [Capsicum annuum];PREDICTED: putative late blight resistance protein homolog R1A-3 [Capsicum annuum] &gt	GO:0043531;GO:0006952	ADP binding;defense response	-	-	-	-	-	-	Putative	Putative late blight resistance protein homolog R1B-14 OS=Solanum demissum GN=R1B-14 PE=3 SV=1
Gene:Capana03g004260	1593				-2.34871	9.03333e-06	4.21661e-05							PREDICTED: LOW QUALITY PROTEIN: putative late blight resistance protein homolog R1A-3 [Capsicum annuum]	-	-	-	-	-	-	-	-	-	-
Gene:Capana03g004261	1980				-1.68578	5.08631e-11	4.01496e-10							PREDICTED: LOW QUALITY PROTEIN: putative late blight resistance protein homolog R1A-3 [Capsicum annuum]	GO:0006952;GO:0043531	defense response;ADP binding	-	-	-	-	-	-	Putative	Putative late blight resistance protein homolog R1B-16 OS=Solanum demissum GN=R1B-16 PE=3 SV=1
Gene:Capana03g004459	1926				1.79242	0.00620085	0.0179519							PREDICTED: putative disease resistance protein RGA3 [Capsicum annuum]	-	-	K19613	SHOC2,SUR8	http://www.genome.jp/dbget-bin/www_bget?ko:K19613	-	-	-	Putative	Putative disease resistance protein RGA1 OS=Solanum bulbocastanum GN=RGA1 PE=2 SV=2
Gene:Capana04g000136	1320										-1.55525	1.55457e-23	1.54089e-22	PREDICTED: tetracycline resistance protein, class A-like isoform X1 [Capsicum annuum]	GO:0016021;GO:0055085;GO:0016020;GO:0005215	integral component of membrane;transmembrane transport;membrane;transporter activity	-	-	-	-	-	KOG2816(R)(Predicted transporter ADD1 (major facilitator superfamily))	Hippocampus	Hippocampus abundant transcript-like protein 1 OS=Bos taurus GN=MFSD14B PE=2 SV=1
Gene:Capana04g000687	2790							1.65674	0.000968428	0.00480676	1.86598	0.000135222	0.000445473	PREDICTED: disease resistance protein RPP13-like [Capsicum annuum]	GO:0006952;GO:0043531	defense response;ADP binding	-	-	-	-	-	-	Disease	Disease resistance protein RPP13 OS=Arabidopsis thaliana GN=RPP13 PE=2 SV=2
Gene:Capana04g000688	2172							1.41716	0.00185033	0.00861347				PREDICTED: LOW QUALITY PROTEIN: disease resistance protein RPP13 [Capsicum annuum]	GO:0043531;GO:0006952	ADP binding;defense response	-	-	-	-	-	-	Disease	Disease resistance protein RPP13 OS=Arabidopsis thaliana GN=RPP13 PE=2 SV=2
Gene:Capana04g000689	3341	2.93112	5.71816e-14	2.82417e-12				3.91165	3.49898e-33	9.84877e-32	2.36736	1.9829e-08	9.44647e-08	PREDICTED: LOW QUALITY PROTEIN: disease resistance protein RPP13 [Capsicum annuum]	GO:0043531;GO:0006952	ADP binding;defense response	-	-	-	-	-	-	Disease	Disease resistance protein RPP13 OS=Arabidopsis thaliana GN=RPP13 PE=2 SV=2
Gene:Capana05g000118	2586										-1.84128	9.57742e-06	3.61375e-05	PREDICTED: disease resistance protein RGA2-like [Capsicum annuum]	-	-	-	-	-	-	-	-	Putative	Putative disease resistance protein RGA1 OS=Solanum bulbocastanum GN=RGA1 PE=2 SV=2
Gene:Capana05g000119	990				-6.91809	1.83936e-07	1.04816e-06	-1.55114	0.00095742	0.00476136	-6.36416	5.1576e-07	2.19446e-06	PREDICTED: putative disease resistance protein RGA4 [Capsicum annuum]	-	-	-	-	-	-	-	-	TMV	TMV resistance protein N OS=Nicotiana glutinosa GN=N PE=1 SV=1
Gene:Capana05g000121	2514				-1.56409	1.57088e-22	2.39039e-21				-1.0481	1.3023e-13	8.668e-13	PREDICTED: putative disease resistance protein RGA4 isoform X1 [Capsicum annuum]	-	-	-	-	-	-	-	-	Putative	Putative disease resistance protein RGA1 OS=Solanum bulbocastanum GN=RGA1 PE=2 SV=2
Gene:Capana05g000122	2550							1.37787	3.23865e-23	6.85429e-22	1.15246	1.36114e-14	9.49339e-14	PREDICTED: putative disease resistance protein RGA1 [Capsicum annuum]	GO:0006952;GO:0043531	defense response;ADP binding	-	-	-	-	-	-	Putative	Putative disease resistance protein RGA1 OS=Solanum bulbocastanum GN=RGA1 PE=2 SV=2
Gene:Capana05g000297	3515				-1.5192	8.66301e-18	1.05157e-16							PREDICTED: putative late blight resistance protein homolog R1A-3 isoform X2 [Capsicum annuum];XP_016572092.1 PREDICTED: putative late blight resistance protein homolog R1A-3 isoform X1 [Capsicum annuum];PREDICTED: putative late blight resistance protein homolog R1A-3 isoform X1 [Capsicum annuum] &gt	GO:0006952;GO:0043531	defense response;ADP binding	-	-	-	-	-	-	Putative;Putative	Putative late blight resistance protein homolog R1B-16 OS=Solanum demissum GN=R1B-16 PE=3 SV=1;Putative late blight resistance protein homolog R1B-17 OS=Solanum demissum GN=R1B-17 PE=3 SV=1
Gene:Capana05g000461	1604				-1.32224	0.00202798	0.00653949							PREDICTED: putative late blight resistance protein homolog R1A-10 [Nicotiana tabacum];PREDICTED: probable disease resistance RPP8-like protein 4 [Nicotiana tabacum]	GO:0043531	ADP binding	-	-	-	-	-	-	Putative;Putative	Putative late blight resistance protein homolog R1B-16 OS=Solanum demissum GN=R1B-16 PE=3 SV=1;Putative late blight resistance protein homolog R1A-3 OS=Solanum demissum GN=R1A-3 PE=5 SV=2
Gene:Capana05g000462	684				-2.52922	0.000941727	0.00322997							PREDICTED: probable disease resistance RPP8-like protein 4 [Nicotiana tabacum];OIT19101.1 putative late blight resistance protein -like r1a-6 [Nicotiana attenuata];PREDICTED: putative late blight resistance protein homolog R1A-10 [Nicotiana attenuata] &gt	GO:0043531	ADP binding	-	-	-	-	-	-	Putative	Putative disease resistance protein At1g50180 OS=Arabidopsis thaliana GN=At1g50180 PE=3 SV=2
Gene:Capana05g000686	2574				-1.25524	1.58741e-13	1.49377e-12							PREDICTED: disease resistance protein RPP13-like [Capsicum annuum]	-	-	-	-	-	-	-	-	Disease	Disease resistance protein RPP13 OS=Arabidopsis thaliana GN=RPP13 PE=2 SV=2
Gene:Capana05g000738	2037										-4.38826	0.00319443	0.008617	PREDICTED: putative late blight resistance protein homolog R1B-12 [Nicotiana attenuata] &gt;OIT21578.1 putative late blight resistance protein -like r1b-16 [Nicotiana attenuata]	-	-	-	-	-	-	-	-	Putative	Putative late blight resistance protein homolog R1B-16 OS=Solanum demissum GN=R1B-16 PE=3 SV=1
Gene:Capana05g000836	1878				-1.52208	0.00795596	0.0224587							PREDICTED: TMV resistance protein N-like [Capsicum annuum]	GO:0007165;GO:0043531;GO:0006952	signal transduction;ADP binding;defense response	-	-	-	-	-	-	TMV	TMV resistance protein N OS=Nicotiana glutinosa GN=N PE=1 SV=1
Gene:Capana05g000842	1113				-1.4064	0.000205292	0.000790156							PREDICTED: TMV resistance protein N-like [Capsicum annuum]	GO:0006952;GO:0007165;GO:0043531	defense response;signal transduction;ADP binding	-	-	-	-	-	-	TMV	TMV resistance protein N OS=Nicotiana glutinosa GN=N PE=1 SV=1
Gene:Capana05g000848	786										-2.11519	0.00764612	0.0192293	PREDICTED: LOW QUALITY PROTEIN: TMV resistance protein N-like [Capsicum annuum]	GO:0006952;GO:0043531;GO:0007165	defense response;ADP binding;signal transduction	-	-	-	-	-	-	TMV	TMV resistance protein N OS=Nicotiana glutinosa GN=N PE=1 SV=1
Gene:Capana05g001602	1095	7.29794	9.43986e-09	2.88752e-07	4.7844	0.0115112	0.0312523	7.8738	8.49329e-11	9.85331e-10	6.8882	3.57273e-08	1.67065e-07	PREDICTED: putative late blight resistance protein homolog R1B-14 [Capsicum annuum]	GO:0043531;GO:0006952	ADP binding;defense response	-	-	-	-	-	-	Putative	Putative late blight resistance protein homolog R1A-10 OS=Solanum demissum GN=R1A-10 PE=3 SV=1
Gene:Capana05g001604	666	4.70501	0.00487582	0.0431998				5.56823	3.36631e-05	0.000218361	4.42874	0.00416223	0.0110034	PREDICTED: putative late blight resistance protein homolog R1A-3 [Nicotiana sylvestris]	-	-	-	-	-	-	-	-	Putative	Putative late blight resistance protein homolog R1A-10 OS=Solanum demissum GN=R1A-10 PE=3 SV=1
Gene:Capana05g001606	1899							3.55254	0.000193387	0.00110167	3.32152	0.000857025	0.00252909	PREDICTED: putative late blight resistance protein homolog R1B-14 [Capsicum annuum]	GO:0043531	ADP binding	-	-	-	-	-	-	Putative	Putative late blight resistance protein homolog R1B-16 OS=Solanum demissum GN=R1B-16 PE=3 SV=1
Gene:Capana05g001751	687							8.44112	5.57291e-12	7.06681e-11	5.32318	0.000788411	0.00234243	PREDICTED: disease resistance protein RPP13-like [Nicotiana tabacum]	-	-	-	-	-	-	-	-	Disease	Disease resistance protein RPP13 OS=Arabidopsis thaliana GN=RPP13 PE=2 SV=2
Gene:Capana05g001752	540							6.15348	1.77497e-08	1.70508e-07				disease resistance protein rpp13 [Nicotiana attenuata]	-	-	-	-	-	-	-	-	Disease	Disease resistance protein RPP13 OS=Arabidopsis thaliana GN=RPP13 PE=2 SV=2
Gene:Capana05g001753	1281				4.41999	0.00407264	0.0122927	9.29074	1.23452e-14	1.84867e-13	5.90424	4.2564e-05	0.000149411	PREDICTED: disease resistance protein RPP13-like [Nicotiana sylvestris]	-	-	-	-	-	-	-	-	Probable	Probable disease resistance RPP8-like protein 4 OS=Arabidopsis thaliana GN=RPP8L4 PE=2 SV=1
Gene:Capana05g002266	4239	3.42708	0	0	4.76184	7.98264e-272	3.46264e-269	6.2193	0	0	4.81264	0	0	PREDICTED: pleiotropic drug resistance protein 1-like [Capsicum annuum]	GO:0006810;GO:0042626;GO:0016887;GO:0005886;GO:0016020;GO:0005524;GO:0016021;GO:0000166	transport;ATPase activity, coupled to transmembrane movement of substances;ATPase activity;plasma membrane;membrane;ATP binding;integral component of membrane;nucleotide binding	-	-	-	-	-	KOG0065(Q)(Pleiotropic drug resistance proteins (PDR1-15), ABC superfamily)	Pleiotropic	Pleiotropic drug resistance protein 1 OS=Nicotiana tabacum GN=PDR1 PE=2 SV=1
Gene:Capana06g000529	2193							-1.04564	0.00708049	0.0283893				PREDICTED: protein ENHANCED DISEASE RESISTANCE 2-like isoform X1 [Capsicum annuum]	GO:0008289;GO:0005886	lipid binding;plasma membrane	-	-	-	-	-	-	Protein	Protein ENHANCED DISEASE RESISTANCE 2-like OS=Arabidopsis thaliana GN=EDR2L PE=2 SV=1
Gene:Capana06g000749	1029										-4.81411	0.000650385	0.00195558	PREDICTED: protein DOWNY MILDEW RESISTANCE 6-like [Capsicum annuum]	GO:0046872;GO:0051213;GO:0016491;GO:0055114	metal ion binding;dioxygenase activity;oxidoreductase activity;oxidation-reduction process	-	-	-	-	-	-	Protein	Protein DOWNY MILDEW RESISTANCE 6 OS=Arabidopsis thaliana GN=DMR6 PE=1 SV=1
Gene:Capana06g001270	555	4.76007	5.95941e-95	2.15249e-92	4.0109	1.39177e-35	3.38567e-34	5.57058	4.4833e-198	6.42441e-196	4.76897	3.63465e-128	1.78862e-126	PREDICTED: protein PLANT CADMIUM RESISTANCE 8 [Capsicum annuum]	-	-	-	-	-	-	-	-	Protein	Protein PLANT CADMIUM RESISTANCE 8 OS=Arabidopsis thaliana GN=PCR8 PE=1 SV=2
Gene:Capana06g002481	3542				-1.14362	1.66472e-11	1.36433e-10							PREDICTED: pleiotropic drug resistance protein 1-like [Ipomoea nil];AAA+ ATPase domain-containing protein [Cynara cardunculus var. scolymus];PREDICTED: ABC transporter G family member 39-like isoform X1 [Prunus mume];hypothetical protein MANES_04G101800 [Manihot esculenta]	GO:0005886;GO:0006810;GO:0042626;GO:0016887;GO:0016020;GO:0005524;GO:0016787;GO:0008559;GO:0016021;GO:0000166	plasma membrane;transport;ATPase activity, coupled to transmembrane movement of substances;ATPase activity;membrane;ATP binding;hydrolase activity;xenobiotic-transporting ATPase activity;integral component of membrane;nucleotide binding	-	-	-	-	-	KOG0061(Q)(Transporter, ABC superfamily (Breast cancer resistance protein));KOG0065(Q)(Pleiotropic drug resistance proteins (PDR1-15), ABC superfamily)	ABC;ABC;ABC;ABC	ABC transporter G family member 40 OS=Arabidopsis thaliana GN=ABCG40 PE=1 SV=1;ABC transporter G family member 36 OS=Oryza sativa subsp. japonica GN=ABCG36 PE=2 SV=1;ABC transporter G family member 34 OS=Oryza sativa subsp. japonica GN=ABCG34 PE=3 SV=1;ABC transporter G family member 32 OS=Oryza sativa subsp. japonica GN=ABCG32 PE=2 SV=1
Gene:Capana06g003019	768				-2.11069	2.09955e-05	9.33788e-05				-1.0929	0.0103232	0.0252684	PREDICTED: putative late blight resistance protein homolog R1A-3 isoform X1 [Capsicum annuum] &gt;XP_016556021.1 PREDICTED: putative late blight resistance protein homolog R1A-3 isoform X2 [Capsicum annuum]	-	-	-	-	-	-	-	-	Putative	Putative late blight resistance protein homolog R1A-3 OS=Solanum demissum GN=R1A-3 PE=5 SV=2
Gene:Capana06g003080	1278										1.30936	0.000255252	0.000811705	PREDICTED: LOW QUALITY PROTEIN: putative late blight resistance protein homolog R1A-3 [Capsicum annuum]	-	-	-	-	-	-	-	-	-	-
Gene:Capana06g003085	3539				-1.26934	1.12421e-07	6.53562e-07							PREDICTED: LOW QUALITY PROTEIN: putative late blight resistance protein homolog R1A-3 [Capsicum annuum]	-	-	-	-	-	-	-	-	Protein;Putative	Protein TRANSPORT INHIBITOR RESPONSE 1 OS=Arabidopsis thaliana GN=TIR1 PE=1 SV=2;Putative late blight resistance protein homolog R1B-16 OS=Solanum demissum GN=R1B-16 PE=3 SV=1
Gene:Capana07g000166	2895							1.67069	0.00229728	0.0104801	2.05336	6.86955e-05	0.000234821	PREDICTED: putative late blight resistance protein homolog R1B-16 [Solanum tuberosum]	GO:0006952;GO:0043531	defense response;ADP binding	-	-	-	-	-	-	Putative	Putative late blight resistance protein homolog R1B-16 OS=Solanum demissum GN=R1B-16 PE=3 SV=1
Gene:Capana07g001142	2613	4.77426	0.000899062	0.0104277	5.68407	2.70426e-05	0.000118401	5.23395	1.73143e-10	1.9659e-09	5.85106	1.54e-13	1.0222e-12	PREDICTED: putative disease resistance RPP13-like protein 3 [Capsicum annuum]	GO:0000166;GO:0006952;GO:0005524;GO:0043531	nucleotide binding;defense response;ATP binding;ADP binding	-	-	-	-	-	-	Putative	Putative disease resistance RPP13-like protein 3 OS=Arabidopsis thaliana GN=RPP13L3 PE=3 SV=1
Gene:Capana07g001553	2397										-1.36445	0.000540535	0.00164505	PREDICTED: LOW QUALITY PROTEIN: disease resistance RPP13-like protein 4 [Capsicum annuum]	GO:0043531;GO:0006952;GO:0005524;GO:0000166	ADP binding;defense response;ATP binding;nucleotide binding	-	-	-	-	-	-	Disease	Disease resistance RPP13-like protein 4 OS=Arabidopsis thaliana GN=RPP13L4 PE=1 SV=2
Gene:Capana07g001568	2927				-1.085	3.92015e-09	2.63315e-08							XP_016580704.1 PREDICTED: disease resistance RPP13-like protein 4 isoform X2 [Capsicum annuum];PREDICTED: disease resistance RPP13-like protein 4 isoform X1 [Capsicum annuum] &gt	GO:0043531;GO:0000166;GO:0005524;GO:0006952	ADP binding;nucleotide binding;ATP binding;defense response	-	-	-	-	-	-	Disease	Disease resistance RPP13-like protein 4 OS=Arabidopsis thaliana GN=RPP13L4 PE=1 SV=2
Gene:Capana07g001590	1377	1.22947	0.00267836	0.0262607				1.74643	4.36531e-10	4.81619e-09				PREDICTED: TMV resistance protein N-like [Capsicum annuum]	-	-	-	-	-	-	-	-	Disease	Disease resistance protein RML1A OS=Arabidopsis thaliana GN=RLM1A PE=4 SV=1
Gene:Capana07g002212	3227							1.903	4.35738e-25	9.73335e-24	1.66142	6.96983e-18	5.61114e-17	PREDICTED: putative disease resistance RPP13-like protein 3 [Capsicum annuum];PREDICTED: putative late blight resistance protein homolog R1A-10 isoform X1 [Capsicum annuum]	GO:0043531	ADP binding	-	-	-	-	-	-	Putative;Putative	Putative disease resistance RPP13-like protein 3 OS=Arabidopsis thaliana GN=RPP13L3 PE=3 SV=1;Putative late blight resistance protein homolog R1A-10 OS=Solanum demissum GN=R1A-10 PE=3 SV=1
Gene:Capana08g000019	1167	1.53608	1.12725e-09	3.8983e-08	2.01662	7.23256e-13	6.50984e-12	1.7072	4.25539e-10	4.70494e-09	1.98467	3.26685e-14	2.24185e-13	PREDICTED: putative late blight resistance protein homolog R1B-16 [Capsicum annuum]	-	-	-	-	-	-	-	-	Putative	Putative late blight resistance protein homolog R1B-16 OS=Solanum demissum GN=R1B-16 PE=3 SV=1
Gene:Capana08g000088	2255	3.5735	2.16157e-25	1.8991e-23	1.73326	0.000543983	0.00194527	4.58301	3.86558e-68	1.90411e-66	4.69798	3.05888e-74	8.46219e-73	PREDICTED: putative late blight resistance protein homolog R1B-8 isoform X2 [Capsicum annuum];PREDICTED: putative late blight resistance protein homolog R1A-10 isoform X1 [Capsicum annuum]	GO:0006952;GO:0043531	defense response;ADP binding	-	-	-	-	-	-	Putative;Putative	Putative disease resistance RPP13-like protein 3 OS=Arabidopsis thaliana GN=RPP13L3 PE=3 SV=1;Putative late blight resistance protein homolog R1A-10 OS=Solanum demissum GN=R1A-10 PE=3 SV=1
Gene:Capana08g000089	1872	5.22471	0.000692816	0.0083301				5.47373	4.86532e-05	0.000307242	5.21229	0.000166802	0.000543637	PREDICTED: putative late blight resistance protein homolog R1A-10 isoform X1 [Capsicum annuum]	GO:0006952;GO:0043531	defense response;ADP binding	-	-	-	-	-	-	Putative	Putative late blight resistance protein homolog R1B-16 OS=Solanum demissum GN=R1B-16 PE=3 SV=1
Gene:Capana08g000090	834										5.30086	0.000901501	0.00265214	PREDICTED: putative late blight resistance protein homolog R1B-8 isoform X2 [Capsicum annuum]	-	-	-	-	-	-	-	-	Putative	Putative late blight resistance protein homolog R1A-10 OS=Solanum demissum GN=R1A-10 PE=3 SV=1
Gene:Capana08g000091	720										4.61383	0.00883266	0.0219383	PREDICTED: putative late blight resistance protein homolog R1A-10 [Solanum tuberosum]	-	-	-	-	-	-	-	-	Putative	Putative late blight resistance protein homolog R1A-10 OS=Solanum demissum GN=R1A-10 PE=3 SV=1
Gene:Capana08g001747	1878							1.51887	4.64296e-13	6.32804e-12				PREDICTED: TMV resistance protein N-like isoform X1 [Capsicum annuum]	-	-	-	-	-	-	-	-	TMV	TMV resistance protein N OS=Nicotiana glutinosa GN=N PE=1 SV=1
Gene:Capana09g000002	1620										1.48297	0.0161371	0.037967	PREDICTED: putative late blight resistance protein homolog R1B-14 [Capsicum annuum]	-	-	-	-	-	-	-	-	Putative	Putative late blight resistance protein homolog R1B-16 OS=Solanum demissum GN=R1B-16 PE=3 SV=1
Gene:Capana09g000163	2741				-1.07402	0.000670994	0.00236447							PREDICTED: probable disease resistance protein At1g61300 [Capsicum annuum]	-	-	K13459	RPS2	http://www.genome.jp/dbget-bin/www_bget?ko:K13459	Plant-pathogen interaction	ko04626	-	Disease	Disease resistance protein At4g27190 OS=Arabidopsis thaliana GN=At4g27190 PE=2 SV=1
Gene:Capana09g000164	2451				-1.36518	0.00658066	0.0189321							PREDICTED: probable disease resistance protein At1g61190 [Capsicum annuum]	-	-	K13459	RPS2	http://www.genome.jp/dbget-bin/www_bget?ko:K13459	Plant-pathogen interaction	ko04626	-	Disease	Disease resistance protein At4g27190 OS=Arabidopsis thaliana GN=At4g27190 PE=2 SV=1
Gene:Capana09g000421	2661				1.35486	0.000332708	0.00123566							PREDICTED: putative late blight resistance protein homolog R1B-16 [Capsicum annuum]	-	-	-	-	-	-	-	-	Putative	Putative late blight resistance protein homolog R1B-16 OS=Solanum demissum GN=R1B-16 PE=3 SV=1
Gene:Capana09g000510	717				5.16617	0.00234258	0.00744526				6.80145	2.56709e-07	1.12294e-06	OIT01570.1 putative late blight resistance protein -like r1b-16 [Nicotiana attenuata];PREDICTED: putative late blight resistance protein homolog R1A-3 [Nicotiana attenuata] &gt	-	-	-	-	-	-	-	-	Putative	Putative late blight resistance protein homolog R1B-19 OS=Solanum demissum GN=R1B-19 PE=5 SV=2
Gene:Capana09g000511	759							2.17537	0.00894821	0.0348339	3.00821	5.69793e-05	0.000196756	PREDICTED: putative late blight resistance protein homolog R1B-16 [Solanum lycopersicum]	GO:0006952;GO:0043531	defense response;ADP binding	-	-	-	-	-	-	Putative	Putative late blight resistance protein homolog R1B-12 OS=Solanum demissum GN=R1B-12 PE=3 SV=2
Gene:Capana09g000512	903										3.01232	1.73924e-08	8.31513e-08	OIT01570.1 putative late blight resistance protein -like r1b-16 [Nicotiana attenuata];PREDICTED: putative late blight resistance protein homolog R1A-3 [Nicotiana attenuata] &gt	-	-	-	-	-	-	-	-	Putative	Putative late blight resistance protein homolog R1B-23 OS=Solanum demissum GN=R1B-23 PE=3 SV=1
Gene:Capana09g000515	2667	3.36543	2.37504e-07	5.90588e-06	5.11027	6.19399e-19	7.94734e-18	6.08248	1.41866e-35	4.19171e-34	5.6073	7.80573e-29	9.12631e-28	PREDICTED: putative late blight resistance protein homolog R1B-16 [Capsicum annuum]	GO:0043531;GO:0006952	ADP binding;defense response	-	-	-	-	-	-	Putative	Putative late blight resistance protein homolog R1B-16 OS=Solanum demissum GN=R1B-16 PE=3 SV=1
Gene:Capana09g002136	375										2.28336	0.0114794	0.0278671	PREDICTED: probable disease resistance protein At1g61190 [Capsicum annuum]	-	-	-	-	-	-	-	-	-	-
Gene:Capana10g001902	1233										-2.48094	0.00394492	0.0104724	PREDICTED: putative late blight resistance protein homolog R1B-11 [Capsicum annuum]	-	-	-	-	-	-	-	-	-	-
Gene:Capana10g002268	1722										-1.96768	2.12607e-13	1.39942e-12	PREDICTED: putative late blight resistance protein homolog R1A-3 [Capsicum annuum]	GO:0043531;GO:0006952	ADP binding;defense response	-	-	-	-	-	-	Putative	Putative late blight resistance protein homolog R1B-16 OS=Solanum demissum GN=R1B-16 PE=3 SV=1
Gene:Capana10g002270	1185				-2.24002	1.1517e-22	1.75846e-21				-2.72868	8.38522e-42	1.3403e-40	PREDICTED: probable disease resistance protein At4g19060 [Capsicum annuum]	GO:0043531;GO:0005525	ADP binding;GTP binding	-	-	-	-	-	-	Probable	Probable disease resistance protein At4g19060 OS=Arabidopsis thaliana GN=At4g19060 PE=2 SV=2
Gene:Capana10g002271	1254				-4.71079	0.00824746	0.0231889							PREDICTED: disease resistance RPP13-like protein 4 [Capsicum annuum]	-	-	-	-	-	-	-	-	-	-
Gene:Capana10g002282	1041				-2.76015	1.40051e-07	8.06243e-07				-3.09551	4.49792e-08	2.08767e-07	PREDICTED: disease resistance RPP13-like protein 4 [Capsicum annuum]	-	-	-	-	-	-	-	-	-	-
Gene:Capana10g002283	936										-2.22914	0.0116382	0.0282205	PREDICTED: putative late blight resistance protein homolog R1B-11 [Capsicum annuum]	GO:0043531;GO:0006952	ADP binding;defense response	-	-	-	-	-	-	Putative	Putative late blight resistance protein homolog R1B-12 OS=Solanum demissum GN=R1B-12 PE=3 SV=2
Gene:Capana10g002284	3672										-1.52814	3.18691e-38	4.70998e-37	PREDICTED: putative late blight resistance protein homolog R1A-3 [Capsicum annuum]	-	-	-	-	-	-	-	-	Putative	Putative late blight resistance protein homolog R1B-23 OS=Solanum demissum GN=R1B-23 PE=3 SV=1
Gene:Capana10g002288	2133										-2.07901	1.00536e-11	6.02086e-11	PREDICTED: disease resistance RPP13-like protein 4 [Capsicum annuum]	-	-	-	-	-	-	-	-	-	-
Gene:Capana10g002289	651										-4.59792	0.00011112	0.000370038	PREDICTED: probable disease resistance protein At4g19060 [Capsicum annuum]	GO:0043531;GO:0005525	ADP binding;GTP binding	-	-	-	-	-	-	Probable	Probable disease resistance protein At5g45440 OS=Arabidopsis thaliana GN=At5g45440 PE=2 SV=1
Gene:Capana11g000224	2382				5.66572	0.000202779	0.000780985				5.53378	0.000227697	0.000728485	PREDICTED: pleiotropic drug resistance protein 2 [Capsicum annuum]	-	-	-	-	-	-	-	-	Pleiotropic	Pleiotropic drug resistance protein 2 OS=Nicotiana plumbaginifolia GN=PDR2 PE=2 SV=1
Gene:Capana11g001504	3639				-1.60939	0.000448923	0.00162979				-1.03249	0.00207302	0.00575773	PREDICTED: disease resistance protein TAO1-like isoform X1 [Capsicum annuum]	GO:0043531;GO:0000166;GO:0007165;GO:0005524;GO:0006952	ADP binding;nucleotide binding;signal transduction;ATP binding;defense response	-	-	-	-	-	-	TMV	TMV resistance protein N OS=Nicotiana glutinosa GN=N PE=1 SV=1
Gene:Capana11g001881	2214							1.197	0.0123779	0.0461751				PREDICTED: LOW QUALITY PROTEIN: putative late blight resistance protein homolog R1B-23 [Capsicum annuum]	GO:0006952;GO:0043531	defense response;ADP binding	-	-	-	-	-	-	Putative	Putative late blight resistance protein homolog R1C-3 OS=Solanum demissum GN=R1C-3 PE=3 SV=1
Gene:Capana11g001988	2319	6.38103	4.96701e-07	1.18171e-05				4.86131	1.06893e-21	2.17591e-20	2.392	0.00126959	0.00364687	PREDICTED: putative late blight resistance protein homolog R1B-12 [Capsicum annuum]	-	-	-	-	-	-	-	-	Putative	Putative late blight resistance protein homolog R1B-12 OS=Solanum demissum GN=R1B-12 PE=3 SV=2
Gene:Capana11g002143	2742							1.01067	2.05816e-136	1.96878e-134				XP_016547148.1 PREDICTED: putative late blight resistance protein homolog R1B-23 [Capsicum annuum] &gt;XP_016547147.1 PREDICTED: putative late blight resistance protein homolog R1B-23 [Capsicum annuum] &gt;PREDICTED: putative late blight resistance protein homolog R1B-23 [Capsicum annuum] &gt;XP_016547149.1 PREDICTED: putative late blight resistance protein homolog R1B-23 [Capsicum annuum];XP_016…	-	-	-	-	-	-	-	-	Putative	Putative late blight resistance protein homolog R1B-23 OS=Solanum demissum GN=R1B-23 PE=3 SV=1
Gene:Capana11g002239	2952				-1.40175	3.39472e-05	0.000146301							PREDICTED: putative late blight resistance protein homolog R1B-12 [Capsicum annuum] &gt;XP_016548092.1 PREDICTED: putative late blight resistance protein homolog R1B-12 [Capsicum annuum]	GO:0043531;GO:0006952	ADP binding;defense response	-	-	-	-	-	KOG2166(D)(Cullins)	Cullin-1	Cullin-1 OS=Arabidopsis thaliana GN=CUL1 PE=1 SV=1
Gene:Capana11g002240	1293				1.1525	4.92718e-09	3.28324e-08	1.10531	6.9279e-12	8.72098e-11				XP_016548056.1 PREDICTED: putative late blight resistance protein homolog R1A-10 [Capsicum annuum];PREDICTED: putative late blight resistance protein homolog R1A-10 [Capsicum annuum] &gt	GO:0006952;GO:0043531	defense response;ADP binding	-	-	-	-	-	-	Putative	Putative late blight resistance protein homolog R1B-23 OS=Solanum demissum GN=R1B-23 PE=3 SV=1
Gene:Capana11g002260	3170				1.0261	1.29283e-08	8.25428e-08	1.58468	7.12924e-42	2.40208e-40	1.97287	2.17471e-77	6.30979e-76	PREDICTED: putative late blight resistance protein homolog R1B-14 [Capsicum annuum]	-	-	-	-	-	-	-	-	Putative	Putative late blight resistance protein homolog R1C-3 OS=Solanum demissum GN=R1C-3 PE=3 SV=1
Gene:Capana11g002262	2736							1.34841	4.0061e-126	3.54237e-124				XP_016547303.1 PREDICTED: putative late blight resistance protein homolog R1A-10 isoform X1 [Capsicum annuum];PREDICTED: putative late blight resistance protein homolog R1A-10 isoform X1 [Capsicum annuum] &gt	-	-	-	-	-	-	-	-	Putative	Putative late blight resistance protein homolog R1A-10 OS=Solanum demissum GN=R1A-10 PE=3 SV=1
Gene:Capana12g000032	4163	2.45605	6.41513e-176	4.32815e-173				2.51116	0	0	1.55117	1.69945e-106	6.89438e-105	PREDICTED: pleiotropic drug resistance protein 1-like [Capsicum annuum]	GO:0016020;GO:0006810;GO:0005886;GO:0016021;GO:0005524;GO:0016887;GO:0042626;GO:0000166	membrane;transport;plasma membrane;integral component of membrane;ATP binding;ATPase activity;ATPase activity, coupled to transmembrane movement of substances;nucleotide binding	-	-	-	-	-	KOG0065(Q)(Pleiotropic drug resistance proteins (PDR1-15), ABC superfamily)	Pleiotropic	Pleiotropic drug resistance protein 1 OS=Nicotiana tabacum GN=PDR1 PE=2 SV=1
Gene:Capana12g000039	3477										-3.98208	1.03338e-06	4.27985e-06	PREDICTED: pleiotropic drug resistance protein 1-like [Capsicum annuum]	GO:0000166;GO:0005524;GO:0016887;GO:0042626;GO:0016021;GO:0016020;GO:0005886;GO:0006810	nucleotide binding;ATP binding;ATPase activity;ATPase activity, coupled to transmembrane movement of substances;integral component of membrane;membrane;plasma membrane;transport	-	-	-	-	-	KOG0065(Q)(Pleiotropic drug resistance proteins (PDR1-15), ABC superfamily)	Pleiotropic	Pleiotropic drug resistance protein 1 OS=Nicotiana tabacum GN=PDR1 PE=2 SV=1
Gene:Capana12g000040	792	2.36489	0.00310847	0.0297518				2.80636	1.28345e-06	1.01285e-05				PREDICTED: pleiotropic drug resistance protein 1-like [Capsicum annuum]	GO:0000166;GO:0005524;GO:0016887;GO:0042626;GO:0016021;GO:0016020;GO:0005886;GO:0006810	nucleotide binding;ATP binding;ATPase activity;ATPase activity, coupled to transmembrane movement of substances;integral component of membrane;membrane;plasma membrane;transport	-	-	-	-	-	KOG0065(Q)(Pleiotropic drug resistance proteins (PDR1-15), ABC superfamily)	Pleiotropic	Pleiotropic drug resistance protein 1 OS=Nicotiana tabacum GN=PDR1 PE=2 SV=1
Gene:Capana12g000324	4293							4.15056	6.06861e-14	8.73408e-13				PREDICTED: pleiotropic drug resistance protein 1-like [Capsicum annuum]	GO:0016021;GO:0006810;GO:0005886;GO:0016020;GO:0000166;GO:0016887;GO:0042626;GO:0005524	integral component of membrane;transport;plasma membrane;membrane;nucleotide binding;ATPase activity;ATPase activity, coupled to transmembrane movement of substances;ATP binding	-	-	-	-	-	KOG0065(Q)(Pleiotropic drug resistance proteins (PDR1-15), ABC superfamily)	Pleiotropic	Pleiotropic drug resistance protein 1 OS=Nicotiana tabacum GN=PDR1 PE=2 SV=1
Gene:Capana12g000359	4032							1.98195	1.84615e-10	2.09027e-09				PREDICTED: TMV resistance protein N-like [Capsicum annuum]	-	-	-	-	-	-	-	-	TMV	TMV resistance protein N OS=Nicotiana glutinosa GN=N PE=1 SV=1
Gene:Capana12g000360	3879							1.07854	1.41865e-09	1.50209e-08				PREDICTED: LOW QUALITY PROTEIN: TMV resistance protein N-like [Capsicum annuum]	-	-	-	-	-	-	-	-	TMV	TMV resistance protein N OS=Nicotiana glutinosa GN=N PE=1 SV=1
Gene:Capana12g000361	2538										-2.54384	1.71092e-22	1.63681e-21	PREDICTED: LOW QUALITY PROTEIN: TMV resistance protein N-like [Capsicum annuum]	-	-	-	-	-	-	-	-	TMV	TMV resistance protein N OS=Nicotiana glutinosa GN=N PE=1 SV=1
Gene:Capana12g000362	2862							1.36873	8.43026e-06	5.94612e-05				PREDICTED: TMV resistance protein N-like [Capsicum annuum]	-	-	-	-	-	-	-	-	TMV	TMV resistance protein N OS=Nicotiana glutinosa GN=N PE=1 SV=1
Gene:Capana12g000580	1683	5.02134	0.00150328	0.0162057				6.75116	2.98885e-07	2.54122e-06	6.27292	5.47263e-06	2.11894e-05	PREDICTED: TMV resistance protein N-like [Solanum tuberosum]	GO:0006952;GO:0007165;GO:0043531	defense response;signal transduction;ADP binding	-	-	-	-	-	-	TMV	TMV resistance protein N OS=Nicotiana glutinosa GN=N PE=1 SV=1
[truncated: 220 more rows]
