# Supplementary material for: Transcriptome analysis reveals defense-related genes and pathways against Xanthomonas campestris pv. vesicatoria in pepper (Capsicum annuum L.)
Source: PLoS One. 2021 Mar 11;16(3):e0240279. doi: 10.1371/journal.pone.0240279 (PMC7951875; doi:10.1371/journal.pone.0240279)
Supplement: S9 Table — (XLSX) [file pone.0240279.s009.xlsx]

## Sheet: S9 Table
S9 Table DEGs related to BS disease resistance that specific differentially expressed in VI037601 or commonly differentially expressed in VI037601 and ECW.
Some DEGs specific differentially expressed in VI037601 post Xcv inoculation.
Transcription factors
gene_id	length	VI037601_6h.vs.VI037601_0h_logFC	VI037601_6h.vs.VI037601_0h_Pvalue	VI037601_6h.vs.VI037601_0h_FDR	VI037601_24h.vs.VI037601_0h_logFC	VI037601_24h.vs.VI037601_0h_Pvalue	VI037601_24h.vs.VI037601_0hh_FDR	TF_family	Included_domain	NR_def	GO_ID	GO_term	KO_ID	KO_gene	Hyperlink	KEGG Pathway	Pathway ID	Kog_Annotation	Swiss-Prot_Id	Swiss-Prot_Annotation
Gene:Capana01g000662	894	1.0816	1.13197e-17	1.96921e-16	-1.39271	9.18279e-14	6.16743e-13	AP2-EREBP	AP2	PREDICTED: ethylene-responsive transcription factor 5-like [Solanum pennellii]	GO:0006351;GO:0003700;GO:0006355;GO:0005634;GO:0003677	transcription, DNA-templated;transcription factor activity, sequence-specific DNA binding;regulation of transcription, DNA-templated;nucleus;DNA binding	K09286	EREBP	http://www.genome.jp/dbget-bin/www_bget?ko:K09286	-	-	-	Ethylene-responsive	Ethylene-responsive transcription factor 5 OS=Nicotiana tabacum GN=ERF5 PE=2 SV=1
Gene:Capana08g002389	693	-6.29842	5.7197e-07	4.70057e-06	-5.47002	9.93321e-07	4.11905e-06	AP2-EREBP	AP2	PREDICTED: ethylene-responsive transcription factor ERF109 [Capsicum annuum]	GO:0003700;GO:0006355;GO:0006351;GO:0003677;GO:0005634	transcription factor activity, sequence-specific DNA binding;regulation of transcription, DNA-templated;transcription, DNA-templated;DNA binding;nucleus	-	-	-	-	-	-	Ethylene-responsive	Ethylene-responsive transcription factor ERF109 OS=Arabidopsis thaliana GN=ERF109 PE=1 SV=1
Gene:Capana00g003180	1452	-1.61335	6.4607e-05	0.000400866	-2.50809	1.01406e-07	4.58923e-07	bHLH	HLH	XP_016554845.1 PREDICTED: transcription factor bHLH87-like [Capsicum annuum];PREDICTED: transcription factor bHLH87-like [Capsicum annuum] &gt	GO:0046983	protein dimerization activity	-	-	-	-	-	-	Transcription	Transcription factor bHLH87 OS=Arabidopsis thaliana GN=BHLH87 PE=2 SV=1
Gene:Capana03g000694	777	-1.20074	1.40784e-09	1.49109e-08	-1.86747	9.40037e-18	7.53942e-17	bHLH	HLH	PREDICTED: transcription factor BEE 3-like [Capsicum annuum]	GO:0046983;GO:0003700;GO:0006355;GO:0005634	protein dimerization activity;transcription factor activity, sequence-specific DNA binding;regulation of transcription, DNA-templated;nucleus	-	-	-	-	-	-	Transcription	Transcription factor BEE 3 OS=Arabidopsis thaliana GN=BEE3 PE=2 SV=1
Gene:Capana02g001972	834	-1.31751	0.00015564	0.000899933	-1.16063	0.000868883	0.00256159	C2C2-Dof	zf-Dof	PREDICTED: dof zinc finger protein DOF4.6-like [Capsicum annuum]	GO:0003677;GO:0006355	DNA binding;regulation of transcription, DNA-templated	-	-	-	-	-	-	Dof	Dof zinc finger protein PBF OS=Zea mays GN=PBF PE=1 SV=1
Gene:Capana01g003545	783	-1.27347	1.10039e-09	1.1768e-08	-1.81197	1.51165e-15	1.09979e-14	C2C2-GATA	GATA	PREDICTED: GATA transcription factor 4-like [Capsicum annuum]	GO:0003682;GO:0003677;GO:0001228;GO:0008270;GO:0005667;GO:0045893;GO:0005634;GO:0000977;GO:0003700;GO:0006355;GO:0001085;GO:0043565;GO:0030154	chromatin binding;DNA binding;transcriptional activator activity, RNA polymerase II transcription regulatory region sequence-specific binding;zinc ion binding;transcription factor complex;positive regulation of transcription, DNA-templated;nucleus;RNA polymerase II regulatory region sequence-specific DNA binding;transcription factor activity, sequence-specific DNA binding;regulation of transcript…	-	-	-	-	-	-	GATA	GATA transcription factor 4 OS=Arabidopsis thaliana GN=GATA4 PE=2 SV=1
Gene:Capana06g000456	492	4.26838	2.50425e-05	0.000165101	3.02085	0.0120323	0.0290724	C2H2	zf-C2H2	PREDICTED: zinc finger protein 667-like [Capsicum annuum]	GO:0046872	metal ion binding	-	-	-	-	-	-	Zinc	Zinc finger protein ZAT11 OS=Arabidopsis thaliana GN=ZAT11 PE=2 SV=1
Gene:Capana12g001696	3772	1.51549	3.32958e-110	2.52533e-108	1.19092	6.28911e-62	1.4584e-60	CAMTA	CG-1,IQ	PREDICTED: calmodulin-binding transcription activator 3-like isoform X1 [Capsicum annuum];PREDICTED: calmodulin-binding transcription activator 3-like isoform X2 [Capsicum annuum]	-	-	-	-	-	-	-	KOG0520(S)(Uncharacterized conserved protein, contains IPT/TIG domain)	Calmodulin-binding	Calmodulin-binding transcription activator 3 OS=Arabidopsis thaliana GN=CMTA3 PE=1 SV=1
Gene:Capana02g002256	1414	-1.17859	3.13294e-06	2.3477e-05	-2.18678	2.64882e-13	1.73251e-12	HB	Homeobox,KNOX1,KNOX2	PREDICTED: homeobox protein knotted-1-like LET6 isoform X1 [Capsicum annuum];PREDICTED: homeobox protein knotted-1-like LET6 isoform X2 [Capsicum annuum]	GO:0048440;GO:0043565;GO:0006355;GO:0005634;GO:0009934;GO:0003677	carpel development;sequence-specific DNA binding;regulation of transcription, DNA-templated;nucleus;regulation of meristem structural organization;DNA binding	-	-	-	-	-	KOG0773(K)(Transcription factor MEIS1 and related HOX domain proteins)	Homeobox	Homeobox protein knotted-1-like LET6 OS=Solanum lycopersicum GN=LET6 PE=2 SV=1
Gene:Capana00g004242	564	5.29163	3.28344e-06	2.4554e-05	5.98492	6.20857e-08	2.85317e-07	LOB	DUF260	PREDICTED: LOB domain-containing protein 1-like [Capsicum annuum]	-	-	-	-	-	-	-	-	LOB	LOB domain-containing protein 1 OS=Arabidopsis thaliana GN=LBD1 PE=2 SV=1
Gene:Capana02g000739	1162	4.89024	2.57836e-14	3.78752e-13	4.07075	3.57001e-09	1.79381e-08	LOB	DUF260	PREDICTED: LOB domain-containing protein 36-like [Capsicum annuum] &gt;XP_016558921.1 PREDICTED: LOB domain-containing protein 36-like [Capsicum annuum]	-	-	-	-	-	-	-	-	LOB	LOB domain-containing protein 36 OS=Arabidopsis thaliana GN=LBD36 PE=2 SV=1
Gene:Capana05g001045	714	-6.98716	4.75807e-08	4.38371e-07	-7.0483	4.19804e-08	1.95223e-07	MADS	SRF-TF	PREDICTED: LOW QUALITY PROTEIN: MADS-box protein CMB1 [Capsicum annuum]	GO:0003700;GO:0006355;GO:0003677;GO:0006351;GO:0046983;GO:0005634	transcription factor activity, sequence-specific DNA binding;regulation of transcription, DNA-templated;DNA binding;transcription, DNA-templated;protein dimerization activity;nucleus	K09264	K09264	http://www.genome.jp/dbget-bin/www_bget?ko:K09264	-	-	-	MADS-box	MADS-box protein CMB1 OS=Dianthus caryophyllus GN=CMB1 PE=2 SV=1
Gene:Capana12g000908	1182	-1.58343	9.85818e-07	7.87568e-06	-1.85133	7.4191e-08	3.38758e-07	MADS	SRF-TF	PREDICTED: agamous-like MADS-box protein AGL27 isoform X3 [Capsicum annuum];PREDICTED: truncated transcription factor CAULIFLOWER A-like isoform X6 [Capsicum annuum]	GO:0006351;GO:0006355;GO:0003700;GO:0005634;GO:0046983;GO:0003677	transcription, DNA-templated;regulation of transcription, DNA-templated;transcription factor activity, sequence-specific DNA binding;nucleus;protein dimerization activity;DNA binding	-	-	-	-	-	-	Agamous-like	Agamous-like MADS-box protein AGL27 OS=Arabidopsis thaliana GN=AGL27 PE=1 SV=1
Gene:Capana02g000906	1021	-1.44326	4.37536e-20	8.39283e-19	-1.25622	3.02062e-16	2.27098e-15	MYB	Myb_DNA-binding	PREDICTED: myb-related protein 306-like [Capsicum annuum]	GO:0003677	DNA binding	K09422	MYBP	http://www.genome.jp/dbget-bin/www_bget?ko:K09422	-	-	-	Myb-related	Myb-related protein 306 OS=Antirrhinum majus GN=MYB306 PE=2 SV=1
Gene:Capana11g000489	1086	-1.16599	0.00476469	0.0200231	-1.63634	9.32438e-05	0.000313736	MYB	Myb_DNA-binding	PREDICTED: uncharacterized protein LOC107847759 [Capsicum annuum] &gt;XP_016547716.1 PREDICTED: uncharacterized protein LOC107847759 [Capsicum annuum] &gt;XP_016547717.1 PREDICTED: uncharacterized protein LOC107847759 [Capsicum annuum]	GO:0005634;GO:0003677;GO:0006351;GO:0006355	nucleus;DNA binding;transcription, DNA-templated;regulation of transcription, DNA-templated	-	-	-	-	-	-	Transcription	Transcription factor SRM1 OS=Arabidopsis thaliana GN=SRM1 PE=2 SV=1
Gene:Capana02g001393	744	5.77118	7.11373e-05	0.000437343	7.01389	7.56644e-08	3.45269e-07	NAC	NAM	PREDICTED: transcription factor JUNGBRUNNEN 1-like [Capsicum annuum]	-	-	-	-	-	-	-	-	Transcription	Transcription factor JUNGBRUNNEN 1 OS=Arabidopsis thaliana GN=JUB1 PE=1 SV=1
Gene:Capana01g001914	707	-1.32118	0.002104	0.00969722	-1.46656	0.000950052	0.00278554	Tify	tify	PREDICTED: protein TIFY 9 isoform X2 [Capsicum annuum];PREDICTED: protein TIFY 9 isoform X1 [Capsicum annuum]	GO:0005634;GO:0009611;GO:1903507;GO:0003714;GO:2000022;GO:0031347	nucleus;response to wounding;negative regulation of nucleic acid-templated transcription;transcription corepressor activity;regulation of jasmonic acid mediated signaling pathway;regulation of defense response	K13464	JAZ	http://www.genome.jp/dbget-bin/www_bget?ko:K13464	Plant hormone signal transduction	ko04075	-	Protein	Protein TIFY 9 OS=Arabidopsis thaliana GN=TIFY9 PE=1 SV=1
Gene:Capana02g000918	1368	5.38406	0.000511468	0.00270106	4.7137	0.00579293	0.0149122	WRKY	WRKY	PREDICTED: probable WRKY transcription factor 72 [Capsicum annuum]	GO:0006952;GO:0006355;GO:0003700;GO:0043565	defense response;regulation of transcription, DNA-templated;transcription factor activity, sequence-specific DNA binding;sequence-specific DNA binding	-	-	-	-	-	-	Probable	Probable WRKY transcription factor 72 OS=Arabidopsis thaliana GN=WRKY72 PE=2 SV=1
Gene:Capana06g002128	684	5.24194	5.45301e-13	7.41536e-12	2.5892	0.0122961	0.0296631	WRKY	WRKY	PREDICTED: WRKY transcription factor 55-like [Capsicum annuum]	-	-	-	-	-	-	-	-	WRKY	WRKY transcription factor 55 OS=Arabidopsis thaliana GN=WRKY55 PE=2 SV=1
novel.19650	1077	4.23726	2.62666e-06	1.98803e-05	3.79908	6.5186e-05	0.000223456	WRKY	WRKY	PREDICTED: probable WRKY transcription factor 48 [Solanum pennellii]	GO:0006355;GO:0003700;GO:0043565	regulation of transcription, DNA-templated;transcription factor activity, sequence-specific DNA binding;sequence-specific DNA binding	-	-	-	-	-	-	Probable	Probable WRKY transcription factor 28 OS=Arabidopsis thaliana GN=WRKY28 PE=2 SV=1
Gene:Capana08g001767	900	-1.07701	1.2455e-05	8.58773e-05	-1.23855	7.29806e-07	3.06172e-06	zf-HD	ZF-HD_dimer	PREDICTED: zinc-finger homeodomain protein 4 [Capsicum annuum]	GO:0003677	DNA binding	-	-	-	-	-	-	Zinc-finger	Zinc-finger homeodomain protein 4 OS=Arabidopsis thaliana GN=ZHD4 PE=1 SV=1
Protein kinase
gene_id	length	VI037601_6h.vs.VI037601_0h_logFC	VI037601_6h.vs.VI037601_0h_Pvalue	VI037601_6h.vs.VI037601_0h_FDR	VI037601_24h.vs.VI037601_0h_logFC	VI037601_24h.vs.VI037601_0h_Pvalue	VI037601_24h.vs.VI037601_0hh_FDR	NR_def	GO_ID	GO_term	KO_ID	KO_gene	Hyperlink	KEGG Pathway	Pathway ID	Kog_Annotation	Swiss-Prot_Id	Swiss-Prot_Annotation
Gene:Capana00g001253	435	1.57107	1.7212e-06	1.33534e-05	1.47263	1.45691e-05	5.38187e-05	PREDICTED: mitogen-activated protein kinase kinase kinase YODA-like [Capsicum annuum]	GO:0004702;GO:0000166;GO:0004672;GO:0005524;GO:0006468;GO:0005737	signal transducer, downstream of receptor, with serine/threonine kinase activity;nucleotide binding;protein kinase activity;ATP binding;protein phosphorylation;cytoplasm	-	-	-	-	-	-	-	-
Gene:Capana00g001879	2790	1.7639	7.02298e-55	2.91317e-53	1.44787	3.69709e-35	5.08672e-34	PREDICTED: receptor like protein kinase S.2 [Capsicum annuum]	GO:0005886;GO:0006468;GO:0005524;GO:0004672;GO:0004674;GO:0000166	plasma membrane;protein phosphorylation;ATP binding;protein kinase activity;protein serine/threonine kinase activity;nucleotide binding	-	-	-	-	-	-	Receptor	Receptor like protein kinase S.2 OS=Arabidopsis thaliana GN=LECRKS2 PE=2 SV=2
Gene:Capana00g002160	792	4.53957	3.65918e-12	4.70259e-11	2.35292	0.00774813	0.0194618	PREDICTED: G-type lectin S-receptor-like serine/threonine-protein kinase RLK1 [Capsicum annuum]	-	-	-	-	-	-	-	-	G-type	G-type lectin S-receptor-like serine/threonine-protein kinase RLK1 OS=Arabidopsis thaliana GN=RLK1 PE=2 SV=2
Gene:Capana00g002630	1251	3.57994	0.00982264	0.0377755	4.56617	0.000216234	0.000693894	PREDICTED: LEAF RUST 10 DISEASE-RESISTANCE LOCUS RECEPTOR-LIKE PROTEIN KINASE-like 1.1 isoform X1 [Capsicum annuum]	GO:0005524;GO:0016020;GO:0004672;GO:0016021;GO:0000166;GO:0006468;GO:0004674	ATP binding;membrane;protein kinase activity;integral component of membrane;nucleotide binding;protein phosphorylation;protein serine/threonine kinase activity	-	-	-	-	-	-	LEAF	LEAF RUST 10 DISEASE-RESISTANCE LOCUS RECEPTOR-LIKE PROTEIN KINASE-like 1.1 OS=Arabidopsis thaliana GN=LRK10L-1.1 PE=2 SV=1
Gene:Capana00g002804	2676	1.59718	0.00389086	0.0167549	1.97141	0.000155213	0.000508011	PREDICTED: LRR receptor-like serine/threonine-protein kinase FLS2 [Capsicum annuum]	GO:0016045;GO:0016021;GO:0042742;GO:0004672;GO:0005524;GO:0016020;GO:0010359;GO:0006898;GO:0005768;GO:0006468;GO:0005886;GO:0052544	detection of bacterium;integral component of membrane;defense response to bacterium;protein kinase activity;ATP binding;membrane;regulation of anion channel activity;receptor-mediated endocytosis;endosome;protein phosphorylation;plasma membrane;defense response by callose deposition in cell wall	K13420	FLS2	http://www.genome.jp/dbget-bin/www_bget?ko:K13420	MAPK signaling pathway - plant;Plant-pathogen interaction	ko04016,ko04626	-	LRR	LRR receptor-like serine/threonine-protein kinase FLS2 OS=Arabidopsis thaliana GN=FLS2 PE=1 SV=1
Gene:Capana01g000882	2145	1.42305	3.60814e-13	4.95491e-12	1.2931	5.43588e-11	3.115e-10	PREDICTED: LOW QUALITY PROTEIN: G-type lectin S-receptor-like serine/threonine-protein kinase At1g67520 [Capsicum annuum]	-	-	-	-	-	-	-	-	G-type	G-type lectin S-receptor-like serine/threonine-protein kinase CES101 OS=Arabidopsis thaliana GN=CES101 PE=2 SV=2
Gene:Capana01g001621	564	2.80148	3.10027e-08	2.90487e-07	2.2942	6.19182e-05	0.000212737	PREDICTED: LOW QUALITY PROTEIN: G-type lectin S-receptor-like serine/threonine-protein kinase RLK1 [Capsicum annuum]	-	-	-	-	-	-	-	-	G-type	G-type lectin S-receptor-like serine/threonine-protein kinase LECRK2 OS=Oryza sativa subsp. japonica GN=LECRK2 PE=3 SV=1
Gene:Capana02g001715	876	4.78726	0.00413989	0.0177304	4.93419	0.00290209	0.00788589	PREDICTED: probable LRR receptor-like serine/threonine-protein kinase At3g47570 [Capsicum annuum]	-	-	K13420	FLS2	http://www.genome.jp/dbget-bin/www_bget?ko:K13420	MAPK signaling pathway - plant;Plant-pathogen interaction	ko04016,ko04626	-	LRR	LRR receptor-like serine/threonine-protein kinase EFR OS=Arabidopsis thaliana GN=EFR PE=1 SV=1
Gene:Capana02g003523	1884	1.21367	4.76995e-09	4.84804e-08	1.10058	6.75218e-07	2.84159e-06	PREDICTED: receptor-like protein kinase FERONIA [Capsicum annuum]	-	-	-	-	-	-	-	-	Receptor-like	Receptor-like protein kinase FERONIA OS=Arabidopsis thaliana GN=FER PE=1 SV=1
Gene:Capana03g000744	549	1.08726	0.000271698	0.0015043	1.4425	3.10353e-07	1.34817e-06	PREDICTED: serine/threonine-protein kinase EDR1-like isoform X1 [Capsicum annuum]	GO:0004672;GO:0005524;GO:0006468	protein kinase activity;ATP binding;protein phosphorylation	-	-	-	-	-	-	-	-
Gene:Capana03g001067	1280	1.03284	1.30731e-39	4.198e-38	1.01734	6.71544e-33	8.74527e-32	PREDICTED: calcium-dependent protein kinase 10-like [Solanum tuberosum];PREDICTED: calcium-dependent protein kinase 10-like [Capsicum annuum]	GO:0016301;GO:0046777;GO:0005509;GO:0006468;GO:0005886;GO:0004674;GO:0005634;GO:0004683;GO:0004672;GO:0016310;GO:0005524;GO:0009738;GO:0005516;GO:0035556;GO:0000166;GO:0018105;GO:0009931;GO:0005737	kinase activity;protein autophosphorylation;calcium ion binding;protein phosphorylation;plasma membrane;protein serine/threonine kinase activity;nucleus;calmodulin-dependent protein kinase activity;protein kinase activity;phosphorylation;ATP binding;abscisic acid-activated signaling pathway;calmodulin binding;intracellular signal transduction;nucleotide binding;peptidyl-serine phosphorylation;cal…	K13412	CPK	http://www.genome.jp/dbget-bin/www_bget?ko:K13412	Plant-pathogen interaction	ko04626	KOG0027(T)(Calmodulin and related proteins (EF-Hand superfamily))	Calcium-dependent;Calcium-dependent	Calcium-dependent protein kinase 30 OS=Arabidopsis thaliana GN=CPK30 PE=1 SV=1;Calcium-dependent protein kinase 10 OS=Arabidopsis thaliana GN=CPK10 PE=1 SV=1
Gene:Capana03g002861	552	4.11616	0.00852384	0.0333863	4.90584	0.000580773	0.00175837	PREDICTED: G-type lectin S-receptor-like serine/threonine-protein kinase RLK1 [Capsicum annuum]	GO:0016740;GO:0005886;GO:0006468;GO:0016301;GO:0048544;GO:0004674;GO:0016020;GO:0005524;GO:0016310;GO:0004672;GO:0016021;GO:0000166	transferase activity;plasma membrane;protein phosphorylation;kinase activity;recognition of pollen;protein serine/threonine kinase activity;membrane;ATP binding;phosphorylation;protein kinase activity;integral component of membrane;nucleotide binding	-	-	-	-	-	-	G-type	G-type lectin S-receptor-like serine/threonine-protein kinase LECRK4 OS=Oryza sativa subsp. japonica GN=LECRK4 PE=3 SV=1
Gene:Capana04g000076	1334	1.61831	3.51679e-74	1.85586e-72	1.32866	8.72661e-44	1.45182e-42	PREDICTED: probable serine/threonine-protein kinase NAK isoform X2 [Capsicum annuum];PREDICTED: probable serine/threonine-protein kinase NAK isoform X1 [Capsicum annuum]	GO:0005524;GO:0004672;GO:0004674;GO:0006468	ATP binding;protein kinase activity;protein serine/threonine kinase activity;protein phosphorylation	-	-	-	-	-	-	Probable;Probable	Probable serine/threonine-protein kinase PIX13 OS=Arabidopsis thaliana GN=PIX13 PE=1 SV=2;Probable serine/threonine-protein kinase PBL10 OS=Arabidopsis thaliana GN=PBL10 PE=1 SV=2
Gene:Capana04g000738	1446	7.00424	7.04887e-08	6.3744e-07	7.74961	6.61818e-10	3.51947e-09	PREDICTED: G-type lectin S-receptor-like serine/threonine-protein kinase At4g27290 [Capsicum annuum]	GO:0004674;GO:0048544;GO:0016301;GO:0016740;GO:0000166;GO:0016021;GO:0006468;GO:0005886;GO:0004672;GO:0016310;GO:0005524;GO:0009506;GO:0006952;GO:0016020	protein serine/threonine kinase activity;recognition of pollen;kinase activity;transferase activity;nucleotide binding;integral component of membrane;protein phosphorylation;plasma membrane;protein kinase activity;phosphorylation;ATP binding;plasmodesma;defense response;membrane	-	-	-	-	-	-	G-type	G-type lectin S-receptor-like serine/threonine-protein kinase At4g27290 OS=Arabidopsis thaliana GN=At4g27290 PE=3 SV=4
Gene:Capana06g002654	834	4.78328	0.00418634	0.0178892	4.35994	0.0204149	0.0468672	PREDICTED: LRR receptor-like serine/threonine-protein kinase EFR [Nicotiana tomentosiformis]	GO:0016310;GO:0016301	phosphorylation;kinase activity	-	-	-	-	-	-	-	-
Gene:Capana07g002306	1413	2.7786	4.88703e-34	1.39727e-32	1.5292	1.59148e-07	7.08045e-07	PREDICTED: mitogen-activated protein kinase kinase kinase 2-like [Capsicum annuum]	GO:0000166;GO:0004674;GO:0004672;GO:0005524;GO:0006468	nucleotide binding;protein serine/threonine kinase activity;protein kinase activity;ATP binding;protein phosphorylation	-	-	-	-	-	KOG0198(T)(MEKK and related serine/threonine protein kinases)	Mitogen-activated	Mitogen-activated protein kinase kinase kinase 2 OS=Arabidopsis thaliana GN=ANP2 PE=2 SV=1
Gene:Capana09g000350	1026	6.59107	3.24244e-18	5.81649e-17	6.40316	5.25996e-17	4.08585e-16	PREDICTED: G-type lectin S-receptor-like serine/threonine-protein kinase CES101 [Capsicum annuum]	GO:0016021;GO:0006468;GO:0005886;GO:0016020;GO:0004674;GO:0004672;GO:0009506;GO:0006952;GO:0005524	integral component of membrane;protein phosphorylation;plasma membrane;membrane;protein serine/threonine kinase activity;protein kinase activity;plasmodesma;defense response;ATP binding	-	-	-	-	-	-	G-type	G-type lectin S-receptor-like serine/threonine-protein kinase CES101 OS=Arabidopsis thaliana GN=CES101 PE=2 SV=2
Gene:Capana09g002342	3171	1.18792	1.59518e-54	6.58675e-53	1.26935	1.56356e-61	3.60046e-60	PREDICTED: serine/threonine-protein kinase CTR1 [Capsicum annuum]	GO:0004674;GO:0004672;GO:0005524;GO:0016310;GO:0016301;GO:0006468	protein serine/threonine kinase activity;protein kinase activity;ATP binding;phosphorylation;kinase activity;protein phosphorylation	K14510	CTR1	http://www.genome.jp/dbget-bin/www_bget?ko:K14510	MAPK signaling pathway - plant;Plant hormone signal transduction	ko04016,ko04075	-	Serine/threonine-protein	Serine/threonine-protein kinase CTR1 OS=Arabidopsis thaliana GN=CTR1 PE=1 SV=1
Gene:Capana12g000976	1236	2.33785	0.000824271	0.00416084	2.12136	0.00362325	0.00968871	PREDICTED: putative receptor-like protein kinase At1g72540 [Capsicum annuum]	GO:0005524;GO:0004672;GO:0006468	ATP binding;protein kinase activity;protein phosphorylation	-	-	-	-	-	-	Serine/threonine-protein	Serine/threonine-protein kinase RIPK OS=Arabidopsis thaliana GN=RIPK PE=1 SV=1
novel.1185	308	1.58471	0.00295606	0.013119	1.80626	0.000676136	0.00202729	PREDICTED: mitogen-activated protein kinase kinase kinase YODA-like [Capsicum annuum]	GO:0000166;GO:0004672;GO:0005524;GO:0005737;GO:0004702;GO:0006468	nucleotide binding;protein kinase activity;ATP binding;cytoplasm;signal transducer, downstream of receptor, with serine/threonine kinase activity;protein phosphorylation	-	-	-	-	-	KOG0198(T)(MEKK and related serine/threonine protein kinases)	Mitogen-activated	Mitogen-activated protein kinase kinase kinase 5 OS=Arabidopsis thaliana GN=MAPKKK5 PE=1 SV=1
novel.1580	940	1.35294	0.00216062	0.00992916	1.33301	0.00279517	0.00761303	PREDICTED: mitogen-activated protein kinase kinase kinase YODA-like [Capsicum annuum]	GO:0000166;GO:0004672;GO:0005524;GO:0005737;GO:0004702;GO:0006468	nucleotide binding;protein kinase activity;ATP binding;cytoplasm;signal transducer, downstream of receptor, with serine/threonine kinase activity;protein phosphorylation	-	-	-	-	-	-	-	-
novel.18551	2172	-1.31716	8.79477e-05	0.000531232	-2.72491	4.80545e-10	2.58084e-09	PREDICTED: probable LRR receptor-like serine/threonine-protein kinase At3g47570 [Capsicum annuum]	-	-	-	-	-	-	-	-	-	-
novel.19634	1116	5.50385	1.08294e-16	1.79766e-15	2.7668	0.00336639	0.00904655	PREDICTED: cyclin-dependent protein kinase inhibitor SMR2 [Nelumbo nucifera]	-	-	-	-	-	-	-	-	Cyclin-dependent	Cyclin-dependent protein kinase inhibitor SMR5 OS=Arabidopsis thaliana GN=SMR5 PE=1 SV=1
novel.2336	663	1.47316	1.46585e-16	2.41999e-15	1.71583	7.77011e-23	7.50483e-22	PREDICTED: CBL-interacting serine/threonine-protein kinase 6 [Solanum tuberosum]	GO:0016301;GO:0006468;GO:0000166;GO:0007165;GO:0016740;GO:0004674;GO:0005524;GO:0016310;GO:0004672	kinase activity;protein phosphorylation;nucleotide binding;signal transduction;transferase activity;protein serine/threonine kinase activity;ATP binding;phosphorylation;protein kinase activity	-	-	-	-	-	-	CBL-interacting	CBL-interacting serine/threonine-protein kinase 6 OS=Arabidopsis thaliana GN=CIPK6 PE=1 SV=1
receptor-like protein
gene_id	length	VI037601_6h.vs.VI037601_0h_logFC	VI037601_6h.vs.VI037601_0h_Pvalue	VI037601_6h.vs.VI037601_0h_FDR	VI037601_24h.vs.VI037601_0h_logFC	VI037601_24h.vs.VI037601_0h_Pvalue	VI037601_24h.vs.VI037601_0hh_FDR	NR_def	GO_ID	GO_term	KO_ID	KO_gene	Hyperlink	KEGG Pathway	Pathway ID	Kog_Annotation	Swiss-Prot_Id	Swiss-Prot_Annotation
Gene:Capana09g000593	576	3.07879	0.0129174	0.0479382	4.05697	0.000155281	0.000508188	PREDICTED: receptor-like protein 12 [Solanum pennellii]	GO:0016021;GO:0016020	integral component of membrane;membrane	-	-	-	-	-	-	Receptor-like	Receptor-like protein 12 OS=Arabidopsis thaliana GN=RLP12 PE=2 SV=2
novel.2223	515	2.90455	0.00131821	0.0063349	3.15738	0.000293631	0.000926922	PREDICTED: receptor-like protein 12 [Capsicum annuum]	-	-	-	-	-	-	-	-	-	-
novel.32146	3082	3.5948	1.51729e-06	1.18603e-05	4.47831	7.16165e-11	4.0705e-10	PREDICTED: LOW QUALITY PROTEIN: receptor-like protein 12 [Capsicum annuum]	GO:0016020;GO:0016021	membrane;integral component of membrane	-	-	-	-	-	-	-	-
novel.32287	3513	1.85495	4.53234e-55	1.88219e-53	1.23972	3.56623e-18	2.90456e-17	PREDICTED: LOW QUALITY PROTEIN: receptor-like protein 12 [Capsicum annuum]	GO:0016020;GO:0016021	membrane;integral component of membrane	-	-	-	-	-	-	Receptor	Receptor like protein 30 OS=Arabidopsis thaliana GN=RLP30 PE=2 SV=1
disease resistance protein
gene_id	length	VI037601_6h.vs.VI037601_0h_logFC	VI037601_6h.vs.VI037601_0h_Pvalue	VI037601_6h.vs.VI037601_0h_FDR	VI037601_24h.vs.VI037601_0h_logFC	VI037601_24h.vs.VI037601_0h_Pvalue	VI037601_24h.vs.VI037601_0hh_FDR	NR_def	GO_ID	GO_term	KO_ID	KO_gene	Hyperlink	KEGG Pathway	Pathway ID	Kog_Annotation	Swiss-Prot_Id	Swiss-Prot_Annotation
Gene:Capana00g004859	2013	1.65674	0.000968428	0.00480676	1.86598	0.000135222	0.000445473	PREDICTED: disease resistance protein RPP13-like [Capsicum annuum]	GO:0006952;GO:0043531	defense response;ADP binding	-	-	-	-	-	-	Disease	Disease resistance protein RPP13 OS=Arabidopsis thaliana GN=RPP13 PE=2 SV=2
Gene:Capana04g000687	2790	1.37787	3.23865e-23	6.85429e-22	1.15246	1.36114e-14	9.49339e-14	PREDICTED: putative disease resistance protein RGA1 [Capsicum annuum]	GO:0006952;GO:0043531	defense response;ADP binding	-	-	-	-	-	-	Putative	Putative disease resistance protein RGA1 OS=Solanum bulbocastanum GN=RGA1 PE=2 SV=2
Gene:Capana05g000122	2550	8.44112	5.57291e-12	7.06681e-11	5.32318	0.000788411	0.00234243	PREDICTED: disease resistance protein RPP13-like [Nicotiana tabacum]	-	-	-	-	-	-	-	-	Disease	Disease resistance protein RPP13 OS=Arabidopsis thaliana GN=RPP13 PE=2 SV=2
Gene:Capana05g001606	1899	1.44879	7.66463e-17	1.28111e-15	1.57941	6.86614e-20	5.96887e-19	XP_016573263.1 PREDICTED: putative disease resistance protein At3g14460 isoform X2 [Capsicum annuum] &gt;XP_016573261.1 PREDICTED: putative disease resistance protein At3g14460 isoform X2 [Capsicum annuum] &gt;XP_016573266.1 PREDICTED: putative disease resistance protein At3g14460 isoform X2 [Capsicum annuum];PREDICTED: putative disease resistance protein At3g14460 isoform X2 [Capsicum annuum] &g…	-	-	-	-	-	-	-	-	-	-
Gene:Capana05g001751	687	5.76968	1.96476e-07	1.69839e-06	3.81938	0.00419638	0.0110848	PREDICTED: TMV resistance protein N-like [Capsicum annuum]	-	-	-	-	-	-	-	-	TMV	TMV resistance protein N OS=Nicotiana glutinosa GN=N PE=1 SV=1
Gene:Capana07g000166	2895	3.55254	0.000193387	0.00110167	3.32152	0.000857025	0.00252909	PREDICTED: putative late blight resistance protein homolog R1B-14 [Capsicum annuum]	GO:0043531	ADP binding	-	-	-	-	-	-	Putative	Putative late blight resistance protein homolog R1B-16 OS=Solanum demissum GN=R1B-16 PE=3 SV=1
Gene:Capana07g002212	3227	1.67069	0.00229728	0.0104801	2.05336	6.86955e-05	0.000234821	PREDICTED: putative late blight resistance protein homolog R1B-16 [Solanum tuberosum]	GO:0006952;GO:0043531	defense response;ADP binding	-	-	-	-	-	-	Putative	Putative late blight resistance protein homolog R1B-16 OS=Solanum demissum GN=R1B-16 PE=3 SV=1
Gene:Capana09g000511	759	1.903	4.35738e-25	9.73335e-24	1.66142	6.96983e-18	5.61114e-17	PREDICTED: putative disease resistance RPP13-like protein 3 [Capsicum annuum];PREDICTED: putative late blight resistance protein homolog R1A-10 isoform X1 [Capsicum annuum]	GO:0043531	ADP binding	-	-	-	-	-	-	Putative;Putative	Putative disease resistance RPP13-like protein 3 OS=Arabidopsis thaliana GN=RPP13L3 PE=3 SV=1;Putative late blight resistance protein homolog R1A-10 OS=Solanum demissum GN=R1A-10 PE=3 SV=1
novel.1501	761	2.17537	0.00894821	0.0348339	3.00821	5.69793e-05	0.000196756	PREDICTED: putative late blight resistance protein homolog R1B-16 [Solanum lycopersicum]	GO:0006952;GO:0043531	defense response;ADP binding	-	-	-	-	-	-	Putative	Putative late blight resistance protein homolog R1B-12 OS=Solanum demissum GN=R1B-12 PE=3 SV=2
novel.22186	660	1.05125	6.43205e-05	0.000399157	1.07556	4.70856e-05	0.000164344	PREDICTED: putative late blight resistance protein homolog R1A-3 [Capsicum annuum]	GO:0043531;GO:0006952	ADP binding;defense response	-	-	-	-	-	-	Putative	Putative disease resistance protein At1g50180 OS=Arabidopsis thaliana GN=At1g50180 PE=3 SV=2
novel.26655	925	1.05237	0.0126734	0.0471389	1.13345	0.00437939	0.0115288	PREDICTED: LOW QUALITY PROTEIN: putative late blight resistance protein homolog R1A-3 [Capsicum annuum]	-	-	-	-	-	-	-	-	Putative	Putative late blight resistance protein homolog R1B-17 OS=Solanum demissum GN=R1B-17 PE=3 SV=1
novel.4664	2764	-1.51086	0.00942343	0.0364219	-3.14452	4.15133e-05	0.000145948	PREDICTED: putative late blight resistance protein homolog R1B-16 isoform X1 [Capsicum annuum]	-	-	-	-	-	-	-	-	Putative	Putative late blight resistance protein homolog R1A-4 OS=Solanum demissum GN=R1A-4 PE=5 SV=2
novel.849	390	-2.02908	0.00597092	0.024435	-1.83465	0.00874457	0.0217418	PREDICTED: putative late blight resistance protein homolog R1A-3 isoform X1 [Capsicum annuum]	-	-	-	-	-	-	-	-	Putative	Putative late blight resistance protein homolog R1B-13 OS=Solanum demissum GN=R1B-13 PE=3 SV=1
Some DEGs in ECW and VI037601 post Xcv inoculation.
Protein kinase
gene_id	length	ECW_6h.vs.ECW_0h_logFC	ECW_6h.vs.ECW_0h_Pvalue	ECW_6h.vs.ECW_0h_FDR	ECW_24h.vs.ECW_0h_logFC	ECW_24h.vs.ECW_0h_Pvalue	ECW_24h.vs.ECW_0h_FDR	VI037601_6h.vs.VI037601_0h_logFC	VI037601_6h.vs.VI037601_0h_Pvalue	VI037601_6h.vs.VI037601_0h_FDR	VI037601_24h.vs.VI037601_0h_logFC	VI037601_24h.vs.VI037601_0h_Pvalue	VI037601_24h.vs.VI037601_0hh_FDR	NR_def	GO_ID	GO_term	KO_ID	KO_gene	Hyperlink	KEGG Pathway	Pathway ID	Kog_Annotation	Swiss-Prot_Id	Swiss-Prot_Annotation
Gene:Capana00g001762	1482	1.32909	0.00127749	0.0141207	1.35134	0.00274661	0.00860106	2.79386	1.80657e-12	2.37038e-11	1.35147	0.00963596	0.0237529	PREDICTED: probable LRR receptor-like serine/threonine-protein kinase At3g47570 [Capsicum annuum]	-	-	-	-	-	-	-	-	Receptor	Receptor kinase-like protein Xa21 OS=Oryza sativa subsp. indica GN=XA21 PE=1 SV=1
Gene:Capana00g002222	2385	2.17702	8.85094e-21	6.51218e-19	1.21734	3.98321e-05	0.000169894	2.99767	3.26788e-34	9.40267e-33	3.09389	1.26455e-37	1.84113e-36	PREDICTED: LOW QUALITY PROTEIN: G-type lectin S-receptor-like serine/threonine-protein kinase SD2-5 [Capsicum annuum]	GO:0016021;GO:0000166;GO:0005524;GO:0016310;GO:0016020;GO:0004672;GO:0004674;GO:0006468;GO:0016740;GO:0016301	integral component of membrane;nucleotide binding;ATP binding;phosphorylation;membrane;protein kinase activity;protein serine/threonine kinase activity;protein phosphorylation;transferase activity;kinase activity	-	-	-	-	-	-	G-type	G-type lectin S-receptor-like serine/threonine-protein kinase SD2-5 OS=Arabidopsis thaliana GN=SD25 PE=1 SV=1
Gene:Capana00g002502	2403	2.04434	3.53738e-39	4.97991e-37	3.33515	1.5746e-59	6.93884e-58	3.95089	0	0	3.53098	2.5932e-265	2.92991e-263	PREDICTED: G-type lectin S-receptor-like serine/threonine-protein kinase At4g27290 [Capsicum annuum]	-	-	-	-	-	-	-	-	G-type;G-type	G-type lectin S-receptor-like serine/threonine-protein kinase At4g03230 OS=Arabidopsis thaliana GN=At4g03230 PE=3 SV=3;G-type lectin S-receptor-like serine/threonine-protein kinase At4g27290 OS=Arabidopsis thaliana GN=At4g27290 PE=3 SV=4
Gene:Capana00g002619	1744	3.03635	1.41551e-32	1.6223e-30	3.45235	5.03403e-40	1.38246e-38	5.08604	1.35697e-141	1.35525e-139	4.59554	1.16151e-102	4.53451e-101	PREDICTED: LEAF RUST 10 DISEASE-RESISTANCE LOCUS RECEPTOR-LIKE PROTEIN KINASE-like 2.1 isoform X1 [Capsicum annuum];PREDICTED: LEAF RUST 10 DISEASE-RESISTANCE LOCUS RECEPTOR-LIKE PROTEIN KINASE-like 2.1 isoform X4 [Capsicum annuum];PREDICTED: rust resistance kinase Lr10-like [Nicotiana tabacum]	-	-	K04730	IRAK1	http://www.genome.jp/dbget-bin/www_bget?ko:K04730	-	-	-	LEAF;Probable	LEAF RUST 10 DISEASE-RESISTANCE LOCUS RECEPTOR-LIKE PROTEIN KINASE-like 2.1 OS=Arabidopsis thaliana GN=LRK10L-2.1 PE=3 SV=1;Probable receptor-like protein kinase At5g39020 OS=Arabidopsis thaliana GN=At5g39020 PE=2 SV=1
Gene:Capana00g002621	1838	3.29171	8.03694e-10	2.80924e-08	6.11845	4.88553e-47	1.61965e-45	5.43692	4.71921e-52	1.87805e-50	4.69434	1.19976e-34	1.63275e-33	PREDICTED: LEAF RUST 10 DISEASE-RESISTANCE LOCUS RECEPTOR-LIKE PROTEIN KINASE-like 2.1 isoform X2 [Solanum lycopersicum];PREDICTED: LEAF RUST 10 DISEASE-RESISTANCE LOCUS RECEPTOR-LIKE PROTEIN KINASE-like 1.2 [Capsicum annuum]	GO:0016021;GO:0004672;GO:0016020;GO:0016310;GO:0005524;GO:0016301;GO:0006468	integral component of membrane;protein kinase activity;membrane;phosphorylation;ATP binding;kinase activity;protein phosphorylation	-	-	-	-	-	-	LEAF;LEAF	LEAF RUST 10 DISEASE-RESISTANCE LOCUS RECEPTOR-LIKE PROTEIN KINASE-like 2.1 OS=Arabidopsis thaliana GN=LRK10L-2.1 PE=3 SV=1;LEAF RUST 10 DISEASE-RESISTANCE LOCUS RECEPTOR-LIKE PROTEIN KINASE-like 1.2 OS=Arabidopsis thaliana GN=LRK10L-1.2 PE=2 SV=3
Gene:Capana00g002622	1255	2.65789	1.64445e-08	4.85167e-07	6.0788	3.62311e-61	1.63873e-59	4.87016	1.70119e-71	8.71113e-70	4.52975	9.02236e-58	1.94428e-56	ABP96804.1 receptor-like protein kinase [Capsicum annuum];PREDICTED: LEAF RUST 10 DISEASE-RESISTANCE LOCUS RECEPTOR-LIKE PROTEIN KINASE-like 2.1 isoform X2 [Solanum lycopersicum];rust resistance kinase Lr10-like precursor [Capsicum annuum] &gt	GO:0016301;GO:0006468;GO:0004674;GO:0004672;GO:0016310;GO:0005524;GO:0016020;GO:0016021	kinase activity;protein phosphorylation;protein serine/threonine kinase activity;protein kinase activity;phosphorylation;ATP binding;membrane;integral component of membrane	K04730	IRAK1	http://www.genome.jp/dbget-bin/www_bget?ko:K04730	-	-	-	Rust;LEAF;Probable	Rust resistance kinase Lr10 OS=Triticum aestivum GN=LRK10 PE=2 SV=1;LEAF RUST 10 DISEASE-RESISTANCE LOCUS RECEPTOR-LIKE PROTEIN KINASE-like 2.1 OS=Arabidopsis thaliana GN=LRK10L-2.1 PE=3 SV=1;Probable receptor-like protein kinase At5g39020 OS=Arabidopsis thaliana GN=At5g39020 PE=2 SV=1
Gene:Capana00g002623	1318	3.44264	2.09475e-10	7.7782e-09	7.32674	1.04898e-64	5.05575e-63	5.43387	2.84265e-76	1.54278e-74	4.96135	8.84364e-60	1.97501e-58	PREDICTED: rust resistance kinase Lr10-like [Capsicum annuum];ABP96804.1 receptor-like protein kinase [Capsicum annuum];rust resistance kinase Lr10-like precursor [Capsicum annuum] &gt	GO:0016021;GO:0000166;GO:0016020;GO:0005524;GO:0016310;GO:0004672;GO:0007166;GO:0004674;GO:0005886;GO:0006468;GO:0016301	integral component of membrane;nucleotide binding;membrane;ATP binding;phosphorylation;protein kinase activity;cell surface receptor signaling pathway;protein serine/threonine kinase activity;plasma membrane;protein phosphorylation;kinase activity	-	-	-	-	-	-	Protein	Protein SUPPRESSOR OF NPR1-1 CONSTITUTIVE 4 OS=Arabidopsis thaliana GN=LRK10L-2.6 PE=1 SV=1
Gene:Capana00g002627	1930	1.73027	4.59488e-14	2.28835e-12	2.09552	1.86672e-18	2.33359e-17	2.33601	5.93414e-28	1.43904e-26	2.18311	1.33821e-21	1.24002e-20	PREDICTED: LEAF RUST 10 DISEASE-RESISTANCE LOCUS RECEPTOR-LIKE PROTEIN KINASE-like 1.1 isoform X1 [Capsicum annuum];PREDICTED: LEAF RUST 10 DISEASE-RESISTANCE LOCUS RECEPTOR-LIKE PROTEIN KINASE-like 1.1 isoform X3 [Capsicum annuum];PREDICTED: LEAF RUST 10 DISEASE-RESISTANCE LOCUS RECEPTOR-LIKE PROTEIN KINASE-like 1.1 isoform X2 [Capsicum annuum]	GO:0006468;GO:0005886;GO:0007166;GO:0004674;GO:0005524;GO:0016020;GO:0004672;GO:0016021;GO:0000166	protein phosphorylation;plasma membrane;cell surface receptor signaling pathway;protein serine/threonine kinase activity;ATP binding;membrane;protein kinase activity;integral component of membrane;nucleotide binding	-	-	-	-	-	-	LEAF	LEAF RUST 10 DISEASE-RESISTANCE LOCUS RECEPTOR-LIKE PROTEIN KINASE-like 1.1 OS=Arabidopsis thaliana GN=LRK10L-1.1 PE=2 SV=1
Gene:Capana00g002628	2337	3.88294	2.71645e-12	1.18313e-10	2.20331	0.00476212	0.0141671	4.95896	2.48944e-27	5.92206e-26	3.78697	6.65698e-13	4.26564e-12	PREDICTED: probable serine/threonine-protein kinase At1g18390 isoform X2 [Solanum tuberosum]	GO:0000166;GO:0016021;GO:0004672;GO:0005524;GO:0016020;GO:0004674;GO:0007166;GO:0006468;GO:0005886	nucleotide binding;integral component of membrane;protein kinase activity;ATP binding;membrane;protein serine/threonine kinase activity;cell surface receptor signaling pathway;protein phosphorylation;plasma membrane	-	-	-	-	-	-	LEAF	LEAF RUST 10 DISEASE-RESISTANCE LOCUS RECEPTOR-LIKE PROTEIN KINASE-like 1.1 OS=Arabidopsis thaliana GN=LRK10L-1.1 PE=2 SV=1
Gene:Capana00g002629	2147	1.82471	8.91434e-08	2.35769e-06	1.12627	0.0066849	0.0192126	3.24754	6.93501e-28	1.67838e-26	1.44179	0.000490276	0.00150117	PREDICTED: LEAF RUST 10 DISEASE-RESISTANCE LOCUS RECEPTOR-LIKE PROTEIN KINASE-like 1.1 [Capsicum annuum]	GO:0006468;GO:0005886;GO:0007166;GO:0004674;GO:0005524;GO:0016020;GO:0004672;GO:0016021;GO:0000166	protein phosphorylation;plasma membrane;cell surface receptor signaling pathway;protein serine/threonine kinase activity;ATP binding;membrane;protein kinase activity;integral component of membrane;nucleotide binding	-	-	-	-	-	-	LEAF	LEAF RUST 10 DISEASE-RESISTANCE LOCUS RECEPTOR-LIKE PROTEIN KINASE-like 1.1 OS=Arabidopsis thaliana GN=LRK10L-1.1 PE=2 SV=1
Gene:Capana00g002650	693	4.9463	1.76676e-09	5.93757e-08	4.87615	2.78285e-08	1.72475e-07	4.78034	7.75288e-29	1.9371e-27	3.62852	1.59062e-13	1.05502e-12	PREDICTED: LEAF RUST 10 DISEASE-RESISTANCE LOCUS RECEPTOR-LIKE PROTEIN KINASE-like 2.1 [Capsicum annuum]	GO:0006468;GO:0016301;GO:0005524;GO:0016310;GO:0016020;GO:0004672;GO:0016021	protein phosphorylation;kinase activity;ATP binding;phosphorylation;membrane;protein kinase activity;integral component of membrane	K04730	IRAK1	http://www.genome.jp/dbget-bin/www_bget?ko:K04730	-	-	-	Rust	Rust resistance kinase Lr10 OS=Triticum aestivum GN=LRK10 PE=2 SV=1
Gene:Capana01g000185	1140	2.65922	4.21773e-90	1.43636e-87	1.29236	3.16731e-12	2.7346e-11	3.20941	6.24655e-156	6.96807e-154	3.09231	1.18709e-148	6.88856e-147	PREDICTED: mitogen-activated protein kinase homolog MMK2-like [Capsicum annuum]	GO:0004672;GO:0005524;GO:0016310;GO:0000166;GO:0016301;GO:0006468;GO:0016740;GO:0004674;GO:0004707	protein kinase activity;ATP binding;phosphorylation;nucleotide binding;kinase activity;protein phosphorylation;transferase activity;protein serine/threonine kinase activity;MAP kinase activity	K04464	MAPK7	http://www.genome.jp/dbget-bin/www_bget?ko:K04464	-	-	KOG0660(T)(Mitogen-activated protein kinase)	Mitogen-activated	Mitogen-activated protein kinase homolog MMK2 OS=Medicago sativa GN=MMK2 PE=2 SV=1
Gene:Capana01g000880	2280	1.08932	0.00187912	0.0194933	3.49904	2.36263e-43	7.08561e-42	3.56848	3.04578e-57	1.29908e-55	3.1472	1.19863e-38	1.78456e-37	PREDICTED: G-type lectin S-receptor-like serine/threonine-protein kinase CES101 [Capsicum annuum]	-	-	-	-	-	-	-	-	G-type	G-type lectin S-receptor-like serine/threonine-protein kinase CES101 OS=Arabidopsis thaliana GN=CES101 PE=2 SV=2
Gene:Capana01g001620	1572	1.49288	1.57146e-08	4.65169e-07	1.1665	8.10405e-05	0.00033103	2.35683	2.61484e-37	8.02016e-36	1.95127	1.19794e-22	1.15121e-21	PREDICTED: LOW QUALITY PROTEIN: G-type lectin S-receptor-like serine/threonine-protein kinase RLK1 [Capsicum annuum]	-	-	-	-	-	-	-	-	G-type	G-type lectin S-receptor-like serine/threonine-protein kinase RLK1 OS=Arabidopsis thaliana GN=RLK1 PE=2 SV=2
Gene:Capana01g002771	1302	2.89617	7.79481e-08	2.0754e-06	3.73125	3.73125e-13	3.42957e-12	6.42082	8.06626e-56	3.38074e-54	3.78003	1.04115e-13	6.96753e-13	PREDICTED: serine/threonine-protein kinase OXI1-like [Capsicum annuum]	GO:0000166;GO:0005737;GO:0004672;GO:0035556;GO:0005524;GO:0016310;GO:0004674;GO:0005634;GO:0016301;GO:0016740;GO:0005886;GO:0006468	nucleotide binding;cytoplasm;protein kinase activity;intracellular signal transduction;ATP binding;phosphorylation;protein serine/threonine kinase activity;nucleus;kinase activity;transferase activity;plasma membrane;protein phosphorylation	-	-	-	-	-	KOG0610(R)(Putative serine/threonine protein kinase)	Serine/threonine-protein	Serine/threonine-protein kinase OXI1 OS=Arabidopsis thaliana GN=OXI1 PE=1 SV=1
Gene:Capana01g003597	1821	6.74959	2.1985e-10	8.12967e-09	3.60519	0.0124017	0.0333457	6.5437	4.20878e-34	1.20716e-32	6.35878	8.72653e-32	1.1043e-30	PREDICTED: calcium-dependent protein kinase 26-like [Capsicum annuum]	GO:0005509;GO:0006468;GO:0005886;GO:0046777;GO:0005634;GO:0004674;GO:0009738;GO:0035556;GO:0005516;GO:0005524;GO:0004672;GO:0004683;GO:0009931;GO:0005737;GO:0000166;GO:0018105	calcium ion binding;protein phosphorylation;plasma membrane;protein autophosphorylation;nucleus;protein serine/threonine kinase activity;abscisic acid-activated signaling pathway;intracellular signal transduction;calmodulin binding;ATP binding;protein kinase activity;calmodulin-dependent protein kinase activity;calcium-dependent protein serine/threonine kinase activity;cytoplasm;nucleotide bindin…	K13412	CPK	http://www.genome.jp/dbget-bin/www_bget?ko:K13412	Plant-pathogen interaction	ko04626	-	Calcium-dependent	Calcium-dependent protein kinase 1 OS=Arabidopsis thaliana GN=CPK1 PE=1 SV=1
Gene:Capana02g001151	2781	3.69327	2.46713e-14	1.2549e-12	4.28482	4.97346e-18	6.10707e-17	7.00335	1.3559e-114	1.07564e-112	5.20356	4.41222e-54	8.9749e-53	PREDICTED: leucine-rich repeat receptor protein kinase EMS1-like [Capsicum annuum]	GO:0016021;GO:0016020	integral component of membrane;membrane	-	-	-	-	-	-	Polygalacturonase	Polygalacturonase inhibitor OS=Pyrus communis GN=PGIP PE=1 SV=1
Gene:Capana02g001716	3444	1.7277	0.000201709	0.00283742	1.9386	0.000713949	0.0025031	1.95963	9.41987e-14	1.34135e-12	2.2392	2.37805e-19	2.0303e-18	XP_016559672.1 PREDICTED: LRR receptor-like serine/threonine-protein kinase EFR [Capsicum annuum] &gt;XP_016559673.1 PREDICTED: LRR receptor-like serine/threonine-protein kinase EFR [Capsicum annuum];PREDICTED: LRR receptor-like serine/threonine-protein kinase EFR [Capsicum annuum] &gt	-	-	K04730	IRAK1	http://www.genome.jp/dbget-bin/www_bget?ko:K04730	-	-	-	Receptor	Receptor kinase-like protein Xa21 OS=Oryza sativa subsp. indica GN=XA21 PE=1 SV=1
Gene:Capana02g001983	1409	3.43555	3.93285e-24	3.33249e-22	2.68924	6.46078e-12	5.44238e-11	5.47333	3.20679e-124	2.78131e-122	4.80278	2.01412e-85	6.46443e-84	PREDICTED: putative serine/threonine-protein kinase [Capsicum annuum]	GO:0000166;GO:0005524;GO:0004672;GO:0004674;GO:0005886;GO:0006468	nucleotide binding;ATP binding;protein kinase activity;protein serine/threonine kinase activity;plasma membrane;protein phosphorylation	K04733	IRAK4	http://www.genome.jp/dbget-bin/www_bget?ko:K04733	-	-	-	Probable;Probable	Probable LRR receptor-like serine/threonine-protein kinase At1g56130 OS=Arabidopsis thaliana GN=At1g56130 PE=2 SV=2;Probable LRR receptor-like serine/threonine-protein kinase At1g56140 OS=Arabidopsis thaliana GN=At1g56140 PE=2 SV=2
Gene:Capana02g001985	3012	6.69646	4.14442e-07	9.95941e-06	5.17001	0.00166052	0.0054433	6.17739	3.76213e-12	4.82634e-11	5.24349	3.02725e-08	1.4255e-07	PREDICTED: G-type lectin S-receptor-like serine/threonine-protein kinase At4g03230 isoform X1 [Capsicum annuum]	-	-	-	-	-	-	-	-	G-type	G-type lectin S-receptor-like serine/threonine-protein kinase At4g03230 OS=Arabidopsis thaliana GN=At4g03230 PE=3 SV=3
Gene:Capana02g002108	2361	1.95576	0.000271507	0.00370414	5.38356	8.58666e-50	3.03381e-48	4.11344	5.8291e-24	1.25866e-22	5.42268	1.64754e-50	3.12515e-49	PREDICTED: G-type lectin S-receptor-like serine/threonine-protein kinase At1g11330 [Nicotiana tabacum]	-	-	-	-	-	-	-	-	G-type	G-type lectin S-receptor-like serine/threonine-protein kinase B120 OS=Arabidopsis thaliana GN=B120 PE=2 SV=1
Gene:Capana02g002117	2568	2.17243	2.28468e-16	1.32909e-14	3.78047	2.34279e-49	8.18114e-48	4.02355	6.13105e-149	6.44276e-147	3.30107	3.71482e-82	1.14274e-80	PREDICTED: G-type lectin S-receptor-like serine/threonine-protein kinase B120 [Capsicum annuum]	GO:0048544;GO:0004674;GO:0016740;GO:0005886;GO:0006468;GO:0016301;GO:0016021;GO:0000166;GO:0016020;GO:0009506;GO:0006952;GO:0016310;GO:0005524;GO:0004672	recognition of pollen;protein serine/threonine kinase activity;transferase activity;plasma membrane;protein phosphorylation;kinase activity;integral component of membrane;nucleotide binding;membrane;plasmodesma;defense response;phosphorylation;ATP binding;protein kinase activity	-	-	-	-	-	-	Putative	Putative G-type lectin S-receptor-like serine/threonine-protein kinase At1g61610 OS=Arabidopsis thaliana GN=At1g61610 PE=3 SV=1
Gene:Capana02g002137	681	2.05051	0.000136004	0.00200051	3.07038	1.28311e-08	8.19511e-08	3.0233	7.72738e-11	8.99642e-10	3.5687	8.24064e-16	6.06723e-15	putative receptor-like serine-threonine protein kinase [Solanum tuberosum]	GO:0005886;GO:0006468;GO:0004674;GO:0016020;GO:0006952;GO:0009506;GO:0005524;GO:0004672;GO:0016021	plasma membrane;protein phosphorylation;protein serine/threonine kinase activity;membrane;defense response;plasmodesma;ATP binding;protein kinase activity;integral component of membrane	-	-	-	-	-	-	Cysteine-rich	Cysteine-rich receptor-like protein kinase 29 OS=Arabidopsis thaliana GN=CRK29 PE=2 SV=1
Gene:Capana02g002138	1272	2.01761	2.25599e-20	1.62314e-18	3.46003	1.26989e-65	6.20353e-64	2.52818	3.75796e-58	1.62579e-56	3.10991	7.31727e-101	2.78179e-99	putative receptor-like serine-threonine protein kinase [Solanum tuberosum]	GO:0016021;GO:0016020;GO:0009506;GO:0006952;GO:0005524;GO:0004672;GO:0004674;GO:0005886;GO:0006468	integral component of membrane;membrane;plasmodesma;defense response;ATP binding;protein kinase activity;protein serine/threonine kinase activity;plasma membrane;protein phosphorylation	-	-	-	-	-	-	Cysteine-rich	Cysteine-rich receptor-like protein kinase 10 OS=Arabidopsis thaliana GN=CRK10 PE=1 SV=3
Gene:Capana02g002139	2001	6.34192	3.80763e-09	1.2222e-07	4.60831	0.000158157	0.000618083	6.09098	1.63556e-28	4.03645e-27	5.20197	2.65935e-19	2.26513e-18	PREDICTED: cysteine-rich receptor-like protein kinase 29 isoform X1 [Capsicum annuum]	-	-	-	-	-	-	-	-	Cysteine-rich	Cysteine-rich receptor-like protein kinase 29 OS=Arabidopsis thaliana GN=CRK29 PE=2 SV=1
Gene:Capana02g002140	2448	4.05206	3.47748e-10	1.26627e-08	4.05137	8.52529e-09	5.53323e-08	5.57898	4.64758e-34	1.32986e-32	4.26995	6.84309e-17	5.29405e-16	PREDICTED: putative receptor-like protein kinase At4g00960 [Capsicum annuum]	-	-	-	-	-	-	-	-	Putative;Cysteine-rich	Putative cysteine-rich receptor-like protein kinase 35 OS=Arabidopsis thaliana GN=CRK35 PE=3 SV=3;Cysteine-rich receptor-like protein kinase 10 OS=Arabidopsis thaliana GN=CRK10 PE=1 SV=3
Gene:Capana02g002145	2270	3.23921	2.1997e-88	7.15063e-86	2.8554	3.67801e-51	1.34436e-49	3.59233	0	0	1.77935	1.15135e-43	1.90585e-42	PREDICTED: putative receptor-like protein kinase At4g00960 [Capsicum annuum]	-	-	-	-	-	-	-	-	Cysteine-rich;Cysteine-rich	Cysteine-rich receptor-like protein kinase 26 OS=Arabidopsis thaliana GN=CRK26 PE=2 SV=1;Cysteine-rich receptor-like protein kinase 10 OS=Arabidopsis thaliana GN=CRK10 PE=1 SV=3
Gene:Capana02g002584	1671	1.60197	0.000212304	0.00297358	2.75102	3.84144e-12	3.29372e-11	2.56351	1.00305e-12	1.33939e-11	1.59094	0.000164783	0.000537393	PREDICTED: calcium-dependent protein kinase 28-like [Capsicum annuum]	GO:0046777;GO:0005886;GO:0006468;GO:0005509;GO:0004674;GO:0005634;GO:0004672;GO:0004683;GO:0005516;GO:0035556;GO:0009738;GO:0005524;GO:0018105;GO:0000166;GO:0005737;GO:0009931	protein autophosphorylation;plasma membrane;protein phosphorylation;calcium ion binding;protein serine/threonine kinase activity;nucleus;protein kinase activity;calmodulin-dependent protein kinase activity;calmodulin binding;intracellular signal transduction;abscisic acid-activated signaling pathway;ATP binding;peptidyl-serine phosphorylation;nucleotide binding;cytoplasm;calcium-dependent protein…	K13412	CPK	http://www.genome.jp/dbget-bin/www_bget?ko:K13412	Plant-pathogen interaction	ko04626	-	Calcium-dependent	Calcium-dependent protein kinase 28 OS=Arabidopsis thaliana GN=CPK28 PE=1 SV=1
Gene:Capana02g002800	1431	1.00097	2.13813e-41	3.17242e-39	2.01755	1.3485e-83	9.04097e-82	2.10904	0	0	2.22601	0	0	PREDICTED: probably inactive leucine-rich repeat receptor-like protein kinase At2g25790 [Capsicum annuum]	-	-	-	-	-	-	-	-	Polygalacturonase	Polygalacturonase inhibitor 2 OS=Arabidopsis thaliana GN=PGIP2 PE=2 SV=2
Gene:Capana02g002802	1950	3.2912	5.20565e-24	4.37985e-22	3.38345	1.76392e-22	2.67847e-21	5.22285	2.35166e-123	2.00134e-121	3.72933	1.9693e-47	3.52879e-46	PREDICTED: LEAF RUST 10 DISEASE-RESISTANCE LOCUS RECEPTOR-LIKE PROTEIN KINASE-like 2.4 isoform X1 [Capsicum annuum]	GO:0016020;GO:0005524;GO:0004672;GO:0016021;GO:0000166;GO:0006468;GO:0030247;GO:0004674	membrane;ATP binding;protein kinase activity;integral component of membrane;nucleotide binding;protein phosphorylation;polysaccharide binding;protein serine/threonine kinase activity	-	-	-	-	-	-	LEAF	LEAF RUST 10 DISEASE-RESISTANCE LOCUS RECEPTOR-LIKE PROTEIN KINASE-like 2.5 OS=Arabidopsis thaliana GN=LRK10L-2.5 PE=3 SV=1
Gene:Capana02g002810	2788	1.85182	9.72691e-34	1.15938e-31	2.37073	1.928e-45	6.13739e-44	3.57018	1.37794e-226	2.29155e-224	2.8102	7.92405e-112	3.38105e-110	PREDICTED: LEAF RUST 10 DISEASE-RESISTANCE LOCUS RECEPTOR-LIKE PROTEIN KINASE-like 1.4 isoform X3 [Capsicum annuum];PREDICTED: LEAF RUST 10 DISEASE-RESISTANCE LOCUS RECEPTOR-LIKE PROTEIN KINASE-like 1.4 isoform X1 [Solanum lycopersicum]	GO:0030247;GO:0004674;GO:0006468;GO:0000166;GO:0016021;GO:0004672;GO:0016020;GO:0005524	polysaccharide binding;protein serine/threonine kinase activity;protein phosphorylation;nucleotide binding;integral component of membrane;protein kinase activity;membrane;ATP binding	-	-	-	-	-	-	LEAF;LEAF	LEAF RUST 10 DISEASE-RESISTANCE LOCUS RECEPTOR-LIKE PROTEIN KINASE-like 1.4 OS=Arabidopsis thaliana GN=LRK10L-1.4 PE=2 SV=2;LEAF RUST 10 DISEASE-RESISTANCE LOCUS RECEPTOR-LIKE PROTEIN KINASE-like 1.3 OS=Arabidopsis thaliana GN=LRK10L-1.3 PE=2 SV=1
Gene:Capana02g003377	2478	1.13834	1.63282e-06	3.5908e-05	2.63325	8.32152e-38	2.14767e-36	2.94199	7.0262e-51	2.7568e-49	3.216	2.36109e-63	5.58228e-62	PREDICTED: G-type lectin S-receptor-like serine/threonine-protein kinase At4g27290 isoform X1 [Capsicum annuum]	-	-	-	-	-	-	-	-	G-type	G-type lectin S-receptor-like serine/threonine-protein kinase At4g27290 OS=Arabidopsis thaliana GN=At4g27290 PE=3 SV=4
Gene:Capana02g003525	1983	1.08651	5.41077e-16	3.06136e-14	1.755	9.93663e-37	2.49999e-35	1.53076	7.55017e-47	2.75376e-45	1.40394	8.4257e-36	1.17849e-34	PREDICTED: cysteine-rich receptor-like protein kinase 42 [Capsicum annuum]	-	-	-	-	-	-	-	-	Cysteine-rich	Cysteine-rich receptor-like protein kinase 42 OS=Arabidopsis thaliana GN=CRK42 PE=2 SV=1
Gene:Capana03g000831	3285	1.23801	1.10714e-17	6.92115e-16	2.67406	4.27119e-75	2.49231e-73	3.8316	0	0	3.22707	7.28983e-195	5.68575e-193	PREDICTED: probable LRR receptor-like serine/threonine-protein kinase At1g74360 [Capsicum annuum]	GO:0016301;GO:0006468;GO:0016740;GO:0004674;GO:0004672;GO:0016310;GO:0005524;GO:0016020;GO:0000166;GO:0016021	kinase activity;protein phosphorylation;transferase activity;protein serine/threonine kinase activity;protein kinase activity;phosphorylation;ATP binding;membrane;nucleotide binding;integral component of membrane	-	-	-	-	-	-	Probable	Probable LRR receptor-like serine/threonine-protein kinase At1g74360 OS=Arabidopsis thaliana GN=At1g74360 PE=1 SV=1
Gene:Capana03g001317	1953	3.52428	0.000199078	0.00280703	5.0509	2.73669e-09	1.8622e-08	6.46469	3.95709e-29	9.99723e-28	6.22562	1.76063e-26	1.91813e-25	PREDICTED: cysteine-rich receptor-like protein kinase 15 [Capsicum annuum]	GO:0004672;GO:0016020;GO:0005524;GO:0009506;GO:0006952;GO:0016021;GO:0005886;GO:0006468;GO:0004674	protein kinase activity;membrane;ATP binding;plasmodesma;defense response;integral component of membrane;plasma membrane;protein phosphorylation;protein serine/threonine kinase activity	-	-	-	-	-	-	Cysteine-rich	Cysteine-rich receptor-like protein kinase 8 OS=Arabidopsis thaliana GN=CRK8 PE=3 SV=2
Gene:Capana03g002330	2379	3.92329	0.000214378	0.00300028	3.39143	0.00765953	0.0217019	3.90309	2.30172e-11	2.78433e-10	3.67835	1.05157e-09	5.51051e-09	PREDICTED: G-type lectin S-receptor-like serine/threonine-protein kinase RLK1 [Capsicum annuum]	GO:0000166;GO:0016021;GO:0004672;GO:0016020;GO:0016310;GO:0005524;GO:0048544;GO:0004674;GO:0016301;GO:0016740;GO:0006468	nucleotide binding;integral component of membrane;protein kinase activity;membrane;phosphorylation;ATP binding;recognition of pollen;protein serine/threonine kinase activity;kinase activity;transferase activity;protein phosphorylation	-	-	-	-	-	-	G-type	G-type lectin S-receptor-like serine/threonine-protein kinase LECRK1 OS=Oryza sativa subsp. japonica GN=LECRK1 PE=2 SV=1
Gene:Capana03g002331	2325	2.30001	2.78843e-07	6.85753e-06	2.76534	1.64319e-10	1.23869e-09	3.60756	2.14916e-24	4.71075e-23	4.19207	4.38296e-36	6.17564e-35	PREDICTED: G-type lectin S-receptor-like serine/threonine-protein kinase RLK1 [Capsicum annuum]	GO:0004674;GO:0048544;GO:0006468;GO:0016740;GO:0005886;GO:0016301;GO:0016021;GO:0000166;GO:0005524;GO:0016310;GO:0016020;GO:0004672	protein serine/threonine kinase activity;recognition of pollen;protein phosphorylation;transferase activity;plasma membrane;kinase activity;integral component of membrane;nucleotide binding;ATP binding;phosphorylation;membrane;protein kinase activity	-	-	-	-	-	-	G-type	G-type lectin S-receptor-like serine/threonine-protein kinase LECRK3 OS=Oryza sativa subsp. japonica GN=LECRK3 PE=3 SV=2
Gene:Capana03g003725	2355	4.48597	3.70718e-12	1.59713e-10	5.4596	1.78827e-16	2.01009e-15	8.84411	1.40978e-13	1.9926e-12	9.51763	1.28836e-15	9.40734e-15	PREDICTED: G-type lectin S-receptor-like serine/threonine-protein kinase RLK1 [Capsicum annuum]	GO:0016301;GO:0006468;GO:0016740;GO:0005886;GO:0004674;GO:0048544;GO:0004672;GO:0016310;GO:0005524;GO:0000166	kinase activity;protein phosphorylation;transferase activity;plasma membrane;protein serine/threonine kinase activity;recognition of pollen;protein kinase activity;phosphorylation;ATP binding;nucleotide binding	-	-	-	-	-	-	G-type	G-type lectin S-receptor-like serine/threonine-protein kinase LECRK1 OS=Oryza sativa subsp. japonica GN=LECRK1 PE=2 SV=1
Gene:Capana04g000732	1494	3.94356	7.47967e-12	3.16893e-10	4.31834	6.95894e-14	6.71156e-13	6.00448	7.86969e-67	3.81428e-65	6.69814	1.52704e-86	4.96706e-85	PREDICTED: G-type lectin S-receptor-like serine/threonine-protein kinase At4g27290 [Capsicum annuum]	GO:0009506;GO:0006952;GO:0016310;GO:0005524;GO:0016020;GO:0004672;GO:0006468;GO:0005886;GO:0016021;GO:0000166;GO:0004674;GO:0048544;GO:0016740;GO:0016301	plasmodesma;defense response;phosphorylation;ATP binding;membrane;protein kinase activity;protein phosphorylation;plasma membrane;integral component of membrane;nucleotide binding;protein serine/threonine kinase activity;recognition of pollen;transferase activity;kinase activity	-	-	-	-	-	-	G-type;G-type	G-type lectin S-receptor-like serine/threonine-protein kinase At1g11410 OS=Arabidopsis thaliana GN=At1g11410 PE=3 SV=3;G-type lectin S-receptor-like serine/threonine-protein kinase At4g27290 OS=Arabidopsis thaliana GN=At4g27290 PE=3 SV=4
Gene:Capana04g000734	869	6.60924	6.12672e-07	1.43659e-05	7.63941	2.25319e-09	1.54547e-08	7.5838	4.98726e-10	5.47074e-09	7.58836	5.5849e-10	2.98487e-09	PREDICTED: G-type lectin S-receptor-like serine/threonine-protein kinase At4g27290 [Capsicum annuum]	-	-	-	-	-	-	-	-	G-type;G-type	G-type lectin S-receptor-like serine/threonine-protein kinase At4g27290 OS=Arabidopsis thaliana GN=At4g27290 PE=3 SV=4;G-type lectin S-receptor-like serine/threonine-protein kinase SD1-1 OS=Arabidopsis thaliana GN=SD11 PE=1 SV=1
Gene:Capana04g000742	2453	2.07439	0.0058208	0.049842	4.30409	2.85927e-14	2.82266e-13	2.74313	9.52347e-08	8.47482e-07	5.25147	2.64584e-44	4.4405e-43	PREDICTED: G-type lectin S-receptor-like serine/threonine-protein kinase At4g27290 isoform X1 [Capsicum annuum]	-	-	-	-	-	-	-	-	G-type	G-type lectin S-receptor-like serine/threonine-protein kinase At4g27290 OS=Arabidopsis thaliana GN=At4g27290 PE=3 SV=4
Gene:Capana04g000745	1770	4.9893	5.56988e-26	5.08081e-24	5.52293	1.30109e-28	2.5023e-27	6.95175	1.20819e-71	6.20418e-70	6.63644	1.20345e-63	2.85833e-62	PREDICTED: G-type lectin S-receptor-like serine/threonine-protein kinase At4g27290 [Capsicum annuum]	-	-	-	-	-	-	-	-	G-type	G-type lectin S-receptor-like serine/threonine-protein kinase At4g27290 OS=Arabidopsis thaliana GN=At4g27290 PE=3 SV=4
Gene:Capana04g000746	729	3.91228	1.56225e-08	4.63209e-07	4.84513	5.95439e-13	5.39447e-12	7.0911	3.13694e-21	6.26939e-20	6.5761	5.40953e-18	4.36567e-17	PREDICTED: G-type lectin S-receptor-like serine/threonine-protein kinase At4g27290 [Capsicum annuum]	-	-	-	-	-	-	-	-	G-type	G-type lectin S-receptor-like serine/threonine-protein kinase At4g27290 OS=Arabidopsis thaliana GN=At4g27290 PE=3 SV=4
Gene:Capana04g001610	1359	1.22982	1.56983e-11	6.51204e-10	2.04987	3.79858e-22	5.67705e-21	1.81847	2.76733e-45	9.86498e-44	1.33344	1.35139e-18	1.11773e-17	PREDICTED: leucine-rich repeat receptor-like tyrosine-protein kinase PXC3 [Capsicum annuum]	GO:0016021;GO:0005524;GO:0016020;GO:0004672;GO:0006468	integral component of membrane;ATP binding;membrane;protein kinase activity;protein phosphorylation	-	-	-	-	-	-	Leucine-rich	Leucine-rich repeat receptor-like tyrosine-protein kinase PXC3 OS=Arabidopsis thaliana GN=PXC3 PE=2 SV=1
Gene:Capana04g001611	2610	1.29268	5.80762e-23	4.67723e-21	1.69068	2.25062e-17	2.66543e-16	2.21842	6.96851e-178	8.83344e-176	1.6572	3.37503e-70	8.83796e-69	PREDICTED: leucine-rich repeat receptor-like tyrosine-protein kinase PXC3 [Capsicum annuum]	GO:0006468;GO:0016020;GO:0005524;GO:0004672;GO:0016021	protein phosphorylation;membrane;ATP binding;protein kinase activity;integral component of membrane	-	-	-	-	-	-	Leucine-rich	Leucine-rich repeat receptor-like tyrosine-protein kinase PXC3 OS=Arabidopsis thaliana GN=PXC3 PE=2 SV=1
Gene:Capana04g002367	4917	1.68054	3.41727e-55	6.4313e-53	1.68618	6.6695e-18	8.15078e-17	2.86049	1.09155e-259	2.17433e-257	1.87539	2.18147e-88	7.22534e-87	PREDICTED: probable LRR receptor-like serine/threonine-protein kinase At3g47570 [Capsicum annuum]	GO:0006468;GO:0004672;GO:0016020;GO:0005524;GO:0016310;GO:0004674;GO:0016301;GO:0016740;GO:0000166;GO:0016021	protein phosphorylation;protein kinase activity;membrane;ATP binding;phosphorylation;protein serine/threonine kinase activity;kinase activity;transferase activity;nucleotide binding;integral component of membrane	-	-	-	-	-	-	Receptor	Receptor kinase-like protein Xa21 OS=Oryza sativa subsp. indica GN=XA21 PE=1 SV=1
Gene:Capana04g002426	2070	4.42582	2.70332e-60	5.62007e-58	1.30541	0.00677407	0.0194425	4.38921	1.4935e-44	5.24157e-43	3.67621	2.24568e-26	2.43998e-25	PREDICTED: probable LRR receptor-like serine/threonine-protein kinase At3g47570 isoform X1 [Capsicum annuum]	-	-	-	-	-	-	-	-	Receptor	Receptor kinase-like protein Xa21 OS=Oryza sativa subsp. indica GN=XA21 PE=1 SV=1
Gene:Capana04g002585	2292	2.67828	2.05211e-06	4.43381e-05	4.00915	2.04224e-14	2.04297e-13	4.43949	4.279e-23	9.03499e-22	5.43768	4.10731e-39	6.19393e-38	PREDICTED: receptor-like serine/threonine-protein kinase SD1-8 isoform X1 [Capsicum annuum]	GO:0005886;GO:0006468;GO:0004672;GO:0016020;GO:0005524;GO:0016310;GO:0006952;GO:0009506;GO:0016301;GO:0016740;GO:0048544;GO:0031625;GO:0004674;GO:0000166;GO:0016021	plasma membrane;protein phosphorylation;protein kinase activity;membrane;ATP binding;phosphorylation;defense response;plasmodesma;kinase activity;transferase activity;recognition of pollen;ubiquitin protein ligase binding;protein serine/threonine kinase activity;nucleotide binding;integral component of membrane	-	-	-	-	-	-	Receptor-like	Receptor-like serine/threonine-protein kinase SD1-8 OS=Arabidopsis thaliana GN=SD18 PE=1 SV=1
Gene:Capana04g002663	2298	3.45234	1.00159e-17	6.2833e-16	1.73141	0.00298408	0.00928412	2.61582	8.21548e-16	1.30177e-14	2.28072	6.23303e-11	3.55887e-10	PREDICTED: putative receptor-like protein kinase At3g47110, partial [Capsicum annuum]	-	-	-	-	-	-	-	-	-	-
Gene:Capana05g000255	3153	2.4114	0.00102206	0.0116465	3.12374	5.56747e-06	2.67297e-05	3.58362	3.7308e-17	6.31449e-16	4.82972	7.40196e-38	1.08423e-36	PREDICTED: putative leucine-rich repeat receptor-like serine/threonine-protein kinase At2g24130 [Capsicum annuum]	GO:0006468;GO:0004672;GO:0016310;GO:0005524;GO:0016020;GO:0004674;GO:0016301;GO:0016740;GO:0000166;GO:0016021	protein phosphorylation;protein kinase activity;phosphorylation;ATP binding;membrane;protein serine/threonine kinase activity;kinase activity;transferase activity;nucleotide binding;integral component of membrane	K13420	FLS2	http://www.genome.jp/dbget-bin/www_bget?ko:K13420	MAPK signaling pathway - plant;Plant-pathogen interaction	ko04016,ko04626	-	Receptor	Receptor kinase-like protein Xa21 OS=Oryza sativa subsp. indica GN=XA21 PE=1 SV=1
Gene:Capana05g000517	2391	2.40783	1.21498e-19	8.43597e-18	2.43091	1.51442e-17	1.81022e-16	3.63974	2.20481e-58	9.58432e-57	3.07517	2.3923e-31	2.98363e-30	PREDICTED: probable LRR receptor-like serine/threonine-protein kinase At3g47570 isoform X1 [Capsicum annuum]	GO:0016310;GO:0005524;GO:0016020;GO:0004672;GO:0006468;GO:0016021;GO:0000166;GO:0004674;GO:0016740;GO:0016301	phosphorylation;ATP binding;membrane;protein kinase activity;protein phosphorylation;integral component of membrane;nucleotide binding;protein serine/threonine kinase activity;transferase activity;kinase activity	-	-	-	-	-	-	Receptor	Receptor kinase-like protein Xa21 OS=Oryza sativa subsp. indica GN=XA21 PE=1 SV=1
Gene:Capana05g000810	575	2.50429	0.000609342	0.00745683	3.01693	5.51386e-05	0.000230457	3.52015	1.95041e-11	2.37202e-10	3.15046	9.31515e-09	4.53845e-08	PREDICTED: probable LRR receptor-like serine/threonine-protein kinase At4g36180 isoform X3 [Capsicum annuum];PREDICTED: probable leucine-rich repeat receptor-like protein kinase At2g33170 isoform X1 [Capsicum annuum]	-	-	-	-	-	-	-	-	-	-
Gene:Capana05g000811	3030	1.55328	5.23915e-26	4.79134e-24	2.27012	2.28921e-52	8.67561e-51	1.7331	3.76564e-41	1.24222e-39	2.37294	3.26955e-91	1.11868e-89	PREDICTED: probable LRR receptor-like serine/threonine-protein kinase At4g36180 [Capsicum annuum]	-	-	-	-	-	-	-	-	-	-
Gene:Capana06g000172	2482	1.8912	1.32073e-09	4.51497e-08	1.76777	3.5012e-07	1.9372e-06	4.37948	1.48935e-40	4.8688e-39	5.28972	1.06973e-66	2.67934e-65	PREDICTED: serine/threonine-protein kinase At3g07070-like [Capsicum annuum]	GO:0005524;GO:0004672;GO:0006468;GO:0000166;GO:0004674	ATP binding;protein kinase activity;protein phosphorylation;nucleotide binding;protein serine/threonine kinase activity	K04733	IRAK4	http://www.genome.jp/dbget-bin/www_bget?ko:K04733	-	-	-	Probable	Probable serine/threonine-protein kinase PBL26 OS=Arabidopsis thaliana GN=PBL26 PE=2 SV=1
Gene:Capana06g001182	1389	6.7132	7.37181e-49	1.20366e-46	4.74183	3.24094e-19	4.2292e-18	7.67443	2.58929e-146	2.66682e-144	6.83078	5.85954e-113	2.53294e-111	PREDICTED: putative receptor-like protein kinase At1g72540 [Capsicum annuum]	GO:0016301;GO:0006468;GO:0005524;GO:0016310;GO:0004672	kinase activity;protein phosphorylation;ATP binding;phosphorylation;protein kinase activity	-	-	-	-	-	-	Serine/threonine-protein	Serine/threonine-protein kinase RIPK OS=Arabidopsis thaliana GN=RIPK PE=1 SV=1
Gene:Capana06g002474	2292	4.42215	2.92412e-10	1.07242e-08	2.48596	0.0180333	0.0463951	4.32527	4.45001e-08	4.1072e-07	3.62051	5.62867e-05	0.000194475	PREDICTED: G-type lectin S-receptor-like serine/threonine-protein kinase At5g24080 isoform X1 [Capsicum annuum]	-	-	-	-	-	-	-	-	G-type	G-type lectin S-receptor-like serine/threonine-protein kinase At5g24080 OS=Arabidopsis thaliana GN=At5g24080 PE=2 SV=1
Gene:Capana06g002562	1292	1.19732	6.35003e-29	6.50614e-27	2.96202	8.0448e-146	1.09297e-143	3.21917	0	0	2.06206	6.82045e-178	4.84078e-176	AAF81419.1 MAP kinase 1 [Capsicum annuum];PREDICTED: mitogen-activated protein kinase 3-like [Capsicum annuum] &gt	GO:0005524;GO:0016310;GO:0004672;GO:0006468;GO:0000166;GO:0016740;GO:0016301;GO:0004707;GO:0004674	ATP binding;phosphorylation;protein kinase activity;protein phosphorylation;nucleotide binding;transferase activity;kinase activity;MAP kinase activity;protein serine/threonine kinase activity	K20536	MPK3	http://www.genome.jp/dbget-bin/www_bget?ko:K20536	MAPK signaling pathway - plant	ko04016	KOG0660(T)(Mitogen-activated protein kinase)	Mitogen-activated	Mitogen-activated protein kinase 3 OS=Arabidopsis thaliana GN=MPK3 PE=1 SV=2
Gene:Capana07g000257	2267	3.41307	2.84632e-27	2.74336e-25	3.02433	1.2963e-17	1.55881e-16	5.05582	3.02781e-123	2.56473e-121	3.30791	1.7542e-36	2.49789e-35	PREDICTED: LRR receptor-like serine/threonine-protein kinase FEI 1 [Capsicum annuum]	GO:0006032;GO:0016301;GO:0005975;GO:0016021;GO:0006468;GO:0016020;GO:0004568;GO:0005524;GO:0016310;GO:0004672;GO:0004553	chitin catabolic process;kinase activity;carbohydrate metabolic process;integral component of membrane;protein phosphorylation;membrane;chitinase activity;ATP binding;phosphorylation;protein kinase activity;hydrolase activity, hydrolyzing O-glycosyl compounds	K01183	E3.2.1.14	http://www.genome.jp/dbget-bin/www_bget?ko:K01183	Amino sugar and nucleotide sugar metabolism	ko00520	-	G-type;Receptor-like	G-type lectin S-receptor-like serine/threonine-protein kinase At1g67520 OS=Arabidopsis thaliana GN=At1g67520 PE=2 SV=3;Receptor-like serine/threonine-protein kinase SD1-8 OS=Arabidopsis thaliana GN=SD18 PE=1 SV=1
Gene:Capana07g000260	3211	6.06181	6.40209e-52	1.14463e-49	2.79041	1.15051e-06	6.01275e-06	6.67357	2.21144e-90	1.39919e-88	6.45762	3.48851e-83	1.0823e-81	PREDICTED: G-type lectin S-receptor-like serine/threonine-protein kinase At1g67520 [Capsicum annuum];PREDICTED: acidic mammalian chitinase-like [Capsicum annuum]	GO:0004553;GO:0004672;GO:0005524;GO:0009506;GO:0006952;GO:0004568;GO:0004674;GO:0006468;GO:0005886;GO:0005975;GO:0006032	hydrolase activity, hydrolyzing O-glycosyl compounds;protein kinase activity;ATP binding;plasmodesma;defense response;chitinase activity;protein serine/threonine kinase activity;protein phosphorylation;plasma membrane;carbohydrate metabolic process;chitin catabolic process	K04733;K01183	IRAK4;E3.2.1.14	http://www.genome.jp/dbget-bin/www_bget?ko:K04733;http://www.genome.jp/dbget-bin/www_bget?ko:K01183	Amino sugar and nucleotide sugar metabolism	ko00520	KOG2806(G)(Chitinase)	Acidic;G-type	Acidic mammalian chitinase OS=Bos taurus GN=CHIA PE=1 SV=1;G-type lectin S-receptor-like serine/threonine-protein kinase CES101 OS=Arabidopsis thaliana GN=CES101 PE=2 SV=2
Gene:Capana07g001966	2799	2.25827	2.35552e-29	2.44141e-27	1.59916	4.07409e-10	2.98068e-09	1.90812	1.79388e-32	4.94943e-31	2.19089	1.35254e-45	2.33479e-44	PREDICTED: G-type lectin S-receptor-like serine/threonine-protein kinase SD2-5 [Capsicum annuum]	GO:0000166;GO:0016740;GO:0004674;GO:0004672;GO:0005524;GO:0016310;GO:0016021;GO:0016301;GO:0016020;GO:0006468	nucleotide binding;transferase activity;protein serine/threonine kinase activity;protein kinase activity;ATP binding;phosphorylation;integral component of membrane;kinase activity;membrane;protein phosphorylation	-	-	-	-	-	-	G-type;Epidermis-specific	G-type lectin S-receptor-like serine/threonine-protein kinase SD2-5 OS=Arabidopsis thaliana GN=SD25 PE=1 SV=1;Epidermis-specific secreted glycoprotein EP1 OS=Daucus carota GN=EP1 PE=1 SV=1
Gene:Capana07g002260	2487	1.71573	8.55257e-05	0.00132967	4.88666	1.14402e-59	5.05375e-58	2.54096	8.86345e-16	1.39954e-14	4.23362	8.26215e-66	2.03568e-64	PREDICTED: G-type lectin S-receptor-like serine/threonine-protein kinase At4g27290 [Capsicum annuum]	GO:0016021;GO:0016301;GO:0048544;GO:0016020;GO:0005886;GO:0006468;GO:0000166;GO:0016740;GO:0004674;GO:0005524;GO:0016310;GO:0006952;GO:0009506;GO:0004672	integral component of membrane;kinase activity;recognition of pollen;membrane;plasma membrane;protein phosphorylation;nucleotide binding;transferase activity;protein serine/threonine kinase activity;ATP binding;phosphorylation;defense response;plasmodesma;protein kinase activity	-	-	-	-	-	-	G-type	G-type lectin S-receptor-like serine/threonine-protein kinase At4g27290 OS=Arabidopsis thaliana GN=At4g27290 PE=3 SV=4
Gene:Capana08g000014	2094	2.65124	7.39868e-18	4.69914e-16	2.93068	1.61982e-20	2.24734e-19	2.1726	2.47286e-13	3.43228e-12	3.59845	5.38733e-53	1.07474e-51	PREDICTED: probable leucine-rich repeat receptor-like protein kinase At1g35710 [Capsicum annuum]	GO:0016020;GO:0016021	membrane;integral component of membrane	-	-	-	-	-	-	-	-
Gene:Capana08g002140	2958	1.31541	2.96248e-06	6.24233e-05	4.64294	2.63577e-120	2.79104e-118	3.43857	1.62604e-84	9.66398e-83	3.73645	4.87036e-102	1.88515e-100	PREDICTED: receptor-like protein kinase HAIKU2 [Capsicum annuum]	-	-	-	-	-	-	-	-	Receptor-like	Receptor-like protein kinase HAIKU2 OS=Arabidopsis thaliana GN=IKU2 PE=1 SV=1
Gene:Capana08g002836	738	1.2936	7.27974e-13	3.29505e-11	1.40272	3.62741e-11	2.8951e-10	2.38962	1.31282e-61	5.91976e-60	1.49617	1.44827e-17	1.15441e-16	PREDICTED: probable serine/threonine-protein kinase Cx32, chloroplastic [Capsicum annuum]	GO:0005886;GO:0006468;GO:0004674;GO:0005524;GO:0004672	plasma membrane;protein phosphorylation;protein serine/threonine kinase activity;ATP binding;protein kinase activity	-	-	-	-	-	-	Probable	Probable serine/threonine-protein kinase PIX13 OS=Arabidopsis thaliana GN=PIX13 PE=1 SV=2
Gene:Capana09g000232	3042	1.86353	6.74578e-65	1.46191e-62	2.93384	8.42882e-122	8.97819e-120	2.54012	6.21122e-224	1.01433e-221	2.38349	5.4889e-185	4.08771e-183	PREDICTED: receptor-like protein kinase 5 [Capsicum annuum]	GO:0016740;GO:0004674;GO:0000166;GO:0005524;GO:0016310;GO:0004672;GO:0016301;GO:0016021;GO:0006468;GO:0016020	transferase activity;protein serine/threonine kinase activity;nucleotide binding;ATP binding;phosphorylation;protein kinase activity;kinase activity;integral component of membrane;protein phosphorylation;membrane	-	-	-	-	-	-	MDIS1-interacting	MDIS1-interacting receptor like kinase 1 OS=Arabidopsis thaliana GN=MIK1 PE=1 SV=1
Gene:Capana09g001866	1563	2.89573	2.82914e-40	4.09572e-38	3.98798	2.83742e-80	1.78907e-78	3.82822	3.66295e-107	2.69364e-105	3.41193	4.5433e-72	1.22057e-70	PREDICTED: serine/threonine-protein kinase CDL1-like [Capsicum annuum]	GO:0016301;GO:0006468;GO:0004674;GO:0004672;GO:0005524;GO:0016310	kinase activity;protein phosphorylation;protein serine/threonine kinase activity;protein kinase activity;ATP binding;phosphorylation	-	-	-	-	-	-	Probable	Probable serine/threonine-protein kinase PBL7 OS=Arabidopsis thaliana GN=PBL7 PE=1 SV=1
Gene:Capana10g000044	2826	1.68607	8.55758e-08	2.26668e-06	1.36446	0.000410372	0.00149738	2.27251	1.26078e-16	2.08715e-15	3.75996	2.28143e-66	5.67899e-65	PREDICTED: G-type lectin S-receptor-like serine/threonine-protein kinase At4g27290 [Capsicum annuum]	GO:0016020;GO:0005886;GO:0006468;GO:0016021;GO:0048544;GO:0016301;GO:0009506;GO:0006952;GO:0016310;GO:0005524;GO:0004672;GO:0000166;GO:0004674;GO:0016740	membrane;plasma membrane;protein phosphorylation;integral component of membrane;recognition of pollen;kinase activity;plasmodesma;defense response;phosphorylation;ATP binding;protein kinase activity;nucleotide binding;protein serine/threonine kinase activity;transferase activity	-	-	-	-	-	-	G-type	G-type lectin S-receptor-like serine/threonine-protein kinase At4g27290 OS=Arabidopsis thaliana GN=At4g27290 PE=3 SV=4
Gene:Capana11g000300	2451	5.26932	3.59469e-25	3.1351e-23	5.56342	1.2295e-26	2.20117e-25	8.69538	6.74202e-79	3.78367e-77	9.08141	3.3242e-86	1.07741e-84	PREDICTED: G-type lectin S-receptor-like serine/threonine-protein kinase At4g27290 [Capsicum annuum]	GO:0016021;GO:0048544;GO:0016301;GO:0016020;GO:0006468;GO:0005886;GO:0000166;GO:0004674;GO:0016740;GO:0004672;GO:0009506;GO:0006952;GO:0016310;GO:0005524	integral component of membrane;recognition of pollen;kinase activity;membrane;protein phosphorylation;plasma membrane;nucleotide binding;protein serine/threonine kinase activity;transferase activity;protein kinase activity;plasmodesma;defense response;phosphorylation;ATP binding	-	-	-	-	-	-	G-type	G-type lectin S-receptor-like serine/threonine-protein kinase At4g27290 OS=Arabidopsis thaliana GN=At4g27290 PE=3 SV=4
Gene:Capana11g001057	1176	1.82866	1.03462e-21	7.92206e-20	2.56967	2.38972e-42	6.99489e-41	3.66654	2.35926e-122	1.98913e-120	3.70232	8.30073e-123	3.88453e-121	PREDICTED: protein kinase 2B, chloroplastic-like [Capsicum annuum]	GO:0006468;GO:0005524;GO:0004672;GO:0004674;GO:0000166	protein phosphorylation;ATP binding;protein kinase activity;protein serine/threonine kinase activity;nucleotide binding	K04733	IRAK4	http://www.genome.jp/dbget-bin/www_bget?ko:K04733	-	-	-	Probable	Probable serine/threonine-protein kinase PBL3 OS=Arabidopsis thaliana GN=PBL3 PE=1 SV=1
Gene:Capana11g002188	3237	1.75972	8.76056e-31	9.52158e-29	1.68577	1.06718e-18	1.35049e-17	2.93604	5.8347e-165	6.95826e-163	2.12042	1.62106e-62	3.79307e-61	PREDICTED: proline-rich receptor-like protein kinase PERK9 [Capsicum annuum] &gt;XP_016547683.1 PREDICTED: proline-rich receptor-like protein kinase PERK9 [Capsicum annuum];XP_016547681.1 PREDICTED: proline-rich receptor-like protein kinase PERK9 [Capsicum annuum] &gt;XP_016547682.1 PREDICTED: proline-rich receptor-like protein kinase PERK9 [Capsicum annuum] &gt	GO:0006468;GO:0016020;GO:0016021;GO:0005524;GO:0004672;GO:0004674;GO:0000166	protein phosphorylation;membrane;integral component of membrane;ATP binding;protein kinase activity;protein serine/threonine kinase activity;nucleotide binding	-	-	-	-	-	-	Proline-rich	Proline-rich receptor-like protein kinase PERK9 OS=Arabidopsis thaliana GN=PERK9 PE=1 SV=1
Gene:Capana12g002664	3297	2.84486	2.95466e-15	1.60323e-13	3.9483	4.15504e-25	7.00347e-24	3.54808	2.09691e-43	7.20583e-42	3.6631	1.01515e-46	1.79248e-45	PREDICTED: receptor-like protein kinase FERONIA [Capsicum annuum]	GO:0005524;GO:0004672;GO:0006468	ATP binding;protein kinase activity;protein phosphorylation	-	-	-	-	-	-	Receptor-like	Receptor-like protein kinase FERONIA OS=Arabidopsis thaliana GN=FER PE=1 SV=1
novel.15879	923	1.90066	0.000124055	0.00185218	3.60357	2.36499e-16	2.64267e-15	3.90504	1.48042e-31	3.98745e-30	3.1432	3.59242e-16	2.69082e-15	PREDICTED: G-type lectin S-receptor-like serine/threonine-protein kinase At4g27290 [Capsicum annuum]	-	-	-	-	-	-	-	-	G-type	G-type lectin S-receptor-like serine/threonine-protein kinase At4g03230 OS=Arabidopsis thaliana GN=At4g03230 PE=3 SV=3
novel.2397	1254	3.64638	6.01272e-14	2.95333e-12	3.39455	7.40119e-11	5.76514e-10	5.76102	1.25484e-59	5.55471e-58	4.02379	4.19759e-23	4.09463e-22	PREDICTED: G-type lectin S-receptor-like serine/threonine-protein kinase At1g67520, partial [Capsicum annuum]	GO:0004568;GO:0004672;GO:0016310;GO:0005524;GO:0004553;GO:0016301;GO:0006032;GO:0005975;GO:0016021;GO:0006468;GO:0016020	chitinase activity;protein kinase activity;phosphorylation;ATP binding;hydrolase activity, hydrolyzing O-glycosyl compounds;kinase activity;chitin catabolic process;carbohydrate metabolic process;integral component of membrane;protein phosphorylation;membrane	-	-	-	-	-	-	G-type	G-type lectin S-receptor-like serine/threonine-protein kinase At1g67520 OS=Arabidopsis thaliana GN=At1g67520 PE=2 SV=3
novel.24201	3807	2.68989	5.67813e-76	1.54991e-73	1.92305	2.17793e-26	3.85886e-25	3.20023	6.49643e-128	5.78677e-126	2.87856	5.56433e-92	1.92564e-90	PREDICTED: cysteine-rich receptor-like protein kinase 2 [Capsicum annuum]	GO:0006468;GO:0005886;GO:0016020;GO:0016021;GO:0009506;GO:0006952;GO:0005524;GO:0004672;GO:0004674;GO:0000166	protein phosphorylation;plasma membrane;membrane;integral component of membrane;plasmodesma;defense response;ATP binding;protein kinase activity;protein serine/threonine kinase activity;nucleotide binding	-	-	-	-	-	-	Cysteine-rich	Cysteine-rich receptor-like protein kinase 2 OS=Arabidopsis thaliana GN=CRK2 PE=2 SV=1
novel.2786	406	3.93341	0.00245785	0.0245086	3.86554	0.00414262	0.0124819	5.3447	4.25289e-16	6.82533e-15	4.68112	1.5591e-11	9.22739e-11	PREDICTED: LEAF RUST 10 DISEASE-RESISTANCE LOCUS RECEPTOR-LIKE PROTEIN KINASE-like 2.1 [Capsicum annuum]	-	-	-	-	-	-	-	-	-	-
novel.3014	2139	4.27087	3.85741e-05	0.000649098	4.33669	9.34729e-05	0.000378805	5.55936	2.16098e-20	4.19401e-19	5.18514	1.1274e-16	8.63907e-16	PREDICTED: LEAF RUST 10 DISEASE-RESISTANCE LOCUS RECEPTOR-LIKE PROTEIN KINASE-like 2.1 isoform X1 [Capsicum annuum]	-	-	K04730	IRAK1	http://www.genome.jp/dbget-bin/www_bget?ko:K04730	-	-	-	Rust	Rust resistance kinase Lr10 OS=Triticum aestivum GN=LRK10 PE=2 SV=1
novel.31807	993	4.98639	0.00033836	0.0044979	6.414	7.01463e-07	3.75424e-06	4.19386	6.74365e-05	0.000416782	5.69258	4.74995e-10	2.55179e-09	PREDICTED: LRR receptor-like serine/threonine-protein kinase ERECTA [Capsicum annuum]	-	-	-	-	-	-	-	-	-	-
novel.31808	1718	4.31522	8.13178e-07	1.87115e-05	4.57257	2.81476e-07	1.57507e-06	3.76018	3.0019e-09	3.09707e-08	5.06937	4.3214e-20	3.7848e-19	PREDICTED: LOW QUALITY PROTEIN: probable leucine-rich repeat receptor-like protein kinase At1g35710 [Capsicum annuum]	-	-	-	-	-	-	-	-	MDIS1-interacting	MDIS1-interacting receptor like kinase 2 OS=Arabidopsis thaliana GN=MIK2 PE=1 SV=3
novel.3798	916	2.65417	0.000135965	0.00200051	2.19229	0.00710837	0.0202968	2.05307	0.00368276	0.015963	1.97608	0.00753166	0.0189706	PREDICTED: probable LRR receptor-like serine/threonine-protein kinase At3g47570 [Capsicum annuum]	-	-	K04730	IRAK1	http://www.genome.jp/dbget-bin/www_bget?ko:K04730	-	-	-	Probable	Probable LRR receptor-like serine/threonine-protein kinase At3g47570 OS=Arabidopsis thaliana GN=At3g47570 PE=2 SV=1
novel.4081	1721	2.35321	6.66923e-07	1.55462e-05	2.70198	1.37426e-08	8.74312e-08	2.39609	9.70349e-09	9.59079e-08	3.5328	1.51158e-23	1.49869e-22	PREDICTED: probable leucine-rich repeat receptor-like protein kinase At1g35710 [Capsicum annuum]	GO:0016020;GO:0016021	membrane;integral component of membrane	-	-	-	-	-	-	Receptor-like	Receptor-like protein 12 OS=Arabidopsis thaliana GN=RLP12 PE=2 SV=2
novel.4099	2108	2.75696	1.67004e-05	0.000305929	2.28936	0.00175448	0.005732	4.08778	1.12351e-11	1.39254e-10	4.67519	3.42831e-16	2.57003e-15	PREDICTED: LRR receptor-like serine/threonine-protein kinase GSO1 [Capsicum annuum]	-	-	-	-	-	-	-	-	LRR	LRR receptor-like serine/threonine-protein kinase EFR OS=Arabidopsis thaliana GN=EFR PE=1 SV=1
novel.4122	3493	2.61865	2.93614e-28	2.94091e-26	1.82685	1.83101e-06	9.32682e-06	2.06676	2.18458e-17	3.74113e-16	2.08463	1.99605e-17	1.58097e-16	PREDICTED: LRR receptor-like serine/threonine-protein kinase FLS2 [Capsicum annuum]	GO:0004672;GO:0016310;GO:0005524;GO:0000166;GO:0004674;GO:0016740;GO:0016020;GO:0006468;GO:0016021;GO:0016301	protein kinase activity;phosphorylation;ATP binding;nucleotide binding;protein serine/threonine kinase activity;transferase activity;membrane;protein phosphorylation;integral component of membrane;kinase activity	-	-	-	-	-	-	LRR	LRR receptor-like serine/threonine-protein kinase EFR OS=Arabidopsis thaliana GN=EFR PE=1 SV=1
novel.707	340	3.2928	0.00369565	0.0343601	3.85458	0.0073336	0.0208714	3.60333	5.77916e-11	6.7959e-10	3.34557	6.79625e-09	3.34582e-08	PREDICTED: G-type lectin S-receptor-like serine/threonine-protein kinase At4g27290 [Capsicum annuum]	-	-	-	-	-	-	-	-	G-type	G-type lectin S-receptor-like serine/threonine-protein kinase At2g19130 OS=Arabidopsis thaliana GN=At2g19130 PE=2 SV=1
receptor-like protein
gene_id	length	ECW_6h.vs.ECW_0h_logFC	ECW_6h.vs.ECW_0h_Pvalue	ECW_6h.vs.ECW_0h_FDR	ECW_24h.vs.ECW_0h_logFC	ECW_24h.vs.ECW_0h_Pvalue	ECW_24h.vs.ECW_0h_FDR	VI037601_6h.vs.VI037601_0h_logFC	VI037601_6h.vs.VI037601_0h_Pvalue	VI037601_6h.vs.VI037601_0h_FDR	VI037601_24h.vs.VI037601_0h_logFC	VI037601_24h.vs.VI037601_0h_Pvalue	VI037601_24h.vs.VI037601_0hh_FDR	NR_def	GO_ID	GO_term	KO_ID	KO_gene	Hyperlink	KEGG Pathway	Pathway ID	Kog_Annotation	Swiss-Prot_Id	Swiss-Prot_Annotation
Gene:Capana08g001369	4541	1.92003	9.82317e-09	2.99963e-07	3.03119	4.41506e-16	4.87444e-15	4.14632	1.08019e-78	6.03409e-77	3.76525	2.48316e-59	5.50148e-58	PREDICTED: receptor-like protein 12 [Capsicum annuum]	GO:0016020;GO:0016021	membrane;integral component of membrane	-	-	-	-	-	-	Receptor	Receptor like protein 30 OS=Arabidopsis thaliana GN=RLP30 PE=2 SV=1
Gene:Capana12g000013	6129	1.48155	1.95034e-06	4.23952e-05	2.91754	6.68669e-19	8.5612e-18	3.49731	2.24781e-49	8.54216e-48	4.04725	9.72206e-71	2.55878e-69	PREDICTED: receptor-like protein 12 [Capsicum annuum] &gt;XP_016550469.1 PREDICTED: receptor-like protein 12 [Capsicum annuum];XP_016550472.1 PREDICTED: receptor-like protein 12 [Capsicum annuum]	-	-	-	-	-	-	-	-	Receptor	Receptor like protein 30 OS=Arabidopsis thaliana GN=RLP30 PE=2 SV=1
Gene:Capana12g000014	2991	3.32269	5.06945e-17	3.07765e-15	4.92191	3.91083e-44	1.19729e-42	5.73506	3.13602e-105	2.2603e-103	4.89691	1.83805e-68	4.71779e-67	PREDICTED: receptor-like protein 12 [Capsicum annuum]	-	-	-	-	-	-	-	-	Receptor	Receptor like protein 30 OS=Arabidopsis thaliana GN=RLP30 PE=2 SV=1
Gene:Capana12g002157	2358	4.75339	5.43616e-05	0.000886798	6.39293	5.78122e-09	3.82683e-08	3.52021	5.05407e-05	0.000318219	5.78878	2.25903e-16	1.70618e-15	PREDICTED: receptor-like protein 12 [Capsicum annuum]	-	-	-	-	-	-	-	-	Receptor	Receptor like protein 30 OS=Arabidopsis thaliana GN=RLP30 PE=2 SV=1
novel.18751	2129	3.01469	1.29373e-06	2.89133e-05	2.74226	0.000271271	0.00102375	7.54752	1.16758e-09	1.24352e-08	7.08765	1.34587e-08	6.4918e-08	PREDICTED: receptor-like protein 12 [Capsicum annuum]	-	-	-	-	-	-	-	-	-	-
novel.24167	2822	1.80474	4.19477e-06	8.58103e-05	1.6588	0.00014167	0.000558536	1.7277	6.80324e-12	8.57596e-11	1.31897	1.32713e-06	5.44232e-06	PREDICTED: receptor-like protein 12 [Capsicum annuum]	GO:0016021;GO:0016020	integral component of membrane;membrane	-	-	-	-	-	-	Receptor-like	Receptor-like protein 12 OS=Arabidopsis thaliana GN=RLP12 PE=2 SV=2
novel.27810	2701	1.46452	5.44414e-07	1.28327e-05	4.18646	1.20683e-86	8.30776e-85	1.38843	8.45152e-13	1.13314e-11	2.54138	4.34255e-56	9.1196e-55	PREDICTED: LOW QUALITY PROTEIN: receptor-like protein 12 [Capsicum annuum]	GO:0016021;GO:0016020	integral component of membrane;membrane	-	-	-	-	-	-	Receptor-like	Receptor-like protein 12 OS=Arabidopsis thaliana GN=RLP12 PE=2 SV=2
novel.27811	2701	1.46452	5.44414e-07	1.28327e-05	4.18646	1.20683e-86	8.30776e-85	1.38843	8.45152e-13	1.13314e-11	2.54138	4.34255e-56	9.1196e-55	PREDICTED: LOW QUALITY PROTEIN: receptor-like protein 12 [Capsicum annuum]	GO:0016021;GO:0016020	integral component of membrane;membrane	-	-	-	-	-	-	Receptor-like	Receptor-like protein 12 OS=Arabidopsis thaliana GN=RLP12 PE=2 SV=2
novel.9080	2328	1.97832	0.000242992	0.00336389	3.54081	1.93859e-15	2.06128e-14	3.77735	1.45521e-21	2.94733e-20	2.63754	2.58141e-08	1.22239e-07	PREDICTED: LOW QUALITY PROTEIN: receptor-like protein 12 [Capsicum annuum]	-	-	-	-	-	-	-	-	Receptor-like	Receptor-like protein 12 OS=Arabidopsis thaliana GN=RLP12 PE=2 SV=2
disease resistance protein
gene_id	length	ECW_6h.vs.ECW_0h_logFC	ECW_6h.vs.ECW_0h_Pvalue	ECW_6h.vs.ECW_0h_FDR	ECW_24h.vs.ECW_0h_logFC	ECW_24h.vs.ECW_0h_Pvalue	ECW_24h.vs.ECW_0h_FDR	VI037601_6h.vs.VI037601_0h_logFC	VI037601_6h.vs.VI037601_0h_Pvalue	VI037601_6h.vs.VI037601_0h_FDR	VI037601_24h.vs.VI037601_0h_logFC	VI037601_24h.vs.VI037601_0h_Pvalue	VI037601_24h.vs.VI037601_0hh_FDR	NR_def	GO_ID	GO_term	KO_ID	KO_gene	Hyperlink	KEGG Pathway	Pathway ID	Kog_Annotation	Swiss-Prot_Id	Swiss-Prot_Annotation
Gene:Capana00g002764	3128	1.31693	5.96422e-08	1.62676e-06	1.073	0.000266362	0.00100659	2.00504	2.66031e-25	5.98307e-24	1.99465	1.68394e-24	1.73504e-23	PREDICTED: probable disease resistance protein At1g58602 [Capsicum annuum]	GO:0043531;GO:0006952	ADP binding;defense response	-	-	-	-	-	-	Probable;Probable	Probable disease resistance RPP8-like protein 2 OS=Arabidopsis thaliana GN=RPP8L2 PE=3 SV=1;Probable disease resistance protein At1g59620 OS=Arabidopsis thaliana GN=At1g59620 PE=2 SV=3
Gene:Capana03g001876	1716	1.69514	4.04092e-12	1.73672e-10	1.30264	3.81959e-05	0.00016336	3.45911	2.11924e-42	7.16707e-41	3.5984	9.60818e-47	1.69819e-45	PREDICTED: disease resistance protein RPP13-like [Capsicum annuum]	-	-	-	-	-	-	-	-	Disease	Disease resistance protein RPP13 OS=Arabidopsis thaliana GN=RPP13 PE=2 SV=2
Gene:Capana03g004013	4686	2.77614	1.80081e-139	9.46963e-137	6.24798	1.05048e-254	3.89902e-252	5.80872	0	0	5.36537	0	0	PREDICTED: pleiotropic drug resistance protein 1 [Capsicum annuum]	GO:0005524;GO:0016020;GO:0016021;GO:0000166;GO:0005886;GO:0006810;GO:0042626;GO:0016887	ATP binding;membrane;integral component of membrane;nucleotide binding;plasma membrane;transport;ATPase activity, coupled to transmembrane movement of substances;ATPase activity	-	-	-	-	-	KOG0065(Q)(Pleiotropic drug resistance proteins (PDR1-15), ABC superfamily)	Pleiotropic	Pleiotropic drug resistance protein 1 OS=Nicotiana plumbaginifolia GN=PDR1 PE=1 SV=1
Gene:Capana03g004014	4326	1.77805	1.11081e-276	1.52771e-273	1.77123	7.70949e-36	1.88691e-34	3.35675	0	0	2.25628	0	0	PREDICTED: pleiotropic drug resistance protein 1 [Capsicum annuum]	GO:0016020;GO:0005524;GO:0016021;GO:0000166;GO:0005886;GO:0006810;GO:0042626;GO:0016887	membrane;ATP binding;integral component of membrane;nucleotide binding;plasma membrane;transport;ATPase activity, coupled to transmembrane movement of substances;ATPase activity	-	-	-	-	-	KOG0065(Q)(Pleiotropic drug resistance proteins (PDR1-15), ABC superfamily)	Pleiotropic	Pleiotropic drug resistance protein 1 OS=Nicotiana tabacum GN=PDR1 PE=2 SV=1
Gene:Capana05g001602	1095	7.29794	9.43986e-09	2.88752e-07	4.7844	0.0115112	0.0312523	7.8738	8.49329e-11	9.85331e-10	6.8882	3.57273e-08	1.67065e-07	PREDICTED: putative late blight resistance protein homolog R1B-14 [Capsicum annuum]	GO:0043531;GO:0006952	ADP binding;defense response	-	-	-	-	-	-	Putative	Putative late blight resistance protein homolog R1A-10 OS=Solanum demissum GN=R1A-10 PE=3 SV=1
Gene:Capana05g002266	4239	3.42708	0	0	4.76184	7.98264e-272	3.46264e-269	6.2193	0	0	4.81264	0	0	PREDICTED: pleiotropic drug resistance protein 1-like [Capsicum annuum]	GO:0006810;GO:0042626;GO:0016887;GO:0005886;GO:0016020;GO:0005524;GO:0016021;GO:0000166	transport;ATPase activity, coupled to transmembrane movement of substances;ATPase activity;plasma membrane;membrane;ATP binding;integral component of membrane;nucleotide binding	-	-	-	-	-	KOG0065(Q)(Pleiotropic drug resistance proteins (PDR1-15), ABC superfamily)	Pleiotropic	Pleiotropic drug resistance protein 1 OS=Nicotiana tabacum GN=PDR1 PE=2 SV=1
Gene:Capana08g000019	1167	1.53608	1.12725e-09	3.8983e-08	2.01662	7.23256e-13	6.50984e-12	1.7072	4.25539e-10	4.70494e-09	1.98467	3.26685e-14	2.24185e-13	PREDICTED: putative late blight resistance protein homolog R1B-16 [Capsicum annuum]	-	-	-	-	-	-	-	-	Putative	Putative late blight resistance protein homolog R1B-16 OS=Solanum demissum GN=R1B-16 PE=3 SV=1
Gene:Capana08g000088	2255	3.5735	2.16157e-25	1.8991e-23	1.73326	0.000543983	0.00194527	4.58301	3.86558e-68	1.90411e-66	4.69798	3.05888e-74	8.46219e-73	PREDICTED: putative late blight resistance protein homolog R1B-8 isoform X2 [Capsicum annuum];PREDICTED: putative late blight resistance protein homolog R1A-10 isoform X1 [Capsicum annuum]	GO:0006952;GO:0043531	defense response;ADP binding	-	-	-	-	-	-	Putative;Putative	Putative disease resistance RPP13-like protein 3 OS=Arabidopsis thaliana GN=RPP13L3 PE=3 SV=1;Putative late blight resistance protein homolog R1A-10 OS=Solanum demissum GN=R1A-10 PE=3 SV=1
Gene:Capana09g000515	2667	3.36543	2.37504e-07	5.90588e-06	5.11027	6.19399e-19	7.94734e-18	6.08248	1.41866e-35	4.19171e-34	5.6073	7.80573e-29	9.12631e-28	PREDICTED: putative late blight resistance protein homolog R1B-16 [Capsicum annuum]	GO:0043531;GO:0006952	ADP binding;defense response	-	-	-	-	-	-	Putative	Putative late blight resistance protein homolog R1B-16 OS=Solanum demissum GN=R1B-16 PE=3 SV=1
Gene:Capana12g000756	2628	4.98875	1.20088e-09	4.13691e-08	2.75396	0.0167928	0.0436214	5.67176	8.81808e-27	2.06786e-25	5.4287	2.73094e-24	2.78296e-23	PREDICTED: TMV resistance protein N-like [Capsicum annuum]	-	-	-	-	-	-	-	-	TMV	TMV resistance protein N OS=Nicotiana glutinosa GN=N PE=1 SV=1
Gene:Capana12g002356	2652	1.53951	1.05451e-11	4.41021e-10	2.61963	3.05094e-25	5.17152e-24	3.81557	8.41394e-257	1.62255e-254	1.96608	6.84944e-38	1.00532e-36	PREDICTED: TMV resistance protein N-like isoform X1 [Capsicum annuum]	GO:0006952;GO:0007165;GO:0043531	defense response;signal transduction;ADP binding	-	-	-	-	-	-	TMV	TMV resistance protein N OS=Nicotiana glutinosa GN=N PE=1 SV=1
Gene:Capana12g002461	2183	5.01952	0.00155309	0.0166473	6.21665	1.81583e-05	8.16173e-05	7.13066	1.73524e-36	5.24246e-35	3.98082	9.91488e-09	4.82481e-08	PREDICTED: TMV resistance protein N-like [Capsicum annuum]	GO:0007165	signal transduction	-	-	-	-	-	-	TMV	TMV resistance protein N OS=Nicotiana glutinosa GN=N PE=1 SV=1
novel.25357	5100	4.4688	2.83645e-38	3.93123e-36	2.33914	1.82035e-06	9.27942e-06	3.88722	4.46559e-50	1.71864e-48	2.12574	3.45305e-09	1.73735e-08	PREDICTED: pleiotropic drug resistance protein 3-like [Capsicum annuum]	GO:0006810;GO:0005886;GO:0016020;GO:0016021;GO:0042626;GO:0016887;GO:0005524;GO:0000166	transport;plasma membrane;membrane;integral component of membrane;ATPase activity, coupled to transmembrane movement of substances;ATPase activity;ATP binding;nucleotide binding	-	-	-	-	-	KOG0065(Q)(Pleiotropic drug resistance proteins (PDR1-15), ABC superfamily)	Pleiotropic	Pleiotropic drug resistance protein 3 OS=Nicotiana tabacum GN=PDR3 PE=2 SV=1
novel.7592	2583	3.41395	1.39243e-05	0.000259867	2.30772	0.0189362	0.048393	5.29338	2.82882e-13	3.90838e-12	2.99463	0.00177859	0.00498963	XP_016543177.1 PREDICTED: putative late blight resistance protein homolog R1B-16 [Capsicum annuum];XP_016543176.1 PREDICTED: putative late blight resistance protein homolog R1B-16 [Capsicum annuum] &gt;PREDICTED: putative late blight resistance protein homolog R1B-16 [Capsicum annuum] &gt	-	-	-	-	-	-	-	-	Putative	Putative late blight resistance protein homolog R1B-17 OS=Solanum demissum GN=R1B-17 PE=3 SV=1
pathogenesis-related protein
gene_id	length	ECW_6h.vs.ECW_0h_logFC	ECW_6h.vs.ECW_0h_Pvalue	ECW_6h.vs.ECW_0h_FDR	ECW_24h.vs.ECW_0h_logFC	ECW_24h.vs.ECW_0h_Pvalue	ECW_24h.vs.ECW_0h_FDR	VI037601_6h.vs.VI037601_0h_logFC	VI037601_6h.vs.VI037601_0h_Pvalue	VI037601_6h.vs.VI037601_0h_FDR	VI037601_24h.vs.VI037601_0h_logFC	VI037601_24h.vs.VI037601_0h_Pvalue	VI037601_24h.vs.VI037601_0hh_FDR	NR_def	GO_ID	GO_term	KO_ID	KO_gene	Hyperlink	KEGG Pathway	Pathway ID	Kog_Annotation	Swiss-Prot_Id	Swiss-Prot_Annotation
Gene:Capana00g002760	477	4.05199	2.14665e-11	8.79055e-10	5.66195	9.29377e-26	1.60713e-24	8.00944	1.67462e-27	4.00208e-26	8.80564	1.72874e-33	2.28491e-32	PREDICTED: pathogenesis-related protein STH-2-like [Capsicum annuum]	GO:0080163;GO:0005634;GO:0004864;GO:0009607;GO:0010427;GO:0005737;GO:0004872;GO:0009738;GO:0006952	regulation of protein serine/threonine phosphatase activity;nucleus;protein phosphatase inhibitor activity;response to biotic stimulus;abscisic acid binding;cytoplasm;receptor activity;abscisic acid-activated signaling pathway;defense response	-	-	-	-	-	-	Pathogenesis-related	Pathogenesis-related protein STH-2 OS=Solanum tuberosum GN=STH-2 PE=2 SV=1
Gene:Capana03g004441	471	2.20539	5.63712e-106	2.191e-103	1.21085	3.86461e-11	3.07622e-10	2.2703	2.30996e-131	2.10945e-129	3.64601	0	0	PREDICTED: pathogenesis-related protein STH-2-like [Capsicum annuum]	GO:0005737;GO:0009738;GO:0006952;GO:0004872;GO:0004864;GO:0005634;GO:0080163;GO:0010427;GO:0009607	cytoplasm;abscisic acid-activated signaling pathway;defense response;receptor activity;protein phosphatase inhibitor activity;nucleus;regulation of protein serine/threonine phosphatase activity;abscisic acid binding;response to biotic stimulus	-	-	-	-	-	-	Pathogenesis-related	Pathogenesis-related protein STH-2 OS=Solanum tuberosum GN=STH-2 PE=2 SV=1
Gene:Capana03g004445	480	5.03221	7.03432e-22	5.44444e-20	8.52604	3.86553e-71	2.10864e-69	6.23829	4.34952e-73	2.27215e-71	10.3381	6.38492e-221	5.80371e-219	PREDICTED: pathogenesis-related protein STH-21-like [Capsicum annuum]	GO:0080163;GO:0005634;GO:0004864;GO:0009607;GO:0010427;GO:0005737;GO:0004872;GO:0006952;GO:0009738	regulation of protein serine/threonine phosphatase activity;nucleus;protein phosphatase inhibitor activity;response to biotic stimulus;abscisic acid binding;cytoplasm;receptor activity;defense response;abscisic acid-activated signaling pathway	-	-	-	-	-	-	Pathogenesis-related	Pathogenesis-related protein STH-2 OS=Solanum tuberosum GN=STH-2 PE=2 SV=1
Gene:Capana03g004449	480	6.95481	2.1873e-08	6.34336e-07	6.81279	9.84706e-08	5.76368e-07	6.1453	6.74229e-19	1.2339e-17	9.4051	2.27298e-47	4.06091e-46	PREDICTED: pathogenesis-related protein STH-21-like [Capsicum annuum]	GO:0010427;GO:0009607;GO:0005634;GO:0004864;GO:0080163;GO:0009738;GO:0006952;GO:0004872;GO:0005737	abscisic acid binding;response to biotic stimulus;nucleus;protein phosphatase inhibitor activity;regulation of protein serine/threonine phosphatase activity;abscisic acid-activated signaling pathway;defense response;receptor activity;cytoplasm	-	-	-	-	-	-	Pathogenesis-related	Pathogenesis-related protein STH-2 OS=Solanum tuberosum GN=STH-2 PE=2 SV=1
Gene:Capana08g001234	432	4.47902	2.0932e-16	1.22302e-14	7.91874	3.46289e-59	1.5112e-57	6.25237	1.52152e-100	1.06284e-98	8.9254	2.41365e-225	2.27373e-223	PREDICTED: pathogenesis-related protein P2 [Capsicum annuum] &gt;AFN21550.1 pathogenesis-related protein 4 [Capsicum annuum]	GO:0009607;GO:0005618;GO:0050832;GO:0005576;GO:0006952;GO:0042742	response to biotic stimulus;cell wall;defense response to fungus;extracellular region;defense response;defense response to bacterium	-	-	-	-	-	-	Pathogenesis-related	Pathogenesis-related protein P2 OS=Solanum lycopersicum PE=2 SV=1
Gene:Capana08g001236	627	2.73509	1.16819e-28	1.18335e-26	8.13257	0	0	3.81673	6.71032e-99	4.6075e-97	7.31628	0	0	pathogenesis-related protein 4b [Capsicum annuum]	GO:0042742;GO:0008061;GO:0050832	defense response to bacterium;chitin binding;defense response to fungus	-	-	-	-	-	-	Wound-induced	Wound-induced protein WIN2 OS=Solanum tuberosum GN=WIN2 PE=2 SV=1
Gene:Capana08g002192	540	4.13549	0.00091273	0.010552	12.3159	2.87491e-33	6.48937e-32	4.32946	3.98099e-43	1.35901e-41	9.79941	7.39432e-306	9.96941e-304	AAU20808.1 basic PR-1 protein precursor [Capsicum annuum];AAC06244.2 basic PR-1 protein precursor [Capsicum annuum] &gt;PREDICTED: basic form of pathogenesis-related protein 1-like [Capsicum annuum] &gt;AAK30143.1 pathogenesis-related protein PR-1 precursor [Capsicum annuum] &gt	GO:0005576	extracellular region	K13449	PR1	http://www.genome.jp/dbget-bin/www_bget?ko:K13449	MAPK signaling pathway - plant;Plant hormone signal transduction;Plant-pathogen interaction	ko04016,ko04075,ko04626	KOG3017(S)(Defense-related protein containing SCP domain)	Basic	Basic form of pathogenesis-related protein 1 OS=Nicotiana tabacum PE=3 SV=1
E3 ubiquitin-protein ligase
gene_id	length	ECW_6h.vs.ECW_0h_logFC	ECW_6h.vs.ECW_0h_Pvalue	ECW_6h.vs.ECW_0h_FDR	ECW_24h.vs.ECW_0h_logFC	ECW_24h.vs.ECW_0h_Pvalue	ECW_24h.vs.ECW_0h_FDR	VI037601_6h.vs.VI037601_0h_logFC	VI037601_6h.vs.VI037601_0h_Pvalue	VI037601_6h.vs.VI037601_0h_FDR	VI037601_24h.vs.VI037601_0h_logFC	VI037601_24h.vs.VI037601_0h_Pvalue	VI037601_24h.vs.VI037601_0hh_FDR	NR_def	GO_ID	GO_term	KO_ID	KO_gene	Hyperlink	KEGG Pathway	Pathway ID	Kog_Annotation	Swiss-Prot_Id	Swiss-Prot_Annotation
Gene:Capana00g003042	651	2.90116	0.000663742	0.00801963	8.21327	4.73108e-39	1.2636e-37	4.12141	3.22838e-28	7.89755e-27	5.32147	3.12729e-55	6.47008e-54	PREDICTED: E3 ubiquitin-protein ligase RMA1H1-like [Capsicum annuum]	GO:0008270;GO:0046872	zinc ion binding;metal ion binding	K10666	RNF5	http://www.genome.jp/dbget-bin/www_bget?ko:K10666	Protein processing in endoplasmic reticulum	ko04141	KOG0823(O)(Predicted E3 ubiquitin ligase)	E3	E3 ubiquitin-protein ligase RMA1H1 OS=Capsicum annuum GN=RMA1H1 PE=1 SV=1
Gene:Capana01g003629	1254	7.15148	1.33065e-11	5.53272e-10	5.00704	2.46296e-05	0.000108523	7.60871	3.25748e-13	4.48184e-12	6.01695	4.21618e-08	1.96016e-07	PREDICTED: E3 ubiquitin-protein ligase PUB24-like [Capsicum annuum]	GO:0004842;GO:0016567	ubiquitin-protein transferase activity;protein ubiquitination	-	-	-	-	-	-	E3	E3 ubiquitin-protein ligase PUB24 OS=Arabidopsis thaliana GN=PUB24 PE=1 SV=1
Gene:Capana03g000796	792	4.69668	0.00115567	0.0129462	6.72721	1.0832e-07	6.31349e-07	7.28938	3.00134e-09	3.09707e-08	5.72029	1.8659e-05	6.82046e-05	PREDICTED: probable E3 ubiquitin-protein ligase RNF217 [Capsicum annuum]	GO:0000151;GO:0046872;GO:0042787;GO:0000209;GO:0031624;GO:0032436;GO:0005737;GO:0061630;GO:0016567;GO:0008270;GO:0004842	ubiquitin ligase complex;metal ion binding;protein ubiquitination involved in ubiquitin-dependent protein catabolic process;protein polyubiquitination;ubiquitin conjugating enzyme binding;positive regulation of proteasomal ubiquitin-dependent protein catabolic process;cytoplasm;ubiquitin protein ligase activity;protein ubiquitination;zinc ion binding;ubiquitin-protein transferase activity	K11975	RNF144	http://www.genome.jp/dbget-bin/www_bget?ko:K11975	-	-	KOG1812(O)(Predicted E3 ubiquitin ligase)	ATP-dependent	ATP-dependent RNA helicase DEAH12, chloroplastic OS=Arabidopsis thaliana GN=At5g10370 PE=3 SV=1
Gene:Capana03g001209	1068	1.66698	2.18435e-06	4.70248e-05	2.72594	3.66477e-16	4.05478e-15	2.94133	8.48496e-57	3.59782e-55	2.36356	5.96588e-28	6.79556e-27	PREDICTED: E3 ubiquitin-protein ligase ATL31-like [Capsicum annuum]	GO:0008270;GO:0046872;GO:0016020;GO:0016021	zinc ion binding;metal ion binding;membrane;integral component of membrane	K10664	ATL6S	http://www.genome.jp/dbget-bin/www_bget?ko:K10664	-	-	-	E3	E3 ubiquitin-protein ligase ATL31 OS=Arabidopsis thaliana GN=ATL31 PE=1 SV=2
Gene:Capana05g000777	348	2.88585	8.73847e-05	0.00135351	5.37225	2.91065e-19	3.80371e-18	5.84441	2.38526e-53	9.66202e-52	5.39935	1.86706e-43	3.07374e-42	PREDICTED: E3 ubiquitin-protein ligase ATL59 [Capsicum annuum]	GO:0046872;GO:0008270	metal ion binding;zinc ion binding	-	-	-	-	-	-	E3	E3 ubiquitin-protein ligase RING1-like OS=Arabidopsis thaliana GN=At3g19950 PE=1 SV=1
Gene:Capana07g001790	654	4.426	0.00323912	0.0307635	6.79549	8.91948e-08	5.24719e-07	5.7726	1.89446e-07	1.64075e-06	7.66322	2.38996e-13	1.56772e-12	PREDICTED: E3 ubiquitin-protein ligase ATL41-like [Capsicum annuum]	GO:0016020;GO:0016021;GO:0008270;GO:0046872	membrane;integral component of membrane;zinc ion binding;metal ion binding	K19038	ATL41	http://www.genome.jp/dbget-bin/www_bget?ko:K19038	-	-	-	E3	E3 ubiquitin-protein ligase ATL41 OS=Arabidopsis thaliana GN=ATL41 PE=1 SV=1
Gene:Capana10g002185	918	1.70478	0.000126983	0.00188958	1.59672	0.00142358	0.0047264	1.19978	0.00118325	0.00575808	1.28399	0.000655858	0.00197007	PREDICTED: E3 ubiquitin-protein ligase SINAT2-like [Capsicum annuum]	GO:0004842;GO:0016567;GO:0007275;GO:0005634;GO:0006511;GO:0061630;GO:0046872;GO:0016874;GO:0006915;GO:0043161;GO:0008270;GO:0005737;GO:0042787	ubiquitin-protein transferase activity;protein ubiquitination;multicellular organism development;nucleus;ubiquitin-dependent protein catabolic process;ubiquitin protein ligase activity;metal ion binding;ligase activity;apoptotic process;proteasome-mediated ubiquitin-dependent protein catabolic process;zinc ion binding;cytoplasm;protein ubiquitination involved in ubiquitin-dependent protein catabo…	K04506	SIAH1	http://www.genome.jp/dbget-bin/www_bget?ko:K04506	Ubiquitin mediated proteolysis	ko04120	KOG3002(R)(Zn finger protein)	E3	E3 ubiquitin-protein ligase SINAT2 OS=Arabidopsis thaliana GN=SINAT2 PE=1 SV=1
novel.2129	830	1.54357	1.01702e-06	2.30754e-05	1.99579	1.56107e-09	1.085e-08	2.54594	9.23922e-27	2.16242e-25	2.15991	2.70299e-16	2.03659e-15	PREDICTED: E3 ubiquitin-protein ligase ATL6 [Solanum tuberosum]	GO:0016020;GO:0016021;GO:0008270;GO:0046872	membrane;integral component of membrane;zinc ion binding;metal ion binding	K10664	ATL6S	http://www.genome.jp/dbget-bin/www_bget?ko:K10664	-	-	-	E3	E3 ubiquitin-protein ligase ATL6 OS=Arabidopsis thaliana GN=ATL6 PE=1 SV=2
novel.2743	592	1.17807	0.000322377	0.00431098	2.03344	8.60598e-12	7.18889e-11	2.46586	4.98245e-25	1.10954e-23	2.24389	8.92237e-17	6.85731e-16	PREDICTED: E3 ubiquitin-protein ligase ATL6 [Solanum tuberosum]	GO:0046872;GO:0016020;GO:0008270;GO:0016021	metal ion binding;membrane;zinc ion binding;integral component of membrane	K10664	ATL6S	http://www.genome.jp/dbget-bin/www_bget?ko:K10664	-	-	-	-	-
peroxidase
gene_id	length	ECW_6h.vs.ECW_0h_logFC	ECW_6h.vs.ECW_0h_Pvalue	ECW_6h.vs.ECW_0h_FDR	ECW_24h.vs.ECW_0h_logFC	ECW_24h.vs.ECW_0h_Pvalue	ECW_24h.vs.ECW_0h_FDR	VI037601_6h.vs.VI037601_0h_logFC	VI037601_6h.vs.VI037601_0h_Pvalue	VI037601_6h.vs.VI037601_0h_FDR	VI037601_24h.vs.VI037601_0h_logFC	VI037601_24h.vs.VI037601_0h_Pvalue	VI037601_24h.vs.VI037601_0hh_FDR	NR_def	GO_ID	GO_term	KO_ID	KO_gene	Hyperlink	KEGG Pathway	Pathway ID	Kog_Annotation	Swiss-Prot_Id	Swiss-Prot_Annotation
Gene:Capana00g004269	960	2.94647	0.0014739	0.0159467	4.96984	6.59326e-11	5.1615e-10	4.54353	1.28171e-21	2.60028e-20	4.78114	1.77606e-24	1.82787e-23	PREDICTED: lignin-forming anionic peroxidase [Capsicum annuum]	GO:0020037;GO:0006979;GO:0016491;GO:0055114;GO:0042744;GO:0046872;GO:0005576;GO:0004601	heme binding;response to oxidative stress;oxidoreductase activity;oxidation-reduction process;hydrogen peroxide catabolic process;metal ion binding;extracellular region;peroxidase activity	K00430	E1.11.1.7	http://www.genome.jp/dbget-bin/www_bget?ko:K00430	Phenylpropanoid biosynthesis	ko00940	-	Lignin-forming	Lignin-forming anionic peroxidase OS=Nicotiana sylvestris PE=2 SV=1
Gene:Capana01g001554	1349	2.17557	5.62661e-131	2.71887e-128	6.46901	0	0	2.44126	1.56437e-292	3.70684e-290	5.00499	0	0	PREDICTED: lignin-forming anionic peroxidase-like [Capsicum annuum]	GO:0006979;GO:0016491;GO:0055114;GO:0042744;GO:0020037;GO:0005576;GO:0004601;GO:0046872	response to oxidative stress;oxidoreductase activity;oxidation-reduction process;hydrogen peroxide catabolic process;heme binding;extracellular region;peroxidase activity;metal ion binding	K00430	E1.11.1.7	http://www.genome.jp/dbget-bin/www_bget?ko:K00430	Phenylpropanoid biosynthesis	ko00940	-	Lignin-forming	Lignin-forming anionic peroxidase OS=Nicotiana tabacum PE=2 SV=1
Gene:Capana01g004380	1010	1.39994	3.21344e-07	7.82208e-06	2.88657	3.47208e-37	8.82805e-36	4.51009	1.7292e-244	3.16619e-242	3.99866	7.31794e-173	5.03619e-171	PREDICTED: peroxidase 41-like [Capsicum annuum];PREDICTED: calcineurin B-like protein 1 isoform X1 [Capsicum annuum]	GO:0042744;GO:0055114;GO:0016491;GO:0006979;GO:0005509;GO:0020037;GO:0004601;GO:0005576;GO:0046872	hydrogen peroxide catabolic process;oxidation-reduction process;oxidoreductase activity;response to oxidative stress;calcium ion binding;heme binding;peroxidase activity;extracellular region;metal ion binding	K00430;K06268	E1.11.1.7;PPP3R,CNB	http://www.genome.jp/dbget-bin/www_bget?ko:K00430;http://www.genome.jp/dbget-bin/www_bget?ko:K06268	Phenylpropanoid biosynthesis	ko00940	KOG0034(T)(Ca2+/calmodulin-dependent protein phosphatase (calcineurin subunit B), EF-Hand superfamily protein)	Calcineurin;Peroxidase	Calcineurin B-like protein 1 OS=Arabidopsis thaliana GN=CBL1 PE=1 SV=3;Peroxidase 41 OS=Arabidopsis thaliana GN=PER41 PE=3 SV=1
Gene:Capana02g000568	903	7.54201	5.97832e-97	2.20384e-94	4.4709	2.62774e-19	3.44776e-18	7.28965	4.51221e-277	9.79555e-275	4.29265	1.17166e-107	4.80699e-106	PREDICTED: lignin-forming anionic peroxidase-like [Capsicum annuum]	-	-	K00430	E1.11.1.7	http://www.genome.jp/dbget-bin/www_bget?ko:K00430	Phenylpropanoid biosynthesis	ko00940	-	Lignin-forming	Lignin-forming anionic peroxidase OS=Nicotiana sylvestris PE=2 SV=1
Gene:Capana02g002990	936	1.16445	4.81567e-13	2.20485e-11	7.15251	0	0	1.93429	8.56738e-48	3.17264e-46	5.44873	0	0	PREDICTED: peroxidase 51 [Capsicum annuum]	GO:0020037;GO:0006979;GO:0055114;GO:0042744;GO:0016491;GO:0046872;GO:0004601;GO:0005576	heme binding;response to oxidative stress;oxidation-reduction process;hydrogen peroxide catabolic process;oxidoreductase activity;metal ion binding;peroxidase activity;extracellular region	K00430	E1.11.1.7	http://www.genome.jp/dbget-bin/www_bget?ko:K00430	Phenylpropanoid biosynthesis	ko00940	-	Peroxidase	Peroxidase 51 OS=Arabidopsis thaliana GN=PER51 PE=2 SV=1
Gene:Capana03g001834	903	6.48218	1.79874e-33	2.0951e-31	5.11077	5.24639e-16	5.77103e-15	7.62558	2.16153e-240	3.84137e-238	4.62044	1.29513e-66	3.23719e-65	PREDICTED: lignin-forming anionic peroxidase-like [Capsicum annuum]	GO:0005576;GO:0004601;GO:0046872;GO:0006979;GO:0016491;GO:0055114;GO:0042744;GO:0020037	extracellular region;peroxidase activity;metal ion binding;response to oxidative stress;oxidoreductase activity;oxidation-reduction process;hydrogen peroxide catabolic process;heme binding	K00430	E1.11.1.7	http://www.genome.jp/dbget-bin/www_bget?ko:K00430	Phenylpropanoid biosynthesis	ko00940	-	Lignin-forming	Lignin-forming anionic peroxidase OS=Nicotiana sylvestris PE=2 SV=1
Gene:Capana03g001836	1017	7.08428	5.78655e-36	7.5242e-34	5.96465	4.60513e-21	6.57148e-20	8.46697	8.18826e-138	7.91619e-136	6.16701	1.7735e-66	4.4207e-65	PREDICTED: lignin-forming anionic peroxidase-like [Capsicum annuum]	GO:0004601;GO:0005576;GO:0046872;GO:0042744;GO:0055114;GO:0016491;GO:0006979;GO:0020037	peroxidase activity;extracellular region;metal ion binding;hydrogen peroxide catabolic process;oxidation-reduction process;oxidoreductase activity;response to oxidative stress;heme binding	K00430	E1.11.1.7	http://www.genome.jp/dbget-bin/www_bget?ko:K00430	Phenylpropanoid biosynthesis	ko00940	-	Lignin-forming	Lignin-forming anionic peroxidase OS=Nicotiana sylvestris PE=2 SV=1
Gene:Capana03g001837	932	8.08584	4.42828e-28	4.39851e-26	6.55369	3.25421e-17	3.8238e-16	8.07967	1.33937e-277	2.92515e-275	5.66587	3.90248e-119	1.78031e-117	PREDICTED: lignin-forming anionic peroxidase-like [Capsicum annuum]	GO:0046872;GO:0004601;GO:0005576;GO:0020037;GO:0055114;GO:0042744;GO:0016491;GO:0006979	metal ion binding;peroxidase activity;extracellular region;heme binding;oxidation-reduction process;hydrogen peroxide catabolic process;oxidoreductase activity;response to oxidative stress	K00430	E1.11.1.7	http://www.genome.jp/dbget-bin/www_bget?ko:K00430	Phenylpropanoid biosynthesis	ko00940	-	Lignin-forming	Lignin-forming anionic peroxidase OS=Nicotiana sylvestris PE=2 SV=1
Gene:Capana03g001838	969	7.03811	1.51166e-35	1.95141e-33	5.77856	1.0136e-19	1.34809e-18	7.92468	6.35938e-222	1.02925e-219	5.17551	2.65285e-79	7.87989e-78	ABF48527.1 cell wall peroxidase [Capsicum annuum] &gt;lignin-forming anionic peroxidase-like precursor [Capsicum annuum] &gt;ABG73021.1 cell wall peroxidase [Capsicum annuum]	GO:0004601;GO:0005576;GO:0046872;GO:0006979;GO:0042744;GO:0055114;GO:0016491;GO:0020037	peroxidase activity;extracellular region;metal ion binding;response to oxidative stress;hydrogen peroxide catabolic process;oxidation-reduction process;oxidoreductase activity;heme binding	K00430	E1.11.1.7	http://www.genome.jp/dbget-bin/www_bget?ko:K00430	Phenylpropanoid biosynthesis	ko00940	-	Lignin-forming	Lignin-forming anionic peroxidase OS=Nicotiana sylvestris PE=2 SV=1
Gene:Capana03g002206	828	7.12811	9.04821e-114	3.85174e-111	2.59196	4.7528e-07	2.59108e-06	6.69185	1.83791e-99	1.2716e-97	5.27733	1.4398e-53	2.89783e-52	PREDICTED: peroxidase P7-like isoform X1 [Capsicum annuum] &gt;XP_016564564.1 PREDICTED: peroxidase P7-like isoform X2 [Capsicum annuum]	GO:0004601;GO:0005576;GO:0046872;GO:0006979;GO:0055114;GO:0042744;GO:0016491;GO:0020037	peroxidase activity;extracellular region;metal ion binding;response to oxidative stress;oxidation-reduction process;hydrogen peroxide catabolic process;oxidoreductase activity;heme binding	K00430	E1.11.1.7	http://www.genome.jp/dbget-bin/www_bget?ko:K00430	Phenylpropanoid biosynthesis	ko00940	-	Peroxidase	Peroxidase 52 OS=Arabidopsis thaliana GN=PER52 PE=2 SV=1
Gene:Capana04g001246	1053	1.81732	1.32632e-139	7.18586e-137	3.82885	0	0	2.89852	0	0	3.92973	0	0	PREDICTED: peroxidase 12-like [Capsicum annuum]	GO:0009505;GO:0046872;GO:0005576;GO:0009664;GO:0006979;GO:0004601;GO:0020037;GO:0042744;GO:0055114;GO:0016491	plant-type cell wall;metal ion binding;extracellular region;plant-type cell wall organization;response to oxidative stress;peroxidase activity;heme binding;hydrogen peroxide catabolic process;oxidation-reduction process;oxidoreductase activity	K00430	E1.11.1.7	http://www.genome.jp/dbget-bin/www_bget?ko:K00430	Phenylpropanoid biosynthesis	ko00940	-	Peroxidase	Peroxidase 12 OS=Arabidopsis thaliana GN=PER12 PE=1 SV=1
Gene:Capana05g001613	1191	5.80111	1.39927e-10	5.33424e-09	4.16057	9.43103e-05	0.000382027	5.00392	1.36217e-11	1.67746e-10	6.26017	1.0606e-19	9.16288e-19	PREDICTED: cationic peroxidase 1-like [Capsicum annuum]	GO:0046872;GO:0005576;GO:0006979;GO:0004601;GO:0020037;GO:0055114;GO:0042744;GO:0016491	metal ion binding;extracellular region;response to oxidative stress;peroxidase activity;heme binding;oxidation-reduction process;hydrogen peroxide catabolic process;oxidoreductase activity	K00430	E1.11.1.7	http://www.genome.jp/dbget-bin/www_bget?ko:K00430	Phenylpropanoid biosynthesis	ko00940	-	Cationic	Cationic peroxidase 1 OS=Arachis hypogaea GN=PNC1 PE=1 SV=2
Gene:Capana08g002014	963	6.37083	0	0	7.61589	0	0	7.30987	0	0	8.98026	0	0	AAL35364.1 peroxidase [Capsicum annuum];peroxidase N1-like [Capsicum annuum] &gt	GO:0004601;GO:0055114;GO:0016491;GO:0009664;GO:0042744;GO:0020037;GO:0005576;GO:0046872;GO:0009505;GO:0006979	peroxidase activity;oxidation-reduction process;oxidoreductase activity;plant-type cell wall organization;hydrogen peroxide catabolic process;heme binding;extracellular region;metal ion binding;plant-type cell wall;response to oxidative stress	K00430	E1.11.1.7	http://www.genome.jp/dbget-bin/www_bget?ko:K00430	Phenylpropanoid biosynthesis	ko00940	-	Peroxidase	Peroxidase N1 OS=Nicotiana tabacum GN=poxN1 PE=1 SV=1
novel.27835	681	2.21765	1.39821e-29	1.46191e-27	7.41209	0	0	3.33665	4.19944e-87	2.57608e-85	5.65526	0	0	PREDICTED: peroxidase 21-like [Capsicum annuum]	GO:0006979;GO:0009505;GO:0046872;GO:0005576;GO:0020037;GO:0042744;GO:0009664;GO:0016491;GO:0055114;GO:0004601	response to oxidative stress;plant-type cell wall;metal ion binding;extracellular region;heme binding;hydrogen peroxide catabolic process;plant-type cell wall organization;oxidoreductase activity;oxidation-reduction process;peroxidase activity	K00430	E1.11.1.7	http://www.genome.jp/dbget-bin/www_bget?ko:K00430	Phenylpropanoid biosynthesis	ko00940	-	Peroxidase	Peroxidase 21 OS=Arabidopsis thaliana GN=PER21 PE=1 SV=1
chitinase
gene_id	length	ECW_6h.vs.ECW_0h_logFC	ECW_6h.vs.ECW_0h_Pvalue	ECW_6h.vs.ECW_0h_FDR	ECW_24h.vs.ECW_0h_logFC	ECW_24h.vs.ECW_0h_Pvalue	ECW_24h.vs.ECW_0h_FDR	VI037601_6h.vs.VI037601_0h_logFC	VI037601_6h.vs.VI037601_0h_Pvalue	VI037601_6h.vs.VI037601_0h_FDR	VI037601_24h.vs.VI037601_0h_logFC	VI037601_24h.vs.VI037601_0h_Pvalue	VI037601_24h.vs.VI037601_0hh_FDR	NR_def	GO_ID	GO_term	KO_ID	KO_gene	Hyperlink	KEGG Pathway	Pathway ID	Kog_Annotation	Swiss-Prot_Id	Swiss-Prot_Annotation
Gene:Capana00g003097	834	4.19124	0	0	3.90614	5.64825e-128	6.47625e-126	4.91806	3.89599e-143	3.92348e-141	5.3835	0	0	PREDICTED: endochitinase EP3-like [Capsicum annuum]	GO:0004568;GO:0005975;GO:0006032;GO:0016998;GO:0008061	chitinase activity;carbohydrate metabolic process;chitin catabolic process;cell wall macromolecule catabolic process;chitin binding	K01183	E3.2.1.14	http://www.genome.jp/dbget-bin/www_bget?ko:K01183	Amino sugar and nucleotide sugar metabolism	ko00520	KOG4742(R)(Predicted chitinase)	Endochitinase	Endochitinase EP3 OS=Arabidopsis thaliana GN=EP3 PE=1 SV=1
Gene:Capana00g003222	834	4.19124	0	0	3.90614	5.64825e-128	6.47625e-126	5.23822	2.30725e-179	2.95572e-177	5.77765	0	0	PREDICTED: endochitinase EP3-like [Capsicum annuum]	GO:0008061;GO:0005975;GO:0004568;GO:0006032;GO:0016998	chitin binding;carbohydrate metabolic process;chitinase activity;chitin catabolic process;cell wall macromolecule catabolic process	K01183	E3.2.1.14	http://www.genome.jp/dbget-bin/www_bget?ko:K01183	Amino sugar and nucleotide sugar metabolism	ko00520	KOG4742(R)(Predicted chitinase)	Endochitinase	Endochitinase EP3 OS=Arabidopsis thaliana GN=EP3 PE=1 SV=1
Gene:Capana02g002478	762	3.43502	1.6129e-111	6.6292e-109	4.08585	1.29108e-117	1.29118e-115	4.204	3.37649e-280	7.55626e-278	5.7591	0	0	AAC36359.1 chitinase class II [Capsicum annuum] &gt;acidic endochitinase pcht28 precursor [Capsicum annuum] &gt;AAX20032.1 Chi2 [Capsicum annuum]	GO:0016787;GO:0016798;GO:0005576;GO:0000272;GO:0006952;GO:0005975;GO:0004568;GO:0005615;GO:0008152;GO:0006032;GO:0016998;GO:0009607	hydrolase activity;hydrolase activity, acting on glycosyl bonds;extracellular region;polysaccharide catabolic process;defense response;carbohydrate metabolic process;chitinase activity;extracellular space;metabolic process;chitin catabolic process;cell wall macromolecule catabolic process;response to biotic stimulus	K20547	CHIB	http://www.genome.jp/dbget-bin/www_bget?ko:K20547	MAPK signaling pathway - plant;Amino sugar and nucleotide sugar metabolism	ko04016,ko00520	KOG4742(R)(Predicted chitinase)	Acidic	Acidic endochitinase pcht28 OS=Solanum chilense PE=2 SV=1
Gene:Capana02g002482	789	6.38098	3.61018e-13	1.67002e-11	10.7032	8.01502e-37	2.01935e-35	1.9305	2.03771e-05	0.000136025	7.99321	5.11267e-199	4.16689e-197	PREDICTED: basic endochitinase-like [Capsicum annuum]	GO:0016998;GO:0006032;GO:0008152;GO:0004568;GO:0005975;GO:0016798;GO:0016787	cell wall macromolecule catabolic process;chitin catabolic process;metabolic process;chitinase activity;carbohydrate metabolic process;hydrolase activity, acting on glycosyl bonds;hydrolase activity	K01183	E3.2.1.14	http://www.genome.jp/dbget-bin/www_bget?ko:K01183	Amino sugar and nucleotide sugar metabolism	ko00520	KOG4742(R)(Predicted chitinase)	Basic	Basic endochitinase (Fragment) OS=Solanum lycopersicum GN=CHI14 PE=2 SV=1
Gene:Capana03g002085	888	1.00038	0.000102603	0.00156589	-1.87943	3.90535e-05	0.00016683	2.52699	4.21866e-27	1.00028e-25	-1.31165	0.0057637	0.0148422	PREDICTED: hevamine-A [Capsicum annuum] &gt;AAN37393.1 class III chitinase [Capsicum annuum];AAN37389.1 class III chitinase [Capsicum annuum] &gt;AAN37391.1 class III chitinase [Capsicum annuum] &gt	GO:0016787;GO:0016798;GO:0004553;GO:0008152;GO:0005975;GO:0004568	hydrolase activity;hydrolase activity, acting on glycosyl bonds;hydrolase activity, hydrolyzing O-glycosyl compounds;metabolic process;carbohydrate metabolic process;chitinase activity	K01183	E3.2.1.14	http://www.genome.jp/dbget-bin/www_bget?ko:K01183	Amino sugar and nucleotide sugar metabolism	ko00520	-	Hevamine-A	Hevamine-A OS=Hevea brasiliensis PE=1 SV=2
Gene:Capana07g000253	1171	4.09532	1.93973e-122	8.89244e-120	4.62163	3.84042e-137	4.75143e-135	5.15155	0	0	4.83658	3.63378e-248	3.85351e-246	PREDICTED: acidic mammalian chitinase-like [Capsicum annuum]	GO:0006032;GO:0005975;GO:0005576;GO:0004568;GO:0016798;GO:0004553;GO:0008061;GO:0016787;GO:0008152	chitin catabolic process;carbohydrate metabolic process;extracellular region;chitinase activity;hydrolase activity, acting on glycosyl bonds;hydrolase activity, hydrolyzing O-glycosyl compounds;chitin binding;hydrolase activity;metabolic process	K01183	E3.2.1.14	http://www.genome.jp/dbget-bin/www_bget?ko:K01183	Amino sugar and nucleotide sugar metabolism	ko00520	KOG2806(G)(Chitinase)	Acidic	Acidic mammalian chitinase OS=Mus musculus GN=Chia PE=1 SV=2
Gene:Capana07g000255	1621	4.10421	4.5425e-164	2.90055e-161	4.69307	9.02742e-152	1.30528e-149	5.12271	0	0	4.94384	0	0	PREDICTED: acidic mammalian chitinase-like [Capsicum annuum]	GO:0006032;GO:0005975;GO:0005576;GO:0004568;GO:0008061;GO:0016798;GO:0004553;GO:0016787;GO:0008152	chitin catabolic process;carbohydrate metabolic process;extracellular region;chitinase activity;chitin binding;hydrolase activity, acting on glycosyl bonds;hydrolase activity, hydrolyzing O-glycosyl compounds;hydrolase activity;metabolic process	K01183	E3.2.1.14	http://www.genome.jp/dbget-bin/www_bget?ko:K01183	Amino sugar and nucleotide sugar metabolism	ko00520	KOG2806(G)(Chitinase)	Acidic;Acidic;Acidic	Acidic mammalian chitinase OS=Rattus norvegicus GN=Chia PE=2 SV=1;Acidic mammalian chitinase OS=Bos taurus GN=CHIA PE=1 SV=1;Acidic mammalian chitinase OS=Mus musculus GN=Chia PE=1 SV=2
Gene:Capana07g001653	996	2.76269	1.37037e-09	4.66683e-08	9.30227	3.41115e-180	6.42994e-178	2.73254	2.62684e-46	9.53289e-45	6.63707	0	0	PREDICTED: endochitinase 4 [Capsicum annuum]	GO:0005975;GO:0006032;GO:0000272;GO:0009607;GO:0005618;GO:0004568;GO:0016998;GO:0005576;GO:0009626;GO:0005773;GO:0008152;GO:0008061;GO:0016798;GO:0016787;GO:0006952	carbohydrate metabolic process;chitin catabolic process;polysaccharide catabolic process;response to biotic stimulus;cell wall;chitinase activity;cell wall macromolecule catabolic process;extracellular region;plant-type hypersensitive response;vacuole;metabolic process;chitin binding;hydrolase activity, acting on glycosyl bonds;hydrolase activity;defense response	K20547	CHIB	http://www.genome.jp/dbget-bin/www_bget?ko:K20547	MAPK signaling pathway - plant;Amino sugar and nucleotide sugar metabolism	ko04016,ko00520	KOG4742(R)(Predicted chitinase)	Basic	Basic 30 kDa endochitinase OS=Solanum lycopersicum GN=CHI9 PE=1 SV=1
Gene:Capana08g002306	732	3.49614	2.81005e-18	1.82801e-16	9.4221	5.69033e-176	1.03994e-173	2.58698	1.95223e-50	7.58585e-49	7.03995	0	0	ACM47315.1 chitinase [Capsicum annuum];basic 30 kDa endochitinase precursor [Capsicum annuum] &gt	GO:0004568;GO:0016998;GO:0005576;GO:0005773;GO:0008152;GO:0016798;GO:0008061;GO:0016787;GO:0006952;GO:0005975;GO:0006032;GO:0000272;GO:0005618	chitinase activity;cell wall macromolecule catabolic process;extracellular region;vacuole;metabolic process;hydrolase activity, acting on glycosyl bonds;chitin binding;hydrolase activity;defense response;carbohydrate metabolic process;chitin catabolic process;polysaccharide catabolic process;cell wall	K20547	CHIB	http://www.genome.jp/dbget-bin/www_bget?ko:K20547	MAPK signaling pathway - plant;Amino sugar and nucleotide sugar metabolism	ko04016,ko00520	KOG4742(R)(Predicted chitinase)	Basic	Basic 30 kDa endochitinase OS=Solanum lycopersicum GN=CHI9 PE=1 SV=1
novel.1649	541	3.55152	6.8309e-27	6.42787e-25	3.13824	1.96455e-39	5.29812e-38	5.11407	0	0	5.76665	4.19496e-213	3.67495e-211	PREDICTED: endochitinase EP3-like [Capsicum annuum]	GO:0008061;GO:0016998;GO:0004568;GO:0006032;GO:0005975	chitin binding;cell wall macromolecule catabolic process;chitinase activity;chitin catabolic process;carbohydrate metabolic process	K01183	E3.2.1.14	http://www.genome.jp/dbget-bin/www_bget?ko:K01183	Amino sugar and nucleotide sugar metabolism	ko00520	-	Endochitinase	Endochitinase EP3 OS=Arabidopsis thaliana GN=EP3 PE=1 SV=1
novel.923	421	4.03406	1.63942e-40	2.38302e-38	4.5894	5.89843e-48	2.00341e-46	5.06159	1.6675e-91	1.06808e-89	4.95649	6.2911e-95	2.23911e-93	PREDICTED: acidic mammalian chitinase-like [Capsicum annuum]	GO:0005975;GO:0006032;GO:0016787;GO:0016798;GO:0004553;GO:0008061;GO:0008152;GO:0005576;GO:0004568	carbohydrate metabolic process;chitin catabolic process;hydrolase activity;hydrolase activity, acting on glycosyl bonds;hydrolase activity, hydrolyzing O-glycosyl compounds;chitin binding;metabolic process;extracellular region;chitinase activity	K01183	E3.2.1.14	http://www.genome.jp/dbget-bin/www_bget?ko:K01183	Amino sugar and nucleotide sugar metabolism	ko00520	KOG2806(G)(Chitinase)	Acidic	Acidic mammalian chitinase OS=Bos taurus GN=CHIA PE=1 SV=1
oxidoreductase
gene_id	length	ECW_6h.vs.ECW_0h_logFC	ECW_6h.vs.ECW_0h_Pvalue	ECW_6h.vs.ECW_0h_FDR	ECW_24h.vs.ECW_0h_logFC	ECW_24h.vs.ECW_0h_Pvalue	ECW_24h.vs.ECW_0h_FDR	VI037601_6h.vs.VI037601_0h_logFC	VI037601_6h.vs.VI037601_0h_Pvalue	VI037601_6h.vs.VI037601_0h_FDR	VI037601_24h.vs.VI037601_0h_logFC	VI037601_24h.vs.VI037601_0h_Pvalue	VI037601_24h.vs.VI037601_0hh_FDR	NR_def	GO_ID	GO_term	KO_ID	KO_gene	Hyperlink	KEGG Pathway	Pathway ID	Kog_Annotation	Swiss-Prot_Id	Swiss-Prot_Annotation
Gene:Capana00g000627	1098	1.99222	6.48219e-97	2.3652e-94	2.75044	5.40526e-107	4.82892e-105	2.66792	0	0	2.72002	0	0	PREDICTED: putative quinone-oxidoreductase homolog, chloroplastic [Capsicum annuum]	GO:0055114;GO:0016491;GO:0008270	oxidation-reduction process;oxidoreductase activity;zinc ion binding	-	-	-	-	-	KOG1198(CR)(Zinc-binding oxidoreductase);KOG0023(Q)(Alcohol dehydrogenase, class V)	Chloroplast	Chloroplast envelope quinone oxidoreductase homolog OS=Arabidopsis thaliana GN=CEQORH PE=1 SV=1
Gene:Capana02g002052	2171	1.1257	2.93012e-30	3.13698e-28	2.97528	8.73196e-172	1.5261e-169	3.09267	0	0	2.49876	4.71987e-197	3.73756e-195	XP_016559988.1 PREDICTED: external alternative NAD(P)H-ubiquinone oxidoreductase B2, mitochondrial [Capsicum annuum] &gt;XP_016559989.1 PREDICTED: external alternative NAD(P)H-ubiquinone oxidoreductase B2, mitochondrial [Capsicum annuum];PREDICTED: external alternative NAD(P)H-ubiquinone oxidoreductase B2, mitochondrial [Capsicum annuum] &gt	GO:0055114;GO:0016491;GO:0005509	oxidation-reduction process;oxidoreductase activity;calcium ion binding	K17871	ndh1	http://www.genome.jp/dbget-bin/www_bget?ko:K17871	-	-	KOG2495(C)(NADH-dehydrogenase (ubiquinone))	External	External alternative NAD(P)H-ubiquinone oxidoreductase B2, mitochondrial OS=Arabidopsis thaliana GN=NDB2 PE=1 SV=1
Gene:Capana10g001654	1083	5.96701	1.35339e-46	2.14135e-44	7.45899	4.38202e-67	2.20651e-65	6.71679	5.90969e-53	2.38056e-51	4.6913	1.39585e-21	1.29309e-20	ACZ17543.1 oxidoreductase [Capsicum annuum];protein SRG1-like [Capsicum annuum] &gt	GO:0046872;GO:0005506;GO:0051213;GO:0055114;GO:0016491	metal ion binding;iron ion binding;dioxygenase activity;oxidation-reduction process;oxidoreductase activity	-	-	-	-	-	-	Probable	Probable 2-oxoglutarate-dependent dioxygenase At3g111800 OS=Arabidopsis thaliana GN=At3g11180 PE=2 SV=1
cytochrome P450
gene_id	length	ECW_6h.vs.ECW_0h_logFC	ECW_6h.vs.ECW_0h_Pvalue	ECW_6h.vs.ECW_0h_FDR	ECW_24h.vs.ECW_0h_logFC	ECW_24h.vs.ECW_0h_Pvalue	ECW_24h.vs.ECW_0h_FDR	VI037601_6h.vs.VI037601_0h_logFC	VI037601_6h.vs.VI037601_0h_Pvalue	VI037601_6h.vs.VI037601_0h_FDR	VI037601_24h.vs.VI037601_0h_logFC	VI037601_24h.vs.VI037601_0h_Pvalue	VI037601_24h.vs.VI037601_0hh_FDR	NR_def	GO_ID	GO_term	KO_ID	KO_gene	Hyperlink	KEGG Pathway	Pathway ID	Kog_Annotation	Swiss-Prot_Id	Swiss-Prot_Annotation
Gene:Capana00g003663	1554	1.97584	9.44904e-15	4.93254e-13	3.79494	4.21534e-66	2.07897e-64	3.91284	1.99967e-162	2.33106e-160	3.10776	1.80116e-80	5.44825e-79	PREDICTED: cytochrome P450 CYP72A219-like [Capsicum annuum]	GO:0004497;GO:0020037;GO:0055114;GO:0016491;GO:0016705;GO:0005506;GO:0016020;GO:0046872;GO:0016021	monooxygenase activity;heme binding;oxidation-reduction process;oxidoreductase activity;oxidoreductase activity, acting on paired donors, with incorporation or reduction of molecular oxygen;iron ion binding;membrane;metal ion binding;integral component of membrane	-	-	-	-	-	KOG0157(QI)(Cytochrome P450 CYP4/CYP19/CYP26 subfamilies)	Cytochrome	Cytochrome P450 CYP72A219 OS=Panax ginseng PE=2 SV=1
Gene:Capana02g001090	1374	4.2096	3.38329e-73	8.64139e-71	7.60176	7.86565e-284	3.77583e-281	6.9934	0	0	5.94673	0	0	PREDICTED: cytochrome P450 71D7-like [Capsicum annuum]	-	-	K15472	CYP71D55	http://www.genome.jp/dbget-bin/www_bget?ko:K15472	Sesquiterpenoid and triterpenoid biosynthesis	ko00909	-	Cytochrome	Cytochrome P450 71D7 OS=Solanum chacoense GN=CYP71D7 PE=3 SV=1
Gene:Capana02g001094	1368	3.65326	1.79824e-28	1.81643e-26	5.31307	3.54396e-69	1.85725e-67	7.25628	2.52275e-170	3.11088e-168	4.69098	5.01689e-56	1.05297e-54	PREDICTED: cytochrome P450 71D7-like [Capsicum annuum]	-	-	K15472	CYP71D55	http://www.genome.jp/dbget-bin/www_bget?ko:K15472	Sesquiterpenoid and triterpenoid biosynthesis	ko00909	-	Cytochrome	Cytochrome P450 71D7 OS=Solanum chacoense GN=CYP71D7 PE=3 SV=1
Gene:Capana03g000102	1391	2.93922	0	0	2.26002	9.29807e-86	6.37635e-84	5.24992	0	0	3.45705	0	0	cytochrome P450 [Capsicum chinense]	GO:0016709;GO:0016021;GO:0046872;GO:0016020;GO:0005506;GO:0016705;GO:0044550;GO:0055114;GO:0016491;GO:0004497;GO:0020037	oxidoreductase activity, acting on paired donors, with incorporation or reduction of molecular oxygen, NAD(P)H as one donor, and incorporation of one atom of oxygen;integral component of membrane;metal ion binding;membrane;iron ion binding;oxidoreductase activity, acting on paired donors, with incorporation or reduction of molecular oxygen;secondary metabolite biosynthetic process;oxidation-reduc…	-	-	-	-	-	-	Flavonoid	Flavonoid 3&apos;-monooxygenase OS=Petunia hybrida GN=CYP75B2 PE=2 SV=1
Gene:Capana03g003377	1429	2.21334	6.9362e-40	9.92099e-38	4.40287	1.88692e-164	3.10204e-162	4.43759	1.08236e-256	2.07618e-254	5.11215	0	0	PREDICTED: cytochrome P450 94A2-like [Capsicum annuum]	GO:0016021;GO:0016020;GO:0046872;GO:0055114;GO:0016491;GO:0005506;GO:0016705;GO:0004497;GO:0020037	integral component of membrane;membrane;metal ion binding;oxidation-reduction process;oxidoreductase activity;iron ion binding;oxidoreductase activity, acting on paired donors, with incorporation or reduction of molecular oxygen;monooxygenase activity;heme binding	K13407	CYP94A1	http://www.genome.jp/dbget-bin/www_bget?ko:K13407	Cutin, suberine and wax biosynthesis	ko00073	-	Cytochrome;Cytochrome	Cytochrome P450 94A1 OS=Vicia sativa GN=CYP94A1 PE=2 SV=2;Cytochrome P450 94A2 OS=Vicia sativa GN=CYP94A2 PE=2 SV=1
Gene:Capana03g003391	1461	2.08174	0.000104847	0.00159333	9.47315	3.41408e-172	6.05504e-170	3.27458	6.62168e-24	1.42894e-22	6.06469	7.76223e-127	3.76364e-125	PREDICTED: cytochrome P450 82C4-like [Capsicum annuum]	GO:0097007;GO:0097008;GO:0020037;GO:0004497;GO:0046246;GO:0016491;GO:0055114;GO:0044550;GO:0016705;GO:0005506;GO:0016020;GO:0046872;GO:0016021;GO:0016709	4,8,12-trimethyltrideca-1,3,7,11-tetraene synthase activity;(3E)-4,8-dimethyl-1,3,7-nonatriene synthase activity;heme binding;monooxygenase activity;terpene biosynthetic process;oxidoreductase activity;oxidation-reduction process;secondary metabolite biosynthetic process;oxidoreductase activity, acting on paired donors, with incorporation or reduction of molecular oxygen;iron ion binding;membrane…	K17961	CYP82G1	http://www.genome.jp/dbget-bin/www_bget?ko:K17961	Diterpenoid biosynthesis	ko00904	-	Cytochrome	Cytochrome P450 82C4 OS=Arabidopsis thaliana GN=CYP82C4 PE=2 SV=1
Gene:Capana04g000463	1566	1.89372	1.83587e-11	7.57173e-10	6.42873	4.16979e-239	1.37729e-236	5.0702	1.90566e-142	1.91379e-140	6.24511	3.36929e-243	3.49135e-241	PREDICTED: cytochrome P450 82A3-like [Capsicum annuum]	GO:0055114;GO:0016491;GO:0020037;GO:0016020;GO:0005506;GO:0016705;GO:0004497;GO:0016021;GO:0046872	oxidation-reduction process;oxidoreductase activity;heme binding;membrane;iron ion binding;oxidoreductase activity, acting on paired donors, with incorporation or reduction of molecular oxygen;monooxygenase activity;integral component of membrane;metal ion binding	-	-	-	-	-	-	Cytochrome	Cytochrome P450 82A3 OS=Glycine max GN=CYP82A3 PE=2 SV=1
Gene:Capana05g001954	1368	7.24832	3.63407e-09	1.16754e-07	11.5502	2.66732e-22	4.02311e-21	6.41811	9.36742e-44	3.23743e-42	8.4167	5.01802e-80	1.50782e-78	PREDICTED: cytochrome P450 71A1-like [Capsicum annuum]	GO:0016020;GO:0020037;GO:0016491;GO:0055114;GO:0046872;GO:0016709;GO:0004497;GO:0044550;GO:0016705;GO:0005506	membrane;heme binding;oxidoreductase activity;oxidation-reduction process;metal ion binding;oxidoreductase activity, acting on paired donors, with incorporation or reduction of molecular oxygen, NAD(P)H as one donor, and incorporation of one atom of oxygen;monooxygenase activity;secondary metabolite biosynthetic process;oxidoreductase activity, acting on paired donors, with incorporation or reduc…	-	-	-	-	-	-	Cytochrome;Cytochrome	Cytochrome P450 71A1 OS=Persea americana GN=CYP71A1 PE=1 SV=2;Cytochrome P450 71A9 OS=Glycine max GN=CYP71A9 PE=2 SV=1
Gene:Capana07g001873	1563	2.23778	0.00176884	0.0185213	2.89815	5.66726e-05	0.000236402	3.1067	0.00275844	0.0123295	4.57066	1.52019e-07	6.77408e-07	PREDICTED: cytochrome P450 CYP72A219-like [Capsicum annuum]	GO:0020037;GO:0046872;GO:0005506;GO:0016705;GO:0004497;GO:0016020;GO:0016491;GO:0055114;GO:0016021	heme binding;metal ion binding;iron ion binding;oxidoreductase activity, acting on paired donors, with incorporation or reduction of molecular oxygen;monooxygenase activity;membrane;oxidoreductase activity;oxidation-reduction process;integral component of membrane	-	-	-	-	-	-	Cytochrome	Cytochrome P450 CYP72A219 OS=Panax ginseng PE=2 SV=1
Gene:Capana07g001878	1020	1.36184	1.2254e-08	3.68528e-07	2.4518	2.64567e-29	5.21929e-28	2.01883	2.10221e-34	6.07279e-33	1.9526	4.72519e-31	5.84691e-30	PREDICTED: cytochrome P450 CYP72A219-like [Capsicum annuum]	GO:0016021;GO:0016491;GO:0055114;GO:0016020;GO:0004497;GO:0016705;GO:0005506;GO:0046872;GO:0020037	integral component of membrane;oxidoreductase activity;oxidation-reduction process;membrane;monooxygenase activity;oxidoreductase activity, acting on paired donors, with incorporation or reduction of molecular oxygen;iron ion binding;metal ion binding;heme binding	-	-	-	-	-	KOG0158(Q)(Cytochrome P450 CYP3/CYP5/CYP6/CYP9 subfamilies)	Cytochrome	Cytochrome P450 CYP72A219 OS=Panax ginseng PE=2 SV=1
Gene:Capana08g001159	1536	1.69656	1.41881e-58	2.86631e-56	3.10765	4.73106e-168	8.07263e-166	1.80612	1.85047e-68	9.13992e-67	2.98261	0	0	ACF17644.1 putative p-coumarate 3-hydroxylase [Capsicum annuum];cytochrome P450 98A2-like [Capsicum annuum] &gt	GO:0016020;GO:0005886;GO:0009699;GO:0005739;GO:0055114;GO:0016491;GO:0005783;GO:0042802;GO:0016021;GO:0046409;GO:0009813;GO:0009805;GO:0009809;GO:0043231;GO:0020037;GO:0046872;GO:0016709;GO:0004497;GO:0016705;GO:0005506;GO:0016711	membrane;plasma membrane;phenylpropanoid biosynthetic process;mitochondrion;oxidation-reduction process;oxidoreductase activity;endoplasmic reticulum;identical protein binding;integral component of membrane;p-coumarate 3-hydroxylase activity;flavonoid biosynthetic process;coumarin biosynthetic process;lignin biosynthetic process;intracellular membrane-bounded organelle;heme binding;metal ion bind…	K09754	CYP98A,C3'H	http://www.genome.jp/dbget-bin/www_bget?ko:K09754	Flavonoid biosynthesis;Phenylpropanoid biosynthesis;Stilbenoid, diarylheptanoid and gingerol biosynthesis	ko00941,ko00940,ko00945	-	Cytochrome	Cytochrome P450 98A2 OS=Glycine max GN=CYP98A2 PE=2 SV=1
Gene:Capana08g002492	1437	4.41746	5.81926e-70	1.38723e-67	7.61739	4.14472e-237	1.33234e-234	8.46544	0	0	7.41412	0	0	AltName: Full=Cytochrome P450 74D4 &gt;Q0PHS9.1 RecName: Full=9-divinyl ether synthase; AltName: Full=Colneleate synthase;9-divinyl ether synthase [Capsicum annuum] &gt; Short=StDES;ABH03632.1 divinyl ether synthase [Capsicum annuum]	GO:0055114;GO:0016125;GO:0005737;GO:0020037;GO:0046872;GO:0005829;GO:0005506;GO:0016705;GO:0016829;GO:0004497	oxidation-reduction process;sterol metabolic process;cytoplasm;heme binding;metal ion binding;cytosol;iron ion binding;oxidoreductase activity, acting on paired donors, with incorporation or reduction of molecular oxygen;lyase activity;monooxygenase activity	K17874	CYP74D,DES	http://www.genome.jp/dbget-bin/www_bget?ko:K17874	-	-	-	9-divinyl	9-divinyl ether synthase OS=Capsicum annuum GN=DES PE=2 SV=1
Gene:Capana10g002483	1521	5.57406	5.59227e-07	1.31645e-05	9.54431	2.20398e-20	3.03558e-19	4.97292	3.35083e-45	1.19099e-43	9.44659	5.64078e-203	4.72471e-201	PREDICTED: cytochrome P450 98A2-like [Capsicum annuum]	GO:0055114;GO:0016491;GO:0020037;GO:0016705;GO:0005506;GO:0004497;GO:0046872	oxidation-reduction process;oxidoreductase activity;heme binding;oxidoreductase activity, acting on paired donors, with incorporation or reduction of molecular oxygen;iron ion binding;monooxygenase activity;metal ion binding	K09754	CYP98A,C3'H	http://www.genome.jp/dbget-bin/www_bget?ko:K09754	Flavonoid biosynthesis;Phenylpropanoid biosynthesis;Stilbenoid, diarylheptanoid and gingerol biosynthesis	ko00941,ko00940,ko00945	-	Cytochrome	Cytochrome P450 98A2 OS=Glycine max GN=CYP98A2 PE=2 SV=1
Gene:Capana10g002484	458	5.25758	9.63673e-20	6.73028e-18	6.06022	5.42662e-26	9.47959e-25	5.85608	1.53351e-58	6.67416e-57	9.69334	3.74268e-185	2.80454e-183	PREDICTED: cytochrome P450 98A3-like isoform X4 [Solanum tuberosum]	GO:0055114;GO:0016491;GO:0016020;GO:0005506;GO:0016705;GO:0044550;GO:0004497;GO:0016709;GO:0046872;GO:0020037	oxidation-reduction process;oxidoreductase activity;membrane;iron ion binding;oxidoreductase activity, acting on paired donors, with incorporation or reduction of molecular oxygen;secondary metabolite biosynthetic process;monooxygenase activity;oxidoreductase activity, acting on paired donors, with incorporation or reduction of molecular oxygen, NAD(P)H as one donor, and incorporation of one atom…	K09754	CYP98A,C3'H	http://www.genome.jp/dbget-bin/www_bget?ko:K09754	Flavonoid biosynthesis;Phenylpropanoid biosynthesis;Stilbenoid, diarylheptanoid and gingerol biosynthesis	ko00941,ko00940,ko00945	KOG0156(Q)(Cytochrome P450 CYP2 subfamily)	Cytochrome;Cytochrome	Cytochrome P450 98A3 OS=Arabidopsis thaliana GN=CYP98A3 PE=1 SV=1;Cytochrome P450 98A2 OS=Glycine max GN=CYP98A2 PE=2 SV=1
Gene:Capana11g000602	840	3.02398	9.90206e-20	6.9021e-18	7.88441	6.60004e-193	1.49447e-190	5.30188	2.27176e-79	1.28088e-77	7.70005	4.91886e-194	3.82827e-192	cytochrome P450 [Capsicum annuum]	GO:0005506;GO:0016705;GO:0044550;GO:0004497;GO:0016709;GO:0046872;GO:0020037;GO:0016021;GO:0055114;GO:0016491;GO:0016020	iron ion binding;oxidoreductase activity, acting on paired donors, with incorporation or reduction of molecular oxygen;secondary metabolite biosynthetic process;monooxygenase activity;oxidoreductase activity, acting on paired donors, with incorporation or reduction of molecular oxygen, NAD(P)H as one donor, and incorporation of one atom of oxygen;metal ion binding;heme binding;integral component …	K00512	CYP17A	http://www.genome.jp/dbget-bin/www_bget?ko:K00512	-	-	-	Premnaspirodiene	Premnaspirodiene oxygenase OS=Hyoscyamus muticus GN=CYP71D55 PE=1 SV=1
Gene:Capana12g002421	1374	2.47611	3.00451e-09	9.74911e-08	7.41423	2.68987e-134	3.23892e-132	3.95274	1.7316e-57	7.42048e-56	7.51657	3.88344e-302	5.14031e-300	PREDICTED: cytochrome P450 71D7-like [Capsicum annuum]	-	-	K15472	CYP71D55	http://www.genome.jp/dbget-bin/www_bget?ko:K15472	Sesquiterpenoid and triterpenoid biosynthesis	ko00909	-	Cytochrome	Cytochrome P450 71D7 OS=Solanum chacoense GN=CYP71D7 PE=3 SV=1
Gene:Capana12g002433	1374	3.82199	3.8801e-05	0.000651995	8.04618	2.77526e-27	5.10826e-26	7.86043	4.87844e-88	3.013e-86	5.15216	9.10976e-32	1.1524e-30	PREDICTED: cytochrome P450 71D7-like [Capsicum annuum]	-	-	K15472	CYP71D55	http://www.genome.jp/dbget-bin/www_bget?ko:K15472	Sesquiterpenoid and triterpenoid biosynthesis	ko00909	-	Cytochrome	Cytochrome P450 71D7 OS=Solanum chacoense GN=CYP71D7 PE=3 SV=1
Gene:Capana12g002441	1744	2.13755	3.14893e-10	1.15133e-08	4.60734	4.78087e-68	2.44497e-66	5.06824	1.90507e-123	1.63664e-121	4.22435	1.05819e-73	2.89867e-72	PREDICTED: cytochrome P450 71D7-like [Capsicum annuum]	-	-	K15472	CYP71D55	http://www.genome.jp/dbget-bin/www_bget?ko:K15472	Sesquiterpenoid and triterpenoid biosynthesis	ko00909	-	Cytochrome	Cytochrome P450 71D7 OS=Solanum chacoense GN=CYP71D7 PE=3 SV=1
Gene:Capana12g002445	1368	3.15762	1.00657e-12	4.4991e-11	6.19596	8.51434e-69	4.42979e-67	7.3314	2.45706e-120	2.04777e-118	6.0254	6.70911e-74	1.84478e-72	PREDICTED: cytochrome P450 71D7-like [Capsicum annuum]	-	-	K15472	CYP71D55	http://www.genome.jp/dbget-bin/www_bget?ko:K15472	Sesquiterpenoid and triterpenoid biosynthesis	ko00909	-	Cytochrome	Cytochrome P450 71D7 OS=Solanum chacoense GN=CYP71D7 PE=3 SV=1
Gene:Capana12g002736	1485	1.50924	0.000235511	0.00326791	4.16942	2.02083e-43	6.07819e-42	2.351	3.28158e-16	5.30408e-15	4.67874	1.9512e-115	8.61948e-114	PREDICTED: cytochrome P450 CYP736A12-like [Capsicum annuum]	GO:0005506;GO:0016705;GO:0044550;GO:0004497;GO:0016709;GO:0046872;GO:0020037;GO:0055114;GO:0016491;GO:0016020	iron ion binding;oxidoreductase activity, acting on paired donors, with incorporation or reduction of molecular oxygen;secondary metabolite biosynthetic process;monooxygenase activity;oxidoreductase activity, acting on paired donors, with incorporation or reduction of molecular oxygen, NAD(P)H as one donor, and incorporation of one atom of oxygen;metal ion binding;heme binding;oxidation-reduction…	-	-	-	-	-	-	Cytochrome	Cytochrome P450 CYP736A12 OS=Panax ginseng PE=2 SV=1
novel.18382	1977	1.56483	2.09445e-05	0.000376159	8.72597	0	0	7.20346	4.31094e-128	3.84947e-126	9.36944	3.0606e-226	2.89822e-224	PREDICTED: cytochrome P450 CYP736A12-like [Capsicum annuum]	GO:0055114;GO:0016491;GO:0016020;GO:0005506;GO:0016705;GO:0044550;GO:0004497;GO:0016709;GO:0046872;GO:0020037	oxidation-reduction process;oxidoreductase activity;membrane;iron ion binding;oxidoreductase activity, acting on paired donors, with incorporation or reduction of molecular oxygen;secondary metabolite biosynthetic process;monooxygenase activity;oxidoreductase activity, acting on paired donors, with incorporation or reduction of molecular oxygen, NAD(P)H as one donor, and incorporation of one atom…	-	-	-	-	-	-	Cytochrome	Cytochrome P450 CYP736A12 OS=Panax ginseng PE=2 SV=1
proteinase inhibitor
gene_id	length	ECW_6h.vs.ECW_0h_logFC	ECW_6h.vs.ECW_0h_Pvalue	ECW_6h.vs.ECW_0h_FDR	ECW_24h.vs.ECW_0h_logFC	ECW_24h.vs.ECW_0h_Pvalue	ECW_24h.vs.ECW_0h_FDR	VI037601_6h.vs.VI037601_0h_logFC	VI037601_6h.vs.VI037601_0h_Pvalue	VI037601_6h.vs.VI037601_0h_FDR	VI037601_24h.vs.VI037601_0h_logFC	VI037601_24h.vs.VI037601_0h_Pvalue	VI037601_24h.vs.VI037601_0hh_FDR	NR_def	GO_ID	GO_term	KO_ID	KO_gene	Hyperlink	KEGG Pathway	Pathway ID	Kog_Annotation	Swiss-Prot_Id	Swiss-Prot_Annotation
Gene:Capana03g001469	1123	1.72278	2.77469e-55	5.24959e-53	5.45669	0	0	1.83551	1.68431e-108	1.25129e-106	2.3315	6.33795e-189	4.82909e-187	AltName: Full=Wound-induced proteinase inhibitor II;RecName: Full=Wound-induced proteinase inhibitor 2;Pin-II type proteinase inhibitor 49 [Capsicum annuum];Pin-II type proteinase inhibitor 7 [Capsicum annuum] &gt;AAB94771.1 wound-induced proteinase inhibitor II precursor [Capsicum annuum]; Flags: Precursor &gt;AFR54389.1 Pin-II type proteinase inhibitor 32 [Capsicum annuum]	-	-	-	-	-	-	-	-	Wound-induced	Wound-induced proteinase inhibitor 2 OS=Capsicum annuum GN=PIN2 PE=2 SV=1
Gene:Capana03g001471	600	5.71974	4.35767e-19	2.9345e-17	9.8945	8.53257e-58	3.58876e-56	4.32946	1.93923e-32	5.34033e-31	2.40478	7.98114e-07	3.33902e-06	PREDICTED: proteinase inhibitor type-2-like [Capsicum annuum] &gt;AIT75805.1 Pin-II type proteinase inhibitor 69 [Capsicum annuum]	GO:0004867	serine-type endopeptidase inhibitor activity	-	-	-	-	-	-	Proteinase	Proteinase inhibitor type-2 CEVI57 OS=Solanum lycopersicum GN=CEVI57 PE=2 SV=1
novel.23426	538	5.84263	2.64665e-60	5.53443e-58	8.2502	6.87197e-107	6.10893e-105	6.94863	2.33473e-149	2.46774e-147	8.76963	3.39609e-253	3.68771e-251	PREDICTED: proteinase inhibitor PSI-1.2-like [Capsicum annuum]	GO:0004867	serine-type endopeptidase inhibitor activity	-	-	-	-	-	-	Proteinase	Proteinase inhibitor type-2 CEVI57 OS=Solanum lycopersicum GN=CEVI57 PE=2 SV=1
novel.25073	594	5.82271	1.05795e-10	4.07653e-09	12.8545	2.41012e-52	9.11467e-51	7.57586	1.73491e-98	1.18674e-96	12.2464	1.03892e-265	1.18863e-263	PREDICTED: proteinase inhibitor PSI-1.2-like [Capsicum annuum]	GO:0004867	serine-type endopeptidase inhibitor activity	-	-	-	-	-	-	Proteinase	Proteinase inhibitor type-2 CEVI57 OS=Solanum lycopersicum GN=CEVI57 PE=2 SV=1
Hormone metabolism pathway related genes
gene_id	length	ECW_6h.vs.ECW_0h_logFC	ECW_6h.vs.ECW_0h_Pvalue	ECW_6h.vs.ECW_0h_FDR	ECW_24h.vs.ECW_0h_logFC	ECW_24h.vs.ECW_0h_Pvalue	ECW_24h.vs.ECW_0h_FDR	VI037601_6h.vs.VI037601_0h_logFC	VI037601_6h.vs.VI037601_0h_Pvalue	VI037601_6h.vs.VI037601_0h_FDR	VI037601_24h.vs.VI037601_0h_logFC	VI037601_24h.vs.VI037601_0h_Pvalue	VI037601_24h.vs.VI037601_0hh_FDR	NR_def	GO_ID	GO_term	KO_ID	KO_gene	Hyperlink	KEGG Pathway	Pathway ID	Kog_Annotation	Swiss-Prot_Id	Swiss-Prot_Annotation
Gene:Capana00g001933	1044	5.91134	4.00532e-11	1.60924e-09	4.49512	1.29126e-05	5.91242e-05	8.11274	4.89212e-11	5.79037e-10	6.24857	6.85823e-06	2.62849e-05	PREDICTED: ethylene-responsive transcription factor ERF110-like [Capsicum annuum]	GO:0006355;GO:0006351;GO:0003700;GO:0005634;GO:0003677	regulation of transcription, DNA-templated;transcription, DNA-templated;transcription factor activity, sequence-specific DNA binding;nucleus;DNA binding	-	-	-	-	-	-	Ethylene-responsive	Ethylene-responsive transcription factor ABR1 OS=Arabidopsis thaliana GN=ABR1 PE=2 SV=1
Gene:Capana01g000661	840	1.46422	0.00125616	0.0139093	4.28141	1.36387e-44	4.24404e-43	4.11011	2.42039e-75	1.29614e-73	3.93555	1.24404e-64	2.98998e-63	PREDICTED: ethylene-responsive transcription factor 1A-like [Capsicum annuum]	GO:0005634;GO:0003677;GO:0006351;GO:0003700;GO:0006355	nucleus;DNA binding;transcription, DNA-templated;transcription factor activity, sequence-specific DNA binding;regulation of transcription, DNA-templated	K09286	EREBP	http://www.genome.jp/dbget-bin/www_bget?ko:K09286	-	-	-	Ethylene-responsive	Ethylene-responsive transcription factor 1A OS=Arabidopsis thaliana GN=ERF1A PE=1 SV=2
Gene:Capana01g002809	1094	6.39913	3.15169e-13	1.46934e-11	6.96473	2.31607e-15	2.45468e-14	7.4699	5.94479e-35	1.7423e-33	6.97376	6.74535e-30	8.11141e-29	ABE98327.1 gibberellic acid 2-oxidase [Capsicum annuum];gibberellin 2-beta-dioxygenase 2 [Capsicum annuum] &gt	GO:0045487;GO:0005506;GO:0055114;GO:0016491;GO:0052634;GO:0051213;GO:0046872;GO:0009416	gibberellin catabolic process;iron ion binding;oxidation-reduction process;oxidoreductase activity;C-19 gibberellin 2-beta-dioxygenase activity;dioxygenase activity;metal ion binding;response to light stimulus	K04125	E1.14.11.13	http://www.genome.jp/dbget-bin/www_bget?ko:K04125	Diterpenoid biosynthesis	ko00904	-	Gibberellin	Gibberellin 2-beta-dioxygenase 2 OS=Pisum sativum GN=GA2OX2 PE=2 SV=1
Gene:Capana02g000496	471	1.71909	0.0056288	0.0485116	7.1505	1.13485e-81	7.38842e-80	3.09755	7.39652e-27	1.74126e-25	3.60519	1.01806e-40	1.59494e-39	ABC40568.1 putative AP2/EREBP transcription factor [Capsicum annuum];PREDICTED: ethylene-responsive transcription factor ERF113-like [Capsicum annuum] &gt	GO:0003677;GO:0005634;GO:0006355;GO:0003700;GO:0006351	DNA binding;nucleus;regulation of transcription, DNA-templated;transcription factor activity, sequence-specific DNA binding;transcription, DNA-templated	-	-	-	-	-	-	Ethylene-responsive	Ethylene-responsive transcription factor ERF113 OS=Arabidopsis thaliana GN=ERF113 PE=2 SV=1
Gene:Capana02g002588	306	2.66825	3.44237e-06	7.16904e-05	6.91379	7.46142e-63	3.49783e-61	2.3733	7.21319e-05	0.000442632	5.95454	6.10531e-49	1.12743e-47	PREDICTED: gibberellin-regulated protein 11-like [Capsicum annuum]	-	-	-	-	-	-	-	-	Gibberellin-regulated	Gibberellin-regulated protein 11 OS=Arabidopsis thaliana GN=GASA11 PE=3 SV=1
Gene:Capana03g000629	855	3.12017	0.00227832	0.0229359	6.43678	2.50497e-16	2.79561e-15	2.93169	0.000670347	0.00345161	6.40216	1.43838e-24	1.48497e-23	PREDICTED: ethylene-responsive transcription factor ERF113 [Capsicum annuum]	GO:0005634;GO:0003677;GO:0006351;GO:0006355;GO:0003700	nucleus;DNA binding;transcription, DNA-templated;regulation of transcription, DNA-templated;transcription factor activity, sequence-specific DNA binding	-	-	-	-	-	-	Ethylene-responsive	Ethylene-responsive transcription factor ERF114 OS=Arabidopsis thaliana GN=ERF114 PE=1 SV=1
Gene:Capana03g003488	1038	1.47848	7.15442e-09	2.21304e-07	3.97219	4.00511e-88	2.86672e-86	1.57621	5.07135e-12	6.45111e-11	3.36396	8.68165e-86	2.8013e-84	gibberellin receptor GID1B-like [Capsicum annuum] &gt;ALY05369.1 putative gibberellin receptor GID1b.2 [Capsicum annuum]	GO:0016787;GO:0008152	hydrolase activity;metabolic process	K14493	GID1	http://www.genome.jp/dbget-bin/www_bget?ko:K14493	Plant hormone signal transduction	ko04075	KOG1515(V)(Arylacetamide deacetylase)	Gibberellin	Gibberellin receptor GID1B OS=Arabidopsis thaliana GN=GID1B PE=1 SV=1
Gene:Capana03g004524	723	2.04052	9.4152e-07	2.14439e-05	6.36956	1.56292e-106	1.37916e-104	2.98376	6.26425e-81	3.5485e-79	3.41915	7.83092e-116	3.47203e-114	PREDICTED: ethylene-responsive transcription factor 1B-like [Capsicum annuum]	GO:0005634;GO:0003677;GO:0006351;GO:0006355;GO:0003700	nucleus;DNA binding;transcription, DNA-templated;regulation of transcription, DNA-templated;transcription factor activity, sequence-specific DNA binding	K14516	ERF1	http://www.genome.jp/dbget-bin/www_bget?ko:K14516	MAPK signaling pathway - plant;Plant hormone signal transduction	ko04016,ko04075	-	Ethylene-responsive	Ethylene-responsive transcription factor 1B OS=Arabidopsis thaliana GN=ERF1B PE=1 SV=2
Gene:Capana04g001261	1541	4.47817	3.22711e-15	1.74576e-13	7.6133	8.33255e-52	3.10235e-50	6.48779	8.02185e-52	3.18188e-50	6.5359	1.41753e-53	2.85458e-52	PREDICTED: ethylene-responsive transcription factor ABR1-like isoform X1 [Capsicum annuum] &gt;XP_016569431.1 PREDICTED: ethylene-responsive transcription factor ABR1-like isoform X1 [Capsicum annuum];XP_016569430.1 PREDICTED: ethylene-responsive transcription factor ABR1-like isoform X1 [Capsicum annuum] &gt;PREDICTED: ethylene-responsive transcription factor ABR1-like isoform X2 [Capsicum annuu…	GO:0005634;GO:0006351;GO:0003677;GO:0003700;GO:0006355	nucleus;transcription, DNA-templated;DNA binding;transcription factor activity, sequence-specific DNA binding;regulation of transcription, DNA-templated	-	-	-	-	-	-	Ethylene-responsive	Ethylene-responsive transcription factor ERF110 OS=Arabidopsis thaliana GN=ERF110 PE=2 SV=2
Gene:Capana05g002062	639	2.61976	8.71078e-05	0.00135132	2.03472	0.0098565	0.0271843	2.83811	8.87611e-08	7.92597e-07	2.83408	2.70499e-07	1.18133e-06	PREDICTED: abscisic acid receptor PYL12 [Capsicum annuum]	GO:0010427;GO:0080163;GO:0016020;GO:0009738;GO:0004864;GO:0005634;GO:0004872;GO:0005737;GO:0016021	abscisic acid binding;regulation of protein serine/threonine phosphatase activity;membrane;abscisic acid-activated signaling pathway;protein phosphatase inhibitor activity;nucleus;receptor activity;cytoplasm;integral component of membrane	K14496	PYL	http://www.genome.jp/dbget-bin/www_bget?ko:K14496	MAPK signaling pathway - plant;Plant hormone signal transduction	ko04016,ko04075	-	Abscisic	Abscisic acid receptor PYL6 OS=Arabidopsis thaliana GN=PYL6 PE=1 SV=1
Gene:Capana06g001065	864	5.17921	3.11638e-19	2.12663e-17	4.04344	1.50629e-09	1.04835e-08	5.8329	4.74447e-23	9.99453e-22	5.3029	2.89857e-17	2.27692e-16	PREDICTED: ethylene-responsive transcription factor ERF114-like isoform X2 [Capsicum annuum]	GO:0006355;GO:0003700;GO:0003677;GO:0006351;GO:0005634	regulation of transcription, DNA-templated;transcription factor activity, sequence-specific DNA binding;DNA binding;transcription, DNA-templated;nucleus	-	-	-	-	-	-	Ethylene-responsive	Ethylene-responsive transcription factor ERF113 OS=Arabidopsis thaliana GN=ERF113 PE=2 SV=1
Gene:Capana06g001119	531	-2.12499	0.00111815	0.0125969	-1.71711	0.0100191	0.0275799	-1.78033	0.00161724	0.00762439	-2.7864	5.58498e-05	0.000193076	PREDICTED: ethylene-responsive transcription factor ERF003-like [Capsicum annuum]	GO:0003700;GO:0006355;GO:0003677;GO:0006351;GO:0005634	transcription factor activity, sequence-specific DNA binding;regulation of transcription, DNA-templated;DNA binding;transcription, DNA-templated;nucleus	-	-	-	-	-	-	Ethylene-responsive	Ethylene-responsive transcription factor ERF003 OS=Arabidopsis thaliana GN=ERF003 PE=2 SV=1
Gene:Capana08g002453	855	4.981	2.37532e-09	7.83548e-08	5.58922	7.74921e-11	6.02321e-10	8.32375	4.95218e-12	6.30394e-11	10.4628	1.00359e-18	8.34819e-18	PREDICTED: salicylic acid-binding protein 2-like [Capsicum annuum]	-	-	-	-	-	-	-	-	Salicylic	Salicylic acid-binding protein 2 OS=Nicotiana tabacum GN=SABP2 PE=1 SV=1
Gene:Capana12g001343	810	3.74274	1.15276e-09	3.9796e-08	5.80476	2.8083e-24	4.57913e-23	3.2904	1.70372e-19	3.19704e-18	4.88915	4.49788e-59	9.90461e-58	PREDICTED: ethylene-responsive transcription factor ERF114-like, partial [Capsicum annuum]	GO:0006355;GO:0003700	regulation of transcription, DNA-templated;transcription factor activity, sequence-specific DNA binding	-	-	-	-	-	-	Ethylene-responsive	Ethylene-responsive transcription factor ERF114 OS=Arabidopsis thaliana GN=ERF114 PE=1 SV=1
Gene:Capana12g001883	843	2.42498	0.000965475	0.0110723	2.81499	0.000362584	0.00133587	5.12782	3.55361e-10	3.965e-09	3.86821	3.31651e-05	0.000117728	PREDICTED: ethylene-responsive transcription factor ABR1-like [Capsicum annuum]	GO:0003700;GO:0006355;GO:0006351;GO:0003677;GO:0005634	transcription factor activity, sequence-specific DNA binding;regulation of transcription, DNA-templated;transcription, DNA-templated;DNA binding;nucleus	-	-	-	-	-	-	Ethylene-responsive	Ethylene-responsive transcription factor ERF110 OS=Arabidopsis thaliana GN=ERF110 PE=2 SV=2
WRKY transcription factor
gene_id	length	ECW_6h.vs.ECW_0h_logFC	ECW_6h.vs.ECW_0h_Pvalue	ECW_6h.vs.ECW_0h_FDR	ECW_24h.vs.ECW_0h_logFC	ECW_24h.vs.ECW_0h_Pvalue	ECW_24h.vs.ECW_0h_FDR	VI037601_6h.vs.VI037601_0h_logFC	VI037601_6h.vs.VI037601_0h_Pvalue	VI037601_6h.vs.VI037601_0h_FDR	VI037601_24h.vs.VI037601_0h_logFC	VI037601_24h.vs.VI037601_0h_Pvalue	VI037601_24h.vs.VI037601_0hh_FDR	TF_family	Included_domain	NR_def	GO_ID	GO_term	KO_ID	KO_gene	Hyperlink	KEGG Pathway	Pathway ID	Kog_Annotation	Swiss-Prot_Id	Swiss-Prot_Annotation
Gene:Capana00g000056	760	5.76912	1.70657e-07	4.3433e-06	5.79611	3.87437e-07	2.13188e-06	6.51756	1.87073e-17	3.21276e-16	7.03506	6.61217e-21	5.95063e-20	WRKY	WRKY	PREDICTED: probable WRKY transcription factor 71 [Capsicum annuum] &gt;XP_016562005.1 PREDICTED: probable WRKY transcription factor 71 [Capsicum annuum]	GO:0006355;GO:0003700;GO:0043565	regulation of transcription, DNA-templated;transcription factor activity, sequence-specific DNA binding;sequence-specific DNA binding	-	-	-	-	-	-	Probable	Probable WRKY transcription factor 28 OS=Arabidopsis thaliana GN=WRKY28 PE=2 SV=1
Gene:Capana01g000167	972	4.67803	4.50724e-50	7.74855e-48	1.88555	0.000166612	0.000649753	6.4251	3.32703e-113	2.61079e-111	5.73816	2.12261e-83	6.61934e-82	WRKY	WRKY	PREDICTED: probable WRKY transcription factor 29 [Capsicum annuum]	-	-	-	-	-	-	-	-	WRKY	WRKY transcription factor 22 OS=Arabidopsis thaliana GN=WRKY22 PE=2 SV=1
Gene:Capana01g002803	684	2.04742	2.43755e-16	1.41267e-14	1.89565	9.19306e-12	7.67395e-11	3.22701	3.02653e-50	1.17101e-48	3.03501	7.97702e-41	1.25189e-39	WRKY	WRKY	probable WRKY transcription factor 23 [Capsicum annuum] &gt;AAO86686.1 transcription factor CaWRKY1 [Capsicum annuum]	GO:0043565;GO:0003700;GO:0006355	sequence-specific DNA binding;transcription factor activity, sequence-specific DNA binding;regulation of transcription, DNA-templated	-	-	-	-	-	-	Probable	Probable WRKY transcription factor 28 OS=Arabidopsis thaliana GN=WRKY28 PE=2 SV=1
Gene:Capana01g004472	1116	3.91757	5.84457e-76	1.58326e-73	3.92521	1.91148e-61	8.70027e-60	3.008	5.33333e-207	8.09015e-205	1.03105	6.20921e-14	4.20455e-13	WRKY	WRKY	ACJ04728.1 WRKY transcription factor-30 [Capsicum annuum];probable WRKY transcription factor 53 [Capsicum annuum] &gt	GO:0043565;GO:0006355;GO:0003700	sequence-specific DNA binding;regulation of transcription, DNA-templated;transcription factor activity, sequence-specific DNA binding	-	-	-	-	-	-	Probable;Probable	Probable WRKY transcription factor 53 OS=Arabidopsis thaliana GN=WRKY53 PE=1 SV=1;Probable WRKY transcription factor 41 OS=Arabidopsis thaliana GN=WRKY41 PE=2 SV=2
Gene:Capana02g001642	1259	2.55578	6.02004e-10	2.13133e-08	4.1038	3.46791e-30	7.06593e-29	3.0644	1.24317e-24	2.74482e-23	3.98072	2.0519e-53	4.11833e-52	WRKY	WRKY	probable WRKY transcription factor 65 [Capsicum annuum] &gt;PREDICTED: probable WRKY transcription factor 65 isoform X2 [Capsicum annuum];AAZ99027.1 WRKY-A1244 [Capsicum annuum]	GO:0043565;GO:0003700;GO:0006355	sequence-specific DNA binding;transcription factor activity, sequence-specific DNA binding;regulation of transcription, DNA-templated	-	-	-	-	-	-	Probable	Probable WRKY transcription factor 65 OS=Arabidopsis thaliana GN=WRKY65 PE=2 SV=1
Gene:Capana02g002230	2091	1.65902	1.14415e-25	1.02281e-23	4.04388	7.07385e-173	1.26706e-170	2.82004	3.12537e-207	4.76081e-205	3.21774	0	0	WRKY	WRKY	probable WRKY transcription factor 31 [Capsicum annuum] &gt;PREDICTED: probable WRKY transcription factor 31 isoform X1 [Capsicum annuum];ACT80136.1 transcription factor WRKY [Capsicum annuum]	GO:0043565;GO:0003700;GO:0006355	sequence-specific DNA binding;transcription factor activity, sequence-specific DNA binding;regulation of transcription, DNA-templated	-	-	-	-	-	-	WRKY	WRKY transcription factor 6 OS=Arabidopsis thaliana GN=WRKY6 PE=1 SV=1
Gene:Capana02g003053	1449	1.81271	4.76805e-56	9.216e-54	3.20786	1.05468e-132	1.24907e-130	2.21896	6.41601e-188	8.61504e-186	2.4262	1.38526e-227	1.32212e-225	WRKY	WRKY	PREDICTED: probable WRKY transcription factor 7 [Capsicum annuum]	GO:0044212;GO:0043565;GO:0003700;GO:0006355;GO:0005516;GO:0005634	transcription regulatory region DNA binding;sequence-specific DNA binding;transcription factor activity, sequence-specific DNA binding;regulation of transcription, DNA-templated;calmodulin binding;nucleus	-	-	-	-	-	-	Probable	Probable WRKY transcription factor 7 OS=Arabidopsis thaliana GN=WRKY7 PE=2 SV=1
Gene:Capana03g000473	1083	2.78324	1.03562e-14	5.38249e-13	5.69717	4.86391e-87	3.4003e-85	4.92126	1.57256e-102	1.11133e-100	4.74396	4.25247e-91	1.45362e-89	WRKY	WRKY	PREDICTED: probable WRKY transcription factor 40 [Capsicum annuum]	GO:0003700;GO:0006355;GO:0043565	transcription factor activity, sequence-specific DNA binding;regulation of transcription, DNA-templated;sequence-specific DNA binding	-	-	-	-	-	-	Probable	Probable WRKY transcription factor 40 OS=Arabidopsis thaliana GN=WRKY40 PE=1 SV=1
Gene:Capana03g001099	975	7.0565	4.68918e-08	1.2988e-06	7.35115	1.38281e-08	8.79286e-08	6.97166	1.5634e-20	3.05221e-19	6.47987	1.895e-17	1.5029e-16	WRKY	WRKY	transcription factor WRKY72 [Solanum lycopersicum]	GO:0006355;GO:0003700;GO:0043565	regulation of transcription, DNA-templated;transcription factor activity, sequence-specific DNA binding;sequence-specific DNA binding	-	-	-	-	-	-	Probable	Probable WRKY transcription factor 72 OS=Arabidopsis thaliana GN=WRKY72 PE=2 SV=1
Gene:Capana03g002072	1098	6.11189	1.92273e-08	5.61708e-07	3.62569	0.0105783	0.0289577	6.97097	5.36849e-11	6.3294e-10	4.58128	0.000192177	0.000621202	WRKY	WRKY	PREDICTED: probable WRKY transcription factor 30 [Capsicum annuum]	GO:0043565;GO:0003700;GO:0006355	sequence-specific DNA binding;transcription factor activity, sequence-specific DNA binding;regulation of transcription, DNA-templated	-	-	-	-	-	-	Probable	Probable WRKY transcription factor 41 OS=Arabidopsis thaliana GN=WRKY41 PE=2 SV=2
Gene:Capana03g002635	903	3.02169	4.89201e-15	2.59923e-13	4.09294	1.67079e-29	3.33815e-28	5.45604	2.34526e-215	3.66487e-213	4.48765	2.05873e-130	1.02704e-128	WRKY	WRKY	AHA15410.1 WRKY70 [Capsicum annuum];probable WRKY transcription factor 70 [Capsicum annuum] &gt	GO:0003700;GO:0006355;GO:0043565;GO:0003677	transcription factor activity, sequence-specific DNA binding;regulation of transcription, DNA-templated;sequence-specific DNA binding;DNA binding	-	-	-	-	-	-	Probable	Probable WRKY transcription factor 70 OS=Arabidopsis thaliana GN=WRKY70 PE=2 SV=1
Gene:Capana07g000528	1612	3.07821	2.93247e-05	0.000508531	2.27432	0.0151495	0.0398181	4.45409	2.64833e-17	4.51612e-16	3.08786	2.61014e-06	1.04268e-05	WRKY	WRKY	PREDICTED: probable WRKY transcription factor 41 [Capsicum annuum]	GO:0003700;GO:0006355;GO:0043565	transcription factor activity, sequence-specific DNA binding;regulation of transcription, DNA-templated;sequence-specific DNA binding	-	-	-	-	-	-	Probable;Dehydration-responsive	Probable WRKY transcription factor 53 OS=Arabidopsis thaliana GN=WRKY53 PE=1 SV=1;Dehydration-responsive element-binding protein 2D OS=Arabidopsis thaliana GN=DREB2D PE=2 SV=1
Gene:Capana07g001387	1762	2.03853	5.23024e-66	1.16163e-63	1.5546	4.81001e-22	7.15008e-21	1.42644	3.09943e-40	1.00687e-38	1.15067	4.83749e-24	4.89936e-23	WRKY	WRKY	probable WRKY transcription factor 31 [Capsicum annuum] &gt;AHD24521.1 WRKY6 [Capsicum annuum]	GO:0043565;GO:0003700;GO:0006355	sequence-specific DNA binding;transcription factor activity, sequence-specific DNA binding;regulation of transcription, DNA-templated	-	-	-	-	-	-	WRKY	WRKY transcription factor 6 OS=Arabidopsis thaliana GN=WRKY6 PE=1 SV=1
Gene:Capana08g000429	501	2.56111	9.32524e-08	2.45909e-06	4.30117	2.46148e-26	4.35269e-25	3.78532	2.70947e-34	7.80836e-33	3.60676	1.74743e-31	2.19142e-30	WRKY	WRKY	PREDICTED: probable WRKY transcription factor 50 [Capsicum annuum]	GO:0050832;GO:0043565;GO:0006355;GO:0003700;GO:0009867	defense response to fungus;sequence-specific DNA binding;regulation of transcription, DNA-templated;transcription factor activity, sequence-specific DNA binding;jasmonic acid mediated signaling pathway	-	-	-	-	-	-	Probable	Probable WRKY transcription factor 50 OS=Arabidopsis thaliana GN=WRKY50 PE=2 SV=1
Gene:Capana08g000683	795	5.12881	1.31548e-14	6.78774e-13	4.90321	1.86474e-12	1.63667e-11	7.60184	6.27904e-155	6.91916e-153	4.98553	8.65887e-54	1.75343e-52	WRKY	WRKY	PREDICTED: WRKY transcription factor 18-like [Capsicum annuum]	GO:0043565;GO:0003700;GO:0006355	sequence-specific DNA binding;transcription factor activity, sequence-specific DNA binding;regulation of transcription, DNA-templated	-	-	-	-	-	-	Probable	Probable WRKY transcription factor 40 OS=Arabidopsis thaliana GN=WRKY40 PE=1 SV=1
Gene:Capana09g001251	1641	4.35461	4.21407e-52	7.57219e-50	5.94677	4.70891e-107	4.21728e-105	5.07621	0	0	3.94933	7.40954e-205	6.26408e-203	WRKY	WRKY	AAR26657.1 WRKY transcription factor-a [Capsicum annuum];probable WRKY transcription factor 26 [Capsicum annuum] &gt	GO:0043565;GO:0003677;GO:0003700;GO:0006355	sequence-specific DNA binding;DNA binding;transcription factor activity, sequence-specific DNA binding;regulation of transcription, DNA-templated	K13424	WRKY33	http://www.genome.jp/dbget-bin/www_bget?ko:K13424	MAPK signaling pathway - plant;Plant-pathogen interaction	ko04016,ko04626	-	WRKY	WRKY transcription factor WRKY24 OS=Oryza sativa subsp. japonica GN=WRKY24 PE=2 SV=1
novel.1768	691	6.27735	8.34527e-07	1.91657e-05	6.2351	4.22552e-06	2.06015e-05	5.14357	3.3146e-10	3.70773e-09	5.7723	3.12099e-13	2.03327e-12	WRKY	WRKY	XP_016562005.1 PREDICTED: probable WRKY transcription factor 71 [Capsicum annuum];PREDICTED: probable WRKY transcription factor 71 [Capsicum annuum] &gt	GO:0003700;GO:0006355;GO:0043565	transcription factor activity, sequence-specific DNA binding;regulation of transcription, DNA-templated;sequence-specific DNA binding	-	-	-	-	-	-	Probable	Probable WRKY transcription factor 71 OS=Arabidopsis thaliana GN=WRKY71 PE=2 SV=1
Ethylene-responsive transcription factor
gene_id	length	ECW_6h.vs.ECW_0h_logFC	ECW_6h.vs.ECW_0h_Pvalue	ECW_6h.vs.ECW_0h_FDR	ECW_24h.vs.ECW_0h_logFC	ECW_24h.vs.ECW_0h_Pvalue	ECW_24h.vs.ECW_0h_FDR	VI037601_6h.vs.VI037601_0h_logFC	VI037601_6h.vs.VI037601_0h_Pvalue	VI037601_6h.vs.VI037601_0h_FDR	VI037601_24h.vs.VI037601_0h_logFC	VI037601_24h.vs.VI037601_0h_Pvalue	VI037601_24h.vs.VI037601_0hh_FDR	TF_family	Included_domain	NR_def	GO_ID	GO_term	KO_ID	KO_gene	Hyperlink	KEGG Pathway	Pathway ID	Kog_Annotation	Swiss-Prot_Id	Swiss-Prot_Annotation
Gene:Capana00g001933	1044	5.91134	4.00532e-11	1.60924e-09	4.49512	1.29126e-05	5.91242e-05	8.11274	4.89212e-11	5.79037e-10	6.24857	6.85823e-06	2.62849e-05	AP2-EREBP	AP2	PREDICTED: ethylene-responsive transcription factor ERF110-like [Capsicum annuum]	GO:0006355;GO:0006351;GO:0003700;GO:0005634;GO:0003677	regulation of transcription, DNA-templated;transcription, DNA-templated;transcription factor activity, sequence-specific DNA binding;nucleus;DNA binding	-	-	-	-	-	-	Ethylene-responsive	Ethylene-responsive transcription factor ABR1 OS=Arabidopsis thaliana GN=ABR1 PE=2 SV=1
Gene:Capana01g000661	840	1.46422	0.00125616	0.0139093	4.28141	1.36387e-44	4.24404e-43	4.11011	2.42039e-75	1.29614e-73	3.93555	1.24404e-64	2.98998e-63	AP2-EREBP	AP2	PREDICTED: ethylene-responsive transcription factor 1A-like [Capsicum annuum]	GO:0005634;GO:0003677;GO:0006351;GO:0003700;GO:0006355	nucleus;DNA binding;transcription, DNA-templated;transcription factor activity, sequence-specific DNA binding;regulation of transcription, DNA-templated	K09286	EREBP	http://www.genome.jp/dbget-bin/www_bget?ko:K09286	-	-	-	Ethylene-responsive	Ethylene-responsive transcription factor 1A OS=Arabidopsis thaliana GN=ERF1A PE=1 SV=2
Gene:Capana02g000496	471	1.71909	0.0056288	0.0485116	7.1505	1.13485e-81	7.38842e-80	3.09755	7.39652e-27	1.74126e-25	3.60519	1.01806e-40	1.59494e-39	AP2-EREBP	AP2	ABC40568.1 putative AP2/EREBP transcription factor [Capsicum annuum];PREDICTED: ethylene-responsive transcription factor ERF113-like [Capsicum annuum] &gt	GO:0003677;GO:0005634;GO:0006355;GO:0003700;GO:0006351	DNA binding;nucleus;regulation of transcription, DNA-templated;transcription factor activity, sequence-specific DNA binding;transcription, DNA-templated	-	-	-	-	-	-	Ethylene-responsive	Ethylene-responsive transcription factor ERF113 OS=Arabidopsis thaliana GN=ERF113 PE=2 SV=1
Gene:Capana03g000629	855	3.12017	0.00227832	0.0229359	6.43678	2.50497e-16	2.79561e-15	2.93169	0.000670347	0.00345161	6.40216	1.43838e-24	1.48497e-23	AP2-EREBP	AP2	PREDICTED: ethylene-responsive transcription factor ERF113 [Capsicum annuum]	GO:0005634;GO:0003677;GO:0006351;GO:0006355;GO:0003700	nucleus;DNA binding;transcription, DNA-templated;regulation of transcription, DNA-templated;transcription factor activity, sequence-specific DNA binding	-	-	-	-	-	-	Ethylene-responsive	Ethylene-responsive transcription factor ERF114 OS=Arabidopsis thaliana GN=ERF114 PE=1 SV=1
Gene:Capana03g004524	723	2.04052	9.4152e-07	2.14439e-05	6.36956	1.56292e-106	1.37916e-104	2.98376	6.26425e-81	3.5485e-79	3.41915	7.83092e-116	3.47203e-114	AP2-EREBP	AP2	PREDICTED: ethylene-responsive transcription factor 1B-like [Capsicum annuum]	GO:0005634;GO:0003677;GO:0006351;GO:0006355;GO:0003700	nucleus;DNA binding;transcription, DNA-templated;regulation of transcription, DNA-templated;transcription factor activity, sequence-specific DNA binding	K14516	ERF1	http://www.genome.jp/dbget-bin/www_bget?ko:K14516	MAPK signaling pathway - plant;Plant hormone signal transduction	ko04016,ko04075	-	Ethylene-responsive	Ethylene-responsive transcription factor 1B OS=Arabidopsis thaliana GN=ERF1B PE=1 SV=2
Gene:Capana04g001261	1541	4.47817	3.22711e-15	1.74576e-13	7.6133	8.33255e-52	3.10235e-50	6.48779	8.02185e-52	3.18188e-50	6.5359	1.41753e-53	2.85458e-52	AP2-EREBP	AP2	PREDICTED: ethylene-responsive transcription factor ABR1-like isoform X1 [Capsicum annuum] &gt;XP_016569431.1 PREDICTED: ethylene-responsive transcription factor ABR1-like isoform X1 [Capsicum annuum];XP_016569430.1 PREDICTED: ethylene-responsive transcription factor ABR1-like isoform X1 [Capsicum annuum] &gt;PREDICTED: ethylene-responsive transcription factor ABR1-like isoform X2 [Capsicum annuu…	GO:0005634;GO:0006351;GO:0003677;GO:0003700;GO:0006355	nucleus;transcription, DNA-templated;DNA binding;transcription factor activity, sequence-specific DNA binding;regulation of transcription, DNA-templated	-	-	-	-	-	-	Ethylene-responsive	Ethylene-responsive transcription factor ERF110 OS=Arabidopsis thaliana GN=ERF110 PE=2 SV=2
Gene:Capana06g000269	1142	1.53937	2.95126e-07	7.22322e-06	4.80236	1.6678e-118	1.69621e-116	2.89514	2.00036e-64	9.33347e-63	3.83865	1.82904e-135	9.50366e-134	AP2-EREBP	AP2	PREDICTED: pathogenesis-related genes transcriptional activator PTI6-like [Capsicum annuum]	GO:0003677;GO:0003700;GO:0006355;GO:0006952;GO:0005634;GO:0006351	DNA binding;transcription factor activity, sequence-specific DNA binding;regulation of transcription, DNA-templated;defense response;nucleus;transcription, DNA-templated	K13434	PTI6	http://www.genome.jp/dbget-bin/www_bget?ko:K13434	Plant-pathogen interaction	ko04626	-	Pathogenesis-related	Pathogenesis-related genes transcriptional activator PTI6 OS=Solanum lycopersicum GN=PTI6 PE=2 SV=1
Gene:Capana06g001065	864	5.17921	3.11638e-19	2.12663e-17	4.04344	1.50629e-09	1.04835e-08	5.8329	4.74447e-23	9.99453e-22	5.3029	2.89857e-17	2.27692e-16	AP2-EREBP	AP2	PREDICTED: ethylene-responsive transcription factor ERF114-like isoform X2 [Capsicum annuum]	GO:0006355;GO:0003700;GO:0003677;GO:0006351;GO:0005634	regulation of transcription, DNA-templated;transcription factor activity, sequence-specific DNA binding;DNA binding;transcription, DNA-templated;nucleus	-	-	-	-	-	-	Ethylene-responsive	Ethylene-responsive transcription factor ERF113 OS=Arabidopsis thaliana GN=ERF113 PE=2 SV=1
Gene:Capana06g001119	531	-2.12499	0.00111815	0.0125969	-1.71711	0.0100191	0.0275799	-1.78033	0.00161724	0.00762439	-2.7864	5.58498e-05	0.000193076	AP2-EREBP	AP2	PREDICTED: ethylene-responsive transcription factor ERF003-like [Capsicum annuum]	GO:0003700;GO:0006355;GO:0003677;GO:0006351;GO:0005634	transcription factor activity, sequence-specific DNA binding;regulation of transcription, DNA-templated;DNA binding;transcription, DNA-templated;nucleus	-	-	-	-	-	-	Ethylene-responsive	Ethylene-responsive transcription factor ERF003 OS=Arabidopsis thaliana GN=ERF003 PE=2 SV=1
Gene:Capana09g000142	1239	-4.7543	1.33355e-13	6.41793e-12	-4.76915	4.20056e-11	3.33626e-10	-4.73145	3.2073e-29	8.12561e-28	-7.79435	8.74434e-14	5.88277e-13	AP2-EREBP	AP2	PREDICTED: uncharacterized protein LOC107840889 [Capsicum annuum]	GO:0003677;GO:0005634;GO:0003700;GO:0006355;GO:0006351	DNA binding;nucleus;transcription factor activity, sequence-specific DNA binding;regulation of transcription, DNA-templated;transcription, DNA-templated	-	-	-	-	-	-	Ethylene-responsive	Ethylene-responsive transcription factor ERF017 OS=Arabidopsis thaliana GN=ERF017 PE=2 SV=1
Gene:Capana12g001343	810	3.74274	1.15276e-09	3.9796e-08	5.80476	2.8083e-24	4.57913e-23	3.2904	1.70372e-19	3.19704e-18	4.88915	4.49788e-59	9.90461e-58	AP2-EREBP	AP2	PREDICTED: ethylene-responsive transcription factor ERF114-like, partial [Capsicum annuum]	GO:0006355;GO:0003700	regulation of transcription, DNA-templated;transcription factor activity, sequence-specific DNA binding	-	-	-	-	-	-	Ethylene-responsive	Ethylene-responsive transcription factor ERF114 OS=Arabidopsis thaliana GN=ERF114 PE=1 SV=1
Gene:Capana12g001883	843	2.42498	0.000965475	0.0110723	2.81499	0.000362584	0.00133587	5.12782	3.55361e-10	3.965e-09	3.86821	3.31651e-05	0.000117728	AP2-EREBP	AP2	PREDICTED: ethylene-responsive transcription factor ABR1-like [Capsicum annuum]	GO:0003700;GO:0006355;GO:0006351;GO:0003677;GO:0005634	transcription factor activity, sequence-specific DNA binding;regulation of transcription, DNA-templated;transcription, DNA-templated;DNA binding;nucleus	-	-	-	-	-	-	Ethylene-responsive	Ethylene-responsive transcription factor ERF110 OS=Arabidopsis thaliana GN=ERF110 PE=2 SV=2
MYB transcription factor
gene_id	length	ECW_6h.vs.ECW_0h_logFC	ECW_6h.vs.ECW_0h_Pvalue	ECW_6h.vs.ECW_0h_FDR	ECW_24h.vs.ECW_0h_logFC	ECW_24h.vs.ECW_0h_Pvalue	ECW_24h.vs.ECW_0h_FDR	VI037601_6h.vs.VI037601_0h_logFC	VI037601_6h.vs.VI037601_0h_Pvalue	VI037601_6h.vs.VI037601_0h_FDR	VI037601_24h.vs.VI037601_0h_logFC	VI037601_24h.vs.VI037601_0h_Pvalue	VI037601_24h.vs.VI037601_0hh_FDR	TF_family	Included_domain	NR_def	GO_ID	GO_term	KO_ID	KO_gene	Hyperlink	KEGG Pathway	Pathway ID	Kog_Annotation	Swiss-Prot_Id	Swiss-Prot_Annotation
Gene:Capana00g004750	1032	2.44929	5.38923e-07	1.27284e-05	3.32706	1.69556e-11	1.38866e-10	2.48305	3.18292e-14	4.64922e-13	1.96354	6.98104e-08	3.19481e-07	MYB	Myb_DNA-binding	PREDICTED: transcription factor LAF1 [Capsicum annuum]	GO:0003677	DNA binding	K09422	MYBP	http://www.genome.jp/dbget-bin/www_bget?ko:K09422	-	-	KOG0048(K)(Transcription factor, Myb superfamily)	Transcription	Transcription factor MYB105 OS=Arabidopsis thaliana GN=MYB105 PE=2 SV=1
Gene:Capana03g003830	837	1.61504	3.4027e-05	0.000582729	5.17933	1.56257e-85	1.06346e-83	3.29774	3.29004e-64	1.53116e-62	4.42277	1.58006e-150	9.25777e-149	MYB	Myb_DNA-binding	ACB30359.1 myb-related transcription factor [Capsicum annuum];myb-related protein Myb4-like [Capsicum annuum] &gt	GO:0003677	DNA binding	K09422	MYBP	http://www.genome.jp/dbget-bin/www_bget?ko:K09422	-	-	-	Transcription	Transcription factor MYB15 OS=Arabidopsis thaliana GN=MYB15 PE=1 SV=1
Gene:Capana05g000830	909	3.58702	2.12702e-24	1.81522e-22	2.48349	9.95008e-08	5.82114e-07	3.47319	4.2111e-38	1.31498e-36	3.15788	1.85946e-29	2.21039e-28	MYB	Myb_DNA-binding	PREDICTED: protein ODORANT1 [Capsicum annuum]	GO:0003677	DNA binding	K09422	MYBP	http://www.genome.jp/dbget-bin/www_bget?ko:K09422	-	-	-	Protein	Protein ODORANT1 OS=Petunia hybrida GN=ODO1 PE=2 SV=1
NAC transcription factor
gene_id	length	ECW_6h.vs.ECW_0h_logFC	ECW_6h.vs.ECW_0h_Pvalue	ECW_6h.vs.ECW_0h_FDR	ECW_24h.vs.ECW_0h_logFC	ECW_24h.vs.ECW_0h_Pvalue	ECW_24h.vs.ECW_0h_FDR	VI037601_6h.vs.VI037601_0h_logFC	VI037601_6h.vs.VI037601_0h_Pvalue	VI037601_6h.vs.VI037601_0h_FDR	VI037601_24h.vs.VI037601_0h_logFC	VI037601_24h.vs.VI037601_0h_Pvalue	VI037601_24h.vs.VI037601_0hh_FDR	TF_family	Included_domain	NR_def	GO_ID	GO_term	KO_ID	KO_gene	Hyperlink	KEGG Pathway	Pathway ID	Kog_Annotation	Swiss-Prot_Id	Swiss-Prot_Annotation
Gene:Capana05g000569	921	1.97213	4.58626e-20	3.24744e-18	5.03756	1.17263e-188	2.48342e-186	4.82736	0	0	4.44883	2.20284e-273	2.61943e-271	NAC	NAM	protein ATAF2-like [Capsicum annuum] &gt;AAW48094.1 NAC domain protein 1 [Capsicum annuum]	GO:0006351;GO:0005634;GO:0006355;GO:0003677	transcription, DNA-templated;nucleus;regulation of transcription, DNA-templated;DNA binding	-	-	-	-	-	-	Protein	Protein ATAF2 OS=Arabidopsis thaliana GN=NAC081 PE=1 SV=1
Gene:Capana06g001739	885	1.2939	1.7148e-24	1.46693e-22	3.38949	2.70109e-145	3.65592e-143	1.96016	6.04111e-112	4.66982e-110	2.13123	1.31129e-146	7.48943e-145	NAC	NAM	PREDICTED: NAC domain-containing protein 2 [Capsicum annuum]	GO:0006355;GO:0003677;GO:0006351;GO:0005634	regulation of transcription, DNA-templated;DNA binding;transcription, DNA-templated;nucleus	-	-	-	-	-	-	NAC	NAC domain-containing protein 48 OS=Oryza sativa subsp. japonica GN=NAC48 PE=2 SV=1
Gene:Capana07g001015	931	4.30559	2.79494e-12	1.21583e-10	3.16932	4.46129e-05	0.00018892	5.91924	6.84989e-30	1.76626e-28	5.77111	7.86187e-28	8.9216e-27	NAC	NAM	PREDICTED: transcription factor JUNGBRUNNEN 1-like [Capsicum annuum]	-	-	-	-	-	-	-	-	Transcription	Transcription factor JUNGBRUNNEN 1 OS=Arabidopsis thaliana GN=JUB1 PE=1 SV=1
Gene:Capana07g002471	972	6.07416	1.65898e-65	3.61718e-63	1.90567	0.00259943	0.00817714	6.4425	1.00141e-66	4.84068e-65	4.68756	7.81481e-29	9.13399e-28	NAC	NAM	PREDICTED: transcription factor JUNGBRUNNEN 1 [Capsicum annuum]	GO:0005634;GO:0003677;GO:0006351;GO:0006355	nucleus;DNA binding;transcription, DNA-templated;regulation of transcription, DNA-templated	-	-	-	-	-	-	Transcription	Transcription factor JUNGBRUNNEN 1 OS=Arabidopsis thaliana GN=JUB1 PE=1 SV=1
Zinc finger transcription factor
gene_id	length	ECW_6h.vs.ECW_0h_logFC	ECW_6h.vs.ECW_0h_Pvalue	ECW_6h.vs.ECW_0h_FDR	ECW_24h.vs.ECW_0h_logFC	ECW_24h.vs.ECW_0h_Pvalue	ECW_24h.vs.ECW_0h_FDR	VI037601_6h.vs.VI037601_0h_logFC	VI037601_6h.vs.VI037601_0h_Pvalue	VI037601_6h.vs.VI037601_0h_FDR	VI037601_24h.vs.VI037601_0h_logFC	VI037601_24h.vs.VI037601_0h_Pvalue	VI037601_24h.vs.VI037601_0hh_FDR	TF_family	Included_domain	NR_def	GO_ID	GO_term	KO_ID	KO_gene	Hyperlink	KEGG Pathway	Pathway ID	Kog_Annotation	Swiss-Prot_Id	Swiss-Prot_Annotation
Gene:Capana02g003201	1224	-1.11833	0.000466383	0.0059222	-2.55587	1.00225e-08	6.47133e-08	-1.53234	0.000135134	0.000789675	-2.62862	1.28381e-07	5.75895e-07	C2C2-CO-like	CCT,zf-B_box	PREDICTED: zinc finger protein CONSTANS-LIKE 2-like [Capsicum annuum]	GO:0009416;GO:0009909;GO:0005622;GO:0008270;GO:0005634	response to light stimulus;regulation of flower development;intracellular;zinc ion binding;nucleus	-	-	-	-	-	-	Zinc	Zinc finger protein CONSTANS-LIKE 2 OS=Arabidopsis thaliana GN=COL2 PE=1 SV=1
Gene:Capana03g003586	1608	1.62625	4.30619e-12	1.84851e-10	1.69966	1.77486e-10	1.33348e-09	1.42278	4.45861e-08	4.11409e-07	1.56687	7.77641e-10	4.1161e-09	C2H2	zf-C2H2	PREDICTED: protein indeterminate-domain 2-like [Capsicum annuum]	GO:0046872;GO:0003676	metal ion binding;nucleic acid binding	-	-	-	-	-	-	Zinc	Zinc finger protein NUTCRACKER OS=Arabidopsis thaliana GN=NUC PE=2 SV=1
Gene:Capana12g000773	687	3.79037	1.66003e-10	6.24177e-09	4.07703	4.91451e-11	3.88105e-10	4.57471	9.81035e-49	3.6933e-47	3.55352	8.57688e-23	8.27304e-22	C2H2	zf-C2H2	PREDICTED: zinc finger protein ZAT10-like [Capsicum annuum]	-	-	-	-	-	-	-	-	Zinc	Zinc finger protein ZAT10 OS=Arabidopsis thaliana GN=ZAT10 PE=2 SV=1
novel.19763	1395	3.96196	0.000128642	0.00190792	7.27095	7.00911e-17	8.07517e-16	6.44244	5.00236e-29	1.25767e-27	6.61348	8.49256e-31	1.04162e-29	C2H2	zf-C2H2	PREDICTED: zinc finger protein ZAT11-like [Capsicum annuum]	-	-	-	-	-	-	-	-	Zinc	Zinc finger protein ZAT11 OS=Arabidopsis thaliana GN=ZAT11 PE=2 SV=1
novel.19764	1395	3.96196	0.000128642	0.00190792	7.27095	7.00911e-17	8.07517e-16	6.44244	5.00236e-29	1.25767e-27	6.61348	8.49256e-31	1.04162e-29	C2H2	zf-C2H2	PREDICTED: zinc finger protein ZAT11-like [Capsicum annuum]	-	-	-	-	-	-	-	-	Zinc	Zinc finger protein ZAT11 OS=Arabidopsis thaliana GN=ZAT11 PE=2 SV=1
HSF transcription factor
gene_id	length	ECW_6h.vs.ECW_0h_logFC	ECW_6h.vs.ECW_0h_Pvalue	ECW_6h.vs.ECW_0h_FDR	ECW_24h.vs.ECW_0h_logFC	ECW_24h.vs.ECW_0h_Pvalue	ECW_24h.vs.ECW_0h_FDR	VI037601_6h.vs.VI037601_0h_logFC	VI037601_6h.vs.VI037601_0h_Pvalue	VI037601_6h.vs.VI037601_0h_FDR	VI037601_24h.vs.VI037601_0h_logFC	VI037601_24h.vs.VI037601_0h_Pvalue	VI037601_24h.vs.VI037601_0hh_FDR	TF_family	Included_domain	NR_def	GO_ID	GO_term	KO_ID	KO_gene	Hyperlink	KEGG Pathway	Pathway ID	Kog_Annotation	Swiss-Prot_Id	Swiss-Prot_Annotation
Gene:Capana02g001490	1180	4.36414	1.16134e-05	0.000220187	8.63668	4.0572e-24	6.55617e-23	4.56133	3.22552e-23	6.83049e-22	5.18894	1.18857e-32	1.53625e-31	HSF	HSF_DNA-bind	PREDICTED: heat stress transcription factor B-2a-like isoform X1 [Capsicum annuum]	GO:0043565;GO:0003700;GO:0006355;GO:0005634;GO:0003677	sequence-specific DNA binding;transcription factor activity, sequence-specific DNA binding;regulation of transcription, DNA-templated;nucleus;DNA binding	K09419	HSFF	http://www.genome.jp/dbget-bin/www_bget?ko:K09419	-	-	KOG0627(K)(Heat shock transcription factor)	Heat;Heat	Heat stress transcription factor B-2a OS=Arabidopsis thaliana GN=HSFB2A PE=2 SV=1;Heat stress transcription factor B-4d OS=Oryza sativa subsp. japonica GN=HSFB4D PE=3 SV=1
Gene:Capana02g003100	915	3.45098	1.54169e-64	3.32095e-62	4.86176	4.56114e-139	5.82321e-137	4.95171	1.54048e-215	2.41768e-213	4.93995	5.42206e-214	4.773e-212	HSF	HSF_DNA-bind	PREDICTED: heat shock factor protein HSF24 [Capsicum annuum]	GO:0043565;GO:0045892;GO:0003700;GO:0006355;GO:0005634;GO:0003677	sequence-specific DNA binding;negative regulation of transcription, DNA-templated;transcription factor activity, sequence-specific DNA binding;regulation of transcription, DNA-templated;nucleus;DNA binding	K09419	HSFF	http://www.genome.jp/dbget-bin/www_bget?ko:K09419	-	-	KOG0627(K)(Heat shock transcription factor)	Heat	Heat shock factor protein HSF24 OS=Solanum peruvianum GN=HSF24 PE=2 SV=1
Gene:Capana05g000086	729	7.10362	8.29327e-09	2.54332e-07	10.489	1.43712e-18	1.80785e-17	7.48567	9.62858e-13	1.28667e-11	11.4678	3.46937e-29	4.09994e-28	HSF	HSF_DNA-bind	PREDICTED: heat stress transcription factor B-3 [Capsicum annuum]	GO:0043565;GO:0003700;GO:0006355;GO:0003677;GO:0005634	sequence-specific DNA binding;transcription factor activity, sequence-specific DNA binding;regulation of transcription, DNA-templated;DNA binding;nucleus	K09419	HSFF	http://www.genome.jp/dbget-bin/www_bget?ko:K09419	-	-	KOG0627(K)(Heat shock transcription factor)	Heat	Heat stress transcription factor B-3 OS=Arabidopsis thaliana GN=HSFB3 PE=2 SV=1
Gene:Capana10g002350	1833	1.55915	7.90737e-22	6.09379e-20	4.17481	7.59516e-185	1.52619e-182	4.49269	1.13675e-245	2.10263e-243	5.36265	0	0	HSF	HSF_DNA-bind	PREDICTED: heat stress transcription factor B-3-like [Capsicum annuum] &gt;XP_016543830.1 PREDICTED: heat stress transcription factor B-3-like [Capsicum annuum]	GO:0003677;GO:0043565;GO:0005634;GO:0003700;GO:0006355	DNA binding;sequence-specific DNA binding;nucleus;transcription factor activity, sequence-specific DNA binding;regulation of transcription, DNA-templated	K09419	HSFF	http://www.genome.jp/dbget-bin/www_bget?ko:K09419	-	-	KOG0627(K)(Heat shock transcription factor)	Heat	Heat stress transcription factor B-3 OS=Arabidopsis thaliana GN=HSFB3 PE=2 SV=1
bHLH transcription factor
gene_id	length	ECW_6h.vs.ECW_0h_logFC	ECW_6h.vs.ECW_0h_Pvalue	ECW_6h.vs.ECW_0h_FDR	ECW_24h.vs.ECW_0h_logFC	ECW_24h.vs.ECW_0h_Pvalue	ECW_24h.vs.ECW_0h_FDR	VI037601_6h.vs.VI037601_0h_logFC	VI037601_6h.vs.VI037601_0h_Pvalue	VI037601_6h.vs.VI037601_0h_FDR	VI037601_24h.vs.VI037601_0h_logFC	VI037601_24h.vs.VI037601_0h_Pvalue	VI037601_24h.vs.VI037601_0hh_FDR	TF_family	Included_domain	NR_def	GO_ID	GO_term	KO_ID	KO_gene	Hyperlink	KEGG Pathway	Pathway ID	Kog_Annotation	Swiss-Prot_Id	Swiss-Prot_Annotation
Gene:Capana01g000418	573	1.84548	7.2877e-09	2.25038e-07	2.67783	8.20198e-16	8.92667e-15	2.41532	6.09535e-25	1.35488e-23	1.8479	3.41392e-12	2.10428e-11	bHLH	HLH	XP_016568178.1 PREDICTED: transcription factor bHLH35-like [Capsicum annuum] &gt;PREDICTED: transcription factor bHLH35-like [Capsicum annuum] &gt;XP_016568186.1 PREDICTED: transcription factor bHLH35-like [Capsicum annuum]	-	-	-	-	-	-	-	-	Transcription	Transcription factor bHLH27 OS=Arabidopsis thaliana GN=BHLH27 PE=2 SV=1
Gene:Capana01g000441	1225	1.37055	7.58225e-11	2.94702e-09	2.5811	3.41603e-41	9.70697e-40	2.19488	3.93677e-39	1.25306e-37	1.21425	1.19321e-09	6.22754e-09	bHLH	HLH	PREDICTED: transcription factor bHLH35-like [Capsicum annuum]	-	-	-	-	-	-	-	-	Transcription	Transcription factor bHLH35 OS=Arabidopsis thaliana GN=BHLH35 PE=2 SV=1
Gene:Capana07g000998	1751	2.93364	4.22979e-07	1.01373e-05	4.9167	1.99336e-24	3.27703e-23	6.65551	3.02284e-48	1.12979e-46	4.98314	3.07058e-23	3.0082e-22	bHLH	HLH	PREDICTED: putative transcription factor bHLH041 isoform X1 [Capsicum annuum]	-	-	-	-	-	-	-	-	Putative	Putative transcription factor bHLH041 OS=Arabidopsis thaliana GN=BHLH41 PE=3 SV=1
Gene:Capana09g000184	953	2.85182	3.50752e-28	3.49364e-26	4.25685	1.33001e-65	6.48842e-64	2.33874	1.81466e-17	3.12091e-16	2.65059	2.32856e-22	2.21427e-21	bHLH	HLH	PREDICTED: putative transcription factor bHLH041 [Capsicum annuum]	GO:0046983	protein dimerization activity	-	-	-	-	-	-	Putative	Putative transcription factor bHLH041 OS=Arabidopsis thaliana GN=BHLH41 PE=3 SV=1
novel.26846	1024	5.78213	5.53145e-05	0.000901109	8.79621	7.63085e-13	6.85805e-12	7.44996	3.88308e-29	9.81709e-28	5.70505	6.2337e-16	4.61489e-15	bHLH	HLH	PREDICTED: uncharacterized protein LOC107841915 [Capsicum annuum]	-	-	-	-	-	-	-	-	Transcription	Transcription factor bHLH162 OS=Arabidopsis thaliana GN=BHLH162 PE=2 SV=1
Ohter transcription factor
gene_id	length	ECW_6h.vs.ECW_0h_logFC	ECW_6h.vs.ECW_0h_Pvalue	ECW_6h.vs.ECW_0h_FDR	ECW_24h.vs.ECW_0h_logFC	ECW_24h.vs.ECW_0h_Pvalue	ECW_24h.vs.ECW_0h_FDR	VI037601_6h.vs.VI037601_0h_logFC	VI037601_6h.vs.VI037601_0h_Pvalue	VI037601_6h.vs.VI037601_0h_FDR	VI037601_24h.vs.VI037601_0h_logFC	VI037601_24h.vs.VI037601_0h_Pvalue	VI037601_24h.vs.VI037601_0hh_FDR	TF_family	Included_domain	NR_def	GO_ID	GO_term	KO_ID	KO_gene	Hyperlink	KEGG Pathway	Pathway ID	Kog_Annotation	Swiss-Prot_Id	Swiss-Prot_Annotation
Gene:Capana07g000296	1739	1.58124	2.33939e-07	5.82535e-06	2.79034	8.26454e-24	1.32009e-22	2.24268	2.32363e-37	7.13907e-36	1.33694	2.23516e-10	1.23049e-09	DBP	DNC,PP2C	PREDICTED: probable protein phosphatase 2C 27 isoform X1 [Capsicum annuum]	GO:0004721;GO:0046872;GO:0003824;GO:0006470;GO:0016787;GO:0043169;GO:0004722	phosphoprotein phosphatase activity;metal ion binding;catalytic activity;protein dephosphorylation;hydrolase activity;cation binding;protein serine/threonine phosphatase activity	K14803	PTC2_3	http://www.genome.jp/dbget-bin/www_bget?ko:K14803	-	-	KOG0697(T)(Protein phosphatase 1B (formerly 2C));KOG0698(T)(Serine/threonine protein phosphatase)	Probable	Probable protein phosphatase 2C 27 OS=Oryza sativa subsp. japonica GN=Os02g0799000 PE=2 SV=1
Gene:Capana00g004112	672	2.27341	0.00492348	0.0435023	4.0459	2.34974e-09	1.60832e-08	4.90923	4.92169e-15	7.50655e-14	5.38558	8.78534e-19	7.32812e-18	FAR1	FAR1	PREDICTED: probable WRKY transcription factor 51 [Capsicum annuum]	GO:0043565;GO:0006355;GO:0003700	sequence-specific DNA binding;regulation of transcription, DNA-templated;transcription factor activity, sequence-specific DNA binding	-	-	-	-	-	-	Probable	Probable WRKY transcription factor 51 OS=Arabidopsis thaliana GN=WRKY51 PE=1 SV=1
Gene:Capana02g003134	1041	1.01663	0.000399076	0.00519104	1.73554	2.21234e-10	1.65011e-09	2.62564	3.59564e-33	1.0113e-31	3.33814	3.20568e-65	7.80817e-64	G2-like	G2-like	PREDICTED: two-component response regulator-like APRR2 [Capsicum annuum]	GO:0006355;GO:0006351;GO:0003677;GO:0005634	regulation of transcription, DNA-templated;transcription, DNA-templated;DNA binding;nucleus	-	-	-	-	-	-	Transcription	Transcription factor NIGTH1 OS=Oryza sativa subsp. japonica GN=NHO1 PE=1 SV=2
Gene:Capana00g001336	1419	2.03715	1.95066e-09	6.50063e-08	1.93724	1.99358e-07	1.13335e-06	1.29291	2.08871e-05	0.000139225	1.22064	0.000535229	0.00163	GRAS	GRAS	PREDICTED: scarecrow-like protein 3 [Capsicum annuum]	GO:0006355;GO:0006351;GO:0005634;GO:0003700;GO:0000989;GO:0043565	regulation of transcription, DNA-templated;transcription, DNA-templated;nucleus;transcription factor activity, sequence-specific DNA binding;transcription factor activity, transcription factor binding;sequence-specific DNA binding	-	-	-	-	-	-	Scarecrow-like	Scarecrow-like protein 3 OS=Arabidopsis thaliana GN=SCL3 PE=2 SV=1
Gene:Capana04g001618	1425	5.37646	7.28268e-05	0.0011533	5.33262	0.000222106	0.000851143	8.28289	5.90592e-12	7.47602e-11	7.34612	2.39224e-09	1.22079e-08	GRAS	GRAS	PREDICTED: scarecrow-like protein 21 [Capsicum annuum]	GO:0005634;GO:0006351;GO:0043565;GO:0006355;GO:0003700	nucleus;transcription, DNA-templated;sequence-specific DNA binding;regulation of transcription, DNA-templated;transcription factor activity, sequence-specific DNA binding	-	-	-	-	-	-	Protein	Protein SCARECROW OS=Arabidopsis thaliana GN=SCR PE=1 SV=1
Gene:Capana07g002280	1749	2.20149	8.7592e-13	3.92988e-11	4.15518	8.76948e-54	3.42438e-52	5.47643	7.54537e-263	1.5368e-260	2.91342	1.22142e-42	1.98647e-41	GRAS	GRAS	PREDICTED: scarecrow-like protein 21 [Capsicum annuum]	GO:0043565;GO:0005634;GO:0006355;GO:0003700;GO:0006351	sequence-specific DNA binding;nucleus;regulation of transcription, DNA-templated;transcription factor activity, sequence-specific DNA binding;transcription, DNA-templated	-	-	-	-	-	-	Chitin-inducible	Chitin-inducible gibberellin-responsive protein 1 OS=Oryza sativa subsp. japonica GN=CIGR1 PE=2 SV=1
Gene:Capana06g002569	650	5.64683	1.887e-05	0.000341993	6.17206	2.49338e-06	1.24888e-05	5.9438	6.34494e-08	5.76401e-07	8.42637	4.29469e-16	3.20362e-15	LOB	DUF260	PREDICTED: LOB domain-containing protein 1-like [Capsicum annuum]	-	-	-	-	-	-	-	-	LOB;LOB	LOB domain-containing protein 1 OS=Arabidopsis thaliana GN=LBD1 PE=2 SV=1;LOB domain-containing protein 4 OS=Arabidopsis thaliana GN=LBD4 PE=2 SV=1
Gene:Capana01g004338	549	2.6002	1.66554e-10	6.25593e-09	4.28123	1.26163e-34	2.99225e-33	4.36397	3.23668e-50	1.24965e-48	4.82182	2.58193e-67	6.521e-66	PLATZ	PLATZ	PREDICTED: uncharacterized protein LOC107850733 [Capsicum annuum]	-	-	-	-	-	-	-	-	-	-
Gene:Capana00g000897	1591	1.89693	1.867e-07	4.71137e-06	1.84542	3.44652e-06	1.6984e-05	3.08234	1.05786e-38	3.34073e-37	1.7722	1.4439e-08	6.9425e-08	RWP-RK	RWP-RK	PREDICTED: protein NLP3-like isoform X2 [Capsicum annuum];PREDICTED: uncharacterized protein LOC107852139 isoform X1 [Capsicum annuum]	-	-	-	-	-	-	-	-	Protein	Protein NLP7 OS=Arabidopsis thaliana GN=NLP7 PE=1 SV=2
Gene:Capana07g000750	690	1.22225	2.62429e-09	8.60124e-08	3.71333	1.07544e-71	5.91131e-70	2.2617	3.62494e-99	2.50321e-97	1.38616	1.59067e-26	1.73714e-25	Tify	tify	PREDICTED: protein TIFY 10A-like [Capsicum annuum]	GO:0009611;GO:0005634;GO:2000022;GO:0003714;GO:0031347;GO:1903507	response to wounding;nucleus;regulation of jasmonic acid mediated signaling pathway;transcription corepressor activity;regulation of defense response;negative regulation of nucleic acid-templated transcription	K13464	JAZ	http://www.genome.jp/dbget-bin/www_bget?ko:K13464	Plant hormone signal transduction	ko04075	-	Protein	Protein TIFY 10A OS=Arabidopsis thaliana GN=TIFY10A PE=1 SV=1
Gene:Capana09g000144	756	2.60785	2.40874e-68	5.62953e-66	5.24592	5.94031e-237	1.89265e-234	5.11866	0	0	4.39276	0	0	Tify	tify	PREDICTED: protein TIFY 10A [Capsicum annuum]	GO:0005634;GO:0009611;GO:1903507;GO:0003714;GO:2000022;GO:0031347	nucleus;response to wounding;negative regulation of nucleic acid-templated transcription;transcription corepressor activity;regulation of jasmonic acid mediated signaling pathway;regulation of defense response	K13464	JAZ	http://www.genome.jp/dbget-bin/www_bget?ko:K13464	Plant hormone signal transduction	ko04075	-	Protein	Protein TIFY 10A OS=Arabidopsis thaliana GN=TIFY10A PE=1 SV=1
Gene:Capana09g001260	1175	3.07839	3.34145e-11	1.35162e-09	3.1432	8.04782e-11	6.24317e-10	4.92585	1.00164e-81	5.7367e-80	3.81769	2.75032e-38	4.06971e-37	Trihelix	trihelix	PREDICTED: trihelix transcription factor GT-3b [Capsicum annuum]	GO:0043565;GO:0005634;GO:0003700;GO:0006355;GO:0006351	sequence-specific DNA binding;nucleus;transcription factor activity, sequence-specific DNA binding;regulation of transcription, DNA-templated;transcription, DNA-templated	-	-	-	-	-	-	Trihelix	Trihelix transcription factor GT-3a OS=Arabidopsis thaliana GN=GT-3A PE=1 SV=1
Gene:Capana12g001923	1521	1.0147	4.16613e-14	2.07772e-12	1.67073	9.35572e-23	1.43395e-21	1.82919	1.93503e-77	1.06615e-75	1.56042	4.98033e-47	8.8586e-46	Trihelix	trihelix	PREDICTED: trihelix transcription factor GT-2-like [Capsicum annuum]	-	-	-	-	-	-	-	-	Trihelix	Trihelix transcription factor GT-2 OS=Arabidopsis thaliana GN=GT-2 PE=2 SV=1
