# Supplementary material for: Transcriptome analysis reveals defense-related genes and pathways against Xanthomonas campestris pv. vesicatoria in pepper (Capsicum annuum L.)
Source: PLoS One. 2021 Mar 11;16(3):e0240279. doi: 10.1371/journal.pone.0240279 (PMC7951875; doi:10.1371/journal.pone.0240279)
Supplement: S10 Table — (XLSX) [file pone.0240279.s010.xlsx]

## Sheet: S10 Table
S10 Table Differentially expressed transcription factors in VI037601 and ECW after Xcv inoculation
ECW_6H-vs-ECW_0H
GeneID	Length	logFC	Pvalue	FDR	TF_family	Included_domain
Gene:Capana06g000269	1002	1.53937	2.95126e-07	7.22322e-06	AP2-EREBP	AP2
Gene:Capana12g001883	843	2.42498	0.000965475	0.0110723	AP2-EREBP	AP2
Gene:Capana01g000661	840	1.46422	0.00125616	0.0139093	AP2-EREBP	AP2
Gene:Capana03g004524	723	2.04052	9.4152e-07	2.14439e-05	AP2-EREBP	AP2
Gene:Capana12g002507	2088	4.8758	0.00276509	0.0269191	AP2-EREBP	AP2
Gene:Capana03g003660	1192	1.81079	7.97287e-31	8.69189e-29	AP2-EREBP	AP2
Gene:Capana02g000496	471	1.71909	0.0056288	0.0485116	AP2-EREBP	AP2
Gene:Capana06g001065	864	5.17921	3.11638e-19	2.12663e-17	AP2-EREBP	AP2
Gene:Capana06g001119	531	-2.12499	0.00111815	0.0125969	AP2-EREBP	AP2
Gene:Capana09g000142	1239	-4.7543	1.33355e-13	6.41793e-12	AP2-EREBP	AP2
Gene:Capana12g001343	810	3.74274	1.15276e-09	3.9796e-08	AP2-EREBP	AP2
Gene:Capana03g000629	855	3.12017	0.00227832	0.0229359	AP2-EREBP	AP2
Gene:Capana00g001933	1044	5.91134	4.00532e-11	1.60924e-09	AP2-EREBP	AP2
Gene:Capana04g001261	1538	4.47817	3.22711e-15	1.74576e-13	AP2-EREBP	AP2
Gene:Capana07g000998	1700	2.93364	4.22979e-07	1.01373e-05	bHLH	HLH
Gene:Capana09g000184	960	2.85182	3.50752e-28	3.49364e-26	bHLH	HLH
Gene:Capana01g000418	573	1.84548	7.2877e-09	2.25038e-07	bHLH	HLH
novel.13403	1274	2.05231	2.69219e-16	1.5527e-14	bHLH	HLH
Gene:Capana01g000441	1225	1.37055	7.58225e-11	2.94702e-09	bHLH	HLH
Gene:Capana08g002143	1059	5.2626	0.000106277	0.00161164	bHLH	HLH
novel.26846	1022	5.78213	5.53145e-05	0.000901109	bHLH	HLH
Gene:Capana03g000909	1134	1.72459	7.04498e-16	3.9547e-14	BSD	BSD
Gene:Capana02g003201	1224	-1.11833	0.000466383	0.0059222	C2C2	CCT,zf-B_box
Gene:Capana06g000455	498	4.32191	3.43815e-15	1.85152e-13	C2H2	zf-C2H2
novel.19764	1395	3.96196	0.000128642	0.00190792	C2H2	zf-C2H2
Gene:Capana03g003586	1608	1.62625	4.30619e-12	1.84851e-10	C2H2	zf-C2H2
novel.19763	1395	3.96196	0.000128642	0.00190792	C2H2	zf-C2H2
Gene:Capana12g000773	687	3.79037	1.66003e-10	6.24177e-09	C2H2	zf-C2H2
Gene:Capana07g000296	1598	1.58124	2.33939e-07	5.82535e-06	DBP	DNC,PP2C
Gene:Capana00g004112	672	2.27341	0.00492348	0.0435023	FAR1	FAR1
Gene:Capana02g003134	1062	1.01663	0.000399076	0.00519104	G2-like	G2-like
Gene:Capana00g001336	1419	2.03715	1.95066e-09	6.50063e-08	GRAS	GRAS
Gene:Capana07g002280	1749	2.20149	8.7592e-13	3.92988e-11	GRAS	GRAS
Gene:Capana04g001618	1425	5.37646	7.28268e-05	0.0011533	GRAS	GRAS
Gene:Capana02g001490	664	4.36414	1.16134e-05	0.000220187	HSF	HSF_DNA-bind
Gene:Capana05g000086	729	7.10362	8.29327e-09	2.54332e-07	HSF	HSF_DNA-bind
Gene:Capana10g002350	1868	1.55915	7.90737e-22	6.09379e-20	HSF	HSF_DNA-bind
Gene:Capana03g003248	1527	1.40463	2.41708e-16	1.40308e-14	HSF	HSF_DNA-bind
Gene:Capana02g003100	915	3.45098	1.54169e-64	3.32095e-62	HSF	HSF_DNA-bind
Gene:Capana06g002569	659	5.64683	1.887e-05	0.000341993	LOB	DUF260
Gene:Capana06g001024	1119	1.11594	0.00325086	0.0308668	MYB	Myb_DNA-binding
Gene:Capana05g000830	909	3.58702	2.12702e-24	1.81522e-22	MYB	Myb_DNA-binding
Gene:Capana03g003830	837	1.61504	3.4027e-05	0.000582729	MYB	Myb_DNA-binding
Gene:Capana00g004750	1032	2.44929	5.38923e-07	1.27284e-05	MYB	Myb_DNA-binding
novel.4677	337	-1.52147	0.000796047	0.00940994	MYB	Myb_DNA-binding
Gene:Capana05g000569	921	1.97213	4.58626e-20	3.24744e-18	NAC	NAM
Gene:Capana06g001739	885	1.2939	1.7148e-24	1.46693e-22	NAC	NAM
Gene:Capana10g001138	900	1.41202	0.000200099	0.00281698	NAC	NAM
Gene:Capana07g002471	972	6.07416	1.65898e-65	3.61718e-63	NAC	NAM
Gene:Capana07g001015	895	4.30559	2.79494e-12	1.21583e-10	NAC	NAM
Gene:Capana01g004338	549	2.6002	1.66554e-10	6.25593e-09	PLATZ	PLATZ
Gene:Capana00g000897	1578	1.89693	1.867e-07	4.71137e-06	RWP-RK	RWP-RK
Gene:Capana07g000750	690	1.22225	2.62429e-09	8.60124e-08	Tify	tify
Gene:Capana09g000144	756	2.60785	2.40874e-68	5.62953e-66	Tify	tify
novel.1491	613	-6.08727	2.70951e-05	0.000472849	TIG	TIG
Gene:Capana09g001260	1142	3.07839	3.34145e-11	1.35162e-09	Trihelix	trihelix
Gene:Capana12g001923	1521	1.0147	4.16613e-14	2.07772e-12	Trihelix	trihelix
Gene:Capana01g000167	972	4.67803	4.50724e-50	7.74855e-48	WRKY	WRKY
Gene:Capana08g000683	795	5.12881	1.31548e-14	6.78774e-13	WRKY	WRKY
Gene:Capana01g002803	684	2.04742	2.43755e-16	1.41267e-14	WRKY	WRKY
Gene:Capana02g003053	1429	1.81271	4.76805e-56	9.216e-54	WRKY	WRKY
novel.1768	691	6.27735	8.34527e-07	1.91657e-05	WRKY	WRKY
Gene:Capana00g000056	760	5.76912	1.70657e-07	4.3433e-06	WRKY	WRKY
Gene:Capana01g004472	1094	3.91757	5.84457e-76	1.58326e-73	WRKY	WRKY
Gene:Capana02g001642	1235	2.55578	6.02004e-10	2.13133e-08	WRKY	WRKY
novel.5393	2023	2.71112	3.94322e-18	2.54516e-16	WRKY	WRKY
Gene:Capana03g002635	906	3.02169	4.89201e-15	2.59923e-13	WRKY	WRKY
Gene:Capana03g002072	1098	6.11189	1.92273e-08	5.61708e-07	WRKY	WRKY
Gene:Capana08g000429	501	2.56111	9.32524e-08	2.45909e-06	WRKY	WRKY
Gene:Capana09g001251	1641	4.35461	4.21407e-52	7.57219e-50	WRKY	WRKY
Gene:Capana07g001387	1761	2.03853	5.23024e-66	1.16163e-63	WRKY	WRKY
Gene:Capana00g003083	993	1.14025	6.84052e-10	2.40278e-08	WRKY	WRKY
Gene:Capana03g000473	1083	2.78324	1.03562e-14	5.38249e-13	WRKY	WRKY
Gene:Capana03g001099	975	7.0565	4.68918e-08	1.2988e-06	WRKY	WRKY
Gene:Capana06g001008	1848	7.27254	1.12535e-08	3.39866e-07	WRKY	WRKY
Gene:Capana02g002230	2087	1.65902	1.14415e-25	1.02281e-23	WRKY	WRKY
Gene:Capana07g000528	1612	3.07821	2.93247e-05	0.000508531	WRKY	WRKY
ECW_24H-vs-ECW_0H
GeneID	ECW_24H_3	logFC	Pvalue	FDR	TF_family	Included_domain
Gene:Capana02g000177	4.97	-1.54799	1.86877e-26	3.32253e-25	ABI3VP1	B3
Gene:Capana03g002292	1.69	-1.55031	2.65301e-12	2.29994e-11	ABI3VP1	B3
Gene:Capana10g002043	11.98	4.62573	5.57561e-23	8.6117e-22	ABI3VP1	B3
Gene:Capana08g002375	4.99	-1.78059	6.62958e-07	3.5614e-06	ABI3VP1	B3
Gene:Capana06g000275	11.74	1.12698	2.14501e-15	2.27808e-14	ABI3VP1	B3
Gene:Capana07g001714	67.38	1.41389	1.56207e-14	1.57225e-13	AP2-EREBP	AP2
Gene:Capana05g001701	24.96	3.54345	1.37711e-34	3.26399e-33	AP2-EREBP	AP2
Gene:Capana06g000269	61.42	4.80236	1.6678e-118	1.69621e-116	AP2-EREBP	AP2
Gene:Capana03g002388	2.1	2.33991	0.0103642	0.0284146	AP2-EREBP	AP2
Gene:Capana10g000499	54.35	3.82009	4.79829e-79	2.95304e-77	AP2-EREBP	AP2
Gene:Capana03g000268	8.26	1.10836	0.00148415	0.00491165	AP2-EREBP	AP2
Gene:Capana04g000577	123.01	2.08892	7.20233e-24	1.15196e-22	AP2-EREBP	AP2
Gene:Capana03g000629	13.69	6.43678	2.50497e-16	2.79561e-15	AP2-EREBP	AP2
Gene:Capana03g000438	12.52	1.11257	0.00112069	0.00378644	AP2-EREBP	AP2
Gene:Capana05g000568	1.6	-1.02081	2.77355e-05	0.000121199	AP2-EREBP	AP2
Gene:Capana06g002553	0.23	-2.29444	0.0178212	0.0459184	AP2-EREBP	AP2
Gene:Capana00g001933	1.54	4.49512	1.29126e-05	5.91242e-05	AP2-EREBP	AP2
Gene:Capana12g002103	3.34	6.38995	4.92553e-06	2.38032e-05	AP2-EREBP	AP2
Gene:Capana02g001850	1.52	5.52961	5.65141e-05	0.000235795	AP2-EREBP	AP2
Gene:Capana09g000250	6.98	1.47631	0.000100931	0.000407334	AP2-EREBP	AP2
Gene:Capana09g000142	0	-4.76915	4.20056e-11	3.33626e-10	AP2-EREBP	AP2
Gene:Capana04g001261	26.38	7.6133	8.33255e-52	3.10235e-50	AP2-EREBP	AP2
Gene:Capana02g001898	24.12	1.84339	1.65773e-18	2.0781e-17	AP2-EREBP	AP2
Gene:Capana00g004561	26.59	1.46974	1.8681e-19	2.46273e-18	AP2-EREBP	AP2
Gene:Capana03g000092	3.56	-1.92324	1.03142e-32	2.28097e-31	AP2-EREBP	AP2
novel.6685	0.35	-1.66655	0.000589316	0.00209614	AP2-EREBP	AP2
Gene:Capana00g003399	3.09	-1.02603	0.01063	0.0290859	AP2-EREBP	AP2
Gene:Capana12g002726	0.15	-2.37478	8.81984e-05	0.000358601	AP2-EREBP	AP2
Gene:Capana05g001948	10.23	1.86784	1.06154e-09	7.49676e-09	AP2-EREBP	AP2
Gene:Capana06g001166	379.04	1.3217	5.00095e-20	6.75354e-19	AP2-EREBP	AP2
Gene:Capana05g000206	0.78	3.00897	0.00195984	0.00633794	AP2-EREBP	AP2
Gene:Capana07g002313	44.3	1.05842	5.79328e-08	3.47626e-07	AP2-EREBP	AP2
Gene:Capana06g001119	1.02	-1.71711	0.0100191	0.0275799	AP2-EREBP	AP2
novel.15071	4.43	6.88709	4.89442e-08	2.95661e-07	AP2-EREBP	AP2
Gene:Capana11g002234	99.91	1.13885	2.30717e-25	3.92557e-24	AP2-EREBP	AP2
Gene:Capana01g000161	0.36	-2.0544	2.7417e-08	1.69954e-07	AP2-EREBP	AP2
Gene:Capana02g002706	128.87	1.07986	6.20987e-16	6.79763e-15	AP2-EREBP	AP2
Gene:Capana03g000085	82.93	1.08906	2.22254e-16	2.48813e-15	AP2-EREBP	AP2
Gene:Capana03g004499	40.31	9.17616	4.09212e-14	4.00458e-13	AP2-EREBP	AP2
Gene:Capana02g002936	0.76	-1.44349	5.10657e-05	0.000214479	AP2-EREBP	AP2
Gene:Capana10g001022	1.03	5.02981	0.0043316	0.0130056	AP2-EREBP	AP2
Gene:Capana04g000712	3.57	-1.20976	7.48921e-10	5.36618e-09	AP2-EREBP	AP2
Gene:Capana04g002188	4.3	1.0908	8.30297e-05	0.000338733	AP2-EREBP	AP2
Gene:Capana04g002841	2.32	3.74512	0.0069851	0.0199797	AP2-EREBP	AP2
Gene:Capana06g001065	4.68	4.04344	1.50629e-09	1.04835e-08	AP2-EREBP	AP2
Gene:Capana06g001094	10.59	2.45394	1.77304e-15	1.89028e-14	AP2-EREBP	AP2
Gene:Capana03g003309	11.46	8.57422	3.25911e-12	2.81049e-11	AP2-EREBP	AP2
Gene:Capana01g000661	25.55	4.28141	1.36387e-44	4.24404e-43	AP2-EREBP	AP2
Gene:Capana08g000576	6.91	2.45263	2.29359e-05	0.000101457	AP2-EREBP	AP2
Gene:Capana03g004524	142.58	6.36956	1.56292e-106	1.37916e-104	AP2-EREBP	AP2
Gene:Capana04g002842	9.46	6.8931	2.37365e-07	1.33759e-06	AP2-EREBP	AP2
Gene:Capana12g001883	3.93	2.81499	0.000362584	0.00133587	AP2-EREBP	AP2
Gene:Capana02g001851	45.47	5.20662	9.25215e-25	1.5393e-23	AP2-EREBP	AP2
Gene:Capana09g001880	44.16	1.09408	2.00622e-10	1.50166e-09	AP2-EREBP	AP2
Gene:Capana02g000496	311.23	7.1505	1.13485e-81	7.38842e-80	AP2-EREBP	AP2
Gene:Capana01g000162	1.1	-2.02403	7.89592e-13	7.08037e-12	AP2-EREBP	AP2
Gene:Capana11g000645	9.93	-1.39313	1.65353e-21	2.40631e-20	AP2-EREBP	AP2
Gene:Capana03g003660	18.36	1.06849	1.80411e-06	9.2047e-06	AP2-EREBP	AP2
Gene:Capana12g001343	24.78	5.80476	2.8083e-24	4.57913e-23	AP2-EREBP	AP2
Gene:Capana04g002497	18.54	-1.37467	5.77795e-22	8.5677e-21	ARF	Auxin_resp
Gene:Capana11g000105	7.47	-1.76736	4.31885e-38	1.12268e-36	ARF	Auxin_resp
Gene:Capana11g000076	3.57	-1.34306	6.60316e-14	6.38211e-13	ARF	Auxin_resp
Gene:Capana00g004127	5.32	-1.24378	5.93885e-14	5.75704e-13	ARF	Auxin_resp
Gene:Capana09g000064	2.11	-1.42503	5.44338e-12	4.61668e-11	ARR-B	G2-like,Myb_DNA-binding,Response_reg
Gene:Capana01g000892	2.63	-1.03509	0.0184153	0.0472394	BBR/BPC	GAGA_bind
Gene:Capana07g002082	1.49	-2.96971	2.09575e-21	3.04125e-20	BES1	DUF822
Gene:Capana01g000441	21.77	2.5811	3.41603e-41	9.70697e-40	bHLH	HLH
Gene:Capana00g004871	11.43	1.01924	1.1082e-05	5.11915e-05	bHLH	HLH
Gene:Capana07g000221	39.03	1.25351	4.1505e-17	4.85164e-16	bHLH	HLH
Gene:Capana03g000857	43.51	2.40016	2.35027e-59	1.03191e-57	bHLH	HLH
Gene:Capana00g001745	9.78	-1.77115	2.1608e-16	2.42052e-15	bHLH	HLH
Gene:Capana08g001686	4.82	1.02105	9.58346e-06	4.46068e-05	bHLH	HLH
novel.31212	1.14	-1.62793	0.000235481	0.000899145	bHLH	HLH
Gene:Capana07g000998	4.59	4.9167	1.99336e-24	3.27703e-23	bHLH	HLH
Gene:Capana01g001076	34.17	-1.62593	1.41921e-43	4.28656e-42	bHLH	HLH
Gene:Capana01g001098	58.7	1.67684	5.93359e-48	2.01345e-46	bHLH	HLH
Gene:Capana01g004352	12.38	1.37561	1.27109e-13	1.20397e-12	bHLH	HLH
Gene:Capana04g000815	5.81	-1.98834	2.00572e-29	3.9874e-28	bHLH	HLH
Gene:Capana08g001099	1.81	-1.98277	1.72689e-11	1.4125e-10	bHLH	HLH
Gene:Capana05g002293	9.56	1.0866	1.21509e-05	5.58564e-05	bHLH	HLH
Gene:Capana03g004186	24.05	-1.5472	3.05023e-31	6.41456e-30	bHLH	HLH
Gene:Capana03g004251	19.65	1.36727	2.9013e-09	1.97123e-08	bHLH	HLH
Gene:Capana03g000641	7.41	-1.85873	3.8807e-44	1.18908e-42	bHLH	HLH
novel.12285	5.35	-1.01438	0.00144937	0.0048043	bHLH	HLH
Gene:Capana11g002227	4.37	-2.06468	1.01991e-22	1.56055e-21	bHLH	HLH
Gene:Capana03g004496	49.09	1.02266	2.8919e-09	1.96559e-08	bHLH	HLH
Gene:Capana01g000045	3.77	6.75748	5.55613e-10	4.01843e-09	bHLH	HLH
novel.26846	6.34	8.79621	7.63085e-13	6.85805e-12	bHLH	HLH
Gene:Capana00g000643	0.46	5.60456	0.000321318	0.00119706	bHLH	HLH
Gene:Capana03g002644	10.47	1.02217	0.00244283	0.00772977	bHLH	HLH
Gene:Capana09g000184	41.24	4.25685	1.33001e-65	6.48842e-64	bHLH	HLH
Gene:Capana01g000418	27.48	2.67783	8.20198e-16	8.92667e-15	bHLH	HLH
Gene:Capana03g002443	0.28	-3.22545	6.92596e-05	0.000285532	bHLH	HLH
Gene:Capana10g002370	43.77	-1.25574	2.53503e-29	5.00926e-28	bHLH	HLH
Gene:Capana03g004551	42.16	4.428	7.29428e-58	3.07513e-56	bHLH	HLH
Gene:Capana03g000219	11.27	1.30294	1.47661e-06	7.6131e-06	bHLH	HLH
Gene:Capana10g000647	42.84	2.25752	1.82835e-53	7.10864e-52	bHLH	HLH
Gene:Capana03g000909	7.77	1.30742	6.43424e-07	3.46369e-06	BSD	BSD
Gene:Capana07g001787	2.37	-3.20473	1.44682e-38	3.81053e-37	bZIP	bZIP_1,bZIP_2,bZIP_Maf
Gene:Capana09g000631	0.63	-2.04263	0.00208947	0.00671731	bZIP	bZIP_1,bZIP_2,bZIP_Maf
Gene:Capana07g002145	5.7	-3.13986	1.44085e-63	6.82566e-62	bZIP	bZIP_1,bZIP_2,bZIP_Maf
Gene:Capana01g004107	91.7	1.77531	2.8278e-37	7.20009e-36	bZIP	bZIP_1,bZIP_2,bZIP_Maf
Gene:Capana10g002168	64.68	2.40503	9.66485e-76	5.70432e-74	bZIP	bZIP_1,bZIP_2,bZIP_Maf
Gene:Capana07g000030	61.43	1.2604	1.5258e-13	1.43842e-12	C2C2-CO-like	CCT,zf-B_box
Gene:Capana03g003558	21.45	-2.00282	3.76499e-44	1.15461e-42	C2C2-CO-like	CCT,zf-B_box
Gene:Capana02g003201	0.83	-2.55587	1.00225e-08	6.47133e-08	C2C2-CO-like	CCT,zf-B_box
Gene:Capana00g004030	3.6	-6.07094	4.47991e-227	1.30073e-224	C2C2-CO-like	CCT,zf-B_box
Gene:Capana12g000414	309.54	3.04459	7.54038e-162	1.21195e-159	C2C2-CO-like	CCT,zf-B_box
Gene:Capana02g003200	0	-3.73712	0.00821562	0.0231102	C2C2-CO-like	CCT,zf-B_box
Gene:Capana02g003199	36.18	4.1777	1.46461e-70	7.87021e-69	C2C2-CO-like	CCT,zf-B_box
Gene:Capana07g001115	2.63	-1.63711	3.03099e-19	3.9581e-18	C2C2-CO-like	CCT,zf-B_box
Gene:Capana01g000644	30.76	2.72071	1.54525e-90	1.13538e-88	C2C2-Dof	zf-Dof
Gene:Capana04g002144	4.14	2.6866	1.25136e-13	1.18591e-12	C2C2-Dof	zf-Dof
Gene:Capana05g001141	2.67	2.43918	1.02364e-06	5.38173e-06	C2C2-Dof	zf-Dof
Gene:Capana00g003170	15.82	1.36471	0.000140582	0.00055461	C2C2-Dof	zf-Dof
Gene:Capana05g000390	1.47	-1.51893	0.000408289	0.00149038	C2C2-Dof	zf-Dof
Gene:Capana03g000794	77.99	1.35887	4.32572e-45	1.35898e-43	C2C2-Dof	zf-Dof
Gene:Capana02g000842	10.12	2.66478	4.06817e-26	7.13425e-25	C2C2-Dof	zf-Dof
Gene:Capana06g000515	0.64	-2.13869	0.000259414	0.00098302	C2C2-GATA	GATA
Gene:Capana08g002619	41.66	1.44189	4.27083e-25	7.1919e-24	C2C2-GATA	GATA
Gene:Capana11g000075	35.92	-1.10429	1.57002e-18	1.97021e-17	C2C2-GATA	GATA
Gene:Capana12g000158	25.42	-1.05389	1.56857e-07	8.99541e-07	C2C2-GATA	GATA
Gene:Capana07g000456	53.93	-1.16498	1.2265e-10	9.37728e-10	C2C2-YABBY	YABBY
Gene:Capana03g003586	5.58	1.69966	1.77486e-10	1.33348e-09	C2H2	zf-C2H2
Gene:Capana08g001488	9.66	1.18157	7.53112e-08	4.46179e-07	C2H2	zf-C2H2
Gene:Capana08g002245	73.77	3.93762	1.68562e-113	1.60974e-111	C2H2	zf-C2H2
Gene:Capana11g000739	13.99	4.09562	1.27099e-10	9.70508e-10	C2H2	zf-C2H2
Gene:Capana06g000560	4.95	2.07115	1.22492e-07	7.09244e-07	C2H2	zf-C2H2
Gene:Capana11g000718	2.42	5.55835	0.000326771	0.00121562	C2H2	zf-C2H2
Gene:Capana08g000118	2.27	-1.54006	2.50212e-08	1.55666e-07	C2H2	zf-C2H2
novel.19763	9.06	7.27095	7.00911e-17	8.07517e-16	C2H2	zf-C2H2
Gene:Capana11g000176	4.16	1.6206	0.00572878	0.0167237	C2H2	zf-C2H2
Gene:Capana06g000364	19.94	-1.18255	7.7945e-13	6.99639e-12	C2H2	zf-C2H2
Gene:Capana06g001221	47.79	1.07132	5.96592e-19	7.66563e-18	C2H2	zf-C2H2
novel.19764	9.06	7.27095	7.00911e-17	8.07517e-16	C2H2	zf-C2H2
Gene:Capana05g000753	14.25	-1.65008	2.33526e-36	5.80638e-35	C2H2	zf-C2H2
Gene:Capana03g000169	44.8	1.04582	2.87742e-17	3.39214e-16	C2H2	zf-C2H2
Gene:Capana12g000773	8.9	4.07703	4.91451e-11	3.88105e-10	C2H2	zf-C2H2
Gene:Capana04g000388	19.66	1.06763	2.34902e-13	2.18927e-12	C2H2	zf-C2H2
Gene:Capana08g001377	23.07	1.16433	9.38255e-09	6.07444e-08	C2H2	zf-C2H2
Gene:Capana00g004369	9.05	1.14859	0.000261591	0.000990228	C3H	zf-CCCH
Gene:Capana06g001874	0.64	-1.38517	0.0177665	0.0457938	C3H	zf-CCCH
Gene:Capana12g002616	54.75	1.32458	3.2837e-18	4.06125e-17	C3H	zf-CCCH
Gene:Capana07g001250	13.84	1.10494	4.94021e-14	4.80839e-13	C3H	zf-CCCH
Gene:Capana01g001759	0.85	-1.1139	0.000215541	0.000827303	C3H	zf-CCCH
Gene:Capana08g000074	0.39	-1.90352	5.86104e-05	0.000243892	C3H	zf-CCCH
Gene:Capana11g000801	15.34	-1.24186	3.68388e-37	9.35997e-36	C3H	zf-CCCH
Gene:Capana06g000901	1.25	-1.24192	3.40666e-05	0.000146781	C3H	zf-CCCH
Gene:Capana02g002827	0.82	-1.58719	0.0145074	0.0383347	C3H	zf-CCCH
Gene:Capana05g001805	2.41	1.88534	0.00311772	0.00966732	C3H	zf-CCCH
Gene:Capana09g000291	5.44	1.17719	7.51905e-09	4.90769e-08	CPP	TCR
Gene:Capana03g003785	5.15	-1.12588	3.72767e-15	3.89119e-14	CPP	TCR
Gene:Capana04g002385	0.44	2.03742	0.0174753	0.0451693	CSD	CSD
Gene:Capana07g000296	8.39	2.79034	8.26454e-24	1.32009e-22	DBP	DNC,PP2C
Gene:Capana01g003665	5.16	1.12284	9.35997e-07	4.94261e-06	E2F-DP	E2F_TDP
Gene:Capana11g000350	5.4	1.03087	0.000176299	0.000684641	E2F-DP	E2F_TDP
Gene:Capana10g002467	25.21	1.64599	1.40616e-19	1.86193e-18	E2F-DP	E2F_TDP
Gene:Capana09g002010	3.14	2.19054	1.07683e-07	6.2794e-07	E2F-DP	E2F_TDP
Gene:Capana06g000679	28.91	1.24647	2.06754e-08	1.29705e-07	EIL	EIN3
Gene:Capana06g000678	167.84	1.72607	3.21209e-29	6.3056e-28	EIL	EIN3
Gene:Capana01g001612	19.8	1.01225	3.82437e-13	3.51337e-12	EIL	EIN3
Gene:Capana08g001175	90.2	1.00487	2.33609e-24	3.82128e-23	EIL	EIN3
Gene:Capana06g000680	61.11	1.01241	1.06011e-21	1.55277e-20	EIL	EIN3
novel.2012	74.83	1.58747	3.86981e-23	6.01835e-22	EIL	EIN3
Gene:Capana00g004112	4.29	4.0459	2.34974e-09	1.60832e-08	FAR1	FAR1
Gene:Capana01g001831	121.62	-1.47961	4.49724e-33	1.00505e-31	FHA	FHA
Gene:Capana02g003105	184.11	1.29638	3.27464e-20	4.4624e-19	FHA	FHA
Gene:Capana09g000463	5.15	5.46194	6.51114e-09	4.28165e-08	G2-like	G2-like
Gene:Capana11g002241	20.82	1.10922	4.74732e-06	2.30099e-05	G2-like	G2-like
Gene:Capana06g002698	0.29	-6.16856	2.81204e-68	1.44425e-66	G2-like	G2-like
Gene:Capana02g003134	8.28	1.73554	2.21234e-10	1.65011e-09	G2-like	G2-like
novel.23016	19.06	7.35931	3.86311e-12	3.31152e-11	G2-like	G2-like
Gene:Capana10g002382	2.48	1.30262	4.65677e-07	2.54027e-06	G2-like	G2-like
Gene:Capana10g000333	24.2	1.51457	3.9196e-14	3.84307e-13	G2-like	G2-like
Gene:Capana06g000403	6.71	-1.898	3.66792e-18	4.52557e-17	G2-like	G2-like
Gene:Capana07g001754	94.68	2.03474	5.55695e-55	2.21068e-53	G2-like	G2-like
Gene:Capana02g000137	0.77	-1.36574	0.000640419	0.00226449	GeBP	DUF573
Gene:Capana04g001618	0.97	5.33262	0.000222106	0.000851143	GRAS	GRAS
Gene:Capana00g005111	37.85	1.2629	4.73069e-24	7.61714e-23	GRAS	GRAS
Gene:Capana10g001031	1.52	-1.26844	1.81858e-07	1.03664e-06	GRAS	GRAS
Gene:Capana01g003866	2.61	-1.323	5.4182e-07	2.93738e-06	GRAS	GRAS
Gene:Capana07g002280	16.62	4.15518	8.76948e-54	3.42438e-52	GRAS	GRAS
Gene:Capana05g000798	44.25	-1.47374	1.54126e-66	7.71768e-65	GRAS	GRAS
Gene:Capana00g002382	0.42	-1.59877	1.51663e-05	6.89433e-05	GRAS	GRAS
Gene:Capana05g002208	8.06	1.30252	4.82e-12	4.1083e-11	GRAS	GRAS
Gene:Capana02g003670	0.39	-1.69261	3.71898e-05	0.000159379	GRAS	GRAS
Gene:Capana06g000410	14.96	1.61086	8.67355e-20	1.15614e-18	GRAS	GRAS
Gene:Capana00g001336	4.03	1.93724	1.99358e-07	1.13335e-06	GRAS	GRAS
Gene:Capana01g000318	0.79	-1.32866	0.000251116	0.000953784	GRAS	GRAS
Gene:Capana12g000112	8.45	1.08639	2.7438e-05	0.000119987	GRAS	GRAS
Gene:Capana12g002007	13.84	2.39656	2.54532e-31	5.3653e-30	GRAS	GRAS
Gene:Capana00g003774	30.73	1.53214	4.22134e-29	8.21962e-28	GRAS	GRAS
Gene:Capana02g002938	1.37	-2.15036	8.36029e-10	5.96149e-09	GRF	QLQ,WRC
Gene:Capana01g001420	4.37	1.4973	8.62092e-05	0.000350988	GRF	QLQ,WRC
Gene:Capana10g001964	0	-2.89052	0.00600911	0.0174472	GRF	QLQ,WRC
Gene:Capana01g000456	3.05	-1.69356	0.000735532	0.00257269	GRF	QLQ,WRC
Gene:Capana04g000709	5.13	-3.23525	2.23401e-139	2.87253e-137	GRF	QLQ,WRC
Gene:Capana05g000086	76.57	10.489	1.43712e-18	1.80785e-17	HSF	HSF_DNA-bind
Gene:Capana07g000898	4.87	-1.45735	1.89011e-11	1.54168e-10	HSF	HSF_DNA-bind
Gene:Capana09g000311	10.56	-1.9313	3.45795e-33	7.77617e-32	HSF	HSF_DNA-bind
Gene:Capana00g000109	8.25	1.25851	3.08604e-05	0.000133751	HSF	HSF_DNA-bind
Gene:Capana08g000497	6.44	-3.34459	1.60999e-159	2.48775e-157	HSF	HSF_DNA-bind
Gene:Capana07g001899	21.01	1.80726	6.65332e-27	1.20493e-25	HSF	HSF_DNA-bind
Gene:Capana02g001490	30.21	8.63668	4.0572e-24	6.55617e-23	HSF	HSF_DNA-bind
Gene:Capana10g002350	63.69	4.17481	7.59516e-185	1.52619e-182	HSF	HSF_DNA-bind
Gene:Capana03g003818	0.73	-1.58726	0.0011549	0.00389434	HSF	HSF_DNA-bind
Gene:Capana02g003100	84.34	4.86176	4.56114e-139	5.82321e-137	HSF	HSF_DNA-bind
Gene:Capana06g002058	4.05	-1.23717	1.51169e-06	7.78061e-06	HSF	HSF_DNA-bind
Gene:Capana04g000453	10.46	1.078	8.9074e-11	6.89218e-10	LIM	LIM
Gene:Capana04g000681	19.46	-2.71476	1.39864e-63	6.63442e-62	LIM	LIM
Gene:Capana12g000802	25.58	-2.03236	1.13617e-58	4.87549e-57	LIM	LIM
Gene:Capana02g003186	23.23	1.45664	2.85038e-23	4.4483e-22	LIM	LIM
Gene:Capana00g000294	19.46	-2.71476	1.39864e-63	6.63442e-62	LIM	LIM
Gene:Capana03g001003	11.19	2.0003	5.00638e-06	2.41615e-05	LIM	LIM
Gene:Capana03g002640	1.27	4.12055	0.0112056	0.0304986	LOB	DUF260
Gene:Capana06g001218	0.15	-2.3385	0.00493011	0.0146086	LOB	DUF260
Gene:Capana06g002569	4.4	6.17206	2.49338e-06	1.24888e-05	LOB	DUF260
Gene:Capana11g000605	8.88	1.98367	1.14753e-05	5.2913e-05	LOB	DUF260
Gene:Capana02g003133	0	-4.59672	0.0115319	0.0313039	LOB	DUF260
Gene:Capana02g002988	106	2.46505	2.2029e-36	5.48108e-35	LOB	DUF260
Gene:Capana04g000859	64.29	1.08186	2.13713e-14	2.13494e-13	MADS	SRF-TF
Gene:Capana00g004709	21.05	1.12426	5.49212e-09	3.64484e-08	MADS	SRF-TF
Gene:Capana01g001337	59.58	1.34839	1.48586e-15	1.59071e-14	MADS	SRF-TF
Gene:Capana08g000623	0.18	-2.7896	0.00395818	0.0119783	MADS	SRF-TF
Gene:Capana12g000913	5.75	1.47856	5.06412e-06	2.44205e-05	MADS	SRF-TF
Gene:Capana11g000966	29.6	-1.51734	3.07217e-27	5.64324e-26	mTERF	mTERF
novel.13118	0.34	-2.34314	0.000905066	0.00311579	mTERF	mTERF
Gene:Capana08g002535	10.07	-1.58455	2.64854e-36	6.57169e-35	mTERF	mTERF
Gene:Capana00g003386	0.46	-1.06623	0.0179061	0.0461106	mTERF	mTERF
Gene:Capana01g003663	10.93	-1.64474	5.43587e-18	6.66806e-17	mTERF	mTERF
Gene:Capana04g001184	12.59	-1.46911	1.03684e-23	1.64736e-22	mTERF	mTERF
Gene:Capana03g001822	8.06	-1.68612	3.10054e-28	5.88449e-27	mTERF	mTERF
Gene:Capana11g001839	4.49	-1.54743	9.28544e-08	5.45268e-07	mTERF	mTERF
Gene:Capana04g000748	3.48	7.6304	2.48273e-09	1.69516e-08	MYB	Myb_DNA-binding
Gene:Capana03g000696	36.34	7.32288	2.41425e-37	6.15583e-36	MYB	Myb_DNA-binding
novel.26093	31.62	-1.03097	1.68122e-09	1.16581e-08	MYB	Myb_DNA-binding
Gene:Capana05g000333	12.59	1.21833	1.50118e-19	1.9863e-18	MYB	Myb_DNA-binding
Gene:Capana12g002172	19.6	1.76427	3.95886e-12	3.39036e-11	MYB	Myb_DNA-binding
Gene:Capana12g001140	6.47	-1.1099	2.39692e-12	2.08597e-11	MYB	Myb_DNA-binding
Gene:Capana10g001790	26.21	4.35373	1.24834e-78	7.64356e-77	MYB	Myb_DNA-binding
Gene:Capana11g002314	23.82	4.00768	2.04998e-45	6.5199e-44	MYB	Myb_DNA-binding
Gene:Capana00g002415	3.39	-3.77234	6.13771e-48	2.0788e-46	MYB	Myb_DNA-binding
Gene:Capana06g000131	34.8	6.74093	3.23568e-13	2.99086e-12	MYB	Myb_DNA-binding
Gene:Capana07g001604	9.54	8.73631	1.06731e-12	9.47163e-12	MYB	Myb_DNA-binding
novel.4677	0	-4.83334	7.35096e-08	4.36223e-07	MYB	Myb_DNA-binding
Gene:Capana02g003369	5.13	-1.69562	3.11949e-13	2.8894e-12	MYB	Myb_DNA-binding
Gene:Capana00g003294	1.24	5.72295	0.000151074	0.000592753	MYB	Myb_DNA-binding
Gene:Capana02g003034	34.12	1.56619	8.44114e-20	1.12683e-18	MYB	Myb_DNA-binding
Gene:Capana00g004750	7.12	3.32706	1.69556e-11	1.38866e-10	MYB	Myb_DNA-binding
Gene:Capana11g000757	47.08	1.01755	2.11632e-15	2.24827e-14	MYB	Myb_DNA-binding
Gene:Capana03g003830	57.68	5.17933	1.56257e-85	1.06346e-83	MYB	Myb_DNA-binding
Gene:Capana00g003567	28.31	1.51022	1.75592e-11	1.4345e-10	MYB	Myb_DNA-binding
Gene:Capana03g002680	3.43	5.52527	0.000107478	0.00043177	MYB	Myb_DNA-binding
Gene:Capana06g000460	9.89	1.32689	5.79094e-06	2.77322e-05	MYB	Myb_DNA-binding
Gene:Capana09g001823	41.67	-1.65152	2.99777e-44	9.22468e-43	MYB	Myb_DNA-binding
Gene:Capana00g003154	4.45	4.41445	3.90502e-05	0.00016683	MYB	Myb_DNA-binding
Gene:Capana10g000613	0.76	3.14491	0.00319878	0.00989055	MYB	Myb_DNA-binding
Gene:Capana02g003351	7.44	-1.00045	1.06855e-07	6.23314e-07	MYB	Myb_DNA-binding
Gene:Capana02g000058	3.34	1.09041	0.00140037	0.00465623	MYB	Myb_DNA-binding
Gene:Capana12g000182	3.73	7.24624	4.10229e-08	2.49864e-07	MYB	Myb_DNA-binding
Gene:Capana04g000607	39.54	2.26065	8.54094e-34	1.96611e-32	MYB	Myb_DNA-binding
novel.11681	36.2	-1.21845	3.06169e-12	2.64658e-11	MYB	Myb_DNA-binding
novel.16367	4.6	-1.67613	5.00362e-19	6.4661e-18	MYB	Myb_DNA-binding
Gene:Capana09g002236	1.89	-1.16904	0.00084915	0.00293792	MYB	Myb_DNA-binding
novel.32270	1.26	-3.36856	1.1023e-26	1.97837e-25	MYB	Myb_DNA-binding
Gene:Capana05g000377	0.3	-2.52291	7.55992e-08	4.47737e-07	MYB	Myb_DNA-binding
Gene:Capana05g002430	2.37	6.21836	1.39306e-05	6.35671e-05	MYB	Myb_DNA-binding
Gene:Capana04g000348	1.44	-3.18761	0.000261431	0.000989794	MYB	Myb_DNA-binding
Gene:Capana03g000766	7.11	2.18763	6.85644e-11	5.36169e-10	MYB	Myb_DNA-binding
Gene:Capana03g001546	32.85	5.06453	3.71065e-66	1.83509e-64	MYB	Myb_DNA-binding
Gene:Capana02g002068	4.91	1.41445	0.000120671	0.000481121	MYB	Myb_DNA-binding
Gene:Capana06g001024	5.06	1.97701	1.16353e-08	7.46045e-08	MYB	Myb_DNA-binding
Gene:Capana02g002266	13.2	3.80058	8.28872e-50	2.93142e-48	MYB	Myb_DNA-binding
Gene:Capana06g002710	4.08	-1.23753	1.80829e-17	2.15148e-16	MYB	Myb_DNA-binding
Gene:Capana05g002225	22.73	8.27216	5.16114e-15	5.34263e-14	MYB	Myb_DNA-binding
Gene:Capana10g000698	65.78	5.54675	0	0	MYB	Myb_DNA-binding
Gene:Capana01g000654	72.54	1.60386	2.46529e-42	7.21021e-41	MYB	Myb_DNA-binding
Gene:Capana01g000070	0.52	4.26229	0.00723474	0.02062	MYB	Myb_DNA-binding
novel.32271	1.52	2.04227	0.00436423	0.013096	MYB	Myb_DNA-binding
Gene:Capana03g001041	260.12	1.0874	5.71939e-17	6.62106e-16	MYB	Myb_DNA-binding
Gene:Capana05g000830	3.31	2.48349	9.95008e-08	5.82114e-07	MYB	Myb_DNA-binding
Gene:Capana00g003240	1.14	-4.04937	4.14573e-33	9.28804e-32	MYB	Myb_DNA-binding
novel.26586	4.89	-1.10081	0.000135729	0.000536878	MYB	Myb_DNA-binding
Gene:Capana12g002456	64.64	1.27761	5.16071e-33	1.15261e-31	NAC	NAM
Gene:Capana09g000936	99.27	2.1691	1.96395e-66	9.79334e-65	NAC	NAM
Gene:Capana00g001918	46.3	1.23866	8.43875e-24	1.34612e-22	NAC	NAM
Gene:Capana04g000414	110.96	1.14369	5.52964e-38	1.43226e-36	NAC	NAM
Gene:Capana07g002485	22.58	5.48977	1.05196e-07	6.14134e-07	NAC	NAM
Gene:Capana07g001015	1.67	3.16932	4.46129e-05	0.00018892	NAC	NAM
Gene:Capana07g002219	18.77	3.57984	9.0534e-41	2.54648e-39	NAC	NAM
Gene:Capana00g000168	51.71	1.10143	2.93209e-06	1.45586e-05	NAC	NAM
Gene:Capana03g003003	0.65	4.66176	0.0120127	0.0324548	NAC	NAM
Gene:Capana07g002159	0.09	-2.42727	0.000955966	0.00327506	NAC	NAM
Gene:Capana07g002471	2.45	1.90567	0.00259943	0.00817714	NAC	NAM
Gene:Capana04g001537	57.08	1.23937	2.82664e-19	3.69795e-18	NAC	NAM
Gene:Capana11g001813	28.63	7.62022	8.36494e-24	1.33494e-22	NAC	NAM
Gene:Capana09g002444	0.1	4.55168	0.00610228	0.0176949	NAC	NAM
Gene:Capana05g000569	147.61	5.03756	1.17263e-188	2.48342e-186	NAC	NAM
Gene:Capana06g001739	204.92	3.38949	2.70109e-145	3.65592e-143	NAC	NAM
Gene:Capana01g000650	2.06	6.44311	6.77142e-07	3.63163e-06	NAC	NAM
Gene:Capana01g002000	415.88	1.74556	2.48631e-45	7.89371e-44	NAC	NAM
Gene:Capana06g002441	4.77	1.74937	0.00106508	0.0036121	NAC	NAM
Gene:Capana03g000802	3.54	2.40781	5.6395e-07	3.0523e-06	NAC	NAM
Gene:Capana03g000272	2.97	-4.12615	2.81444e-61	1.27778e-59	OFP	Ovate
Gene:Capana06g000283	1.5	-1.69233	2.42973e-05	0.000107124	OFP	Ovate
Gene:Capana05g002442	0.79	-2.7992	0.000166323	0.000648839	OFP	Ovate
Gene:Capana09g000310	0.46	-2.85947	0.00186927	0.00607503	OFP	Ovate
Gene:Capana11g001628	15.8	-1.01272	3.62008e-14	3.55423e-13	PBF-2-like	Whirly
Gene:Capana06g001532	50.22	1.48363	1.02029e-33	2.34121e-32	PLATZ	PLATZ
Gene:Capana01g004338	42.82	4.28123	1.26163e-34	2.99225e-33	PLATZ	PLATZ
Gene:Capana01g001082	249.36	2.63286	5.52254e-101	4.61318e-99	PLATZ	PLATZ
Gene:Capana05g000900	11.27	2.00079	1.3211e-12	1.16692e-11	PLATZ	PLATZ
Gene:Capana00g001225	3.39	1.1285	0.000297575	0.0011146	RWP-RK	RWP-RK
Gene:Capana00g000897	2.33	1.84542	3.44652e-06	1.6984e-05	RWP-RK	RWP-RK
Gene:Capana08g002833	4.11	-1.2895	3.46534e-15	3.62682e-14	RWP-RK	RWP-RK
Gene:Capana03g004374	3.58	1.00306	0.00175437	0.005732	RWP-RK	RWP-RK
Gene:Capana03g004373	14.19	1.33208	3.56612e-15	3.72796e-14	RWP-RK	RWP-RK
Gene:Capana04g000078	6.31	2.54988	1.47462e-32	3.24317e-31	RWP-RK	RWP-RK
Gene:Capana11g000442	42.84	2.1231	3.63507e-68	1.86429e-66	RWP-RK	RWP-RK
Gene:Capana10g002379	2.46	-1.91805	9.09725e-08	5.34653e-07	SBP	SBP
Gene:Capana10g000886	3.47	4.05957	1.47362e-07	8.47111e-07	SBP	SBP
Gene:Capana01g003445	2.31	-1.09883	0.00592332	0.0172301	SBP	SBP
Gene:Capana11g001388	53.92	-1.32495	1.99095e-34	4.67886e-33	Sigma70-like	Sigma70_r2,Sigma70_r3,Sigma70_r4
Gene:Capana06g000781	72.71	1.98942	5.54114e-75	3.2229e-73	Sigma70-like	Sigma70_r2,Sigma70_r3,Sigma70_r4
Gene:Capana01g002675	5.19	-2.57915	4.67257e-43	1.38915e-41	Sigma70-like	Sigma70_r2,Sigma70_r3,Sigma70_r4
Gene:Capana10g000992	2.63	-1.61705	8.32887e-14	7.99638e-13	Sigma70-like	Sigma70_r2,Sigma70_r3,Sigma70_r4
Gene:Capana09g002218	25.77	-1.34389	1.37339e-39	3.72056e-38	Sigma70-like	Sigma70_r2,Sigma70_r3,Sigma70_r4
Gene:Capana03g002073	56.14	3.6963	2.43258e-116	2.39945e-114	Sigma70-like	Sigma70_r2,Sigma70_r3,Sigma70_r4
Gene:Capana11g001052	5.47	1.17153	0.000217798	0.000835256	SRS	DUF702
Gene:Capana06g000919	11.51	-1.29458	2.86128e-27	5.26391e-26	TAZ	zf-TAZ
Gene:Capana02g002981	16.5	2.03625	1.06968e-22	1.63462e-21	TAZ	zf-TAZ
Gene:Capana01g003745	65.82	1.78887	5.94012e-41	1.67735e-39	TAZ	zf-TAZ
Gene:Capana06g000918	31.1	4.76926	6.55339e-65	3.167e-63	TAZ	zf-TAZ
Gene:Capana02g000818	2.74	2.44509	0.00201503	0.0065024	TCP	TCP
Gene:Capana06g001017	2.7	-1.85543	5.84336e-13	5.2992e-12	TCP	TCP
Gene:Capana10g000450	0.08	-2.62512	0.00445655	0.0133419	TCP	TCP
Gene:Capana02g003665	2.37	1.37443	0.0107637	0.0294114	TCP	TCP
Gene:Capana03g002419	3.61	1.49625	0.000562708	0.00200665	TCP	TCP
Gene:Capana06g001366	8.39	1.13339	6.22136e-05	0.000257872	TCP	TCP
Gene:Capana03g000409	11.12	-1.12953	2.31786e-10	1.7256e-09	TCP	TCP
Gene:Capana11g001763	6.49	-1.39174	1.10733e-06	5.80157e-06	TCP	TCP
Gene:Capana07g002142	16.24	-1.32152	8.27755e-16	8.99537e-15	TCP	TCP
Gene:Capana09g000876	13.88	-1.25886	3.59757e-22	5.38335e-21	TCP	TCP
Gene:Capana02g001813	2.17	-2.40739	5.08375e-19	6.56728e-18	TCP	TCP
novel.24350	29.68	9.68297	5.94539e-16	6.51802e-15	Tify	tify
Gene:Capana03g000749	57.7	1.83088	2.72754e-52	1.02935e-50	Tify	tify
Gene:Capana09g000144	387.03	5.24592	5.94031e-237	1.89265e-234	Tify	tify
novel.18771	361.33	7.68092	4.13326e-223	1.19048e-220	Tify	tify
Gene:Capana06g001041	2.84	6.96755	2.45619e-07	1.38172e-06	Tify	tify
Gene:Capana01g003720	727.83	1.99559	5.35028e-55	2.13318e-53	Tify	tify
Gene:Capana03g000117	118.45	2.55151	1.39001e-72	7.81945e-71	Tify	tify
Gene:Capana06g000104	1.84	-1.67072	1.62011e-11	1.32837e-10	Tify	tify
Gene:Capana07g000750	147.2	3.71333	1.07544e-71	5.91131e-70	Tify	tify
Gene:Capana12g000990	38.31	7.82819	9.29854e-20	1.23853e-18	Tify	tify
Gene:Capana06g001435	0.11	-2.10784	0.0038118	0.0115821	TIG	TIG
Gene:Capana12g001699	29.77	2.10959	5.04985e-15	5.23193e-14	TIG	TIG
Gene:Capana12g001923	25.47	1.67073	9.35572e-23	1.43395e-21	Trihelix	trihelix
Gene:Capana07g001836	0.44	-1.8065	0.00163925	0.00537748	Trihelix	trihelix
Gene:Capana00g000498	1.09	4.41918	0.00405431	0.0122425	Trihelix	trihelix
Gene:Capana05g001070	11.07	1.44173	5.61009e-12	4.75023e-11	Trihelix	trihelix
Gene:Capana03g001293	54.06	1.52246	1.19677e-23	1.89478e-22	Trihelix	trihelix
Gene:Capana09g000659	8.9	1.05212	5.81964e-07	3.14554e-06	Trihelix	trihelix
Gene:Capana09g001260	4.75	3.1432	8.04782e-11	6.24317e-10	Trihelix	trihelix
Gene:Capana03g001375	5.63	-2.73265	8.3393e-108	7.52481e-106	Trihelix	trihelix
Gene:Capana01g003108	20.72	-1.42015	1.10254e-20	1.54455e-19	TUB	Tub
Gene:Capana10g001791	0.2	-3.46664	2.92344e-09	1.9859e-08	WRKY	WRKY
Gene:Capana00g003083	14.92	1.1061	2.97263e-07	1.65902e-06	WRKY	WRKY
Gene:Capana03g002072	0.32	3.62569	0.0105783	0.0289577	WRKY	WRKY
Gene:Capana02g003053	112.1	3.20786	1.05468e-132	1.24907e-130	WRKY	WRKY
Gene:Capana08g001044	70.67	1.18973	5.43835e-20	7.32772e-19	WRKY	WRKY
Gene:Capana01g002803	15.72	1.89565	9.19306e-12	7.67395e-11	WRKY	WRKY
Gene:Capana00g000429	43.58	4.23741	1.74112e-66	8.70634e-65	WRKY	WRKY
novel.1768	5.67	6.2351	4.22552e-06	2.06015e-05	WRKY	WRKY
Gene:Capana07g001968	13.76	1.6309	2.98713e-14	2.94484e-13	WRKY	WRKY
Gene:Capana08g000429	41.42	4.30117	2.46148e-26	4.35269e-25	WRKY	WRKY
Gene:Capana10g001220	13.33	4.669	1.25519e-13	1.18923e-12	WRKY	WRKY
Gene:Capana07g001387	22.37	1.5546	4.81001e-22	7.15008e-21	WRKY	WRKY
Gene:Capana02g002230	56.27	4.04388	7.07385e-173	1.26706e-170	WRKY	WRKY
Gene:Capana11g001905	5.05	1.31909	0.000977769	0.0033434	WRKY	WRKY
Gene:Capana10g001548	97.21	1.50519	5.85947e-25	9.80747e-24	WRKY	WRKY
Gene:Capana07g002454	45.9	1.00509	5.98978e-24	9.60152e-23	WRKY	WRKY
Gene:Capana01g000167	3.49	1.88555	0.000166612	0.000649753	WRKY	WRKY
Gene:Capana04g000568	83.9	1.13732	8.33249e-14	7.99772e-13	WRKY	WRKY
Gene:Capana12g001851	0.61	-2.29702	0.00807738	0.0227545	WRKY	WRKY
Gene:Capana02g003661	104.22	8.33297	3.72072e-22	5.56531e-21	WRKY	WRKY
Gene:Capana09g001251	31.19	5.94677	4.70891e-107	4.21728e-105	WRKY	WRKY
Gene:Capana12g001826	21.4	2.16504	1.30557e-11	1.07858e-10	WRKY	WRKY
Gene:Capana09g000676	5.73	2.8439	7.76565e-07	4.13773e-06	WRKY	WRKY
Gene:Capana07g000528	0.44	2.27432	0.0151495	0.0398181	WRKY	WRKY
Gene:Capana02g000680	32.27	3.85025	9.70022e-73	5.46537e-71	WRKY	WRKY
Gene:Capana02g001642	11.02	4.1038	3.46791e-30	7.06593e-29	WRKY	WRKY
Gene:Capana00g000056	6.22	5.79611	3.87437e-07	2.13188e-06	WRKY	WRKY
Gene:Capana06g001110	91.03	1.77182	2.06678e-50	7.41139e-49	WRKY	WRKY
Gene:Capana07g001809	5.55	2.12582	1.70258e-09	1.17971e-08	WRKY	WRKY
Gene:Capana10g001805	0.09	-3.20626	0.000391959	0.0014366	WRKY	WRKY
Gene:Capana08g000683	7.06	4.90321	1.86474e-12	1.63667e-11	WRKY	WRKY
Gene:Capana02g000212	1.05	2.23408	0.00340669	0.0104553	WRKY	WRKY
Gene:Capana03g002635	16.56	4.09294	1.67079e-29	3.33815e-28	WRKY	WRKY
Gene:Capana03g000473	43.77	5.69717	4.86391e-87	3.4003e-85	WRKY	WRKY
Gene:Capana06g001506	251.91	2.85482	7.47327e-137	9.21439e-135	WRKY	WRKY
Gene:Capana03g001099	2.72	7.35115	1.38281e-08	8.79286e-08	WRKY	WRKY
Gene:Capana01g004472	26.27	3.92521	1.91148e-61	8.70027e-60	WRKY	WRKY
novel.5393	2.07	2.00121	6.6421e-08	3.95919e-07	WRKY	WRKY
VI037601_6H-vs-VI037601_0H
GeneID	Length	logFC	Pvalue	FDR	TF_family	Included_domain
Gene:Capana03g004524	723	2.98376	6.26425e-81	3.5485e-79	AP2-EREBP	AP2
Gene:Capana03g004499	420	5.62777	9.14294e-10	9.82711e-09	AP2-EREBP	AP2
Gene:Capana06g001094	876	2.47899	8.83204e-12	1.10299e-10	AP2-EREBP	AP2
Gene:Capana06g000269	1059	2.89514	2.00036e-64	9.33347e-63	AP2-EREBP	AP2
Gene:Capana03g003309	600	5.88381	3.62267e-05	0.000233526	AP2-EREBP	AP2
Gene:Capana01g004447	693	-4.39251	0.0125242	0.0466558	AP2-EREBP	AP2
Gene:Capana08g002389	693	-6.29842	5.7197e-07	4.70057e-06	AP2-EREBP	AP2
Gene:Capana05g001951	863	-1.20316	2.83261e-75	1.51242e-73	AP2-EREBP	AP2
Gene:Capana04g002842	396	4.66159	0.00674906	0.02722	AP2-EREBP	AP2
Gene:Capana12g001343	810	3.2904	1.70372e-19	3.19704e-18	AP2-EREBP	AP2
Gene:Capana03g002059	1188	1.12168	6.83355e-05	0.00042183	AP2-EREBP	AP2
Gene:Capana00g001933	1044	8.11274	4.89212e-11	5.79037e-10	AP2-EREBP	AP2
Gene:Capana06g001065	864	5.8329	4.74447e-23	9.99453e-22	AP2-EREBP	AP2
Gene:Capana01g000662	894	1.0816	1.13197e-17	1.96921e-16	AP2-EREBP	AP2
Gene:Capana06g001119	531	-1.78033	0.00161724	0.00762439	AP2-EREBP	AP2
Gene:Capana03g003660	1192	3.57111	1.37976e-257	2.70387e-255	AP2-EREBP	AP2
Gene:Capana12g001883	843	5.12782	3.55361e-10	3.965e-09	AP2-EREBP	AP2
Gene:Capana12g002507	2088	4.49458	0.000245305	0.00136925	AP2-EREBP	AP2
Gene:Capana02g000496	471	3.09755	7.39652e-27	1.74126e-25	AP2-EREBP	AP2
Gene:Capana01g000661	840	4.11011	2.42039e-75	1.29614e-73	AP2-EREBP	AP2
Gene:Capana02g001851	543	6.6836	8.16088e-31	2.1596e-29	AP2-EREBP	AP2
Gene:Capana09g000142	1239	-4.73145	3.2073e-29	8.12561e-28	AP2-EREBP	AP2
Gene:Capana10g000499	864	1.38528	1.36236e-28	3.37371e-27	AP2-EREBP	AP2
Gene:Capana03g000629	855	2.93169	0.000670347	0.00345161	AP2-EREBP	AP2
Gene:Capana02g001898	927	1.48288	3.48566e-25	7.80057e-24	AP2-EREBP	AP2
Gene:Capana04g001261	1577	6.48779	8.02185e-52	3.18188e-50	AP2-EREBP	AP2
novel.15071	928	7.68348	1.96587e-13	2.74435e-12	AP2-EREBP	AP2
Gene:Capana02g001850	750	6.12379	1.06158e-05	7.39269e-05	AP2-EREBP	AP2
Gene:Capana03g002388	648	-4.27551	3.56529e-16	5.75238e-15	AP2-EREBP	AP2
Gene:Capana07g000221	1160	1.09901	7.86065e-21	1.54965e-19	bHLH	HLH
Gene:Capana01g000441	1225	2.19488	3.93677e-39	1.25306e-37	bHLH	HLH
novel.13403	1274	2.78502	2.22327e-96	1.48439e-94	bHLH	HLH
Gene:Capana07g000998	1760	6.65551	3.02284e-48	1.12979e-46	bHLH	HLH
Gene:Capana01g000418	573	2.41532	6.09535e-25	1.35488e-23	bHLH	HLH
Gene:Capana09g000184	956	2.33874	1.81466e-17	3.12091e-16	bHLH	HLH
Gene:Capana04g000590	954	1.02983	3.63235e-17	6.15361e-16	bHLH	HLH
Gene:Capana03g000694	777	-1.20074	1.40784e-09	1.49109e-08	bHLH	HLH
Gene:Capana04g000560	702	-1.83564	0.00904841	0.0351636	bHLH	HLH
Gene:Capana03g004551	693	2.47446	1.2434e-16	2.05931e-15	bHLH	HLH
Gene:Capana01g000045	1305	5.15462	0.00198151	0.00917817	bHLH	HLH
Gene:Capana02g000436	1029	-1.01216	1.2854e-06	1.01416e-05	bHLH	HLH
Gene:Capana03g004251	984	1.80106	1.75313e-22	3.63604e-21	bHLH	HLH
novel.26846	1061	7.44996	3.88308e-29	9.81709e-28	bHLH	HLH
Gene:Capana08g002143	1059	6.88546	1.52047e-07	1.32827e-06	bHLH	HLH
Gene:Capana00g003180	1340	-1.61335	6.4607e-05	0.000400866	bHLH	HLH
Gene:Capana00g001745	771	-1.15639	6.93642e-10	7.52463e-09	bHLH	HLH
Gene:Capana03g000909	1237	2.46412	9.71453e-62	4.39689e-60	BSD	BSD
Gene:Capana10g002168	1271	1.71843	1.12734e-68	5.59105e-67	bZIP	bZIP_1,bZIP_2,bZIP_Maf
Gene:Capana07g002145	909	-1.47923	2.53316e-39	8.10566e-38	bZIP	bZIP_1,bZIP_2,bZIP_Maf
Gene:Capana07g001787	957	-1.36706	1.88092e-22	3.89884e-21	bZIP	bZIP_1,bZIP_2,bZIP_Maf
Gene:Capana02g003200	1197	-1.53234	0.0127676	0.047426	C2C2-CO-like	CCT,zf-B_box
Gene:Capana02g003201	1224	-1.53234	0.000135134	0.000789675	C2C2-CO-like	CCT,zf-B_box
Gene:Capana06g000298	915	-1.08042	0.000115776	0.000685278	C2C2-Dof	zf-Dof
Gene:Capana02g001972	834	-1.31751	0.00015564	0.000899933	C2C2-Dof	zf-Dof
Gene:Capana01g004375	1632	1.72459	1.51449e-73	7.95742e-72	C2C2-GATA	GATA
Gene:Capana01g003545	783	-1.27347	1.10039e-09	1.1768e-08	C2C2-GATA	GATA
Gene:Capana01g000518	396	-1.18302	0.00740992	0.0295858	C2C2-YABBY	YABBY
Gene:Capana06g000658	584	-1.0309	1.23546e-14	1.84932e-13	C2C2-YABBY	YABBY
Gene:Capana11g000739	531	2.50083	2.89845e-13	4.00306e-12	C2H2	zf-C2H2
Gene:Capana03g003586	1608	1.42278	4.45861e-08	4.11409e-07	C2H2	zf-C2H2
Gene:Capana12g000773	687	4.57471	9.81035e-49	3.6933e-47	C2H2	zf-C2H2
Gene:Capana06g000455	498	4.17033	7.81454e-78	4.33193e-76	C2H2	zf-C2H2
Gene:Capana08g002245	881	2.32893	2.0166e-74	1.06886e-72	C2H2	zf-C2H2
Gene:Capana06g000560	1005	-1.41253	0.000273991	0.0015163	C2H2	zf-C2H2
novel.19763	1395	6.44244	5.00236e-29	1.25767e-27	C2H2	zf-C2H2
Gene:Capana06g000456	492	4.26838	2.50425e-05	0.000165101	C2H2	zf-C2H2
Gene:Capana11g000176	954	-1.79934	9.63075e-05	0.000578547	C2H2	zf-C2H2
novel.19764	1395	6.44244	5.00236e-29	1.25767e-27	C2H2	zf-C2H2
Gene:Capana05g000111	916	1.40183	2.16303e-12	2.8208e-11	C2H2	zf-C2H2
Gene:Capana11g000718	462	4.10084	3.33569e-14	4.86648e-13	C2H2	zf-C2H2
Gene:Capana07g001250	2211	-1.03907	1.64687e-10	1.87341e-09	C3H	zf-CCCH
Gene:Capana05g001805	957	2.93507	1.07639e-08	1.05812e-07	C3H	zf-CCCH
Gene:Capana08g002031	3150	1.54936	2.44594e-164	2.88845e-162	CAMTA	CG-1,IQ
Gene:Capana12g001696	3772	1.51549	3.32958e-110	2.52533e-108	CAMTA	CG-1,IQ
Gene:Capana07g000296	1633	2.24268	2.32363e-37	7.13907e-36	DBP	DNC,PP2C
Gene:Capana09g002010	1561	1.604	3.26971e-05	0.000212476	E2F-DP	E2F_TDP
Gene:Capana00g004112	672	4.90923	4.92169e-15	7.50655e-14	FAR1	FAR1
Gene:Capana02g003134	1058	2.62564	3.59564e-33	1.0113e-31	G2-like	G2-like
Gene:Capana10g002146	1032	1.08652	4.02975e-14	5.84612e-13	G2-like	G2-like
novel.23016	620	3.62391	7.52179e-08	6.7784e-07	G2-like	G2-like
Gene:Capana12g001174	900	1.12162	1.04201e-05	7.2648e-05	GeBP	DUF573
Gene:Capana07g002280	1749	5.47643	7.54537e-263	1.5368e-260	GRAS	GRAS
Gene:Capana02g003670	2127	-1.34719	0.000534289	0.00281052	GRAS	GRAS
Gene:Capana00g001336	1419	1.29291	2.08871e-05	0.000139225	GRAS	GRAS
Gene:Capana06g000410	2253	1.24004	2.2745e-26	5.25555e-25	GRAS	GRAS
Gene:Capana09g000709	1798	1.15352	5.23662e-29	1.31565e-27	GRAS	GRAS
Gene:Capana00g003774	1705	1.09123	6.60069e-27	1.55795e-25	GRAS	GRAS
Gene:Capana02g002989	1487	-1.01435	7.82503e-20	1.48606e-18	GRAS	GRAS
Gene:Capana04g001618	1425	8.28289	5.90592e-12	7.47602e-11	GRAS	GRAS
Gene:Capana09g001799	2596	1.13768	2.79084e-15	4.30549e-14	GRAS	GRAS
Gene:Capana02g002256	1576	-1.17859	3.13294e-06	2.3477e-05	HB	Homeobox,KNOX1,KNOX2
Gene:Capana10g002350	1859	4.49269	1.13675e-245	2.10263e-243	HSF	HSF_DNA-bind
Gene:Capana02g001490	1180	4.56133	3.22552e-23	6.83049e-22	HSF	HSF_DNA-bind
Gene:Capana00g000109	1080	1.34002	5.35824e-10	5.86173e-09	HSF	HSF_DNA-bind
Gene:Capana03g003248	1608	1.08199	2.42671e-15	3.75974e-14	HSF	HSF_DNA-bind
Gene:Capana05g000086	729	7.48567	9.62858e-13	1.28667e-11	HSF	HSF_DNA-bind
Gene:Capana02g003100	915	4.95171	1.54048e-215	2.41768e-213	HSF	HSF_DNA-bind
Gene:Capana07g001899	1418	1.46323	1.83187e-49	6.9908e-48	HSF	HSF_DNA-bind
Gene:Capana03g001003	582	2.31431	1.58707e-10	1.81107e-09	LIM	LIM
Gene:Capana00g004242	564	5.29163	3.28344e-06	2.4554e-05	LOB	DUF260
Gene:Capana06g002569	655	5.9438	6.34494e-08	5.76401e-07	LOB	DUF260
Gene:Capana02g000739	1124	4.89024	2.57836e-14	3.78752e-13	LOB	DUF260
Gene:Capana08g001889	390	5.70026	1.63691e-05	0.000111132	MADS	SRF-TF
Gene:Capana12g000908	1068	-1.58343	9.85818e-07	7.87568e-06	MADS	SRF-TF
Gene:Capana05g001045	714	-6.98716	4.75807e-08	4.38371e-07	MADS	SRF-TF
Gene:Capana00g003240	618	-1.06893	4.01438e-09	4.10774e-08	MYB	Myb_DNA-binding
Gene:Capana00g003154	702	3.47611	0.00204214	0.00943853	MYB	Myb_DNA-binding
Gene:Capana02g000906	1040	-1.44326	4.37536e-20	8.39283e-19	MYB	Myb_DNA-binding
Gene:Capana11g002314	873	1.52584	5.62955e-07	4.63008e-06	MYB	Myb_DNA-binding
Gene:Capana06g000521	906	1.89127	3.9517e-06	2.92318e-05	MYB	Myb_DNA-binding
Gene:Capana03g003830	837	3.29774	3.29004e-64	1.53116e-62	MYB	Myb_DNA-binding
Gene:Capana00g004750	1032	2.48305	3.18292e-14	4.64922e-13	MYB	Myb_DNA-binding
Gene:Capana09g002236	936	-1.11262	0.000656835	0.00338877	MYB	Myb_DNA-binding
Gene:Capana05g002225	954	2.31221	0.00766757	0.0304769	MYB	Myb_DNA-binding
Gene:Capana07g001604	777	4.75748	1.42071e-08	1.37865e-07	MYB	Myb_DNA-binding
Gene:Capana11g000489	1086	-1.16599	0.00476469	0.0200231	MYB	Myb_DNA-binding
Gene:Capana03g002269	528	5.16105	0.00121404	0.00589206	MYB	Myb_DNA-binding
Gene:Capana05g002430	690	6.07304	1.44264e-05	9.8496e-05	MYB	Myb_DNA-binding
Gene:Capana03g000696	882	3.58843	3.94472e-20	7.58684e-19	MYB	Myb_DNA-binding
Gene:Capana00g002415	871	-1.25478	4.69843e-16	7.52371e-15	MYB	Myb_DNA-binding
Gene:Capana05g000830	909	3.47319	4.2111e-38	1.31498e-36	MYB	Myb_DNA-binding
Gene:Capana03g002680	753	7.25682	6.20955e-12	7.84668e-11	MYB	Myb_DNA-binding
Gene:Capana02g003369	915	-1.35825	5.98459e-19	1.09912e-17	MYB	Myb_DNA-binding
Gene:Capana07g002220	1023	-1.22894	0.000341785	0.00185884	NAC	NAM
Gene:Capana06g001739	885	1.96016	6.04111e-112	4.66982e-110	NAC	NAM
Gene:Capana02g001393	744	5.77118	7.11373e-05	0.000437343	NAC	NAM
Gene:Capana11g000328	777	2.50808	0.0003801	0.00205123	NAC	NAM
Gene:Capana07g002471	972	6.4425	1.00141e-66	4.84068e-65	NAC	NAM
Gene:Capana11g001813	885	4.03372	0.00014402	0.00083755	NAC	NAM
Gene:Capana07g001015	919	5.91924	6.84989e-30	1.76626e-28	NAC	NAM
Gene:Capana05g000569	921	4.82736	0	0	NAC	NAM
Gene:Capana09g002444	943	3.66312	3.16442e-20	6.11529e-19	NAC	NAM
Gene:Capana04g000381	825	5.4753	0.00034723	0.00188535	OFP	Ovate
Gene:Capana00g002905	1221	1.45152	0.00280209	0.0125076	OFP	Ovate
Gene:Capana05g000900	1019	1.43146	3.42793e-07	2.89756e-06	PLATZ	PLATZ
Gene:Capana01g001082	946	1.09498	5.53552e-37	1.69211e-35	PLATZ	PLATZ
Gene:Capana01g004338	549	4.36397	3.23668e-50	1.24965e-48	PLATZ	PLATZ
Gene:Capana03g004375	1763	1.21533	1.2691e-06	1.00283e-05	RWP-RK	RWP-RK
Gene:Capana01g003851	2892	1.34772	4.55543e-23	9.60748e-22	RWP-RK	RWP-RK
Gene:Capana11g000442	1818	1.5558	1.98361e-81	1.13072e-79	RWP-RK	RWP-RK
Gene:Capana03g004372	1365	2.40371	0.00459704	0.0194402	RWP-RK	RWP-RK
Gene:Capana00g000897	1612	3.08234	1.05786e-38	3.34073e-37	RWP-RK	RWP-RK
Gene:Capana03g004373	1725	2.22504	1.88484e-77	1.04008e-75	RWP-RK	RWP-RK
Gene:Capana03g004374	1492	2.21016	1.77316e-16	2.91141e-15	RWP-RK	RWP-RK
Gene:Capana07g001731	552	1.21275	0.0112571	0.0425298	SBP	SBP
Gene:Capana10g000886	900	3.68552	0.000613498	0.00318513	SBP	SBP
Gene:Capana11g001763	963	-1.07624	1.33383e-09	1.41435e-08	TCP	TCP
novel.18771	1028	2.09486	1.19727e-18	2.1801e-17	Tify	tify
Gene:Capana01g001914	941	-1.32118	0.002104	0.00969722	Tify	tify
Gene:Capana03g000749	1261	1.10542	1.64637e-29	4.2063e-28	Tify	tify
Gene:Capana03g000117	896	1.2508	2.48329e-34	7.16792e-33	Tify	tify
Gene:Capana07g000750	690	2.2617	3.62494e-99	2.50321e-97	Tify	tify
novel.24350	895	4.19662	2.65293e-06	2.00373e-05	Tify	tify
Gene:Capana09g000144	756	5.11866	0	0	Tify	tify
Gene:Capana09g001260	1070	4.92585	1.00164e-81	5.7367e-80	Trihelix	trihelix
Gene:Capana12g001923	1521	1.82919	1.93503e-77	1.06615e-75	Trihelix	trihelix
Gene:Capana09g001251	1641	5.07621	0	0	WRKY	WRKY
novel.5393	2023	1.19771	5.85819e-07	4.80504e-06	WRKY	WRKY
Gene:Capana07g001387	1764	1.42644	3.09943e-40	1.00687e-38	WRKY	WRKY
Gene:Capana10g001220	648	2.72094	3.59768e-16	5.80207e-15	WRKY	WRKY
Gene:Capana03g002072	1098	6.97097	5.36849e-11	6.3294e-10	WRKY	WRKY
novel.1768	691	5.14357	3.3146e-10	3.70773e-09	WRKY	WRKY
Gene:Capana03g001099	975	6.97166	1.5634e-20	3.05221e-19	WRKY	WRKY
Gene:Capana00g000429	1018	1.32034	6.42647e-06	4.61174e-05	WRKY	WRKY
Gene:Capana08g000429	501	3.78532	2.70947e-34	7.80836e-33	WRKY	WRKY
Gene:Capana11g001905	926	1.37724	4.88633e-05	0.000308461	WRKY	WRKY
Gene:Capana02g002230	2088	2.82004	3.12537e-207	4.76081e-205	WRKY	WRKY
novel.19650	1077	4.23726	2.62666e-06	1.98803e-05	WRKY	WRKY
Gene:Capana06g002128	684	5.24194	5.45301e-13	7.41536e-12	WRKY	WRKY
Gene:Capana03g000473	1083	4.92126	1.57256e-102	1.11133e-100	WRKY	WRKY
Gene:Capana02g001642	1272	3.0644	1.24317e-24	2.74482e-23	WRKY	WRKY
Gene:Capana10g001548	699	1.23807	4.20533e-50	1.62019e-48	WRKY	WRKY
Gene:Capana12g001134	729	5.66531	0.000127905	0.000751426	WRKY	WRKY
Gene:Capana02g003053	1431	2.21896	6.41601e-188	8.61504e-186	WRKY	WRKY
Gene:Capana07g001809	1093	1.31614	3.52253e-06	2.62553e-05	WRKY	WRKY
Gene:Capana09g000676	663	3.13157	1.57019e-06	1.22553e-05	WRKY	WRKY
Gene:Capana08g000683	795	7.60184	6.27904e-155	6.91916e-153	WRKY	WRKY
Gene:Capana08g001044	990	1.7659	6.47556e-165	7.69721e-163	WRKY	WRKY
Gene:Capana12g001826	598	2.01342	1.15023e-06	9.1368e-06	WRKY	WRKY
Gene:Capana07g000528	1612	4.45409	2.64833e-17	4.51612e-16	WRKY	WRKY
Gene:Capana06g001506	1647	1.48634	2.41359e-261	4.8884e-259	WRKY	WRKY
Gene:Capana02g003661	483	7.81864	6.83099e-14	9.79631e-13	WRKY	WRKY
Gene:Capana00g003083	993	1.38759	2.51503e-30	6.56991e-29	WRKY	WRKY
Gene:Capana00g000056	760	6.51756	1.87073e-17	3.21276e-16	WRKY	WRKY
Gene:Capana06g001008	1808	5.26096	8.05145e-11	9.35868e-10	WRKY	WRKY
Gene:Capana02g000918	1368	5.38406	0.000511468	0.00270106	WRKY	WRKY
Gene:Capana01g004472	1189	3.008	5.33333e-207	8.09015e-205	WRKY	WRKY
Gene:Capana03g002635	906	5.45604	2.34526e-215	3.66487e-213	WRKY	WRKY
Gene:Capana10g000754	1149	1.20829	2.73887e-08	2.58514e-07	WRKY	WRKY
Gene:Capana08g001012	1122	1.40791	2.03303e-13	2.83482e-12	WRKY	WRKY
Gene:Capana01g002803	684	3.22701	3.02653e-50	1.17101e-48	WRKY	WRKY
Gene:Capana02g000680	1116	1.84191	4.96264e-16	7.9258e-15	WRKY	WRKY
Gene:Capana01g000167	972	6.4251	3.32703e-113	2.61079e-111	WRKY	WRKY
Gene:Capana08g001767	900	-1.07701	1.2455e-05	8.58773e-05	zf-HD	ZF-HD_dimer
VI037601_24H-vs-VI037601_0H
GeneID	Length	logFC	Pvalue	FDR	TF_family	Included_domain
Gene:Capana02g000177	2370	-1.09825	3.84922e-22	3.63267e-21	ABI3VP1	B3
Gene:Capana10g002043	795	3.88887	4.50811e-17	3.51245e-16	ABI3VP1	B3
Gene:Capana00g001607	1964	-1.09271	2.93196e-08	1.38261e-07	ABI3VP1	B3
Gene:Capana04g000532	678	-3.03227	0.000145958	0.000479103	ABI3VP1	B3
Gene:Capana01g003983	1298	-1.51504	0.0146549	0.0347979	ABI3VP1	B3
Gene:Capana08g002375	708	-1.2303	9.32311e-05	0.000313723	ABI3VP1	B3
Gene:Capana10g000499	874	1.62554	2.81857e-42	4.55747e-41	AP2-EREBP	AP2
Gene:Capana03g004499	420	5.73811	3.88545e-10	2.1023e-09	AP2-EREBP	AP2
Gene:Capana06g001065	864	5.3029	2.89857e-17	2.27692e-16	AP2-EREBP	AP2
Gene:Capana12g002726	1587	-1.43412	0.00107783	0.00313052	AP2-EREBP	AP2
Gene:Capana06g001094	876	2.50541	1.14667e-10	6.43967e-10	AP2-EREBP	AP2
Gene:Capana04g000577	450	1.05454	3.49548e-08	1.63664e-07	AP2-EREBP	AP2
Gene:Capana02g002936	1838	-1.43331	1.70483e-05	6.25881e-05	AP2-EREBP	AP2
Gene:Capana05g001701	708	2.18451	1.84928e-16	1.40313e-15	AP2-EREBP	AP2
novel.15071	928	5.35046	2.85221e-06	1.13413e-05	AP2-EREBP	AP2
Gene:Capana02g001850	750	7.48263	3.8327e-09	1.92181e-08	AP2-EREBP	AP2
novel.6685	1957	-2.64984	8.81783e-11	4.99149e-10	AP2-EREBP	AP2
Gene:Capana05g001948	801	2.06905	1.17628e-21	1.09192e-20	AP2-EREBP	AP2
Gene:Capana01g000677	708	2.98388	1.59721e-14	1.11058e-13	AP2-EREBP	AP2
Gene:Capana00g001933	1044	6.24857	6.85823e-06	2.62849e-05	AP2-EREBP	AP2
Gene:Capana03g003309	600	8.47957	4.43057e-12	2.70975e-11	AP2-EREBP	AP2
Gene:Capana03g002388	648	-5.79294	1.21904e-13	8.12726e-13	AP2-EREBP	AP2
Gene:Capana05g002063	1131	-1.22806	2.59274e-05	9.3047e-05	AP2-EREBP	AP2
Gene:Capana04g002840	636	4.82042	0.00456401	0.0119739	AP2-EREBP	AP2
Gene:Capana01g000162	1527	-2.75467	2.98905e-20	2.63379e-19	AP2-EREBP	AP2
Gene:Capana06g000269	1142	3.83865	1.82904e-135	9.50366e-134	AP2-EREBP	AP2
Gene:Capana04g000712	2146	-1.01402	5.50895e-12	3.35289e-11	AP2-EREBP	AP2
Gene:Capana04g002842	396	7.05483	5.56166e-08	2.56499e-07	AP2-EREBP	AP2
Gene:Capana01g000662	894	-1.39271	9.18279e-14	6.16743e-13	AP2-EREBP	AP2
Gene:Capana01g000661	840	3.93555	1.24404e-64	2.98998e-63	AP2-EREBP	AP2
Gene:Capana03g004524	723	3.41915	7.83092e-116	3.47203e-114	AP2-EREBP	AP2
Gene:Capana12g001343	810	4.88915	4.49788e-59	9.90461e-58	AP2-EREBP	AP2
Gene:Capana02g000496	471	3.60519	1.01806e-40	1.59494e-39	AP2-EREBP	AP2
Gene:Capana08g002389	693	-5.47002	9.93321e-07	4.11905e-06	AP2-EREBP	AP2
Gene:Capana01g000161	2298	-2.39006	1.60003e-13	1.06049e-12	AP2-EREBP	AP2
Gene:Capana03g000092	5337	-1.3615	1.90746e-79	5.68444e-78	AP2-EREBP	AP2
Gene:Capana00g004561	1587	1.49987	4.95833e-30	5.98233e-29	AP2-EREBP	AP2
Gene:Capana02g001851	543	5.86309	5.87661e-23	5.69874e-22	AP2-EREBP	AP2
Gene:Capana09g000142	1239	-7.79435	8.74434e-14	5.88277e-13	AP2-EREBP	AP2
Gene:Capana12g001883	843	3.86821	3.31651e-05	0.000117728	AP2-EREBP	AP2
Gene:Capana04g001261	1541	6.5359	1.41753e-53	2.85458e-52	AP2-EREBP	AP2
Gene:Capana03g000629	855	6.40216	1.43838e-24	1.48497e-23	AP2-EREBP	AP2
Gene:Capana08g001183	1183	1.61349	0.00146206	0.00415205	AP2-EREBP	AP2
Gene:Capana04g002841	471	3.31727	0.0174834	0.0407983	AP2-EREBP	AP2
Gene:Capana05g000206	1029	3.25966	1.44463e-10	8.06183e-10	AP2-EREBP	AP2
Gene:Capana12g002103	588	5.12492	0.00136609	0.0039009	AP2-EREBP	AP2
Gene:Capana05g001949	831	-1.34914	1.24039e-64	2.98319e-63	AP2-EREBP	AP2
Gene:Capana06g001119	531	-2.7864	5.58498e-05	0.000193076	AP2-EREBP	AP2
Gene:Capana08g000576	558	1.87194	9.3963e-05	0.000315893	AP2-EREBP	AP2
Gene:Capana04g000259	2241	1.28988	7.57609e-32	9.60397e-31	ARF	Auxin_resp
Gene:Capana11g000076	2067	-1.28724	9.84918e-19	8.19853e-18	ARF	Auxin_resp
Gene:Capana00g004127	2609	-1.52522	2.28994e-31	2.85793e-30	ARF	Auxin_resp
Gene:Capana11g000105	2259	-1.27538	3.61538e-49	6.71391e-48	ARF	Auxin_resp
Gene:Capana02g001847	2723	-1.02342	5.08067e-26	5.46783e-25	ARF	Auxin_resp
Gene:Capana09g000064	2052	-1.05244	1.8012e-12	1.1265e-11	ARR-B	G2-like,Myb_DNA-binding,Response_reg
Gene:Capana12g000157	1695	6.36844	3.36786e-06	1.33027e-05	ARR-B	G2-like,Myb_DNA-binding,Response_reg
Gene:Capana04g000252	1633	-1.12948	6.91293e-57	1.46876e-55	BBR/BPC	GAGA_bind
Gene:Capana07g002082	1201	-2.80151	3.40973e-23	3.33416e-22	BES1	DUF822
Gene:Capana04g000406	1008	-1.75189	5.07367e-28	5.79383e-27	BES1	DUF822
Gene:Capana04g000815	1056	-1.50188	3.51448e-30	4.25303e-29	bHLH	HLH
Gene:Capana00g001573	735	-1.12846	0.00448404	0.0117829	bHLH	HLH
Gene:Capana00g001745	771	-1.16368	1.82182e-10	1.00876e-09	bHLH	HLH
Gene:Capana12g000842	1044	-4.6498	0.0062329	0.0159519	bHLH	HLH
Gene:Capana00g004871	1323	1.03346	1.79643e-09	9.25205e-09	bHLH	HLH
Gene:Capana03g004186	1546	-1.09143	1.5257e-49	2.8464e-48	bHLH	HLH
Gene:Capana03g000641	1596	-1.2992	1.61263e-26	1.76059e-25	bHLH	HLH
Gene:Capana08g001099	1404	-1.10483	2.53436e-07	1.10889e-06	bHLH	HLH
Gene:Capana03g004496	1174	1.09107	2.84144e-27	3.17087e-26	bHLH	HLH
Gene:Capana03g004551	640	3.48797	2.17108e-41	3.44599e-40	bHLH	HLH
Gene:Capana08g001686	1902	1.11304	3.72775e-10	2.01878e-09	bHLH	HLH
Gene:Capana12g002686	1095	-1.0134	0.00616336	0.0157851	bHLH	HLH
Gene:Capana11g001290	1621	-1.02495	7.52058e-07	3.15252e-06	bHLH	HLH
Gene:Capana05g000221	672	2.85431	2.23588e-28	2.57759e-27	bHLH	HLH
Gene:Capana08g000254	1788	-3.85764	0.0175337	0.0408972	bHLH	HLH
Gene:Capana01g000045	1305	4.60608	0.00820758	0.0205164	bHLH	HLH
novel.26846	1024	5.70505	6.2337e-16	4.61489e-15	bHLH	HLH
Gene:Capana01g001076	1029	-1.87946	2.53477e-131	1.27505e-129	bHLH	HLH
Gene:Capana11g002227	1126	-1.01124	2.9174e-10	1.59277e-09	bHLH	HLH
Gene:Capana03g002443	741	-2.11711	0.000182021	0.000590167	bHLH	HLH
Gene:Capana08g002143	1059	8.51907	3.29521e-12	2.0325e-11	bHLH	HLH
Gene:Capana03g004251	984	2.42254	1.49975e-46	2.64044e-45	bHLH	HLH
Gene:Capana07g000221	1086	1.50912	2.03327e-45	3.4999e-44	bHLH	HLH
Gene:Capana09g000184	953	2.65059	2.32856e-22	2.21427e-21	bHLH	HLH
Gene:Capana03g000857	1390	2.41384	1.26342e-115	5.58802e-114	bHLH	HLH
Gene:Capana07g000998	1751	4.98314	3.07058e-23	3.0082e-22	bHLH	HLH
Gene:Capana10g002370	1068	-1.54286	1.5601e-86	5.07003e-85	bHLH	HLH
Gene:Capana01g000418	573	1.8479	3.41392e-12	2.10428e-11	bHLH	HLH
Gene:Capana00g003180	1452	-2.50809	1.01406e-07	4.58923e-07	bHLH	HLH
Gene:Capana01g000441	1225	1.21425	1.19321e-09	6.22754e-09	bHLH	HLH
novel.10343	718	-1.54204	0.00517864	0.0134579	bHLH	HLH
Gene:Capana03g000694	777	-1.86747	9.40037e-18	7.53942e-17	bHLH	HLH
novel.30538	515	-3.43189	2.32824e-06	9.33768e-06	BSD	BSD
Gene:Capana09g000631	903	-1.54117	0.000526393	0.00160485	bZIP	bZIP_1,bZIP_2,bZIP_Maf
Gene:Capana07g001787	988	-3.38237	6.82218e-66	1.68432e-64	bZIP	bZIP_1,bZIP_2,bZIP_Maf
Gene:Capana07g002145	909	-1.64076	6.33504e-50	1.19108e-48	bZIP	bZIP_1,bZIP_2,bZIP_Maf
Gene:Capana10g002168	1242	1.80094	2.32503e-75	6.53675e-74	bZIP	bZIP_1,bZIP_2,bZIP_Maf
Gene:Capana03g003558	1164	-2.1052	5.57053e-119	2.53491e-117	C2C2-CO-like	CCT,zf-B_box
Gene:Capana02g003200	1197	-2.67624	0.0004769	0.00146317	C2C2-CO-like	CCT,zf-B_box
Gene:Capana07g001115	2239	-1.83472	3.29097e-34	4.42227e-33	C2C2-CO-like	CCT,zf-B_box
Gene:Capana02g003199	1215	4.48452	5.42865e-116	2.40987e-114	C2C2-CO-like	CCT,zf-B_box
Gene:Capana12g000414	1069	2.78466	0	0	C2C2-CO-like	CCT,zf-B_box
Gene:Capana07g000030	1155	3.16322	2.18165e-118	9.85357e-117	C2C2-CO-like	CCT,zf-B_box
Gene:Capana00g004030	1652	-5.0901	0	0	C2C2-CO-like	CCT,zf-B_box
Gene:Capana02g003201	1224	-2.62862	1.28381e-07	5.75895e-07	C2C2-CO-like	CCT,zf-B_box
Gene:Capana03g000794	1611	1.93622	4.42753e-154	2.6674e-152	C2C2-Dof	zf-Dof
Gene:Capana04g002144	1308	1.73229	3.99814e-05	0.000140726	C2C2-Dof	zf-Dof
Gene:Capana04g001429	795	-1.73199	8.8092e-05	0.000297229	C2C2-Dof	zf-Dof
Gene:Capana00g003170	618	1.35811	1.22415e-06	5.03944e-06	C2C2-Dof	zf-Dof
Gene:Capana02g003147	864	-1.17807	9.77056e-10	5.13489e-09	C2C2-Dof	zf-Dof
Gene:Capana05g000390	894	-1.87903	5.07073e-06	1.97196e-05	C2C2-Dof	zf-Dof
Gene:Capana03g001124	882	-1.21982	0.00100256	0.00292643	C2C2-Dof	zf-Dof
Gene:Capana02g000842	1413	1.19646	7.9963e-05	0.000271164	C2C2-Dof	zf-Dof
Gene:Capana01g000644	2043	3.79695	9.6777e-197	7.63024e-195	C2C2-Dof	zf-Dof
Gene:Capana03g001966	831	-1.80904	2.84605e-17	2.23615e-16	C2C2-Dof	zf-Dof
Gene:Capana02g001972	834	-1.16063	0.000868883	0.00256159	C2C2-Dof	zf-Dof
Gene:Capana11g000075	1070	-1.1035	3.80156e-37	5.47774e-36	C2C2-GATA	GATA
Gene:Capana01g003545	783	-1.81197	1.51165e-15	1.09979e-14	C2C2-GATA	GATA
Gene:Capana04g002314	792	-4.08029	7.80597e-05	0.000265032	C2C2-GATA	GATA
Gene:Capana03g000262	921	-1.65727	8.03857e-15	5.65334e-14	C2C2-GATA	GATA
Gene:Capana07g000456	631	-1.42777	3.35515e-44	5.61535e-43	C2C2-YABBY	YABBY
Gene:Capana09g000030	689	-1.13815	2.03669e-25	2.15606e-24	C2C2-YABBY	YABBY
Gene:Capana11g000739	531	2.1282	5.82564e-09	2.88521e-08	C2H2	zf-C2H2
Gene:Capana11g001906	1656	2.10612	0.00537582	0.0139324	C2H2	zf-C2H2
novel.20660	2022	-1.09597	4.81034e-16	3.58237e-15	C2H2	zf-C2H2
Gene:Capana09g002114	1522	-1.3918	7.26803e-13	4.64406e-12	C2H2	zf-C2H2
Gene:Capana12g000773	687	3.55352	8.57688e-23	8.27304e-22	C2H2	zf-C2H2
Gene:Capana06g000456	492	3.02085	0.0120323	0.0290724	C2H2	zf-C2H2
Gene:Capana08g000543	1461	-1.08644	2.63419e-30	3.19521e-29	C2H2	zf-C2H2
Gene:Capana00g003787	1146	-1.68281	1.34071e-20	1.19442e-19	C2H2	zf-C2H2
Gene:Capana06g001221	1981	1.16173	1.56283e-48	2.8569e-47	C2H2	zf-C2H2
Gene:Capana08g002245	887	1.72149	3.80614e-32	4.85889e-31	C2H2	zf-C2H2
novel.19764	1395	6.61348	8.49256e-31	1.04162e-29	C2H2	zf-C2H2
Gene:Capana03g003586	1608	1.56687	7.77641e-10	4.1161e-09	C2H2	zf-C2H2
Gene:Capana05g000753	2056	-1.36296	5.76418e-79	1.70657e-77	C2H2	zf-C2H2
Gene:Capana08g000118	1143	-1.99562	1.49768e-17	1.19301e-16	C2H2	zf-C2H2
Gene:Capana06g000560	1005	1.11006	1.48021e-05	5.46404e-05	C2H2	zf-C2H2
Gene:Capana01g002587	570	-4.22284	0.00545529	0.0141172	C2H2	zf-C2H2
novel.19763	1395	6.61348	8.49256e-31	1.04162e-29	C2H2	zf-C2H2
Gene:Capana05g001805	957	4.04995	6.25125e-20	5.44347e-19	C3H	zf-CCCH
Gene:Capana08g000074	2145	-1.09018	0.00572962	0.0147702	C3H	zf-CCCH
Gene:Capana11g000801	2497	-1.33109	2.65536e-73	7.2355e-72	C3H	zf-CCCH
Gene:Capana07g001250	2140	1.70322	2.11954e-61	4.87144e-60	C3H	zf-CCCH
Gene:Capana06g000901	2010	-1.84493	2.80351e-09	1.42187e-08	C3H	zf-CCCH
Gene:Capana01g001759	2057	-1.244	2.43205e-06	9.74003e-06	C3H	zf-CCCH
Gene:Capana12g002616	1305	1.23622	1.50221e-30	1.8338e-29	C3H	zf-CCCH
Gene:Capana06g001874	1196	-1.33813	0.0207226	0.0475074	C3H	zf-CCCH
Gene:Capana12g001696	3772	1.19092	6.28911e-62	1.4584e-60	CAMTA	CG-1,IQ
Gene:Capana02g002576	1053	1.37812	4.76496e-11	2.7431e-10	CSD	CSD
Gene:Capana04g002385	1026	4.33103	2.41253e-05	8.68634e-05	CSD	CSD
Gene:Capana07g000296	1739	1.33694	2.23516e-10	1.23049e-09	DBP	DNC,PP2C
Gene:Capana10g002467	1065	1.215	1.67431e-11	9.90279e-11	E2F-DP	E2F_TDP
Gene:Capana09g002010	1538	1.84367	9.61846e-07	3.99362e-06	E2F-DP	E2F_TDP
Gene:Capana11g000350	1347	1.22472	5.15071e-06	2.00135e-05	E2F-DP	E2F_TDP
Gene:Capana01g003665	2040	1.37975	3.39528e-15	2.42832e-14	E2F-DP	E2F_TDP
Gene:Capana12g001842	1437	-3.03736	0.00042456	0.00131113	EIL	EIN3
Gene:Capana00g004112	672	5.38558	8.78534e-19	7.32812e-18	FAR1	FAR1
Gene:Capana02g003105	2593	2.1264	0	0	FHA	FHA
Gene:Capana01g001831	525	-1.61097	1.21919e-133	6.26312e-132	FHA	FHA
Gene:Capana04g001617	2496	-2.60717	0.000116329	0.000386463	FHA	FHA
Gene:Capana06g001393	2457	-1.38263	0.0116156	0.0281732	FHA	FHA
Gene:Capana10g002382	2801	1.78675	1.19394e-18	9.89528e-18	G2-like	G2-like
Gene:Capana10g000333	948	2.66224	6.46135e-69	1.6679e-67	G2-like	G2-like
Gene:Capana03g004350	879	-1.58665	2.57322e-09	1.30836e-08	G2-like	G2-like
Gene:Capana07g001754	1344	2.25494	3.10568e-169	2.07053e-167	G2-like	G2-like
Gene:Capana04g002145	960	-1.90592	1.33394e-20	1.18868e-19	G2-like	G2-like
Gene:Capana02g003134	1041	3.33814	3.20568e-65	7.80817e-64	G2-like	G2-like
Gene:Capana09g000463	867	8.01046	4.74932e-21	4.2944e-20	G2-like	G2-like
Gene:Capana05g000757	765	5.55657	0.000245012	0.000780372	G2-like	G2-like
Gene:Capana01g004313	1557	-1.26589	8.88397e-05	0.000299669	G2-like	G2-like
novel.23016	624	6.21264	4.22016e-30	5.0985e-29	G2-like	G2-like
Gene:Capana06g002698	960	-5.02605	3.67969e-65	8.95069e-64	G2-like	G2-like
Gene:Capana02g001744	1110	2.83306	0.000201218	0.000648519	G2-like	G2-like
Gene:Capana06g000403	882	-2.05758	1.18417e-26	1.29947e-25	G2-like	G2-like
Gene:Capana03g000095	1632	-1.95414	0.000369309	0.00114941	GRAS	GRAS
Gene:Capana07g001083	1211	-1.51918	9.58916e-36	1.33916e-34	GRAS	GRAS
Gene:Capana07g002351	1793	1.19822	1.65975e-55	3.45755e-54	GRAS	GRAS
Gene:Capana00g001336	1419	1.22064	0.000535229	0.00163	GRAS	GRAS
Gene:Capana00g002382	2307	-1.02783	0.000746477	0.00222477	GRAS	GRAS
Gene:Capana04g001618	1425	7.34612	2.39224e-09	1.22079e-08	GRAS	GRAS
Gene:Capana01g000318	2037	-2.57351	6.26362e-14	4.23823e-13	GRAS	GRAS
Gene:Capana05g000798	2018	-1.36025	1.70928e-139	9.18401e-138	GRAS	GRAS
Gene:Capana05g002208	2373	1.07809	2.40272e-15	1.73175e-14	GRAS	GRAS
Gene:Capana07g002280	1749	2.91342	1.22142e-42	1.98647e-41	GRAS	GRAS
Gene:Capana06g000410	2253	1.28911	3.76858e-29	4.44774e-28	GRAS	GRAS
Gene:Capana01g000456	403	-2.05448	4.75856e-06	1.85594e-05	GRF	QLQ,WRC
Gene:Capana04g000709	1791	-3.33347	1.3289e-199	1.08551e-197	GRF	QLQ,WRC
Gene:Capana02g002938	1713	-2.04584	9.05197e-13	5.74649e-12	GRF	QLQ,WRC
Gene:Capana02g002256	1414	-2.18678	2.64882e-13	1.73251e-12	HB	Homeobox,KNOX1,KNOX2
Gene:Capana02g001490	1180	5.18894	1.18857e-32	1.53625e-31	HSF	HSF_DNA-bind
Gene:Capana02g003100	915	4.93995	5.42206e-214	4.773e-212	HSF	HSF_DNA-bind
Gene:Capana12g000264	1482	1.03831	7.36461e-24	7.40914e-23	HSF	HSF_DNA-bind
Gene:Capana08g000497	1936	-2.46751	1.77527e-180	1.28003e-178	HSF	HSF_DNA-bind
Gene:Capana05g000086	729	11.4678	3.46937e-29	4.09994e-28	HSF	HSF_DNA-bind
Gene:Capana00g000109	1080	1.12674	7.63935e-07	3.20083e-06	HSF	HSF_DNA-bind
Gene:Capana07g000898	1164	-1.81637	1.42902e-23	1.418e-22	HSF	HSF_DNA-bind
Gene:Capana09g000311	978	-2.04924	8.16077e-35	1.11604e-33	HSF	HSF_DNA-bind
Gene:Capana06g002058	992	-1.08543	9.80067e-06	3.69338e-05	HSF	HSF_DNA-bind
Gene:Capana10g002350	1833	5.36265	0	0	HSF	HSF_DNA-bind
Gene:Capana00g000294	582	-1.81386	6.33085e-54	1.28344e-52	LIM	LIM
Gene:Capana12g000802	909	-2.55666	1.74733e-162	1.11571e-160	LIM	LIM
Gene:Capana04g000681	582	-1.81386	6.33085e-54	1.28344e-52	LIM	LIM
Gene:Capana03g001003	582	2.59166	3.71624e-13	2.40938e-12	LIM	LIM
Gene:Capana06g000293	612	1.57737	0.0033786	0.00907733	LOB	DUF260
Gene:Capana06g001218	1176	-2.58947	7.01691e-05	0.00023961	LOB	DUF260
Gene:Capana06g002569	650	8.42637	4.29469e-16	3.20362e-15	LOB	DUF260
Gene:Capana00g004242	564	5.98492	6.20857e-08	2.85317e-07	LOB	DUF260
Gene:Capana02g002988	672	2.22854	2.72944e-56	5.75196e-55	LOB	DUF260
Gene:Capana11g000605	606	1.34075	0.00027886	0.000882369	LOB	DUF260
Gene:Capana02g000739	1162	4.07075	3.57001e-09	1.79381e-08	LOB	DUF260
Gene:Capana06g000285	690	2.9764	0.000194875	0.000629192	LOB	DUF260
Gene:Capana08g000973	444	1.31547	3.47968e-07	1.50508e-06	MADS	SRF-TF
Gene:Capana07g001523	721	1.95391	4.91039e-06	1.91248e-05	MADS	SRF-TF
novel.17358	1075	-1.04994	1.90426e-06	7.70266e-06	MADS	SRF-TF
Gene:Capana08g002371	1146	-5.10493	0.00148741	0.00421908	MADS	SRF-TF
Gene:Capana00g002784	671	1.94627	0.001848	0.00517395	MADS	SRF-TF
Gene:Capana12g000908	1182	-1.85133	7.4191e-08	3.38758e-07	MADS	SRF-TF
Gene:Capana04g000272	681	-1.44241	1.2656e-05	4.70971e-05	MADS	SRF-TF
Gene:Capana05g001045	714	-7.0483	4.19804e-08	1.95223e-07	MADS	SRF-TF
Gene:Capana08g002535	1971	-1.15301	2.06613e-34	2.7867e-33	mTERF	mTERF
Gene:Capana04g001184	1263	-1.33445	1.03057e-39	1.57707e-38	mTERF	mTERF
Gene:Capana11g001839	639	-1.04812	0.00023124	0.000738844	mTERF	mTERF
novel.13118	1231	-2.70101	4.63364e-06	1.80975e-05	mTERF	mTERF
Gene:Capana03g001822	1533	-1.13713	1.3271e-24	1.37126e-23	mTERF	mTERF
Gene:Capana11g000966	876	-1.47815	1.62645e-50	3.08676e-49	mTERF	mTERF
Gene:Capana02g003369	915	-1.48987	5.66557e-21	5.11396e-20	MYB	Myb_DNA-binding
Gene:Capana10g000613	966	4.27071	0.000666621	0.00199975	MYB	Myb_DNA-binding
Gene:Capana06g000131	852	4.35726	1.37105e-17	1.0931e-16	MYB	Myb_DNA-binding
Gene:Capana00g002415	1123	-4.25532	7.84904e-65	1.89779e-63	MYB	Myb_DNA-binding
novel.11681	723	-1.26746	1.72346e-30	2.10035e-29	MYB	Myb_DNA-binding
Gene:Capana09g001823	1086	-2.32261	2.50417e-233	2.52984e-231	MYB	Myb_DNA-binding
novel.32271	881	1.72308	0.00116211	0.00335971	MYB	Myb_DNA-binding
Gene:Capana01g002912	1252	-2.88144	1.41239e-18	1.16658e-17	MYB	Myb_DNA-binding
Gene:Capana00g003567	843	1.14617	2.20376e-12	1.37141e-11	MYB	Myb_DNA-binding
Gene:Capana07g000392	1231	-1.46639	0.000300846	0.000948131	MYB	Myb_DNA-binding
Gene:Capana12g002172	669	2.0898	8.08006e-17	6.22843e-16	MYB	Myb_DNA-binding
Gene:Capana10g000698	2690	5.40923	0	0	MYB	Myb_DNA-binding
Gene:Capana04g000509	789	-2.97061	4.27133e-09	2.13466e-08	MYB	Myb_DNA-binding
Gene:Capana10g001433	789	-3.89695	0.00223567	0.00617118	MYB	Myb_DNA-binding
Gene:Capana02g002266	1452	3.62798	1.17584e-42	1.91406e-41	MYB	Myb_DNA-binding
Gene:Capana00g003240	618	-3.13729	3.29075e-32	4.20687e-31	MYB	Myb_DNA-binding
Gene:Capana11g000489	1086	-1.63634	9.32438e-05	0.000313736	MYB	Myb_DNA-binding
Gene:Capana05g000377	1600	-1.8891	7.53512e-06	2.87576e-05	MYB	Myb_DNA-binding
Gene:Capana00g004750	1032	1.96354	6.98104e-08	3.19481e-07	MYB	Myb_DNA-binding
Gene:Capana03g000696	882	5.05887	7.47505e-51	1.43063e-49	MYB	Myb_DNA-binding
Gene:Capana03g001041	636	1.2871	2.59157e-70	6.80603e-69	MYB	Myb_DNA-binding
Gene:Capana11g002314	873	2.04359	1.67397e-13	1.10808e-12	MYB	Myb_DNA-binding
Gene:Capana03g001546	1413	6.47899	2.53853e-95	9.07066e-94	MYB	Myb_DNA-binding
Gene:Capana12g001140	1995	-1.23454	1.74041e-29	2.07158e-28	MYB	Myb_DNA-binding
Gene:Capana06g000460	1236	2.65394	4.47991e-48	8.11981e-47	MYB	Myb_DNA-binding
Gene:Capana06g001024	1119	1.63841	1.27567e-08	6.16387e-08	MYB	Myb_DNA-binding
Gene:Capana11g000757	1069	1.23425	9.54904e-45	1.61758e-43	MYB	Myb_DNA-binding
Gene:Capana07g001718	1005	-2.61378	3.2024e-05	0.000113916	MYB	Myb_DNA-binding
Gene:Capana02g000906	1021	-1.25622	3.02062e-16	2.27098e-15	MYB	Myb_DNA-binding
Gene:Capana10g001372	849	-1.26937	0.00128979	0.00370022	MYB	Myb_DNA-binding
Gene:Capana07g001604	777	3.07938	0.00287912	0.00782641	MYB	Myb_DNA-binding
Gene:Capana12g000182	873	6.15702	1.04466e-05	3.92463e-05	MYB	Myb_DNA-binding
Gene:Capana02g001999	1685	1.08854	2.30957e-07	1.01482e-06	MYB	Myb_DNA-binding
Gene:Capana05g000830	909	3.15788	1.85946e-29	2.21039e-28	MYB	Myb_DNA-binding
Gene:Capana06g002710	2931	-1.19924	1.89075e-27	2.11975e-26	MYB	Myb_DNA-binding
Gene:Capana03g003830	837	4.42277	1.58006e-150	9.25777e-149	MYB	Myb_DNA-binding
Gene:Capana05g002225	954	5.51687	2.37806e-22	2.26015e-21	MYB	Myb_DNA-binding
Gene:Capana04g000748	993	7.05487	1.35898e-08	6.55069e-08	MYB	Myb_DNA-binding
novel.32270	1439	-1.50423	9.81874e-11	5.53992e-10	MYB	Myb_DNA-binding
Gene:Capana00g003154	702	3.96049	0.000233688	0.000746074	MYB	Myb_DNA-binding
Gene:Capana10g001790	1241	4.58739	8.36013e-66	2.05842e-64	MYB	Myb_DNA-binding
Gene:Capana10g001872	1122	-1.3765	0.00135645	0.00387491	MYB	Myb_DNA-binding
Gene:Capana09g002209	1919	-1.03809	8.50542e-07	3.54712e-06	MYB	Myb_DNA-binding
Gene:Capana03g002680	753	4.69072	0.000100235	0.000335703	MYB	Myb_DNA-binding
Gene:Capana05g002430	690	7.40061	6.48055e-09	3.19647e-08	MYB	Myb_DNA-binding
Gene:Capana03g001205	999	1.5197	2.99923e-13	1.95641e-12	MYB	Myb_DNA-binding
Gene:Capana03g000766	1005	1.25371	5.51753e-06	2.13519e-05	MYB	Myb_DNA-binding
Gene:Capana02g001393	744	7.01389	7.56644e-08	3.45269e-07	NAC	NAM
Gene:Capana06g003012	854	-1.1495	0.000553145	0.00168033	NAC	NAM
Gene:Capana09g000936	1053	1.06028	5.76786e-25	6.03371e-24	NAC	NAM
Gene:Capana06g000136	864	-2.08642	2.82746e-08	1.33454e-07	NAC	NAM
Gene:Capana03g002678	873	-1.17403	0.000334444	0.00104746	NAC	NAM
Gene:Capana07g002485	1409	3.4337	3.65124e-36	5.15666e-35	NAC	NAM
Gene:Capana05g000569	921	4.44883	2.20284e-273	2.61943e-271	NAC	NAM
Gene:Capana06g001739	885	2.13123	1.31129e-146	7.48943e-145	NAC	NAM
Gene:Capana06g001560	1029	2.51568	4.34247e-07	1.86228e-06	NAC	NAM
Gene:Capana02g003352	981	2.01319	9.86301e-11	5.5623e-10	NAC	NAM
Gene:Capana00g000168	657	1.24663	5.90813e-26	6.35456e-25	NAC	NAM
Gene:Capana01g002000	747	1.50541	1.8027e-100	6.81046e-99	NAC	NAM
Gene:Capana11g001813	885	7.92668	1.22848e-20	1.09606e-19	NAC	NAM
Gene:Capana03g001027	855	-1.73054	0.000325323	0.00102031	NAC	NAM
Gene:Capana07g002471	972	4.68756	7.81481e-29	9.13399e-28	NAC	NAM
Gene:Capana09g002444	943	2.66279	3.1091e-08	1.46177e-07	NAC	NAM
Gene:Capana04g000417	1180	-1.46811	2.83544e-11	1.65517e-10	NAC	NAM
Gene:Capana01g000650	1071	3.0062	0.00121176	0.00349488	NAC	NAM
Gene:Capana07g001015	931	5.77111	7.86187e-28	8.9216e-27	NAC	NAM
Gene:Capana03g001657	714	-1.34262	0.00286697	0.00779571	NAC	NAM
Gene:Capana03g000802	999	2.34456	3.33231e-11	1.93618e-10	NAC	NAM
Gene:Capana12g002456	1452	1.00091	1.03459e-34	1.40903e-33	NAC	NAM
Gene:Capana07g002159	972	-2.12345	0.00123127	0.00354817	NAC	NAM
Gene:Capana10g001138	900	-1.28792	1.38856e-05	5.14188e-05	NAC	NAM
Gene:Capana05g002442	687	-3.34702	4.92809e-06	1.91917e-05	OFP	Ovate
Gene:Capana03g000272	672	-3.69218	2.58753e-83	8.04841e-82	OFP	Ovate
Gene:Capana09g001195	720	-2.82894	0.00973849	0.0239878	OFP	Ovate
Gene:Capana09g000310	849	-5.01431	1.15726e-07	5.21387e-07	OFP	Ovate
Gene:Capana06g000283	1020	-1.14232	0.000146414	0.000480514	OFP	Ovate
novel.29554	1211	-1.4399	6.12806e-07	2.59126e-06	OFP	Ovate
Gene:Capana01g001082	925	2.11581	3.16472e-181	2.29556e-179	PLATZ	PLATZ
Gene:Capana01g004338	549	4.82182	2.58193e-67	6.521e-66	PLATZ	PLATZ
Gene:Capana05g000900	871	2.07203	1.85673e-16	1.4082e-15	PLATZ	PLATZ
Gene:Capana11g000442	1851	1.41849	8.78091e-60	1.96221e-58	RWP-RK	RWP-RK
Gene:Capana03g004374	1492	1.68615	2.87604e-08	1.35695e-07	RWP-RK	RWP-RK
Gene:Capana00g000897	1591	1.7722	1.4439e-08	6.9425e-08	RWP-RK	RWP-RK
Gene:Capana03g004373	1723	1.48807	3.67245e-27	4.08566e-26	RWP-RK	RWP-RK
Gene:Capana04g000078	2721	2.33673	7.3009e-35	9.98827e-34	RWP-RK	RWP-RK
Gene:Capana10g000886	900	4.3188	2.17551e-05	7.87991e-05	SBP	SBP
Gene:Capana10g002379	1104	-2.58179	1.95984e-15	1.41903e-14	SBP	SBP
Gene:Capana01g002647	1392	-1.47457	3.58188e-15	2.55875e-14	SBP	SBP
Gene:Capana01g003445	873	-1.22013	0.000572118	0.00173375	SBP	SBP
Gene:Capana01g002675	1245	-2.04893	1.00967e-43	1.67515e-42	Sigma70-like	Sigma70_r2,Sigma70_r3,Sigma70_r4
Gene:Capana11g001388	2344	-1.18574	5.40679e-171	3.67216e-169	Sigma70-like	Sigma70_r2,Sigma70_r3,Sigma70_r4
Gene:Capana06g000781	1521	2.67402	1.59607e-252	1.7228e-250	Sigma70-like	Sigma70_r2,Sigma70_r3,Sigma70_r4
Gene:Capana03g002073	1551	3.68558	4.47455e-164	2.88759e-162	Sigma70-like	Sigma70_r2,Sigma70_r3,Sigma70_r4
Gene:Capana10g000992	1701	-1.34644	1.75822e-13	1.16321e-12	Sigma70-like	Sigma70_r2,Sigma70_r3,Sigma70_r4
Gene:Capana06g000918	1050	5.26562	1.019e-57	2.192e-56	TAZ	zf-TAZ
Gene:Capana01g003745	1296	1.20952	8.10733e-38	1.18563e-36	TAZ	zf-TAZ
Gene:Capana06g000919	1734	-1.67501	2.01287e-42	3.26197e-41	TAZ	zf-TAZ
Gene:Capana02g002981	1140	1.76527	1.80495e-20	1.60054e-19	TAZ	zf-TAZ
Gene:Capana09g000876	1487	-2.04486	2.14277e-50	4.05817e-49	TCP	TCP
Gene:Capana11g001763	963	-1.49777	4.76894e-14	3.24807e-13	TCP	TCP
Gene:Capana07g002142	1182	-1.73147	9.84489e-38	1.43742e-36	TCP	TCP
Gene:Capana02g003665	885	1.25554	0.0100311	0.0246314	TCP	TCP
Gene:Capana10g000450	2013	-2.88877	0.00558036	0.0144213	TCP	TCP
Gene:Capana01g000353	933	-1.84682	3.76223e-05	0.000132803	TCP	TCP
Gene:Capana02g000818	897	1.8181	0.00962897	0.0237389	TCP	TCP
Gene:Capana02g001813	1092	-2.31441	4.94342e-26	5.3217e-25	TCP	TCP
Gene:Capana06g001017	1251	-1.01606	5.77886e-06	2.23227e-05	TCP	TCP
Gene:Capana07g000750	690	1.38616	1.59067e-26	1.73714e-25	Tify	tify
novel.18771	1028	4.63294	6.94267e-184	5.0971e-182	Tify	tify
Gene:Capana03g000749	1263	1.11634	2.11772e-27	2.37274e-26	Tify	tify
Gene:Capana03g000117	894	1.38096	3.60648e-45	6.16399e-44	Tify	tify
Gene:Capana06g000104	1677	-1.56599	1.98917e-13	1.31217e-12	Tify	tify
novel.24350	888	2.87247	0.00771925	0.0193943	Tify	tify
Gene:Capana06g001041	945	4.38671	0.00434869	0.0114596	Tify	tify
Gene:Capana09g000144	756	4.39276	0	0	Tify	tify
Gene:Capana01g001914	707	-1.46656	0.000950052	0.00278554	Tify	tify
Gene:Capana05g001070	1363	1.45717	2.85955e-15	2.05204e-14	Trihelix	trihelix
Gene:Capana09g002319	747	-21.3506	4.73558e-08	2.19433e-07	Trihelix	trihelix
Gene:Capana09g001260	1175	3.81769	2.75032e-38	4.06971e-37	Trihelix	trihelix
novel.614	309	3.83629	0.0206378	0.047343	Trihelix	trihelix
Gene:Capana10g001956	1248	-3.37245	0.00277223	0.00755397	Trihelix	trihelix
Gene:Capana03g001375	3578	-1.60535	3.41221e-130	1.69992e-128	Trihelix	trihelix
Gene:Capana00g000498	696	4.08578	0.0013803	0.00393653	Trihelix	trihelix
Gene:Capana12g001923	1521	1.56042	4.98033e-47	8.8586e-46	Trihelix	trihelix
Gene:Capana01g003108	1368	-1.18335	1.6515e-37	2.39682e-36	TUB	Tub
Gene:Capana07g002094	1164	1.01364	5.36523e-11	3.07646e-10	TUB	Tub
Gene:Capana03g000561	1215	-1.14435	0.000472874	0.00145181	TUB	Tub
Gene:Capana00g004593	696	-1.45543	8.06092e-09	3.94752e-08	ULT	ULT
novel.1768	691	5.7723	3.12099e-13	2.03327e-12	WRKY	WRKY
Gene:Capana02g002230	2091	3.21774	0	0	WRKY	WRKY
Gene:Capana00g000056	760	7.03506	6.61217e-21	5.95063e-20	WRKY	WRKY
Gene:Capana06g001506	1647	1.44875	6.30827e-261	6.95406e-259	WRKY	WRKY
Gene:Capana02g001642	1259	3.98072	2.0519e-53	4.11833e-52	WRKY	WRKY
Gene:Capana07g001968	1070	2.09504	2.00289e-32	2.57775e-31	WRKY	WRKY
Gene:Capana04g000568	1053	1.23357	5.68093e-72	1.52168e-70	WRKY	WRKY
Gene:Capana02g000680	1117	2.72002	4.57643e-44	7.64523e-43	WRKY	WRKY
Gene:Capana03g001099	975	6.47987	1.895e-17	1.5029e-16	WRKY	WRKY
Gene:Capana00g004057	2042	1.11368	5.83787e-23	5.66269e-22	WRKY	WRKY
Gene:Capana01g000167	972	5.73816	2.12261e-83	6.61934e-82	WRKY	WRKY
Gene:Capana07g001387	1762	1.15067	4.83749e-24	4.89936e-23	WRKY	WRKY
novel.19650	1077	3.79908	6.5186e-05	0.000223456	WRKY	WRKY
Gene:Capana10g001220	648	2.29197	4.01752e-10	2.17247e-09	WRKY	WRKY
Gene:Capana10g001805	1017	-3.78079	0.000384084	0.00119263	WRKY	WRKY
Gene:Capana07g001809	1102	1.77229	1.85916e-11	1.09728e-10	WRKY	WRKY
Gene:Capana08g000429	501	3.60676	1.74743e-31	2.19142e-30	WRKY	WRKY
Gene:Capana06g002128	684	2.5892	0.0122961	0.0296631	WRKY	WRKY
Gene:Capana12g001826	669	4.2116	1.17094e-43	1.93651e-42	WRKY	WRKY
Gene:Capana02g003053	1449	2.4262	1.38526e-227	1.32212e-225	WRKY	WRKY
Gene:Capana01g004472	1116	1.03105	6.20921e-14	4.20455e-13	WRKY	WRKY
Gene:Capana07g000528	1612	3.08786	2.61014e-06	1.04268e-05	WRKY	WRKY
Gene:Capana02g000918	1368	4.7137	0.00579293	0.0149122	WRKY	WRKY
Gene:Capana10g001791	1260	-3.36211	3.80259e-10	2.05808e-09	WRKY	WRKY
Gene:Capana09g001251	1641	3.94933	7.40954e-205	6.26408e-203	WRKY	WRKY
Gene:Capana02g003661	483	8.64154	6.53321e-17	5.05756e-16	WRKY	WRKY
Gene:Capana03g000473	1083	4.74396	4.25247e-91	1.45362e-89	WRKY	WRKY
Gene:Capana08g000683	795	4.98553	8.65887e-54	1.75343e-52	WRKY	WRKY
Gene:Capana11g001905	929	1.52722	6.96417e-06	2.6674e-05	WRKY	WRKY
Gene:Capana06g001008	1826	5.3856	2.34448e-11	1.37499e-10	WRKY	WRKY
Gene:Capana09g000676	663	4.83395	1.1939e-19	1.02998e-18	WRKY	WRKY
Gene:Capana03g002072	1098	4.58128	0.000192177	0.000621202	WRKY	WRKY
Gene:Capana03g002635	903	4.48765	2.05873e-130	1.02704e-128	WRKY	WRKY
Gene:Capana01g002803	684	3.03501	7.97702e-41	1.25189e-39	WRKY	WRKY
Gene:Capana00g000429	1018	2.83179	7.69667e-38	1.12603e-36	WRKY	WRKY
Gene:Capana02g002717	912	-1.62545	8.71478e-08	3.96217e-07	zf-HD	ZF-HD_dimer
Gene:Capana03g001589	586	-2.7301	9.57956e-13	6.07186e-12	zf-HD	ZF-HD_dimer
Gene:Capana08g001767	900	-1.23855	7.29806e-07	3.06172e-06	zf-HD	ZF-HD_dimer
Gene:Capana04g000918	735	-1.02253	0.00245254	0.00673294	zf-HD	ZF-HD_dimer
Gene:Capana04g000340	906	-1.11926	0.000127395	0.000421067	zf-HD	ZF-HD_dimer
