# Supplementary material for: Transcriptome analysis reveals defense-related genes and pathways against Xanthomonas campestris pv. vesicatoria in pepper (Capsicum annuum L.)
Source: PLoS One. 2021 Mar 11;16(3):e0240279. doi: 10.1371/journal.pone.0240279 (PMC7951875; doi:10.1371/journal.pone.0240279)
Supplement: S11 Table — (XLSX) [file pone.0240279.s011.xlsx]

## Sheet: S11 Table
S11 Table qRT-PCR primers for the validation of RNA-Seq data
Gene ID	Forward Primer	Forward_Length	GC%	TM	Reverse primer	Reverse_length	GC%	TM
Capana01g001931	TGGGGTTAGAAAACAACAAGCTC	23	43.5	60.5	GGACAGTCCCTGCCAGTTTATT	22	50	60
Capana09g001638	CAGATCCCTCATTTAGGCCAAC	22	50	60.4	GGCCACCAGAGAGAAAGGAGT	21	57.1	59.8
Capana00g002502	AGAGCAATGGACTTGGTGGATC	22	50	60.5	TTTCTTGTCATGAAGGCTGGC	21	47.6	60.3
Capana03g000831	GAGGAATGCCTAGTTGAATGGG	22	50	60.4	TGGCGATCAACATGTCCAATAC	22	45.5	60.7
Capana03g004445	TGATGGCAAATTTGAAGCTTCT	22	36.4	59.5	ATAGACAGAAGGATTGGCGAGG	22	50	60.2
Capana04g001453	TTTAAAGGACATGCTGCCACTG	22	45.5	60.6	AAGCATCCAATGTCATCCCACT	22	45.5	60.8
Capana01g000661	GGCTCGGTACATATGAGACGG	21	57.1	59.6	GACACTGTTGATGGTTTCTCCG	22	50	59.4
Capana05g002225	TCAGACAATTACTCGTCCGACC	22	50	59.2	GAATCCTTGAAATCCATGGTGAA	23	39.1	60.6
Capana07g001015	CAATGCATCATCTGGAGGAAAT	22	40.9	59.2	GGATCAATGGCTAAATCAACGA	22	40.9	59.5
Capana09g001251	CCTCCATCTGGAAGCAACAATA	22	45.5	59.5	GTGGGCTGCATTTGATTCATAT	22	40.9	59.3
Capana00g000056	ACTTGGGAAACCCTTTGGATT	21	42.9	59.4	GAATCGTCATGATCACCAGCAG	22	50	60.3
Capana01g001748	AATGGTGAGTTAGGAGGTGAAGG	23	47.8	59.3	GCAGAAGGAGAAGAGCGCTAGA	22	54.5	60.9
Capana04g000463	GACCCTAAAATCTGGCCAAATC	22	45.5	59.8	TTGCAGCAACACAGCTAACACA	22	45.5	60.4
Capana10g002483	CCCTCCAACTCCACTTATGCTG	22	54.5	61.3	TGGCCAAAACTGTAAAGGGTCT	22	45.5	60.6
Capana12g000773	GTGTACCATTTGCCACAAGACTTTT	25	40	61.8	GATTTCTTAGCTGGATGAGGACTTT	25	40	59.9
Capana12g002356	ATCATTTTTGCTTCGTACCTTTTGC	25	36	63.5	CACTCTCCCACGAATATTAGAATGT	25	40	59
CaUbi3	TGTCCATCTGCTCTCTGTTG	20	50	53.6	CACCCCAAGCACAATAAGAC	20	50	55.4
