# Supplementary material for: Transcriptome analysis reveals defense-related genes and pathways against Xanthomonas campestris pv. vesicatoria in pepper (Capsicum annuum L.)
Source: PLoS One. 2021 Mar 11;16(3):e0240279. doi: 10.1371/journal.pone.0240279 (PMC7951875; doi:10.1371/journal.pone.0240279)
Supplement: S12 Table — (XLSX) [file pone.0240279.s012.xlsx]

## Sheet: S12 Table
S12 Table The number of DEGs identified as transcription factors in pepper.
Category	Total	ECW_6h			ECW_24h		VI037601_6h		VI037601_24h
		Up		Down	Up	Down	Up	Down	Up	Down
ZFPs	69		5	1	28	19	12	10	21	29
ERFs	65		12	2	41	13	23	6	29	14
MYB	64		4	1	34	16	12	6	28	19
WRKY	46		20	0	35	3	37	0	33	2
bHLH	45		7	0	20	11	12	5	15	17
NAC	32		5	0	19	1	8	1	16	8
GRAS	21		3	0	9	6	7	2	6	5
G2-like	15		1	0	7	2	3	0	8	5
MADS	14		0	0	4	1	1	2	3	5
HSF	13		5	0	6	5	7	0	6	4
TCP	12		0	0	4	7	0	1	2	7
Tify	11		2	0	9	1	6	1	7	2
Trihelix	11		2	0	6	2	2	0	5	3
LOB	10		1	0	4	2	3	0	7	1
RWP-RK	10		1	0	6	1	7	0	5	0
ABI3VP1	8		0	0	2	3	0	0	1	5
mTERF	8		0	0	0	8	0	0	0	6
OFP	8		0	0	0	4	2	0	0	6
EIL	7		0	0	6	0	0	0	0	1
ARF	6		0	0	0	4	0	0	1	4
LIM	6		0	0	3	3	1	0	1	3
Sigma70-like	6		0	0	2	4	0	0	2	3
bZIP	5		0	0	2	3	1	2	1	3
GRF	5		0	0	1	4	0	1	0	3
SBP	5		0	0	1	2	2	0	1	3
ZF-HD	5		0	0	0	0	0	1	0	5
E2F-DP	4		0	0	4	0	1	0	4	0
FHA	4		0	0	1	1	0	0	1	3
PLATZ	4		1	0	4	0	3	0	3	0
Others	32		3	1	10	9	6	0	10	10
